# Supplementary material for: Probing ion channel functional architecture and domain recombination compatibility by massively parallel domain insertion profiling
Source: Nat Commun. 2021 Dec 8;12:7114. doi: 10.1038/s41467-021-27342-0 (PMC8654947; doi:10.1038/s41467-021-27342-0)
Supplement: Supplementary file 3 — Supplementary Data 1 [file 41467_2021_27342_MOESM3_ESM.xlsx]

## Sheet: SuppSequences1
domain	class	sequence
lupas_motif_1	ancestral motif	AAGGGCGAAATAGCCCGTAGGTTCAATATTCCCCCCTCAACACTGTCTACTATCTTAAAG
lupas_motif_10	ancestral motif	ACTTACGTGAATGGTAAATTGGTAACTGAGCCCCTTGTTCTCAAGAGCGGTAACAGAATTGTTATG
lupas_motif_11	ancestral motif	GATAGTCTTCACGCTTCAGACCTCAAGCTGCCCCCCGGTGTCGAGTTGGCTGTGTCACCAGAGGAAACTATAGCCGCAGTG
lupas_motif_12	ancestral motif	AAGATCTTGGTGAAGGAGGGGGATACCGTCAAAGCAGGCCAAACGGTGCTTGTC
lupas_motif_13	ancestral motif	CGGGTTGATGCCGCCTTCAATTGGAGCAAGAATAAGAAAACCTACATCTTCGCCGGAGACAAATTTTGGCGGTATAACGAGGTGAAAAAGAAAATGGACCCAGGTTTCCCCAAG
lupas_motif_14	ancestral motif	TGGTTATGCGAATATTGCCTTAAATATATGAAGTATGAAAAGAGTTACAGATTTCATCTTGGGCAGTGC
lupas_motif_15	ancestral motif	GGCGCTCTGGTCAATTCACTGGGTGAGCTGATGGGAATTAATACA
lupas_motif_16	ancestral motif	CTGGTGCTGGGAATCGATGGATTAAGCAGATCTGGAAAGACTACCCTGGCTAATCAACTGTCACAGACC
lupas_motif_17	ancestral motif	TTCAAACAGTGCATGACATGTCACCGC
lupas_motif_18	ancestral motif	GACCGGTGTATCGAATGCGGATGCTGTATCGCCGCTTGCGGGACT
lupas_motif_19	ancestral motif	GTGTGTTGGATATGTAACGAAGAACTGGGTAATGAGAGGTTTCGAGCCTGTGGCTGTACCGGCGAGCTGGAAAACGTGCATCGTTCTTGTCTG
lupas_motif_2	ancestral motif	TTCGAGCTGCTCCTGAGTGTCTCCGGTGTTGGACCAAAGGTTGCGTTAGCACTCCTTTCCGCATTA
lupas_motif_20	ancestral motif	CGGATGGCCTGTGGGATCGGTGCTTGCTACGCATGCGTAGAACAC
lupas_motif_21	ancestral motif	GACACCAATGAAGACAACAATATCTCAAGGGACGAGTACGGCATATTCTTCGGGATGCTG
lupas_motif_22	ancestral motif	GAGATCGGCGCTCGAGAATTCTATAAGAGCCTCGCCGAGAAGATCAAAATAGAAGCACTCAAAGAGAAGATAAACTGGTTGGCCGAAGAGGAGAAGAAACACGAG
lupas_motif_23	ancestral motif	TCTACCGCCGCATTTTACGAGCGATTGGGATTCGGTATCGTGTTCAGGGACGCG
lupas_motif_24	ancestral motif	TCTAAAGAACTCCTCATGAAGTTGCGCCGGAAGACCGGCTACTCTTTTATCAACTGCAAAAAAGCTTTAGAAACG
lupas_motif_25	ancestral motif	GCGGGAGGGGTCGAATATGCTATCACTCCTGAAATCGCCACCAGACTGGAGTATCAG
lupas_motif_26	ancestral motif	TGCGCTTGCCCAGACGGCATGCTTTTGGCACGCGACATGCGGAGCTGTTTGACT
lupas_motif_27	ancestral motif	CTGCAGCACTTATGTCGCCTCACAATCAACAAGTGTACAGGGGCCATTTGGGGCCTGCCTCTGCCCACAAGACTTAAGGATTACCTTGAA
lupas_motif_28	ancestral motif	AAGGCTATCGACCTGGCCTCAAAGGCCGCACAGGAGGATAAGGCTGGAAATTACGAAGAAGCTCTCCAGCTGTACCAGCACGCAGTGCAATACTTT
lupas_motif_29	ancestral motif	TATGAGAGGTATGTGATTGGAGTGGCCACCCTCATGGTGGAGAAGGGCATACTGACTCAAGACGAACTCGAGAGTCTCGCC
lupas_motif_3	ancestral motif	ATGGGGGAAGAGATTGCCTCCGAAGCAGTTAAGCTTGCCAAACACGCAGGACGAAAGACAATAAAGGCGGAGGATATAGAGCTCGCCAGG
lupas_motif_30	ancestral motif	AAAATTGCACGTATTAACGAGCTGGCCGCCAAGGCCAAGGCTGGAGTGATAACAGAGGAGGAGAAAGCCGAGCAGCAGAAGCTGAGACAAGAA
lupas_motif_31	ancestral motif	GAAGTCAACAAGCGATTAGAATATAGCCTGGTGAAAGGCATCACCGAATTCATCGAGCAGGACACGGAAGAA
lupas_motif_32	ancestral motif	GGCACCGGAACCTCTGGCCCCGCTAGATCTATCTCAGAGGTGCTGGAGAATGCTCACATGAAAAAGGAGGATATGGCTTTCACACTGGCT
lupas_motif_33	ancestral motif	CGCATCATTGCCTTCAGTAGACCCGTGAAATACGAAGATGTGGAACACAAGGTGACCACGGTGTTCGGC
lupas_motif_34	ancestral motif	ATAAGCGTTGCGTTTATCGCGTTGGGAAATTTTTGCAGAAGTCCCATGGCCGAAGCCATTTTTAAACACGAAGTC
lupas_motif_35	ancestral motif	ATGGCCAAAAAGATCACCAAGCTGGTGAAAGACAGTAAGATCAAAGTTCAGACCCAAATCCAGGGGGAGCAGGTGAGGGTTACAGGG
lupas_motif_36	ancestral motif	GAGCTCGTGATCGTGCGGGGCATAGGACGGAGGGCCATAGCAGCTTTTGAGGCGATGGGAGTCAAAGTGATCAAGGGG
lupas_motif_37	ancestral motif	ATGATGGCTGGCCACTCTCTTGGCGAATACTCCGCTCTGGTCTGT
lupas_motif_38	ancestral motif	CAGAGACTGGACAAGATACTCGAACTGGTCAGTCAGAAACTTAAGCTGTCCGAGAAGGACGCTTGGGAGCAAGTTGCCTGGAAGCTCGAA
lupas_motif_39	ancestral motif	GAGTTTAACCACGCTATCAACTATGTGAATAAGATTAAAAACAGATTTCAGGGCCAGCCTGACATTTACAAGGCTTTCCTGGAAATCCTGCACACATAT
lupas_motif_4	ancestral motif	AAGGCTAAGGAGCTGAGGGAGAAGTCTGTTGAGGAGCTTAACACTGAACTGCTGAATCTC
lupas_motif_40	ancestral motif	CTTGCCATCGACGGCCAGTTCGGCCCCGCCACCAAAGCTGCTGTGCAGCGGTTTCAG
lupas_motif_5	ancestral motif	AACGAGTTACTCGCCGAGTATTTGTTAGAGAATCCGACCGACGCAAAAATCGTCGTGGGGAAGATCATTGAC
lupas_motif_6	ancestral motif	CGCCTGGGGGCCGTCATTGGCCCCCGCGGGGAGGTGAAAGCAGAGATCATGAGAAGAACCGGTACTGTAATCACTGTC
lupas_motif_7	ancestral motif	CGGGTAGTCATACCAATCGAACTGAGGCGCACGCTGGGTATTGCAGAGAAAGACGCTCTGGAGATCTAT
lupas_motif_8	ancestral motif	AAGTCTGTGCTCATGTTGGGCAGCGGGTTCGTGACAAGACCGACACTGGACGTGCTTACTGATAGTGGAATCAAGGTTACAGTCGCTTGT
lupas_motif_9	ancestral motif	AAAGTGGTCGAGGCTTCCCAAGAGGCGCAGAAGGTGGGAATTAATCCTGGTGATGTTTTGCGCAACGTTATCGATAAG
BRCT	common motif	GCTGACGAAACCCTGTGTCAGACCAAGGTCCTCCTGGATATTTTCACCGGGGTCCGGTTATATTTACCTCCCAGCACTCCCGACTTCTCCAGGCTGCGCCGCTATTTCGTAGCCTTTGATGGCGATCTCGTGCAGGAATTTGACATGACAAGCGCGACACACGTCCTTGGCAGCAGGGACAAGAATCCCGCAGCACAGCAGGTGTCACCTGAGTGGATCTGGGCATGCATCAGGAAGAGGCGACTGGTAGCCCCTTGTATGGTAG
BROMO	common motif	ATGGAGATGCAATTGACACCATTCCTGATTTTGCTCCGAAAGACACTCGAACAGCTGCAAGAGAAAGATACAGGAAACATCTTTTCCGAACCAGTGCCGCTGAGCGAAGTGCCCGATTACCTGGATCATATTAAAAAACCCATGGACTTCTTCACAATGAAGCAGAACTTGGAAGCGTATAGGTACTTAAACTTTGACGATTTTGAGGAGGACTTCAACTTGATTGTAAGTAATTGTCTTAAGTATAATGCGAAGGACACTATATTCTACCGAGCTGCCGTGAGGCTGAGAGAACAGGGTGGGGCAGTGCTGCGCCAGGCCCGGCGGCAGGCAGAGAAGATGGGA
BTB/POZ	common motif	AGCTTCCCGGAGGTGGTGGAGCTCAATGTTGGCGGTCAGGTTTACTTTACTAGGCACAGCACACTGATTAGCATCCCCCACTCTCTCCTGTGGAAGATGTTTAGCCCTAAAAGGGACACCGCCAACGACCTGGCCAAAGATTCTAAGGGTAGATTTTTCATTGACAGGGACGGATTCCTCTTCCGATACATCCTGGATTACCTTCGCGACAGGCAGGTGGTGCTGCCTGATCATTTCCCAGAAAAGGGCAGACTCAAGCGAGAGGCAGAATACTTTCAGCTCCCAGACCTTGTTAAGTTGCTGACACCC
C2	common motif	GACGAGAAGAAATCAACCGCCTTTCAGAAGAAGCTGGAGCCTGCATACCAGGTATCCAAGGGGCATAAAATCCGACTGACCGTGGAGCTCGCTGACCACGACGCCGAGGTGAAGTGGCTGAAGAATGGTCAAGAAATTCAGATGTCTGGCTCAAAGTATATTTTCGAGAGTATCGGCGCCAAGCGAACACTGACAATTAGTCAATGCTCATTGGCCGATGACGCCGCCTATCAATGCGTCGTGGGCGGGGAGAAGTGTTCCACGGAGCTCTTCGTGAAGGAG
CH	common motif	GGCTCCGCCGGAACCCAAGAAGAGTTGTTGAGGTGGTGTCAAGAGCAGACAGCCGGGTACCCTGGGGTTCACGTATCAGACCTGTCCTCTTCCTGGGCAGACGGCCTCGCCCTTTGTGCGCTCGTCTACCGTCTGCAGCCTGGCTTGCTCGAACCCTCAGAGCTGCAGGGACTGGGCGCTCTCGAAGCCACCGCTTGGGCACTGAAAGTCGCCGAAAACGAGTTGGGTATCACACCAGTGGTCTCCGCCCAGGCCGTAGTCGCCGGCTCTGATCCCCTTGGGTTGATCGCCTATTTGAGCCATTTTCACTCAGCTTTCAAATCCATG
EF-Hand	common motif	TCACTCAAAAAAAATACCGTGGATGATATTTCTGAGTCATTGCGGCAGGGCGGCGGTAAACTGAACTTCGACGAATTGCGTCAGGACCTGAAGGGGAAAGGTCACACTGACGCCGAGATAGAGGCTATATTTACCAAATATGATCAGGACGGCGACCAGGAGCTGACAGAGCACGAACATCAGCAGATGAGAGACGACCTGGAGAAAGAGCGCGAGGATTTGGACCTGGAC
EH	common motif	ACTTGGGTGGTCAGCCCCGCCGAGAAGGCAAAGTACGACGAAATTTTTCTGAAAACTGATAAGGACATGGACGGCTTTGTCAGTGGATTAGAAGTCAGAGAAATCTTCCTGAAGACCGGTCTCCCCTCCACCCTTCTGGCCCACATCTGGAGCCTCTGCGACACTAAAGATTGCGGCAAGCTGTCAAAAGACCAGTTTGCATTGGCTTTCCATCTGATATCTCAAAAATTGATAAAAGGAATCGACCCGCCCCATGTGCTCACACCAGAGATGATACCTCCATCT
ENTH	common motif	ATGTCCACATCCTCCTTGCGCAGACAGATGAAAAATATCGTGCATAATTACTCAGAGGCCGAAATCAAAGTCCGCGAAGCTACCTCAAACGATCCGTGGGGTCCATCTTCAAGTCTCATGAGTGAGATCGCCGACCTCACTTATAATGTGGTTGCTTTCTCCGAAATTATGTCTATGATTTGGAAGCGACTTAACGATCATGGAAAAAACTGGCGACACGTGTACAAAGCCATGACTCTGATGGAATATCTCATCAAGACGGGGTCCGAGCGGGTTAGTCAACAGTGCAAAGAGAATATGTACGCCGTCCAGACCCTCAAAGACTTTCAGTACGTGGATAGGGATGGCAAAGATCAGGGAGTGAACGTTAGGGAGAAAGCTAAACAATTGGTTGCACTG…
G protein gamma	common motif	ATGGACGTGATGAGTAGCAGTCTGCAGCAGCAACGCGTAGTGGTCGAACAATTACGGAGGGAAGCAGCTATTGATCGCCAGACGATAAGCGAGAGCTGCGCCAAGATGATGAAATACATTACTGAGCACGAGCAAGAGGACTATCTGCTTACCGGGTTCACATCCCAGAAGGTGAACCCCTTTCGAGAGAAATCTAGCTGT
GYF	common motif	GACGTGATGTGGGAGTACAAGTGGGAGAACACGGGCGACGCTGAGCTCTATGGTCCATTTACAAGCGCTCAAATGCAGACCTGGGTGTCTGAGGGGTATTTCCCAGACGGGGTTTACTGCCGTAAACTCGATCCACCCGGTGGTCAGTTTTATAATTCTAAAAGGATTGATTTCGACCTCTACACG
H3C1	common motif	GCAAGAACCAAACAGACCGCACGAAAGAGTACAGGGGGCAAGGCTCCCCGAAAACAGCTCGCGACGAAAGCCGCGAGGAAATCAGCTCCTGCTACCGGCGGCGTGAAGAAACCGCATCGATACCGGCCCGGGACCGTGGCCCTCAGAGAAATTCGGCGCTACCAGAAATCAACAGAGTTGCTGATCAGGAAACTGCCCTTCCAGCGACTGGTTAGAGAGATAGCTCAGGACTTCAAGACCGATTTGAGATTCCAGTCTAGTGCTGTAATGGCTCTGCAAGAAGCGTGCGAAGCATATCTCGTAGGCCTGTTTGAGGACACTAACCTGTGCGCCATTCACGCAAAGCGGGTGACTATCATGCCGAAGGACATCCAGCTGGCCAGAAGGATTCGAGGGGAG…
HRAS	common motif	ACCGAATATAAGCTGGTGGTCGTTGGTGCCGGTGGCGTGGGAAAGAGCGCCCTTACAATCCAGCTGATACAGAACCACTTTGTGGACGAATACGATCCAACTATTGAGGATAGCTACCGCAAGCAAGTCGTGATTGATGGGGAAACGTGCCTTCTGGATATTCTTGATACCGCCGGACAGGAGGAATATTCTGCAATGAGAGACCAATACATGCGGACAGGAGAAGGCTTCCTTTGTGTCTTCGCCATCAACAATACTAAAAGCTTCGAGGATATCCACCAGTACAGAGAGCAGATCAAGCGGGTGAAAGACTCCGATGACGTTCCCATGGTGTTAGTGGGGAATAAGTGCGATTTGGCAGCGAGAACAGTGGAATCAAGACAGGCCCAGGATCTCGCC…
MBT	common motif	ATGTCCAAAAAGCCTCCGAATCGACCAGGAATCACATTCGAAATAGGCGCGCGCCTGGAGGCCCTTGACTATCTTCAGAAGTGGTACCCCTCCCGCATTGAGAAAATTGACTACGAAGAGGGAAAGATGCTCGTGCATTTCGAGCGCTGGAGTCACAGGTACGATGAGTGGATCTACTGGGACTCTAATCGCCTGCGCCCTTTGGAAAGGCCCGCTCTGCGC
PB1	common motif	ATGGAGCCCCAGGTGACACTGAACGTAACATTTAAGAATGAAATTCAAAGTTTCTTGGTGTCCGACCCCGAGAACACTACCTGGGCAGACATCGAAGCTATGGTGAAAGTCTCTTTTGACCTCAACACTATCCAGATTAAGTATCTGGACGAGGAGAACGAAGAAGTGTCAATCAATTCACAGGGCGAATACGAAGAAGCCCTGAAGATGGCAGTCAAGCAGGGCAATCAACTGCAGATGCAGGTGCACGAGGGAATGGTAG
PH	common motif	GTGGAACGTTGTGGGGTCCTGAGTAAGTGGACAAATTATATTCATGGCTGGCAGGATAGGTGGGTCGTCCTGAAGAACAACGCACTCTCTTATTATAAGTCAGAAGATGAGACCGAGTATGGATGTCGGGGCTCTATCTGTCTCAGCAAAGCTGTGATCACTCCCCACGACTTCGACGAATGTCGGTTCGACATTTCTGTCAACGATTCTGTCTGGTATTTGAGAGCCCAGGATCCAGATCATAGACAGCAGTGGATAGATGCCATTGAACAACACAAAACT
PWWP	common motif	ACCAGGGACTTTAAACCTGGGGATCTGATCTTCGCTAAGATGAAAGGCTACCCCCATTGGCCAGCTCGTGTCGATGAGGTTCCAGACGGCGCGGTGAAACCACCCACCAATAAGCTCCCAATCTTCTTCTTTGGCACTCATGAGACCGCCTTTCTCGGGCCCAAGGATATCTTTCCGTATAGTGAGAATAAGGAAAAGTATGGGAAACCAAACAAGCGCAAGGGGTTCAATGAAGGACTGTGGGAAATTGATAATAATCCAAAAGTCAAGTTTTCA
PX	common motif	ATGCACTTCTCAATCCCAGAAACAGAGTCTAGAAGCGGCGACTCTGGCGGTTCTGCCTACGTGGCTTATAACATCCACGTGAATGGCGTTCTGCATTGTCGAGTCAGATACTCCCAGTTATTGGGGCTGCACGAGCAGCTCCGAAAAGAGTACGGGGCCAACGTGCTGCCCGCTTTCCCGCCCAAAAAACTGTTCTCTCTGACACCAGCGGAGGTCGAGCAGAGAAGAGAGCAGCTTGAGAAGTACATGCAGGCTGTGCGACAGGATCCACTGCTGGGTTCTAGCGAGACATTCAATTCATTTCTGCGGAGAGCACAGCAGGAA
SH2	common motif	CTTAGTCTTATGCCATGGTTTCACGGCAAAATCTCCGGACAGGAAGCCGTCCAGCAGCTGCAGCCACCCGAAGACGGCCTCTTTTTAGTTAGAGAGTCTGCCAGACATCCTGGAGACTATGTTCTCTGCGTCTCTTTTGGGCGTGACGTAATCCACTATCGCGTGTTACATCGCGACGGACACCTGACAATCGATGAAGCAGTATTTTTCTGCAACCTTATGGACATGGTTGAACACTATTCCAAAGATAAAGGCGCGATTTGCACTAAACTGGTGCGTCCCAAGCGCAAA
TIR	common motif	ATGCCCGAACGCTTCGATGCCTTCATCTGTTATTGTCCCAGCGATATCCAGTTCGTACAGGAGATGATCCGCCAGCTCGAGCAAACCAACTATCGTCTGAAACTTTGTGTTAGTGACAGGGACGTCCTGCCCGGAACTTGCGTTTGGAGCATCGCTTCCGAGCTTATCGAGAAGCGTTGTAGACGGATGGTCGTGGTTGTGTCAGATGACTACCTCCAGTCAAAAGAGTGCGACTTCCAAACCAAGTTCGCTTTGAGCCTGTCACCAGGCGCTCATCAAAAGCGCCTGATTCCTATCAAGTATAAGGCTATGAAGAAAGAATTTCCATCTATACTGCGCTTCATTACTGTGTGCGACTACACAAATCCATGCACCAAGAGCTGGTTTTGGACTCGGCTG…
VHS	common motif	ATGGAACCAGCCATGGAACCGGAGACACTCGAAGCTCGCATTAACCGAGCCACTAATCCCCTGAACAAGGAGTTAGACTGGGCCTCTATAAACGGGTTTTGTGAGCAGTTGAATGAAGATTTCGAAGGGCCACCCTTGGCTACCCGGCTGCTGGCACATAAGATCCAGAGCCCACAAGAGTGGGAAGCTATACAGGCCCTGACAGTGCTCGAGACCTGTATGAAAAGCTGCGGCAAGAGGTTCCACGACGAGGTTGGGAAGTTTCGTTTTCTCAACGAACTGATTAAGGTGGTCAGTCCAAAATATTTGGGTTCCCGGACCTCTGAAAAGGTGAAGAATAAAATCCTCGAGTTACTCTATAGCTGGACAGTGGGCCTCCCTGAAGAAGTGAAGATCGCC…
DP00009r001	disordered	GACTCACACAGGGATGCGAGTCAGAACGGATCCGGGGACAGCCAGTCC
DP00042	disordered	ATGCCTAAGAGAAAAAGCGCCACGAAAGGCGATGAGCCCGCTAGACGCTCTGCCCGGCTCTCAGCCAGGCCTGTCCCAAAACCTGCGGCGAAGCCAAAGAAGGCGGCCGCACCAAAGAAAGCCGTGAAGGGGAAAAAAGCCGCGGAGAATGGAGATGCCAAAGCCGAAGCCAAAGTTCAAGCGGCTGGTGACGGGGCAGGCAATGCTAAA
DP00054r003	disordered	CCTTATGACACAAAGAAGAAGGCCGCCCATGCAGCTAAAACCGTTAAACATGGT
DP00073r001	disordered	ATGCCAGTTGCAGGGAGCGAGCTGCCTCGCAGGCCTCTCCCACCTGCTGCACAGGAGCGGGACGCTGAACCCCGA
DP00117	disordered	ATGGATCAGGTGATGCAGTTTGTAGAACCGTCACGGCAGTTCGTGAAGGATTCCATTCGGCTCGTCAAACGGTGCACTAAACCCGATCGCAAGGAATTCCAAAAAATCGCTATGGCTACGGCTATTGGATTCGCCATCATGGGCTTTATCGGGTTTTTCGTTAAGCTCATCCACATACCAATCAACAACATTATTGTGGGCGGT
DP00130	disordered	ATGTCCTATCAGCAACAGCAGTGCAAACAGCCCTGCCAACCTCCGCCTGTGTGTCCTACCCCTAAGTGCCCAGAACCATGCCCACCTCCTAAGTGCCCTGAGCCATGCCCACCGCCAAAATGCCCTCAGCCATGTCCCCCCCAGCAGTGTCAGCAGAAGTGCCCGCCCGTGACACCGTCCCCCCCATGCCAGCCCAAATGTCCGCCCAAGTCTAAG
DP00137	disordered	GTGGTTTACACAGATTGTACTGAATCTGGCCAGAACCTCTGTCTGTGTGAGGGATCAAACGTCTGCGGACAGGGCAACAAGTGTATTTTAGGGTCTGACGGAGAAAAGAATCAGTGCGTCACCGGCGAAGGAACTCCAAAACCCCAAAGCCATAATGACGGAGATTTTGAAGAGATCCCTGAGGAGTACCTCCAG
DP00179	disordered	ATGAATACCGATCAGCAGAAAGTAAGTGAGATCTTCCAGAGTTCAAAAGAGAAGCTTCAGGGGGATGCCAAAGTGGTCAGTGACGCGTTCAAGAAGATGGCCTCACAGGATAAGGATGGAAAGACCACCGACGCCGACGAGTCTGAAAAGCATAATTATCAAGAACAGTATAATAAACTTAAGGGCGCCGGCCACAAAAAGGAG
DP00182r004	disordered	ATGGCACCGACCAAACGAAAGGGTTCTTGTCCTGGGGCGGCACCCAAGAAGCCAAAGGAGCCA
DP00202	disordered	ATGTCAGAAACAATTACTGTGAATTGTCCTACATGCGGGAAAACCGTTGTATGGGGCGAAATATCCCCATTCCGCCCTTTTTGCTCCAAAAGGTGTCAGTTAATTGATCTCGGGGAATGGGCAGCCGAGGAAAAGAGGATACCCAGCAGTGGTGACCTGTCCGAAAGCGATGACTGGTCAGAGGAACCTAAGCAG
DP00211r001	disordered	TGTGTCGATCGGATGGGCAAGTCACTCCCTGGCTCCCCAGACGGTAACGGATCATCTAGCTGCCCGACTGGTAGCTCTGGT
DP00223r001	disordered	ATGGCGCTGCGTGTCACGCGAAACTCTAAAATCAATGCAGAGAACAAGGCGAAGATAAACATGGCTGGCGCCAAGAGAGTGCCGACTGCTCCTGCCGCCACCTCCAAACCTGGCCTCCGTCCTCGAACGGCCCTGGGCGACATCGGAAACAAGGTGTCTGAACAACTCCAGGCTAAAATGCCCATGAAAAAGGAGGCTAAACCCAGCGCAACTGGCAAAGTGATCGACAAGAAG
DP00229r001	disordered	TTAAATAAGTGGAAATCAAAGGGGAGGAGATTTAAGGGCAAGGGAAAGGGGAATAAGGCGGCACAGCCTGGTTCAGGCAAGGGAAAGGTGCAGTTTCAGGGGAAAAAGACAAAATTCGCCAGTGATGATGAACACGATGAGCACGATGAGAACGGCGCTACCGGCCCCGTGAAGCGCGCTAGGGAGGAGACTGATAAGGAAGAACCTGCCAGTAAACAGCAGAAGACAGAGAACGGCGCTGGCGATCAG
DP00277	disordered	ATGACCGAAACCGACAAAAAACAAGAACAGGAAAACCATGCAGAGTGTGAGGACAAACCAAAGCCATGTTGCGTCTGTAAGCCCGAAAAGGAGGAACGTGACACCTGTATTTTGTTCAATGGCCAAGATAGTGAAAAGTGCAAGGAATTTATCGAAAAATACAAGGAGTGCATGAAAGGGTACGGCTTTGAGGTGCCATCCGCCAAC
DP00288	disordered	ATGCAGAGTATTAACTTTCGGACCGCCAGGGGAAACCTGTCAGAGGTCTTAAACAACGTGGAGGCGGGAGAGGAGGTCGAAATCACGAGAAGGGGCAGAGAGCCAGCAGTTATAGTATCCAAGGCGACTTTCGAGGCCTACAAAAAAGCCGCTCTGGATGCCGAGTTCGCGTCCCTGTTCGATACGCTCGATTCCACCAATAAGGAACTGGTGAATCGA
DP00297r001	disordered	CGAGGATACGAATGGGACGCGGGAGATGTGGGCGCCGCTCCCCCCGGCGCTGCGCCAGCCCCCGGGATC
DP00303r006	disordered	CACCATGAGGCCGAGCTGAAGCCGCTGGCGCAGTCTCATGCTACGAAGCATAAGATTCCT
DP00310r001	disordered	CTTCATTGTCAAGGGACAGAAGAGGAAAAG
DP00344r003	disordered	GCCAGGAAGATGAAAGATACCGATTCCGAA
DP00349r011	disordered	CGGCGCGTCGAAGAATCCGTGGTTAATCAGGGCTGGATCACATTGCAAGAGGCTGGCATTAACCTGGAC
DP00352r001	disordered	GCCGAGACAACCAACACACAGCAAGCCCATACACAGATGTCAACACAGTCTCAGGAT
DP00357	disordered	ATGTCAGATAAGCCAGACATGGCAGAGATTGAAAAGTTCGATAAGTCAAAGTTAAAAAAGACCGAAACACAGGAGAAAAATCCCCTCCCTAGCAAGGAGACTATAGAACAGGAAAAACAGGCCGGTGAATCA
DP00364r005	disordered	GATGGCGCCGCGTCCCAAGGTAAGTCTAGTTGT
DP00377r001	disordered	GAGAAGGAGGACGCACCACGTCGTGAGCGAAAGCCTAGGCCCACTACCCCCAGGCGCAAGGAAGGCGCCGAGCGAAAGCCCCGGGCCCAGAAACCTGTTGAAAAGGCCCCCAAGACAGTCAAGGCTCCCCGC
DP00380r001	disordered	ATCAGCAGCTACTATCTGAGCCACAAACGCATCATCCCGTCCTCTATGTTG
DP00390r001	disordered	CGGGAGAAGAGGGGACTGGCCTTGGACGGTAAGCTCAAGCACGAAGATACCAATCTTGCATCAAGCACACTTCTGAGGGAGGGC
DP00410r008	disordered	CAGAATAAGTCCAAAAAAAAGGCACAACAGGCGGCAGCAGATACGGGCAACAACAGTCAGGTGAGCCAGAATTATCCCATAGTGCAAAACCTTCAAGGTCAAATGGTT
DP00419r001	disordered	ATGGCCTCATACCCCTGCCATCAGCACGCCTCCGCGTTTGATCAAGCCGCTCGCAGCCGAGGACACAACAATCGTAGGACTGCTCTTCGCCCGCGAAGACAGCAGGAGGCGACTGAGGTGCGGCCTGAACAAAAG
DP00422r003	disordered	ATGTTCGAGCAAAGGGTAAATAGTGACGTGCTGACCGTGTCAACTGTCAACAGCCAGGATCAAGTGACC
DP00436r004	disordered	GACGCAGGAGGCAAGGCCAGGAGAGCCCATTTACCCAACCTGTTTCGGACTTTCTAT
DP00445r001	disordered	AAGCCTGCGGTTACCGCCGCACCCAAGAAA
DP00475	disordered	ATGCACCTGATGTATACACTGGGTCCTGATGGAAAGAGAATATACACCCTTAAAAAGGTAACTGAGTCTGGAGAAATTACTAAGTCTGCTCATCCAGCCAGATTTTCACCAGACGACAAATACAGCAGGCAGAGGGTCACACTGAAAAAAAGATTCGGACTTGTGCCAGGCCAG
DP00580	disordered	GATGAGGCACAGTTTAAAGAATGCTACGACACCTGCCACAAGGAATGCTCTGATAAAGGAAATGGTTTTACCTTCTGTGAGATGAAGTGTGACACCGACTGTTCCGTGAAGGACGTTAAGGAAAAGCTCGAGAATTATAAGCCCAAGAAC
DP00583r001	disordered	CCAAAGCACGCTATAATACAGGGGCACAAGCCTGAATGTGTTTCTTTTGGGTCTACGGATCGA
DP00592	disordered	ATGAGTGAAAGGCAGGGGGCTGGTGCCACAAATGGGAAAGACAAGACATCCGGCGAAAACGACGGGCAGAAAAAAGTTCAGGAGGAGTTCGACATCGATATGGACGCACCAGAAACCGAAAGGGCCGCAGTTGCCATTCAATCCCAGTTCCGAAAGTTCCAAAAGAAGAAGGCCGGGAGTCAGTCC
DP00614r004	disordered	GTTTCTAAGTTTGGAAATGGTTCTTACACTGGCGAGGTTTCTGCC
DP00628r001	disordered	GGCATCCACAAGCAGAAGGAGAAATCTCGGCTGCAGGGCGGCGTGTTGGTGAACGAGATTCTCAACCATATGAAGCGAGCTACTCAGATCCCAAGCTACAAAAAGTTGATAATGTAC
DP00722r001	disordered	TTGGGGGGGCGTCAGGGGGGCGGCGCTCCAGCGGGGGGGAACATTGGTGGGGGACAACCGCAGGGTGGATGGGGGCAGCCGCAGCAGCCACAGGGGGGTAACCAGTTTAGCGGGGGAGCCCAGAGTCGGCCGCAGCAGTCTGCTCCTGCAGCACCTTCCAATGAACCACCTATGGATTTTGATGACGACATCCCG
DP00728r009	disordered	TTCATCTTCTTAGCATTATTGGGCGCCGCCGTGGCTTTCCCTGTAGATGACGACGATAAGATCGTGGGCGGGTATACCTGTGGTGCCAACACCGTGCCCTATCAAGTAAGCCTCAACTCAGGATACCACTTT
DP00730r006	disordered	ATTGATAACGACCAATCTGGCTACCTGGATGGAGAC
DP00741	disordered	ATGGAGCAACGAATAACCCTGAAGGATTACGCCATGCGGTTCGGACAGACGAAGACAGCCAAGGACTTGGGAGTGTATCAGTCCGCGATCAACAAGGCGATTCATGCAGGGCGCAAGATCTTTCTGACTATCAACGCAGACGGATCAGTGTACGCTGAGGAAGTGAAACCTTTTCCTTCTAACAAGAAGACGACAGCC
DP00759	disordered	ATGGATCTGGTAAAAAACCACCTTATGTACGCAGTGAGGGAAGAGGTGGAGATCCTGAAAGAGCAGATCAGGGAACTTGTTGAAAAAAACTCACAGCTCGAGCGGGAGAACACTCTGCTTAAGACCCTTGCCTCCCCCGAGCAGCTGGAAAAGTTTCAGTCCCGCCTCAGTCCAGAGGAGCCAGCACCCGAAACACCCGAAGCACCTGAAGCACCCGGAGGCTCAGCCGTG
DP00759r001	disordered	CAGCTGGAAAAGTTCCAAAGTAGGCTCAGTCCTGAAGAGCCAGCACCTGAGACACCGGAAGCCCCCGAGGCCCCCGGCGGCTCCGCAGTT
DP00764	disordered	ATGCTCAATCTGGCCGACAGACGCATTCCAGGGACCGCAGAAGAAAATTTGCAGAAATCATCCGGTGGGGTTCCAGGGCAAAATACCGGTGGGCAGGAGGCCCGACCAAATTACCACTGCCAACTGTGTTTTCTGCGGTCCCTCGGCATCGATTATTTGGATGCCTCTCTGCGCAAAAAGAATAAACAGCGGCTGAAGGCTATTCAACAGGGCCGTCAGCCCCAGTACCTGCTT
DP00764	disordered	ATGTTGAACCTTGCCGACCGGAGAATTCCCGGTACCGCGGAGGAAAATCTGCAAAAGTCATCAGGCGGCGTCCCTGGCCAAAACACGGGAGGACAGGAGGCAAGGCCAAATTATCATTGCCAGCTGTGTTTCCTGCGGTCACTCGGAATAGACTATCTGGATGCGAGTCTGCGCAAGAAGAATAAACAACGCCTGAAAGCTATCCAGCAGGGCAGACAACCGCAATACCTCCTG
DP00786r002	disordered	CACGACATCACGGATGATTCCGACGGTGGAGGAGCACCCGTTGTGGCCAAGCCCGAGGGTAATGCAAAGAAGAGCACGAAAAAGCAGGAAAAGAAAGCAAATATTGAGGCGACCTCCGACGAAGGA
DP00798r002	disordered	ATGGAGAACAAAGACGCCCTCGATATAGGCAAAGATGACACTAATACCAGTGAAGCCGACGTTAGTAAGAACGAAACCCAAGAGCAGCCCGTACTCTCCAAATCAGCACTGAAACGCTTGAAGAGGCAGCAGGAGTGGGATGCTGGCAGAGAGAAAAGGGCTGAAATGAGGCGGGAGAAGAAAAGACTTAGAAAAGAAGAGAGGAAGCGCAAGATCGAGGCCGGAGAGGTCGTGAAATCACAAAAAAAA
DP00801	disordered	ATGGATAAGGTGCAGTATCTGACAAGATCTGCCATCCGCAGAGCTTCTACGATTGAAATGCCACAGCAGGCCCGACAGAATCTGCAGAATTTATTTATCAACTTTTGCCTTATACTGATCTGCCTCCTGTTAATTTGTATTATTGTTATGTTACTC
DP00804	disordered	ATGAACAACGTTAAGGAGTTATCCATGACAGAGTTGCAGACAATCACCGGGGGGGCAAGAAGTTATGGGAACGGAGTGTATTGTAATAATAAAAAATGCTGGGTAAATAGGGGTGAGGCTACACAGTCTATTATTGGTGGAATGATCTCCGGATGGGCCAGCGGGCTGGCAGGCATG
DP00807r001	disordered	CCCCCCGGAGCCACACCTGCCCCTCCGGGGGCAGCGCCACCCCCAGCTGCCGGCGGTTCTCCATCCCCACCCGCGGACGGCGGAAGTCCCCCCCCACCAGCTGATGGTGGATCCCCTCCCGTAGACGGCGGGAGCCCTCCCCCACCATCAACGCAT
DP00811r004	disordered	AGGGTCCACCAATTCCAGGAAATGCTGCGACTCAACAGATCTGCAGGAAGCGACGACGATGACGACGACGATGACGACGACGACGAGGAAGAATCTGAGTCTGAGTCTGAGAGCGATGAA
DP00822r002	disordered	CGCGCTCAGGGCGCCGGTGGACAGAATGTGAACAAGGTGTCAAGC
DP00827	disordered	ATGTTTTCCAACATTGGTATCCCCGGGCTGATTCTGATCTTCGTTATTGCTCTGATTATCTTTGGGCCGTCTAAGCTTCCCGAGATCGGGAGAGCAGCAGGCCGCACACTTTTGGAGTTTAAATCCGCAACTAAGTCTCTGGTATCCGGGGATGAAAAGGAGGAAAAGTCCGCAGAATTGACTGCCGTCAAGCAGGATAAAAATGCAGGG
DP00828	disordered	ATGTTTCCTCTGGCAAAAAATGCACTCTCTCGCCTGCGCGTTCAATCTATTCAGCAGGCCGTGGCCCGCCAAATCCACCAAAAGCGGGCTCCCGATTTTCATGATAAATACGGAAACGCTGTCCTCGCTAGCGGGGCTACCTTCTGTGTGGCGGTGTGGGTGTATATGGCTACACAGATTGGGATCGAGTGGAACCCCTCCCCCGTTGGGCGCGTGACCCCAAAAGAATGGCGCGAGCAG
DP00840r004	disordered	ATGGAGTACGTCGCCGCCCTGAGCCTGGTCCTGAAGGGAAAAGTTGAGCAGAAGCTCAGGTGGTATTTTAAACTGTATGACGTTGATGGAAACGGGTGTATCGAT
DP00851r002	disordered	ATGTCCGTGACCACCGAGACAACCGCCGGCGCTGCGGCGGGCTCAGATGCA
DP00856r003	disordered	CCTCTCGAGAATAACGAGGAGTCAGAAAAGGAATTTGACGACACCGGCTTAACACTGGGCGACGTCGTCAATATCAAAGAAGGGAAAAAG
DP00874r001	disordered	GAGAATGACATGGAGAATATGGCAGACGAGCAG
DP00878	disordered	ATGCTCGATCTTCCTGGTAACAAGGATAAAAAAGCTTCAAGCAAGAAGTCACCAGCGAAAGTGCAGAGCAAAGACAGGGATATGGGAGCTGCCCTGAGAAGTGCTTACCAGAAAACAATCGAGGAGCAGGTCCCAGACGAGATGCTGGACCTGCTGAATAAACTGGCA
DP00882r001	disordered	ATGCCTCCTAAAGATGACAAGAAAAAGAAGGACGCAGGCAAGAGCGCAAAAAAGGATAAGGACCCCGTGAACAAGTCTGGGGGCAAGGCCAAAAAGAAAAAGTGGAGTAAGGGCAAAGTT
DP00883	disordered	ATGATGAATGCTACCGAGAACCAGATCTTCGTTGAGACTGTATCAGATCAGGAATTGGAAATGCTCATTGGTGGGGCTGATAGGGGCTGGATCAAAACTCTGACAAAGGATTGTCCCAATGTGATATCTTCTATTTGTGCCGGCACCATTATCACCGCCTGTAAAAATTGTGCT
DP00887r002	disordered	GGAAAGCTGACGAAACCCAAACCACAGGCGGAATCTAAAAAGAAGAAAAAGGAAGGCAAGAAGCAGGAGAAGATGCTTGAC
DP00892	disordered	ATGATTTCTAACGCTAAAATTGCTAGGATAAACGAGCTGGCCGCCAAAGCCAAGGCTGGCGTTATTACAGAGGAGGAGAAAGCCGAGCAGCAAAAACTGAGACAAGAGTATCTGAAGGGCTTCAGGTCCAGCATGAAGAATACATTGAAAAGTGTGAAGATCATCGACCCTGAAGGTAACGACGTCACTCCTGAAAAACTTAAGCGGGAACAGAGGAATAACAAGCTGCAC
DP00897r012	disordered	GAGAATATGGGCAGTATGAAGAAGATCCTCTCCATGATTCCCGGCTTCGGCGGAGCCATGCCAAAGGAATTATCTCAT
DP00898r001	disordered	ATGACGCAGTTCAGTCTCAATGATATTCGACCTGTGGATGAAACCGGGCTTTCCGAAAAGGAGCTGTCCATCAAAAAGGAGAAAGATGAGATA
DP00907	disordered	ATGGCGTCAGAGGAATTGCAGAAGGACCTGGAGGAGGTCAAAGTTCTTCTTGAGAAGGCTACCCGCAAACGCGTTAGAGATGCTTTAACCGCCGAGAAAAGCAAGATTGAAACTGAAATTAAAAATAAGATGCAACAAAAATCACAGAAAAAAGCTGAACTGCTGGACAATGAGAAACCCGCGGCTGTAGTGGCCCCCATCACTACCGGGTATACTGATGGCATTTCACAGATTAGTCTG
DP00915	disordered	ATGGACAGAAAGTTGGACGAATTTATTGGCGACGCCACTCCAAAAAAGGTCAGTAAGGAAAAGCCTGTGAGAAGGAAAAAGCGACTGAAACCTACAAGCCTGGATAGTTTCCTGCCCGAGGAGCACATCAACTATTTCAGAGATCTGAGGATTGGTAGTAAGAAGATACGGAATGCGAAAATCGAGGAGCTG
DP00918	disordered	ATGAATAAAAAGAACATCCTTCCCCAACAGGGCCAGCCTGTCATTAGACTGACGGCCGGACAGCTGAGTTCTCAGCTGGCCGAATTATCTGAAGAGGCATTAGGGGATGCGGGGCTGGAGGCTTCCGTGACTGCATGTATCACTTTCTGCGCATACGACGGGGTGGAACCTAGCTGCACGTTATGTTACACCCTCTGCGCTTATGATGGAGAG
DP00934	disordered	ATGACAGACGTGGAAACCACATACGCAGACTTCATTGCCAGTGGCCGTACAGGGCGACGCAATGCCATTCACGACATCCTCGTGTCATCCGCGTCCGGCAATAGTAACGAATTGGCACTCAAGTTAGCCGGCCTCGACATCAATAAGACCGAAGGCGAGGAAGATGCACAGAGGTCCTCAACCGAGCAGAGTGGAGAAGCCCAGGGAGAGGCAGCCAAGAGCGAGTCA
DP00935r009	disordered	TATCTGGGCGCAGAGACTACCCGAAGTATGGGTCTTGCT
DP00941r004	disordered	TCTGAGGTGACGGACCCCGAAAAGGGCTTCATCGATGACGAC
DP00942r001	disordered	ATGAGGAGGGAGAGAGGCAGACAGGGGGATAGCTCTTCT
DP00954r001	disordered	TCCCACAAACTCCCTTCAGGCCCTCCAATGCACCACTTCAACAGCCGCTACTCTGAGACAGGATGTGTGGGCATGCAGATCAGAGATGCGCAT
DP00975	disordered	ATGAAGCACTTCGCTATCTTGATATTAGCTGTCGTTGCTAGTGCCGTGGTCATGGCCTACCCTGAACGGGATTCAGCAAAAGAAGGAAACCAGGAACAGGAACGAGCACTCCACGTGAAGGTGCAGAAACGTACTGACGGCGACGCTGACTATGACGAATATGAAGAAGATGGCACCACTCCTACCCCTGATCCTACAGCTCCTACGGCCAAGCCTCGGCTCAGGGGTAATAAACCC
DP00977	disordered	ATGAAGCACTTCGTGATACTGATTCTTGCTGTCGTCGCATCCGCTGTGGTAATGGCATATCCAGAGAGAGACTCTGCCAAAGACGGCAATCAGGAAAAGGAAAGGGCTCTCCTGGTCAAGGTGCAGGAACGGTATCAGGGAAATCAGGGCGACTACGACGAGTACGATCAAGACGAAACAACACCGCCGCCAGACCCTACCGCACAGACAGCGAGGCCCAGACTCCGCCAGAACCAGGAT
DP00984r001	disordered	CCATCCCTGGTGATCTCCCTGTCCACTGGCCTGTCTCTGTTCCTGGGTAGGTTCGTTTTCTTTAATTTTCAGAGAGAAAATATGGCAAAACAGGTACCCGAACAGAACGGGATGTCTCATTTTGAGGCAGGCGATACACGCGCCAAGGAGTACGTGTCACTGCTTAAGAGCAACGATCCGGTCGGCTTTAATATCGTGGACGTTCTCGCTTGGGGAAGCATTGGCCACATCGTCGCCTACTACATTTTGGCCACAGCCAGCAACGGCTACGATCCATCTTTTTTC
DP00986	disordered	ATGGGAGCGCAAGTAACCAGGCAGCAGACTGGCACGCATGAGAATGCAAACATCGCGACCAATGGTTCTCATATTACTTATAACCAAATCAACTTTTACAAAGACTCCTATGCCGCGAGTGCTTCTAAGCAAGATTTCTCCCAGGACCCAAGCAAGTTCACAGAGCCAGTAGTGGAAGGACTGAAAGCTGGAGCCCCCGTCCTTAAA
DP00987	disordered	ATGATTGAGCACGTTCCTATGGAGGACAAAAGGAAGGGCGCAGCGGCATTGGATGAGGCCCGCTTACGACAGCAGGCTATTGGGGTGAAGCTCCGGCAAATGTTCGACGAGGTGGTCAATGAGCCAGTACCTGATGAGTTTCTCGCAATCCTGAGAAAGGCAGAAAGACCTGCGGGGGGGGAG
DP00989	disordered	ATGAGGTATACCGATAGCAGAAAATTAACACCAGAAACAGACGCCAACCATAAGACTGCATCTCCCCAGCCTATTCGTAGGATCAGCTCACAGACCTTGTTGGGCCCCGACGGTAAACTGATTATAGATCACGATGGACAGGAGTACTTGCTGCGTAAGACTCAGGCAGGGAAGTTGTTGCTGACTAAA
DP00989r001	disordered	ATGAGGTACACTGACAGCCGAAAATTAACACCCGAAACAGACGCTAACCATAAGACTGCC
DP00994r005	disordered	GAACGGATTGAGACTGCCGAGAAGGAAGCATATGTGCCGGCCACGAAGGTTAAAAACGTCAAGTCTAAGCAGTTAAAAACGAAGGAGTACCTCGAATTCGATGCAACGTTCGTGGAATCCAACACTAGAAAAAATTTCGGCGATCGGAATAACAACTCACGAAACAACTTTAACAATCGCAGAGGAGGACGGGGAGCTCGCAAAGGGAATAACACAGCCAATGCTACAAATAGTGCAAATACTGTTCAGAAAAATCGCAACATCGACGTGAGCAACCTGCCAAGTCTCGCT
DP01004	disordered	ATGTCACTGGAGAAGGCCCATACCTCCGTCAAGAAAATGACTTTCGGAGAGAACCGTGACCTGGAAAGGGTCGTAACTGCGCCAGTATCCTCAGGCAAGATCAAAAGAGTTAATGTGAATTTCGATGAGGAAAAGCACACAAGATTCAAGGCAGCATGTGCACGGAAGGGCACTTCAATTACTGACGTAGTTAACCAGCTGGTTGACAATTGGCTGAAGGAGAATGAA
DP01013	disordered	ATGTACTTAACCCTCCAGGAGTGGAACGCACGACAGAGGCGACCACGCTCTCTGGAAACAGTACGACGGTGGGTGAGAGAGTGTCGCATCTTTCCTCCTCCTGTTAAGGATGGCAGAGAGTACTTATTTCACGAGAGCGCAGTGAAAGTTGATCTGAACCGGCCGGTGACCGGCTCACTCCTCAAGCGTATACGTAATGGGAAAAAGGCTAAAAGC
DP01015r001	disordered	GAACTGAAAATTACTGAGACAGAGCCTGGAGTGAGGGGAGATACCGCTACTGGGGGCACCAAGAGAGCCAAACTGGAAACCGGCGCTGTGGTCAGGGTGCCGCTGTTTTTGAACGAAGGCGAAATCATCAAGGTTGACACTCGGCGAGGGGAATATGTGTCCAGGGCTAAA
DP01016r001	disordered	ATGTCCCTTCTGACTGAGGTGGAAACTCCTATCCGCAATGAATGGGGTTGCCGCTGCAACGAC
DP01017r001	disordered	AAGACCAGTGAAACCGCTGATCAAGTGTTTCTGAAACAGCTGCAGTTGAAG
DP01024r005	disordered	CAGAAAGAAAGGTTCGGTTCCACCCAGGAGTATGAGGCTTGTTTTGGC
DP01038	disordered	ATGGCGGATAACAAGCAGAGCTTTCAGGCCGGGCAGGCCGCCGGCAGAGCCGAGGAGAAAGGCAACGTGCTTATGGATAAGGTAAAAGACGCTGCGACAGCGGCTGGGGCCAGTGCTCAGACTGCTGGCCAGAAGATCACAGAGGCCGCCGGTGGAGCGGTGAACTTGGTGAAAGAGAAGACAGGTATGAACAAA
DP01111r001	disordered	TTATCCAGCAAGGAGGTGGATCCCAGCACCGGGGAACTCCAGTCCCTTCAGATGCCTGAATCCGAGGGCCCGTCATCTTTGGACCCGAGCCAGGAGGGCCCGACAGGGCTCAAAGAGGCCGCCCTGTATCCTCATTTA
DP01123r001	disordered	TCCGCTTCCAATGCCTCTGGCGCCGCCGCTCCGACATTGCCTGCTCACCCATCCACCCTTACACACCCTCAGAGGCGAATAGATACTCTGAATAGCGACGGCTACACCCCAGAACCCGCCCGTATTACCTCTCCA
DP01131r001	disordered	ATGGAGATCCCTGTTCCAGTTCAGCCTTCTTGGTTGCGTCGGGCATCAGCGCCGTTACCCGGATTATCTGCCCCTGGGAGACTTTTCGATCAGAGATTTGGTGAGGGGCTGTTAGAAGCTGAGTTGGCAGCATTGTGTCCGACAACCTTAGCACCATACTACCTTAGA
DP01146	disordered	ATGGAGCGGGCCTTCCAGAACCGATGTGAACCAAGGGCAGCAAAACCTTTTAAGATCTTAAAAAAACGCAGTACTACCTCCGTTGCTTCCTATCAGGTGTCACCTCATACTGCTAGGATTTTTAAGGAGAACGAAAGATTGATCGATGAGTACAAACGCAAGAAAGCA
DP01148	disordered	ATGTCAACCCAGCAGCAGGCCAGAGCCCTCATGATGAGACACCACCAGTTCATCAAGAATAGACAGCAATCACTGCTGAGTCGGGCGGCCGCGGAGATTGGAGTTCAGGCAGAAAAAGATTTTTGGACCACTGTACAGGGTAAGCCACAGTCTTCTTTCAGGGAGACTTACGACCGGAGCAGCGCGAGTCTCTCC
DP01154r001	disordered	TCTAAATGGCAGCACCAGCAGGATAGTTGCAGGAAACAGCTCCAAGGCGTCAATCTGACACCTTGTGAGAAACATATTATGGAGAAAATCCAGGGTCGGGGCGACGATGATGATGACGATGACGATGAC
DP01160r001	disordered	ATGAGTTCACCCCGGGAGCGAAGGCCAGCATCCCAGGCTCCTCGGCTGTCTCGAAGGCCACCCGCGCACCAGACCTCACGATCTTCTCCTGATACTACAGCGCCTACAGGTTCAGGCTTAAGTAACCGGTTTGTGAACGATAATGGCATCGTGACAGACACAACAGCCTCTGGAACCAATTGTCCCCCCCCACCACGCGCTGCAGCCAGGCGGGCCAGTTCTCCCGGTGAGAGTCCACAACTG
DP01161r001	disordered	ACGCCAGAGATCATTCAGAAGCTGCAGGACAAAGCAACCGTGCTGACTACCGAGCGGAAGAAGAGAGGCAAAACCGTG
DP01186	disordered	ATGGTGCTCCGCCAGTTGAGCCGCAAGGCCAGCGTCAAAGTGTCCAAGACCTGGAGCGGCACGAAGAAGCGTGCACAGAGAATCCTGATTTTTCTCCTCGAGTTTCTCCTTGACTTCTGTACCGGTGAAGATTCCGTCGACGGCAAGAAAAGACAACGTCACTCTGGCCTGACCGAACAGACTTATAGCGCTTTGCCAGAGCCGAAGGCCACC
DP01191	disordered	ATGTCCAGGGCTGCGCTCCCTAGCCTTGAAAATCTGGAAGATGACGACGAGTTTGAAGACTTTGCTACGGAGAATTGGCCTATGAAAGACACCGAACTGGACACTGGAGATGACACATTATGGGAAAACAATTGGGATGATGAAGACATTGGTGACGATGATTTCAGTGTGCAGTTACAAGCAGAGTTGAAAAAGAAGGGAGTTGCCGCCAAC
DP01195r001	disordered	ATGGTGAGCCTGTTCTTGATTCTCGTGTTGGGTGTTGTCGGACTGTCAGCCCTCACCTACATGGGGCTCATCGCTCCGTGGACCGGTCGATTCTACAGCCTGTGGGACACAAACTATGCCAAGATTCACATCCCCATTATTGCCTCTGTCTCCGAGCAT
DP01243r001	disordered	GGAAGTGTACAAATTCCCGTAGTGGAAGTCGATGAGTTGCCAGAGGGCTACGATCGATCT
DP01246	disordered	ATGCTCAGGCGGAACCCAACCGCCATCCAGATCACCGCCGAGGATGTACTGGCCTATGACGAAGAAAAACTGCGGCAGACTCTGGATAGTGAGAGTACAACCGAAGAGGCACTCCAAAAGAACGAGGAGAGCACACGTTTAAGTCCTGAGAAAAAGAAGATCATTAGGGAGCGCAGGATTGGTATAACCCAGATATTTGACTCAAGCATGCATCCAAGTCAGGGAGGTGCGGCTCAGAGT
DP01249r001	disordered	ATGGAAGGAATCTCCATCTATACCTCTGATAACTATACAGAGGAAATGGGTTCCGGAGATTATGATAGCATGAAAGAG
DP01252r001	disordered	ACTACCGGTCGCCGCGGCGACTTGGCTACTATCCATGGCATGAACAGACCTTTCCTTCTTCTGATG
DP01283r001	disordered	GTGACCGATGCTTTACCAGAACCTGAGCCCCCAGGTGCTATGGCCGCC
DP01286	disordered	GGACCAAGTTTCTGTAAGGCCGACGAGAAGCCATGCGAATATCATGCCGACTGCTGCAACTGCTGCCTGAGCGGCATCTGCGCCCCCTCCACTAACTGGATCCTGCCCGGTTGTAGTACAAGCTCATTCTTTAAGATA
DP01286r001	disordered	CCTGGGTGTAGCACATCCAGCTTCTTTAAGATC
DP01289r001	disordered	ATGTCAAATCGTGACTTATTTGCCGAGCTGTCTTCTGCCCTTGTGGAGGCTAAACAACATTCCGAGGGAAAACTCACCCTCAAGACCCATCATGTGAATGACGTAGGA
DP01290r001	disordered	GCATCTAAGGGCAAGGGCAAGCGGGGTGGGAGC
DP01296	disordered	ATGAGCGACATACAAGAGAAGATCGAGCAGGCTAGACAGGAGGCACACGCTATCTCCGAGGAAAAAGGCGCAACCAGTCCGGATGCTGCCGCCGCATGGGATGCAGTGGAGGAGCTGCAGGCTGAAGCTGCACATCAACGCCAGCAGAAATCCGAGACAGAGCCCTTCTTTGGGGATTACTGTAGCGAAAATCCAGACGCCGCGGAATGCTTGATATACGACGAC
DP01309r001	disordered	ACCAAGGCCTCACCTTACAACCGGTGTAAAGGAAGC
DP01342r001	disordered	ATGTCTCAGAGCAAGGGCAAAAAACGCAATCCAGGGCTGAAGATCCCCAAAGAAGCATTTGAGCAGCCCCAGACTAGCAGCACCCCTCCTAGAGATCTGGACAGCAAAGCCTGTATAAGCATAGGTAAC
DP01407r001	disordered	GATAGGTCCCTTTTCCATAGGCTTCTCGATTTTTTTGCCTTC
DP01457r001	disordered	AGTGACATCGACATTATTTTGCTTAAGGGCGACGTGGAGGAGGATGAAACAATCCCTGACAGCGAGCAGGACATTAGACCCAGATTCCACAGGTCCAGGACAGTTGCTCAACAGCATGATGAAGACGGCATCGAAGAAGAAGATGATGATGATGACGAA
DP01486r001	disordered	CGGAAAAGATGGCAGAACGAGAAATTGGGCCTGGACGCCGGGGATGAGTACGAGGACGAGAATCTTTACGAAGGCCTGAACCTTGATGACTGTAGTATGTACGAGGACATTTCCAGAGGCTTGCAGGGGACATACCAAGACGTGGGCTCTCTCAACATAGGAGATGTTCAGTTGGAGAAGCCA
DP01496r003	disordered	CCCACAGAGGAGGTGGTTGAAATCCGTGGTGGGCAGAGGCGGAAATCCGAACGGAAGTTTTTT
DP01499r001	disordered	CTCATTAAGCTGCGCGAGGAACGCGCCCACCTGCTTGATAATACCGAACGGCTGGAAAGGAGCTCTCGACGGCTGGAAGCTGGTTACCAGATCGCCGTGGAAACGGAGCAGATCGGTCAGGAAATGCTGGAGAACCTGTCCCACGATCGAGAGCGGATCCAGCGCGCTCGTGAGCGGCTGCGCGAGACAGACGCCAACCTCGGCAAGTCTAGCAGAATCCTTACAGGAATGCTG
DP01510	disordered	ATGGAAAAGACCGAGAATACGGATGAAACCAGGTTGCGGGGCACCAAAAACAAGCTTGGACGGAAGCCCAAGGCCGACGCTAACAAGAAAACACGAGCTGTGAGTCTGTACTTCAGCGATGAACAGTATCAGAAGCTTGAGAAAATGGCTAACGAGGAGGAGGAGTCTGTCGGATCATACATAAAACGGTATATCTTGAAGGCTCTTAGGAAAATAGAA
DP01510r001	disordered	ATGGAGAAGACTGAGAATACCGATGAAACTCGTCTGAGAGGAACCAAAAATAAACTGGGTAGGAAGCCCAAAGCAGATGCGAATAAGAAA
DP01512	disordered	ATGAAGGGGATGAGCAAGATGCCACAATTCAATCTCCGCTGGCCCAGGGAGGTACTCGATCTCGTAAGAAAAGTGGCTGAGGAAAACGGTCGGTCAGTAAACAGCGAGATATATCAGCGTGTGATGGAGTCTTTCAAAAAGGAGGGAAGAATTGGTGCC
DP01526r001	disordered	ATGGCAGCGGCCGTTGTGGTGGCCGAAGGCGATTCAGATTCA
DP01562r002	disordered	TCTAAGATGCCAAAGAAGCCTAAGAATGAAAACCCCGTG
DP01570r001	disordered	ATGGGGTCAAATAAGAGCAAGCCCAAAGACGCCTCCCAGAGAAGAAGATCTCTTGAACCCGCTGAAAACGTCCATGGTGCCGGCGGAGGAGCCTTTCCCGCTTCCCAGACCCCATCCAAACCAGCTAGCGCAGATGGGCACAGAGGGCCGTCAGCCGCATTCGCTCCCGCCGCCGCAGAGCCTAAACTTTTTGGAGGTTTTAACTCTAGTGATACTGTAACATCCCCACAGAGAGCTGGCCCCCTGGCAGGA
DP01572	disordered	ATGGCCGATAAGTCAGATCTCGGGTATACAGGATTGACTGACGAGCAAGCCCAGGAACTGCACTCTGTGTATATGTCTGGGTTGTGGCCATTCTCCGCTGTGGCCATTGTCGCTCATTTGGCCGTGTATATCTGGCGCCCCTGGTTT
DP01591r001	disordered	CAGGCCTACAGCGGGAAGACCGATTCCGAAGGCGGGTTTGAGAGCGATGCA
DP01599r001	disordered	GATAATGAGCTTGACAGCGGCTCCACTGATAACGACGACTCAAAAAAAATTAGTAAGAAC
DP01608r002	disordered	TGTCGCCCGGGCCCCGGCCTGGGGCCAGACAATCAGACCGAGGAACGAAGAGCCTCATTGCCCGGGAGGGACGATAAT
DP01643	disordered	ATGGCAGAAACCGACCCAAAAACCGTGCAAGACTTAACCAGCGTGGTGCAAACGCTGCTCCAGCAGATGCAGGACAAATTCCAGACGATGTCTGATCAGATTATCGGGAGGATAGACGACATGTCTAGCCGCATCGATGATCTGGAGAAAAACATTGCCGATCTGATGACCCAGGCAGGAGTCGAAGAGTTGGAGTCTGAAAACAAGATTCCTGCTACCCAGAAAAGC
DP01644r001	disordered	CTCCCTGCCCTCCCAGAGGATGGGGGCTCAGGGGCTTTCCCACCCGGACATTTCAAGGATCCCAAA
DP01669r002	disordered	GATCCCGATGGCGAGGAAAACGGAGCGAACGAAGGCAAC
DP01738r003	disordered	ATGGTCACCACTGCATGCCATGAATTTTTTGAGCAC
DP01747r001	disordered	AATCAGAAGTTGTTTGACCTCCGCGGCAAATTCAAACGACCTCCTCTGCGGCGGGTTAGGATGTCAGCGGATGCTATGCTCAAAGCTCTCCTGGGAAGCAAACACAAGGTGTGCATGGATCTTCGCGCCAATCTCAAGCAGGTCAAGAAGGAGGACACAGAGAAAGAGCGAGATCTGAGAGATGTGGGCGATTGGCGCAAAAATATCGAAGAGAAGTCCGGCATGGAAGGGCGCAAAAAAATGTTTGAATCCGAGAGT
DP01768r001	disordered	AAGAAACCCTTGGGAAAGATGGCAGACTGGTTCCGTCAGACTCTTCTCAAGAAGCCAAAGAAA
DP01772r001	disordered	GGCCTTTCCGCCCAGGACATTTCCCAGCCCTTGCAGAACAGCTTTATCCACACAGGCCACGGAGACAGCGATCCCCGCCACTGCTGGGGATTCCCAGACAGGATCGATGAGCTGTATCTGGGAAAC
DP01784r001	disordered	TTGAGAGCGCCCGAAAAAAAGGAGAAAAAGAAAAAGGAGAAGGAGCCTGAGGAGGAGCTCTATGATCTTTCAAAGGTTGTACTTGCTGGCGGCGTGGCTCCCGCACTCTTCCGCGGGATGCCTGCTCATTTTTCAGATTCCGCCCAAACTGAGGCCTGCTATCATATGCTTAGTAGACCACAGCCTCCCCCGGATCCCCTGCTGCTGCAGCGCCTGCCTCGGCCCAGTAGCCTGTCAGACAAGACTCAA
DP01833	disordered	AGCGACCAGGGGGACGTGGCCGAGCCAAAAATGCACAAAACCGCCCCTCCCTTCGATTTTGAGGCAATACCTGAAGAATACCTGGACGATGAGTCA
DP01835	disordered	ATGAATAGTGTGGGAGAAGCTTGTACCGACATGAAGAGAGAATATGACCAGTGTTTTAACCGATGGTTCGCCGAAAAGTTTCTGAAGGGCGATAGTAGTGGTGATCCCTGCACAGACCTTTTCAAACGCTATCAGCAGTGTGTGCAGAAGGCCATTAAGGAAAAGGAAATTCCAATTGAAGGCTTAGAGTTTATGGGCCACGGCAAAGAGAAACCTGAAAATTCATCT
DP01838	disordered	TACCCAGCCAAACCTGAAGCACCCGGGGAGGACGCCTCTCCAGAGGAGCTCTCAAGATATTATGCCTCACTGCGCCATTACCTTAATCTGGTCACACGGCAGAGGTAC
DP01941r001	disordered	GATATTCCGTGTAAATACTGTGAACTCAAGGGCAGTATAGTCGAAGTGAAAACCGATGACAGTCCTTTATCTTTGGTCAAAAAACTGAAGAAGGACGGACTGCAGGATAAGTTCTGTCCATACTATTCTCTGTTA
DP01978r001	disordered	AACCATCATAGCAGAAGTAAGAAACAGGGTCGCAATTATTTTGGCGCACTCATC
DP01982	disordered	TATCTGGACCACGGACTTGGCGCCCCCGCGCCCTACCCAGACCCTCTTGAGCCAAGGAGGGAAGTTTGCGAATTAAACCCCGATTGTGACGAGCTTGCCGACCACATTGGTTTCCAGGAAGCCTACCGTCGGTTCTATGGGATCGCC
DP01999r001	disordered	AGTAGACCTGAGCGGGCCGAACTCGTGAGGATGCATATTCTCGAAGAAACCTCTGCTGAGCCTTCACTTCAGGCGAAGCAACTGAAACTGAAGCGC
DP02011r001	disordered	ACCGCCGGCATTAAGAGGCCAGTTGTCAAAATGGAGAAGACTGCCGAAAAAGGAGGGAGGCCTGCTAGCAATGGAAAGCGTTTCACTTCCCCTGGCAGAAAGAAAAAGGGCCGT
DP02015r001	disordered	GAGAGGCCTGCACAGAACGAGAAACGTAAGGAAAAGAACATCAAACGAGGCGGAAATCGATTCGAGCCCTACGCTAACCCCACCAAACGC
DP02065r001	disordered	ATCTTCGACGATGAAGAAACCGATAAGGATAAAGCGCTTAAA
DP02079r001	disordered	CAGAAGGAAAAGAAAAAAAAAAAATCCTCCGCTGCCAAGGGAAGGAAGACCGAGGAAAACGAAACGCCAGTGACTGAGTCAGAAGACAGCAATATGGCG
DP02117	disordered	ATGGCCCAGGAGCAGACAAAGAGGGGGGGAGGAGGAGGCGACGACGATGACATAGCAGGCTCCACAGCAGCCGGGCAGGAGCGAAGAGAGAAGCTCACTGAAGAAACCGACGACCTCCTGGACGAAATAGACGACGTACTGGAAGAAAATGCAGAAGACTTTGTCCGCGCTTATGTGCAAAAGGGCGGCCAG
DP02143r003	disordered	ATGCGGGTCAAGGGTCCATCTTCTAGACGAAAAAAGAAGAAAATACTGAAACTGGCCAAGGGCTACCGAGGGCAGCGCTCAAGGTCCTACCGGCGTGCTAAGGAAGCTGTAATGCGTGCTCTCTACTATCAATACAGGGACAGGAAGCTCCGAAAGCGGGAGTTCAGACGGCTTTGG
DP02150r001	disordered	AGGCATAAGACCGTGATCCGTGCTTGTAGAGGGCGCAACGACCTGAAGAGGCCCATGCAGGCCCCGCCTGGTCATGACCAGGATTCCCTT
DP02188r001	disordered	ATGCCTTATCTGAAGGGCGCCCCTATGAAC
DP02203r001	disordered	ACCGAGAAGCTTGAGATAGGATGGAAAGCTTGGGGAAAGTCCATCCTGTTTGCGCCTGAGTTA
DP02207	disordered	ATGAAGTTTCTCGTGTTTGCCTTCATCTTAGCCCTTATGGTCAGCATGATAGGGGCAGACAGCAGCGAAGAAAAGTTTCTCAGACGAATAGGCAGGTTCGGATATGGATACGGCCCTTACCAGCCTGTGCCGGAACAGCCCCTCTACCCCCAACCATATCAACCCCAGTATCAACAGTACACATTC
DP02215r001	disordered	AATTCTGAGTTTCCAATTACTGCTGAACAGGCCAAGAATGTG
DP02234r001	disordered	GCTGGCACTAGCGGCTCAAGTTTATCCTTTCACTCTACTGTTATTAACCACTACAGAATGCGGGGTCATAGCCCATTTGCAAAC
DP02251r001	disordered	GGCGAATTCAGTGAAGCACGAGAGGACATGGCTGCTCTCGAAAAGGACTATGAGGAGGTGGGCGTAGACTCCGTGGAAGGGGAGGGAGAAGAGGAG
DP02256r001	disordered	CAGCGGACACGCCAGAGAAACGAGACACAGGTC
DP02258r001	disordered	ATGAGCTTTTGCAGCTTCTTTGGGGGAGAAGTTTTTCAGAACCATTTCGAGCCC
DP02267	disordered	ATGGCACCTAGGGGGTTCTCTTGTCTGCTGCTGTTGACCAGTGAGATTGATCTCCCTGTCAAACGTAGAGCA
DP02295r002	disordered	AGCGTTGGGCTGTCCGCACTCTTCGGCAAGGGCGAGGAGAGCGATGGAGATCTGGACCTGGATGACAGTGAGGATTTTACGGTCAAT
DP02296	disordered	ATGGATTGTTGTACAGAGAGCGCCTGCTCTAAACCGGATGATGATATACTTGACATACCACTTGACGATCCCGGAGCCAATGCTGCAGCCGCTAAGATACAAGCCTCATTCAGAGGTCATATGGCAAGAAAAAAGATCAAATCCGGTGAGTGCGGTCGCAAAGGTCCCGGCCCTGGCGGCCCGGGCGGCGCAGGAGGTGCTAGGGGAGGCGCAGGGGGAGGCCCCAGTGGGGAT
Interfacial Helix	linker	ATTTTCACAACCTGCGTTGATATC
Outer Helix 1	linker	TGGCGCTGGATGTTGGTTATTTTT
Outer Helix 2	linker	TTCGTACTGTCTTGGCTCTTCTTT
Outer Helix 3	linker	GTTTTTTGGTTGATCGCTTTGTTG
Random	linker	GCAGTAATTCTTATGCTCATCGTAGCG
5L33	manually curated	GGAAGCCACATGCCAGAGGAGGAAAAAGCTGCCCGACTCTTCATCGAAGCCCTGGAGAAGGGTGATCCTGAACTTATGCGGAAGGTCATATCTCCCGATACCAGGATGGAAGATAACGGCAGAGAGTTTACAGGGGACGAAGTAGTAGAGTATGTCAAAGAGATCCAGAAGCGAGGAGAACAATGGCACCTTCGACGCTATACCAAAGAAGGTAACTCATGGAGATTTGAGGTCCAGGTTGACAATAATGGACAGACCGAACAATGGGAAGTCCAAATTGAAGTCAGAAACGGTCGCATAAAGCGAGTAACCATCACACACGTT
6E5C	manually curated	ACAAGAGAAACAAAAGTTACTGTCAACCCCGGAGAAGAATATGAGGTAAAAGTGAACCCAGGCACTCGGGTGGAAATCCAGGCAAAAGGACCCGCTGAGTTTGAAGGGGGCGGGACCCGGACTCGGCTTAATCCAGGGGAATCCTATAAGTTTGAGAACTTGACCAGTCAACCACTTAGGATCAGATTGCGGAACCTTTCAGACACTCCCATAGAGTTCCGCATCCGGGAGGAA
CIB81	manually curated	AATGGAGCCATCGGCGGAGACTTGCTCCTCAACTTCCCAGACATGAGTGTCTTGGAACGGCAGCGGGCTCATTTGAAATATCTGAATCCTACATTCGACAGCCCTCTTGCCGGGTTCTTCGCCGATAGTAGTATGATAACAGGCGGCGAAATGGACAGCTACCTCTCTACCGCTGGGCTCAATCTTCCCATGATGTATGGCGATACTACTGTAGAAGGAGATTCTAGGTTGTCTATCTCG
cpDHFRL24G5	manually curated	CTGCCTGCCGATCTCGCCTGGTTTAAACGCAACACCTTAAATAAACCCGTGATTATGGGCCGCCATACCTGGGAATCAATCGGTCGTCCGTTGCCAGGACGCAAAAATATTATCCTCAGCAGTCAACCGGGTACGGACGATCGCGTAACGTGGGTGAAGTCGGTGGATGAAGCCATCGCGGCGTGTGGTGACGTACCAGAAATCATGGTGATTGGCGGCGGTCGCGTTTATGAACAGTTCTTGCCAAAAGCGCAAAAACTGTATCTGACGCATATCGACGCAGAAGTGGAAGGCGACACCCATTTCCCGGATTACGAGCCGGATGACTGGGAATCGGTATTCAGCGAATTCCACGATGCTGATGCGCAGAACTCTCACAGCTATTGCTTTGAGATTCTG…
eDHFR (6CXK)	manually curated	ATGATCAGTCTGATTGCGGCGTTAGCGGTAGATCGCGTTATCGGCATGGAAAACGCCATGCCGTGGAACCTGCCTGCCGATCTCGCCTGGTTTAAACGCAACACCTTAAATAAACCCGTGATTATGGGCCGCCATACCTGGGAATCAATCGGTCGTCCGTTGCCAGGACGCAAAAATATTATCCTCAGCAGTCAACCGGGTACGGACGATCGCGTAACGTGGGTGAAGTCGGTGGATGAAGCCATCGCGGCGTGTGGTGACGTACCAGAAATCATGGTGATTGGCGGCGGTCGCGTTTATGAACAGTTCTTGCCAAAAGCGCAAAAACTGTATCTGACGCATATCGACGCAGAAGTGGAAGGCGACACCCATTTCCCGGATTACGAGCCGGATGACTGG…
FR55 (2MTL)	manually curated	GGGGAGATGGACATCCGATTTAGGGGGGACGATCTCGAGGCACTCGAAAAGGCTCTGAAAGAGATGATTCGCCAAGCTCGAAAATTCGCTGGTACTGTAACATACACCCTCGACGGCAACGATTTGGAAATACGAATCACCGGCGTTCCTGAACAAGTCCGCAAAGAGTTGGCTAAAGAAGCAGAACGACTGGCCAAAGAATTTAATATCACAGTGACATATACCATACGGGGTAGTCTTGAG
GA98 (2LHC)	manually curated	ACTACCTACAAGTTGATCTTGAATCTTAAACAAGCAAAGGAGGAAGCTATCAAGGAACTGGTAGATGCTGGGACTGCTGAAAAGTATTTTAAGTTGATTGCTAATGCTAAAACCGTAGAAGGTGTCTGGACTTTGAAGGACGAAATTAAGACTTTTACAGTGACTGAA
GB98 (2LHD)	manually curated	ACTACCTACAAGTTGATCTTGAATCTTAAACAAGCAAAGGAGGAAGCTATCAAGGAACTGGTAGATGCTGGGACTGCTGAAAAGTATTTTAAGTTGATTGCTAATGCTAAAACCGTAGAAGGTGTCTGGACTTACAAGGACGAAATTAAGACTTTCACTGTGACTGAA
gHH_06 (2nd2)	manually curated	CCCTGTGAAGATCTGAAGGAACGACTTAAAAAGCTCGGCATGAGTGAGGAGTGTCGGCAGCGATTGGAAAAGATGTGCAAAGAAGGCACTTCAGAGGACGCAGAGCGCATGGCCCGAAACTGCGAGTCT
LOV2 (2V1A)	manually curated	TTGGCTACTACACTTGAACGTATTGAGAAGAACTTTGTCATTACTGACCCAAGATTGCCAGATAATCCCATTATATTCGCGTCCGATAGTTTCTTGCAGTTGACAGAATATAGCCGTGAAGAAATTTTGGGAAGAAACTGCAGGTTTCTACAAGGTCCTGAAACTGATCGCGCGACAGTGAGAAAAATTAGAGATGCCATAGATAACCAAACAGAGGTCACTGTTCAGCTGATTAATTATACAAAGAGTGGTAAAAAGTTCTGGAACCTCTTTCACTTGCAGCCTATGCGAGATCAGAAGGGAGATGTCCAGTACTTTATTGGGGTTCAGTTGGATGGAACTGAGCATGTCCGAGATGCTGCCGAGAGAGAGGGAGTCATGCTGATTAAGAAAACTGCA…
MDMX (309 bp)	manually curated	GGCAGTGGTTCCTCAGAAAACCTTTACTTCCAGGGGAGCGGGCAAATAAACCAGGTTAGACCCAAGCTCCCACTTCTTAAAATTTTGCACGCTGCCGGAGCCCAAGGGGAAATGTTCACAGTGAAAGAAGTCATGCACTACTTGGGCCAATATATCATGGTTAAGCAACTCTATGACCAACAGGAACAGCACATGGTGTACTGCGGTGGAGATCTGTTGGGTGAGTTGCTTGGTCGGCAGAGTTTTTCCGTGAAGGACCCTAGTCCACTTTACGATATGCTCAGAAAGAATCTCGTAACCCTGGCCACT
Medium	manually curated	GCAGGAAGCGCAGGTTCAGCC
PDZ (1Z86)	manually curated	CAAAGGAGGCGAGTGACTGTGCGCAAGGCCGATGCTGGCGGCCTGGGCATCTCAATAAAAGGTGGACGCGAGAATAAGATGCCTATACTCATAAGCAAAATCTTCAAGGGTTTGGCCGCAGACCAGACCGAGGCTTTGTTTGTCGGCGATGCTATACTTTCCGTGAACGGGGAGGACTTCTCTTCAGCAACACATGATGAAGCAGTGCAAGCCTTGAAAAAGACAGGTAAGGAAGTAGTATTGGAAGTGAAATATATG
Top7 (1QYS)	manually curated	AGATCAGGAGACATTCAAGTTCAAAATAATAACACCTGCAATGGCAAGACTTTTGATTATACATACACAGTCACTACTGAGAGTGAGCTGCAAAAAGTGCTGAACGAATTGAAGGACTACATTAAGAAGCAGGGTTGTAAGCGATCCAGAACAAGTATAACTGCTCGAACAAAGAAGGAGGCAGAGAAGTTTGCAGCAATCCTGATTAAAGTCTATGCTGAACTGGGCTACAACGACATAAATGTCACATGGGATGGCGATACAGTTACAGTCGAAGGGCAACTCGAGGGCGTAGAC
Unirapr	manually curated	ACATGCGTCGTTCACTACACCGGAATGCTCGAAGATGGGAAGAAATTTGATTCTTCCCGAGACAGGAACAAGCCCTTCAAATTTATGCTGGGAAAGCAGGAAGTTATCCGGGGATGGGAGGAAGGTGTTGCACAGATGTCAGTTGGCCAACGAGCCAAGCTTACTATCTCCCCTGACTACGCATACGGCGCAACTGGTCATGGCAGTGGGAGCGGCTCAGGCGTGAAAGATTTGCTTCAGGCCTGGGACTTGTACTACCATGTCTTTCGGCGAATCTCTGGACCTCCTGGTCCAGGTTCTGGTCTTTGGCATGAAATGTGGCACGAAGGATTGGAAGAAGCAAGCAGACTGTACTTTGGGGAAAGGAACGTGAAAGGCATGTTTGAAGTGTTGGAACCC…
1a11	natural proteins < 50AA	GGTTCCGAGAAGATGTCTACAGCTATCAGTGTGCTCCTTGCCCAGGCTGTATTTCTCCTGCTGACATCTCAGCGC
1aie	natural proteins < 50AA	GAGTATTTCACCCTGCAAATCCGCGGCAGAGAGAGGTTTGAGATGTTCCGGGAACTGAATGAGGCTCTCGAGCTTAAGGATGCTCAAGCGGGC
1amb	natural proteins < 50AA	GACGCCGAATTCCGGCATGACAGTGGATACGAGGTGCATCACCAGAAATTGGTATTTTTTGCAGAAGATGTGGGCTCAAACAAG
1amc	natural proteins < 50AA	GATGCTGAGTTCAGGCATGATTCAGGGTACGAGGTGCACCACCAGAAACTGGTCTTCTTCGCAGAGGATGTGGGAAGTAACAAA
1aml	natural proteins < 50AA	GACGCCGAGTTTCGACATGATAGTGGATACGAGGTGCATCACCAGAAGCTCGTTTTCTTCGCCGAAGATGTTGGCTCCAATAAGGGCGCAATCATCGGCCTGATGGTGGGGGGTGTGGTT
1bba	natural proteins < 50AA	GCTCCCCTGGAGCCCGAATACCCTGGAGATAATGCAACACCTGAACAGATGGCTCAATACGCCGCAGAGTTACGTAGATATATCAATATGCTGACACGGCCTAGGTAT
1bh0	natural proteins < 50AA	CACAGCCAGGGGACGTTCACCAGCGATTACAGTAAATATTTAGATAGCAAGAAGGCCCAGGAATTTGTGCAATGGCTGATGAACACA
1bh7	natural proteins < 50AA	ATTCAACTGTTCGATAGGATTCTGCTGTTCAAGCCGCCCAAATACCACCCCGATCCATATGTCAAGAGAGTTAAGACCTGGCGGATGCATCTG
1bjb	natural proteins < 50AA	GATGCTGAGTTTAGGCACGACTCCGGTTATGAGGTGCACCACCAGGAACTGGTGTTTTTTGCTGAAGACGTGGGCTCCAATAAG
1bjc	natural proteins < 50AA	GACGCAGAATTCCGGCACGATAGCGGCTACGAGGTGCATCATCAATTTTTGGTGTTTTTCGCAGAGGACGTGGGATCTAACAAG
1bwx	natural proteins < 50AA	TCAGTGTCTGAGATTCAACTCATGCATAACCTTGGAAAACATCTGAACTCCATGGAACGCGTGGAATGGCTGCGCAAGAAACTGCAGGACGTGCACAACTTCGTAGCCCTGGGCGCC
1by0	natural proteins < 50AA	AGAAAGAAGCTCGAGGAGCTCGAGAGGGACTTAAGGAAGCTTAAGAAGAAGATCAAGAAGCTGGAGGAAGATAACCCCTGG
1by6	natural proteins < 50AA	GCCGTGGACGAAAAGTTGAGGGATTTATACTCTAAGTCTACGGCTGCTATGTCAACATACACGGGGATCTTTACCGACCAAGTGCTCAGCGTCCTCAAGGGCGAAGAA
1bzg	natural proteins < 50AA	GCCGTTTCCGAACACCAGCTTTTACATGACAAAGGGAAGAGTATTCAGGATTTACGCCGGCGATTTTTCTTGCACCATCTGATAGCAGAAATCCATACTGCT
1c26	natural proteins < 50AA	GGGGAGTACTTCACTCTCCAGATACGTGGACGGGAGCGGTTTGAGATGTTCAGGGAGCTGAATGAAGCCCTGGAGTTGAAGGACGCTCAGGCCGGC
1cek	natural proteins < 50AA	ACCGCTATCAGCGTACTGTTGGCGCAAGCTGTCTTTCTGCTCCTC
1cfg	natural proteins < 50AA	ACTCGCTACCTCAGAATTCATCCTCAAAGCTGGGTGCACCAGATTGCATTGCGGATGGAGGTATTG
1ckw	natural proteins < 50AA	ATGCCGGGTACAATCAAAGAAAACATCATTGGAGTGAGCTATGATGAATACCGGTACCGCAGTGTGATCAAGGCT
1ckx	natural proteins < 50AA	ATGCCTGGCACTATCAAAGAGAATATAATTTTTGGGGTGTCTTATGACGAATATCGCTATAGGTCCGTGATAAAGGCC
1cky	natural proteins < 50AA	ATGCCGGGCACCATCAAAGAGAATATCATCTTTGGAGTCTCTTATGACGAGTACCGCTATAGGTCAGTGATTAAAGCG
1ckz	natural proteins < 50AA	ATGCCAGGAACCATAAAGGAGAACATCATAGGCGTGTCCTACGATGAATATCGTTACCGTAGCGTGATTAAGGCA
1cq0	natural proteins < 50AA	TTCTCTGGGCCTCCGGGTCTGCAGGGCAGACTGCAACGTCTGCTGCAGGCCAGCGGTAACCACGCTGCAGGGATCCTGACTATG
1cwx	natural proteins < 50AA	TCTACCAACCCAAAGCCACAGAGGAAGACGAAGAGGAACACCAATCGGAAACCTCAAGACGTCAAATTCCCTGGAGGAGGACAGATTGTGGGGGGCGTGTACCTGCTCCCTCGGAGGGGGCCCAGGCTGGGG
1d0r	natural proteins < 50AA	CACGCTGAGGGAACCTTCACCTCAGACGTTTCCAGCTATCTCGAAGGTCAGGCCGCAAAAGAATTCATAGCTTGGCTTGTTAAAGGTCGC
1dpk	natural proteins < 50AA	AAAGTGGGCTTCTTTAAGCGGAATCGCCCCCCCTTAGAAGAAGATGACGAAGAGGGAGAG
1dpq	natural proteins < 50AA	AAGGTTGGATTCTTTAAGCGGAACCGGGCCGCACTGGAAGAGGACGACGAGGAGGGGGAA
1du1	natural proteins < 50AA	ACAAGCGCACAGAAAGCCAAGGCTGAGGAGAGGAAGAGGCGCAAAATGAGTCGGGGGTTA
1dx7	natural proteins < 50AA	GCTGACAAGAGCGACTTAGGATATACCGGCCTCACTGATGAACAAGCACAGGAACTGCATAGCGTTTACATGTCTGGACTGTGGCTGTTCAGCGCCGTTGCCATTGTGGCCCATCTCGCTGTGTATATTTGGAGGCCTTGGTTT
1e0g	natural proteins < 50AA	GATTCTATCACATACCGCGTGCGAAAAGGAGACAGCCTTTCCTCCATCGCCAAAAGACATGGCGTCAACATCAAAGACGTCATGAGATGGAACAGTGATACTGCCAACTTACAACCAGGGGACAAATTGACACTGTTTGTAAAA
1e0l	natural proteins < 50AA	GGGGCGACAGCGGTGTCTGAGTGGACTGAATACAAAACAGCCGATGGCAAGACCTATTACTACAATAACCGTACCCTGGAGAGTACCTGGGAGAAACCGCAGGAACTGAAA
1e0m	natural proteins < 50AA	TCCATGGGTTTGCCGCCAGGGTGGGACGAGTACAAGACCCACAACGGAAAAACCTACTATTATAACCACAATACTAAAACGTCCACATGGACCGATCCCAGGATGTCCAGT
1e0n	natural proteins < 50AA	CCGGGCTGGGAGATCATACACGAGAATGGCAGGCCACTCTATTATAACGCAGAGCAGAAGACTAAGTTACATTACCCACCC
1edw	natural proteins < 50AA	TACGCCGGCGTGGCTTTTTATATTTTTACACACCAAGGATCTGACTTCGGACCCATTTTTATGACAATCCCGGCTTTT
1edx	natural proteins < 50AA	ATGAACGGCACTGAAGGCCCAAACTTTTACGTGCCATTTAGCAACAAGACGGGCGTGGTGCGGAGCCCGTTTGAGGCCCCACAGTATTATCTGGCCGAACCCTGGGAATTCAGCATGCTT
1emz	natural proteins < 50AA	GGGGCTCACTGGGGAGTGCTGGCTGGTATCGCTTATTTTAGCATGGTGGGCAACTGGGCAAAG
1eze	natural proteins < 50AA	GCCCCCGACGTGTCCTCAGCCCTCGATAAGCTTAAGGAATTCGGAAACACTCTGGAGGACAAAGCATGGGAAGTGATTAATAGGATTAAGCAGAGCGAGTTTCCGGCGAAGACA
1fac	natural proteins < 50AA	ACAAGATACCTGCGAATCCACCCCCAATCATGGGTACACCAAATTGCCCTTCGAATGGAGGTT
1fdf	natural proteins < 50AA	CCAGCTTTTTTCGCAAAGACCAGTGCTGTTTATAACCCTGTTATCTATATCATGATGAATAAGCAGTTCCGTAAT
1fme	natural proteins < 50AA	GAACAGTACACGGCCAAATATAAAGGCAGGACATTCAGGAACGAGAAAGAGCTGCGCGATTTCATTGAAAAGTTTAAAGGAAGG
1fry	natural proteins < 50AA	CGGGGTTTGAGGCGCCTTGGTAGAAAAATAGCTCACGGGGTGAAGAAATATGGACCCACCGTGTTGCGGATAATCCGAATAGCCGGC
1fsd	natural proteins < 50AA	CAGCAGTATACCGCTAAGATCAAAGGGCGGACATTCCGCAATGAAAAGGAGCTGCGGGACTTTATCGAGAAGTTCAAAGGGCGG
1fsv	natural proteins < 50AA	CAGCAGTACACCGCAAAAATCAAAGGCAGAACATTCCGCAACGAAAAGGAGTTGCGTGACTTCATTGAGAAGTTCAAGGGCCGC
1fvy	natural proteins < 50AA	TCCGTATCAGAGATCCAACTGATGCATAATCTGGGTAAGCATTTGAACAGCATGGAACGCGTAGAGTGGCTGCGGAAGAAGCTCCAAGATGTC
1fw5	natural proteins < 50AA	GGCTCAACTCTGTATACAGAAAGCCGGAAACTGCTGCGAAGTTGGCACCTTCCATCCGTG
1gcn	natural proteins < 50AA	CACAGTCAGGGCACCTTTACCAGTGACTACTCAAAGTACCTCGACTCCCGCCGGGCCCAGGACTTCGTACAATGGTTGATGAACACA
1gk7	natural proteins < 50AA	GGCTCAAACGAAAAGGTTGAATTGCAGGAGCTCAACGACAGATTTGCCAATTATATCGATAAAGTGCGCTTTTTAGAGCAACAAAACAAGATCCTGCTGGCTGAGCTTGAACAACTG
1gp8	natural proteins < 50AA	ATTACCGGCGATGTGTCTGCAGCTAATAAAGACGCAATCCGGAAGCAGATGGACGCAGCGGCAAGCAAAGGCGACGTCGAAACCTATAGGAAGCTTAAAGCTAAGTTAAAGGGAATTCGG
1gw3	natural proteins < 50AA	TCTCCTCTTGGCGAGGAGATGAGGGATAGAGCACGGGCCCATGTGGACGCACTTCGAACCCACCTCGCGCCCTATAGTGATGAGTTGCGACAAAGGTTGGCAGCTCGCCTTGAAGCACTCAAAGAAAACGGCGGCGCC
1gw4	natural proteins < 50AA	TCTCCTCTCGGCGAGGAGATGCGCGATCGAGCTCGCGCTCACGTCGATGCCCTGCGTACCCACCTCGCTCCCTACTCTGATGAACTGAGACAGCGCCTGGCTGCCCGGCTTGAGGCCCTGAAGGAGAACGGCGGTGCG
1hgv	natural proteins < 50AA	ATGGATTTCAATCCGTCCGAGGTGGCCTCCCAGGTAACTAACTATATTCAGGCAATTGCCGCCGCAGGCGTCGGCGTCTTAGCTCTGGCCATCGGGCTGTCTGCCGCTTGGAAGTATGCAAAAAGGTTTTTGAAGGGC
1hgz	natural proteins < 50AA	ATGGACTTTAACCCTTCTGAGGTGGCCTCACAGGTGACCAACTACATCCAGGCTATCGCTGCCGCCGGCGTTGGAGTTCTGGCTCTGGCTATTGGTCTGAGTGCTGCCTGGAAATACGCTAAACGGTTTCTGAAAGGA
1hh0	natural proteins < 50AA	ATGGACTTCAATCCTAGCGAAGTAGCTTCCCAGGTCACAAATTATATCCAGGCTATTGCAGCTGCGGGTGTCGGGGTACTCGCGCTCGCGATAGGACTTTCCGCAGCTTGGAAGTACGCTAAAAGGTTCTTGAAGGGG
1hj0	natural proteins < 50AA	GCCGATAAACCCGACCTCGGAGAGATTAATTCATTCGATAAGGCCAAACTGAAGAAGACAGAAACGCAGGAAAAAAACACATTGCCGACCAAAGAAACCATAGAACAGGAAAAACAGGCCAAA
1hn3	natural proteins < 50AA	GGATCCCACATGGGTCGGCGGTTCCTTGTCACAGTGCGCATTCAGCGCGCGGGAAGACCACTGCAAGAACGGGTGTTCCTTGTTAAATTCGTCCGATCCCGCCGGCCCCGCACTGCGTCA
1hnr	natural proteins < 50AA	GCTCAACGACCAGCCAAATACTCTTACGTTGACGAAAATGGCGAAACCAAAACCTGGACCGGCCAGGGTCGCACTCCCGCCGTCATAAAGAAGGCCATGGATGAGCAGGGCAAGAGTCTGGACGACTTTCTGATCAAGCAG
1hns	natural proteins < 50AA	GCACAGAGGCCCGCAAAATACAGCTACGTGGACGAAAATGGCGAAACTAAGACCTGGACTGGACAGGGTAGGACACCCGCCGTTATCAAGAAGGCCATGGACGAGCAGGGAAAGTCACTCGATGATTTTCTGATAAAGCAA
1ho0	natural proteins < 50AA	TTCGTGAATCAACACCTCAGTGGGAGCCACTTGGTGGAGGCCTTGTATTTGGTTAGCGGCGAGCGGGGATTCTTTTATACCCCCAAAGCC
1ho2	natural proteins < 50AA	CATTCTAAAGGTCTTCAGATCCTGGGCAGGACACTGAAAGCATCCATGAGAGAATTGGGC
1ho7	natural proteins < 50AA	CACTCCAAGGGATTGCAGATTCTGGGAAGGACACTGAAGGCAAGTATGAGAGAACTGGGT
1hph	natural proteins < 50AA	AGCGTGAGCGAGATCCAGCTCATGCACAATCTCGGCAAGCATCTCAATAGCATGGAACGTGTCGAGTGGCTGAGGAAAAAGTTACAGGATGTGCACAATTTTGTGGCGTTG
1hz3	natural proteins < 50AA	TACGAGGTTCATCATCAGAAACTGGTGTTCTTCGCCGAGGACGTGGGGAGTAACAAGGGTGCAATCATTGGACTCATG
1i6c	natural proteins < 50AA	AAGCTCCCACCTGGATGGGAAAAGCGCATGTCCCGATCCTCCGGGAGAGTGTATTATTTCAACCACATAACAAACGCTAGCCAGTGGGAGCGCCCCTCTGGCAACTCATCAAGCGGC
1ibn	natural proteins < 50AA	GGTTTGTTTGGAGCCATCGCCGGCTTTATCGAGAATGGGTGGGAGGGAATGATTGATGGG
1ibo	natural proteins < 50AA	GGCTTATTTGGGGCCATCGCTGGGTTTATTGAGAACGGTTGGGAGGGTATGATTGACGGT
1ifn	natural proteins < 50AA	GGGGTAATAGATACCAGTGCAGTGGAGAGCGCAATTACCGATGGCCAGGGCGACATGAAAGCAATCGGGGGATATATTGTGGGTGCCCTTGTCATTTTAGCCGTCGCAGGTTTGATCTACTCTATGCTCAGGAAAGCC
1ifp	natural proteins < 50AA	ATGCAGAGTGTGATAACAGATGTGACTGGCCAGCTGACTGCTGTTCAGGCTGATATCACTACCATAGGTGGCGCGATTATCGTCCTGGCTGCGGTGGTTTTAGGCATTAGATGGATCAAGGCTCAATTCTTT
1ify	natural proteins < 50AA	ACTCTGGTGACTGGCAGCGAATACGAAACCATGCTCACGGAGATAATGAGCATGGGGTATGAACGGGAGCGAGTAGTCGCAGCCTTGCGCGCTAGTTATAATAATCCTCATCGGGCCGTTGAGTACCTCCTGACCGGAATCCCGGGC
1iij	natural proteins < 50AA	GAGCAAAGGGCTAGCCCGGTGACATTCATTATAGCCACTGTGGTGGGCGTCTTGCTGTTTCTCATCTTGGTGGTCGTTGTCGGCATTCTTATTAAACGCCGACGG
1iwc	natural proteins < 50AA	ATGGGTAAAGCTGAAAATTACGAGCTCTACCAAGTCGAGCTGGGGCCTGGCCCTTCCGGTGACATGGCAGCAAAGATGTCCAAAAAGAAAGCCGGTCGCGGC
1iwf	natural proteins < 50AA	ATGGGAAAGGCTGAAAACTATGAGCTGTACCAGGTGGAGCTGGGCCCTGGTCCATCTGGGGATATGGCGGCCAAGATGTCTAAAAAAAAGGCAGGAAGGGGG
1iyt	natural proteins < 50AA	GATGCAGAGTTTCGTCATGACAGTGGCTATGAGGTGCACCACCAAAAATTGGTCTTTTTCGCCGAGGATGTGGGCTCAAACAAAGGCGCCATTATTGGATTAATGGTAGGGGGAGTGGTGATCGCC
1jdm	natural proteins < 50AA	ATGGGGATCAATACACGGGAACTGTTCCTGAACTTTACCATCGTGCTGATTACAGTAATCCTGATGTGGTTGCTCGTTAGAAGCTACCAATAC
1jjs	natural proteins < 50AA	GCTCTCCAGGATTTGTTAAGAACACTGAAATCACCTAGCTCTCCTCAGGTGTTAAACATTCTGAAGTCAAATCCCCAACTGATGGCTGCTTTTATAAAGCAGCGCACCGCAAAATATGTCGCTAAC
1jo5	natural proteins < 50AA	GCGGACAAGTCTGACCTCGGCTACACAGGCCTTACGGACGAACAAGCACAGGAATTGCATAGTGTGTACATGTCTGGCCTCTGGCTGTTCAGCGCTGTCGCCATTGTCGCCCACCTCGCAGTTTACATTTGGAGGCCTTGGTTT
1jo6	natural proteins < 50AA	ATGTTCATCTGGACTTCTGGCCGCACAAGTTCATCCTATCGACATGATGAGAAGCGGAACATTTATCAAAAAATACGGGACCACGACCTGCTGGATAAAAGGAAAACCGTCACTGCACTCAAGGCAGGTGAAGAT
1jrj	natural proteins < 50AA	CATGGAGAGGGAACCTTCACTTCTGACCTGTCTAAGCAGATGGAAGAGGAAGCAGTTAGATTATTTATAGAGTGGCTCAAGAACGGAGGGCCTAGTAGCGGAGCCCCTCCCCCCTCC
1k1v	natural proteins < 50AA	TTGACTGATGAGGAGCTCGTAACGATGAGTGTGCGGGAGCTTAACCAGCATTTACGCGGCTTATCTAAGGAAGAAATTATTCAGTTAAAGCAACGGCGGAGGACCCTGAAAAACAGGGGTTAC
1k91	natural proteins < 50AA	GGGAAACCAGAACATATACCAGACCCCGATGCCAAGAAACCAGAAGACTGGGACGAGGAGATGGACGGCGAGTGGGAGCCACCTGTCATCCAAAATCCCGAGTACAAAGGC
1kdl	natural proteins < 50AA	GATAACTTCATGAAAGACGTGTTGAGACTTATTGAACAATATGTATCTTCTCACACCCATGCAATGAAA
1kv4	natural proteins < 50AA	GCCAAAATCCCCATCAAGGCTATTAAAACTGTGGGAAAAGCAGTTGGTAAGGGCCTTCGCGCTATCAATATCGCTTCCACTGCAAATGATGTATTTAACTTTCTGAAGCCTAAGAAGAGAAAGGCC
1kx6	natural proteins < 50AA	CACTCCCAGGGAACGTTCACCTCTGACTACAGCAAGTATCTGGATAGCCGTAGAGCCCAGGACTTTGTACAGTGGTTAATGAACACT
1l1k	natural proteins < 50AA	AAAAAGGCCGTGATCAATGGAGAGCAAATACGGTCCATCTCTGACCTGCACCAGACCCTC
1l2y	natural proteins < 50AA	AACTTGTATATTCAATGGTTGAAGGATGGGGGGCCTAGCAGCGGCAGACCTCCGCCCAGC
1lbj	natural proteins < 50AA	TTCGTGCCCATCTTCACTTACGGAGAGCTGCAGCGAATGCAGGAGAAGGAAAGGAACAAGGGACAG
1lv4	natural proteins < 50AA	AGTAGTATGAAGCTGTCATTTCGGGCTAGAGCCTATGGGTTCAGAGGACCAGGCCCACAGTTA
1lyp	natural proteins < 50AA	GGCCTTCGGAAAAGGCTGCGCAAGTTCCGCAATAAGATCAAAGAGAAGCTCAAGAAAATTGGACAGAAGATCCAGGGACTGCTCCCTAAACTGGCA
1meq	natural proteins < 50AA	GTTAAGATTGAGCCTCTCGGAGTGGCCCCGACCAAAGCAAAGCGGAGAGTGGTTCAGCGAGAGAAAAGG
1mot	natural proteins < 50AA	GCCCCCGCCAGAGTGGGGTTAGGAATAACGACTGTCCTGACCATGACTACCCAGTCTAGTGGCTCACGAGCTTCACTTCCTAAA
1mp6	natural proteins < 50AA	TCCTCAGACCCTCTGGTCGTTGCCGCCAGTATAATTGGGATTCTCCACCTCATCCTGTGGATTCTTGATCGGCTT
1nd9	natural proteins < 50AA	ACTGACGTGACTATTAAAACGCTTGCCGCCGAACGCCAGACTTCAGTCGAGCGGTTGGTCCAGCAATTCGCCGACGCAGGGATTCGCAAAAGTGCTGACGACAGCGTGAGCGCCCAAGAAAAACAGACTCTCATTGACCATCTCAAC
1nmj	natural proteins < 50AA	GATGCTGAGTTCGGGCATGACTCCGGTTTCGAAGTACGCCACCAGAAACTGGTCTTCTTCGCAGAGGACGTTGGAAGCAACAAG
1o06	natural proteins < 50AA	GAGGAGGATCCAGACCTTAAAGCTGCCATCCAGGAGTCACTCCGCGAAGCCGAAGAGGCC
1odp	natural proteins < 50AA	TATAGCGATGAATTGCGCCAAAGGCTCGCTGCGAGGCTCGAGGCTCTCAAGGAGAATGGA
1odq	natural proteins < 50AA	TACAGTGACGAACTGAGACAACGGCTGGCCGCCAGACTTGAGGCTCTCAAGGAAAATGGG
1odr	natural proteins < 50AA	TACAGCGACGAACTTAGGCAGAGATTGGCTGCCAGGCTTGAAGCGCTGAAGGAGAATGGG
1oef	natural proteins < 50AA	AGCTGGTTCGAACCCCTGGTCGAGGACATGCAGCGGCAGTGGGCTGGATTGGTGGAGAAAGTCCAGGCCGCG
1oeg	natural proteins < 50AA	CCCCTCGTAGAGGACATGCAGCGGCAGTGGGCTGGCTTGGTGGAAAAGGTGCAGGCGGCAGTGGGAACT
1oei	natural proteins < 50AA	CACGGCGGCGGATGGGGTCAGCCGCACGGAGGTGGCTGGGGTCAGCCACACGGTGGAGGATGGGGACAACCA
1opp	natural proteins < 50AA	ACCCCAGACGTTTCTAGCGCACTGGATAAATTAAAAGAGTTCGGGAATACCCTGGAAGATAAAGCAAGGGAGTTGATCTCTAGGATCAAACAGTCTGAGCTTTCTGCTAAGATG
1p82	natural proteins < 50AA	GCCAAGGTCAACATCAAGCCATTGGAGGATAAAATCTTGGTGCAGGCGAACGAAGCTGAAACCACAACCGCCTCC
1p83	natural proteins < 50AA	GCGAAAGTCAACATCAAACCTTTGGAGGACAAGATTCTGGTGCAGGCAAATGAGGCCGAGACAACGACAGCTTCC
1p9c	natural proteins < 50AA	ATGACAATCAGCCAGCAAGAATTTGGCCGCACTGGCCTGCCTGATTTAAGCAGTATGACCGAAGAGGAGCAAATTGCCTACGCCATGCAGATGAGCCTTCAGGGAGCTGAATTCGGACAGGCAGAATCTGCCGAT
1p9i	natural proteins < 50AA	CAGTTGAACGCACTGCTCGCATCACTGGAAGCTGAAAATAAGCAGCTCAAGGCGAAAGTGGAGGAGCTCCTGGCCAAGGTGGGAGAA
1pi7	natural proteins < 50AA	GCCATAGTAGCACTTGTAGTTGCGATAATTATAGCGATTGTAGTGTGGTCAATAGTC
1pi8	natural proteins < 50AA	GCGATTGTCGCCTTAGTGGTGGCCATTATAATCGCTATTGTCGTGTGGAGCATTGTG
1pje	natural proteins < 50AA	GCGATCGTTGCCCTCGTGGTGGCAATCATCATTGCTATCGTTGTGTGGAGTATCGTT
1pp5	natural proteins < 50AA	GGGGGAGCGGGCCACGTGCCAGAGTATTTTGTGGGAATAGGCACCCCAATTAGCTTCTACGGC
1ppt	natural proteins < 50AA	GGTCCATCACAGCCAACGTACCCTGGTGACGACGCACCAGTCGAAGACCTGATCAGATTCTATGATAATCTCCAGCAGTATTTAAACGTGGTGACCAGACACAGGTAT
1psm	natural proteins < 50AA	GAGGCCTACAAGAAGGCCAAACAGGCATCTCAGGACGCCGAGCAGGCAGCTAAAGACGCTGAGAACGCCTCTAAAGAGGCCGAGGAAGCTGCAAAGGAGGCGGTCAATTTGAAA
1psv	natural proteins < 50AA	AAGCCTTATACAGCGCGGATCAAGGGGCGGACTTTCTCAAATGAGAAGGAGCTGAGGGATTTCCTCGAGACTTTCACAGGTAGG
1pv0	natural proteins < 50AA	ATGAGAAAGCTTAGCGATGAGCTGTTAATAGAGAGTTACTTCAAGGCCACCGAGATGAACCTGAACAGGGACTTTATTGAGCTGATCGAGAATGAGATTAAGCGGAGGAGCTTAGGTCACATAATCAGCGTGTCTTCC
1q2f	natural proteins < 50AA	CCTCCTCTCTCTCAGGAGACATTTTCAGATCTGTGGAAGCTGCTCAAGAAATGGAAGATGCGCAGGAACCAGTTCTGGGTCAAAGTGCAGCGGGGG
1q2i	natural proteins < 50AA	CCACCCTTAAGCCAGGAAACATTCTCCGATCTTTGGAAATTACTTAAGAAATGGAAGATGCGGCGCAATCAGTTCTGGGTCAAAGTACAGCGCGGG
1q71	natural proteins < 50AA	GGTGGCGCTGGACACGTGCCTGAGTATTTTGTCGGTATTGGGACCCCAATCTCCTTCTACGGG
1qg9	natural proteins < 50AA	AACGTCGAATATACTTTTACCGGCATTTATACGTTCGAGTCCCTTATCAAGATTCTGGCTCGT
1qlo	natural proteins < 50AA	ATGTCATGGGCCCTGGAGATGGCCGACACCTTCCTGGATAATATGAGAGTTGGGCCTAGAACCTACGCCGATGTTCGCGACGAGATTAACAAGAGAGGTAGA
1res	natural proteins < 50AA	GGTAGGAAGAGAAAGATTGACCGGGACGCGGTACTTAATATGTGGCAGCAGGGCCTTGGGGCCAGCCACATATCTAAAACTATGAATATCGCACGCAGCACCGTCTATAAGGTGATCAACGAGTCCAAC
1ret	natural proteins < 50AA	GGAAGGAAAAGGAAAATCGATCGGGACGCGGTCCTGAATATGTGGCAGCAGGGATTAGGCGCCAGCCACATCAGTAAAACGATGAATATCGCTCGCAGTACAGTCTATAAGGTGATTAATGAATCCAAC
1rij	natural proteins < 50AA	GCATTGCAAGAGTTACTGGGCCAGTGGCTGAAAGATGGGGGCCCTTCCAGTGGCCGGCCACCTCCATCA
1rkl	natural proteins < 50AA	ATGATATCCGACGAGCAGCTGAACTCCCTGGCAATCACATTCGGAATCGTTATGATGACATTAATCGTCATTTACCATGCCGTTGATTCCACAATGTCCCCTAAGAAC
1s4t	natural proteins < 50AA	AGTAGGCCTTTAATCCATTTCGGAAACGATTATGAAGATAGGTATTACCGCGAAAATATGTAC
1s4w	natural proteins < 50AA	AAAGTAGGATTTTTCAAGCGCAATCGCCCCCCCCTCGAGGAAGACGACGAAGAGGGAGAA
1smz	natural proteins < 50AA	GGTTGGACACTGAATAGCGCAGGATACCTGCTGGGCAAGATAAACCTTAAAGCCCTTGCGGCTCTCGCCAAAAAAATTCTC
1sol	natural proteins < 50AA	AAGCACGTGGTCCCTAACGAAGTGGTGGTACAGAGACTGTTTCAGGTCAAGGGTCGTAGG
1sut	natural proteins < 50AA	CCCCAGAATGCCAAACTTAAGATCAAACGACCGGTCAAGGTGCAGCCCATTGCAAGAAGGGTTTAC
1t5q	natural proteins < 50AA	TATGCCGAAGGAACTTTCATTAGCGACTATAGCATCGCTATGGACAAGATCCACCAACAGGATTTTGTAAACTGGCTGCTGGCTCAGAAG
1u0p	natural proteins < 50AA	GGTTACATTCCAGAAGCACCCCGGGATGGTCAGGCCTATGTGCGAAAGGATGGGGAGTGGGTACTGCTCAGTACCTTCCTG
1ujl	natural proteins < 50AA	GCAATTGGGAATATGGAGCAGCCACATATGGATTCTAGGATTGGATGGCTCCACAATTTGGGAGATCAGATCGGAAAGCCATACAACTCAAGCGGTCTGGGAGGTCCTAGTATTAAGGATAAGTAC
1usd	natural proteins < 50AA	TCTAGTGATTATTCCGATCTGCAGCGAGTGAAGCAGGAGTTAATGGAGGAGGTGAAGAAGGAGCTGCAAAAGGTTAAAGAAGAAATCATTGAGGCCTTCGTGCAGGAACTCAGGAAGCGGGGCTCT
1use	natural proteins < 50AA	AGCTCAGACTACTCCGACCTGCAGCGAGTAAAGCAGGAGCTCTTGGAGGAGGTGAAGAAAGAACTGCAGAAGGTTAAGGAGGAGATCATAGAAGCGTTCGTACAAGAACTGCGCAAGCGC
1v1d	natural proteins < 50AA	GCACCTCTTGAGCCTGAATACCCAGGCGACAACGCAACTCCTGAGCAGATGCATCAGTACGCCCACCAGCTGCGCAGGTATATTAACATGCTC
1v92	natural proteins < 50AA	ATGGCCGAAGAGAGGCAAGACGCCCTCCGCGAGTTCGTGGCCGTAACAGGAGCAGAAGAAGATCGGGCGCGATTCTTTCTTGAATCTGCAGGGTGGGACCTTCAAATAGCCCTGGCCTCATTCTACGAGGACGGCGGC
1vd7	natural proteins < 50AA	GAAACCTCAGAAGAACGGGCTGCAAGACTTGCCAAGATGAGCGCCTACGCAGCTCAGCGCCTGGCTAAC
1vd8	natural proteins < 50AA	GAGTCTCCGGAACAGAGAGCCACAAGGCTGAAACGAATGAGTGAATATGCCGCTAAGAGGTTGTCATCT
1vd9	natural proteins < 50AA	GAGACAAGGGAACAGAGAGCCATCAGGCTCGCGAGGATGAGCGCTTACGCCGCGCGGAGGCTGGCTAAT
1vda	natural proteins < 50AA	GAGACACCTGCCCAGCGCCAAGCTAGACTTCTGCGGATGTCAGCCTATGCTGCGAAACGCCAAGCCTCT
1vdb	natural proteins < 50AA	GAAACATCTGAAGAACGCGCCGCGCGTTTGGCCAAGATGAGCGCCTACGCCGCCCAACGCCTGGCCAAT
1vii	natural proteins < 50AA	ATGCTTTCTGATGAGGACTTCAAAGCTGTTTTCGGTATGACGCGGAGTGCCTTCGCAAATCTCCCACTCTGGAAGCAGCAGAACCTCAAGAAGGAGAAGGGCCTGTTT
1vpu	natural proteins < 50AA	TTGCAGATCGACAGACTGATTGACCGTATCACCGAACGGGCGGAAGACAGCGGAAATGAGAGTGAGGGCGACCAGGAGGAGCTTAGCGCTCTGGTGGAACGCGGGCACTTGGCTCCTTGGGATGTAGATGATCTG
1vtp	natural proteins < 50AA	TCTGAATATGCCTCCAAGGTAGATGAATACGTAGGTGAAGTTGAAAATGACCTGCAGAAGTCCAAGGTCGCAGTGAGC
1w4e	natural proteins < 50AA	AATCGGCGCGTCATCGCTATGCCGTCAGTAAGGAAGTACGCTAGAGAGAAGGGGGTCGACATACGACTCGTTCAGGGCACCGGCAAGAACGGACGTGTGCTGAAGGAGGATATTGATGCCTGGCTTGCAGGCGGT
1w4f	natural proteins < 50AA	AACCGTCGTGTTATCGCCATGCCCTCTGTCCGCAAATACGCCCGCGAAAAGGGTGTGGACATCCGACTCGTGCAAGGGACAGGCAAAAACGGACGGGTGCTGAAAGAAGACATCGATGCCTGGCTCGCCGGGGGC
1w4g	natural proteins < 50AA	AACAGGCGAGTGATAGCTATGCCGAGTGTTCGTAAGTGGGCAAGGGAGAAAGGTGTGGATATCAGGCTGGTTCAGGGAACAGGCAAAAATGGTCGCGTATTAAAAGAAGACATCGACGCGTTTCTCGCCGGGGGC
1w4h	natural proteins < 50AA	CAGAACAACGATGCTTTGTCTCCTGCCATCAGGAGGCTTTTGGCAGAACACAACCTGGATGCCTCCGCAATTAAAGGAACCGGCGTGGGTGGGCGGCTCACCCGCGAGGACGTGGAAAAACATTTGGCAAAGGCG
1waz	natural proteins < 50AA	ACCCCCGTGCTGGTGATTCTCCTTGGCGTTGTAGGCCTCAGCGCACTGACTGGGTATCTCGATTACGTCTTGCTGCCAGCTCTGGCTATCTTTATCGGACTGACCATATATGCCATTCAAAGGAAGCGACAGGCAGAC
1wn4	natural proteins < 50AA	GCCCTCGAGACTCAGAAGCCTAATCATTTGCTCGAAGAAGCGCTCGTGGCGTTCGCTAAAAAGGGCAATCTGGGAGGGCTGCCC
1wn8	natural proteins < 50AA	GGCGTGAAATCTTCAGAAACCACCCTGACCATGTTCTTGAAGGAGATGCAACTCAAAGGCCTGCCC
1wnk	natural proteins < 50AA	GAAACACGCGAGCAGAGAGCAATTCGACTGGCCAGAATGTCTGCTTACGCCGCTCGGCGCCTCGCCAAT
1wnm	natural proteins < 50AA	GAGAGTCCCGAACAGAGGGCCACGCGCCTGAAACGGATGTCCGAGTACGCAGCAAAACGCTTGAGTTCT
1wnn	natural proteins < 50AA	GAAACCCCCGCCCAGCGTCAGGCCAGACTGCTTCGCATGTCCGCCTATGCCGCCAAGAGACAAGCTAGC
1wr3	natural proteins < 50AA	GGGTCACCCCCTCTCCCCCCAGGGTGGGAGGAGAAAGTGGACAACTTGGGACGCACATACTACGTGAATCACAATAATAGAAGTACCCAGTGGCATCGGCCATCTTTA
1wr4	natural proteins < 50AA	GGGAGCCCTGGTCTGCCTTCAGGGTGGGAAGAGAGAAAGGACGCCAAGGGTAGAACATATTATGTAAACCACAACAACCGAACTACTACCTGGACCAGGCCTATCATG
1wr7	natural proteins < 50AA	GGCAGCCCCGGAATACAGAGCTTCTTGCCGCCCGGGTGGGAGATGCGAATAGCTCCTAATGGACGACCTTTTTTCATCGATCATAACACTAAAACCACCACTTGGGAGGACCCTCGGCTGAAG
1wz4	natural proteins < 50AA	AATTCTACTACTTTCCACCAAGCCTTGCTGGACCCGAGGGTGAGAGGCTTGTATTTCCCGGCAGGAGGG
1x22	natural proteins < 50AA	GGCAAGATCCCCGTGAAAGCCATCAAAAAGGCCGGGGCAGCCATCGGAAAGGGCCTCAGAGCCATTAACATTGCTTCCACAGCGCACGACGTGTATTCTTTCTTTAAGCCAAAGCACAAAAAAAAA
1x32	natural proteins < 50AA	GGTTCTGGGGAGGTGAATAAGATCATTGGCAGCCGGACGGCCGGAGAAGGTGCAATGGAGTATCTTATTGAATGGAAGGATGGCCATTCCCCCTCATGGGTCCCCTCATCATATATTGCAGCTGATGTGGTTTCAGAGTAC
1xc0	natural proteins < 50AA	GGCTTTTTTGCACTGATCCCAAAAATCATCAGTTCCCCTTTGTTTAAAACTCTGTTAAGCGCTGTAGGAAGCGCCCTCTCTTCATCTGGGGGGCAGGAA
1xoo	natural proteins < 50AA	TCCCTGTTCGGCGCAATTGCCGGTTTCATCGAGAATGGTTGGGAGGGGATGATCGACGGT
1xop	natural proteins < 50AA	GTCCTGTTTGGGGCAATTGCCGGTTTTATTGAGAACGGCTGGGAAGGCATGATCGACGGC
1y03	natural proteins < 50AA	GGAAGTATGAACGCCCCTGCTAGAGCCGCGGCAAAAACTGCCGCAGATGCCCTGGCTGCAGCAAAGAAAACCGCAGCTGACGCGGCCGCTGCAGCCGCAGCAGCC
1y04	natural proteins < 50AA	GGGTCTATGAATGCGCCAGCGAGAGCTGCGGCAAAAACTGCTGCTGACGCCTTGGCTGCTGCCAAAAAGACTGCGGCAGACGCTGCGGCAGCCGCCGCTGCTGCG
1yiu	natural proteins < 50AA	GGAGCCATGGGCCCACTTCCACCCGGGTGGGAGAAGAGGACCGATTCTAACGGACGGGTTTACTTCGTCAACCATAATACACGTATAACACAGTGGGAAGATCCCCGCTCC
1ymz	natural proteins < 50AA	ATGCCCTTGCCGCCTGGATGGGAACGAAGAACTGATGTGGAGGGCAAAGTCTATTACTTCAATGTGCGCACGCTGACCACTACATGGGAACGACCTACCATAATACTGGAA
1yrf	natural proteins < 50AA	CTTTCCGATGAAGACTTTAAGGCCGTATTTGGGATGACTCGCTCTGCCTTTGCAAATTTGCCTCTGTGGAAGCAACAGCATTTGAAGAAGGAAAAAGGCTTGTTC
1yri	natural proteins < 50AA	TTGAGCGACGAGGATTTCAAAGCAGTCTTTGGGATGACCCGCTCAGCTTTCGCCAACCTTCCACTGTGGAAACAGCAGCACTTGAAAAAAGAAAAGGGGCTGTTC
1ytr	natural proteins < 50AA	AAGTCCAGCGCCTATAGTCTGCAAATGGGCGCAACCGCAATAAAGCAAGTAAAAAAACTTTTCAAAAAGTGGGGGTGG
1ywj	natural proteins < 50AA	TCCATGTGGACTGAACATAAGAGCCCCGACGGCCGGACTTACTATTATAACACCGAAACAAAGCAGTCCACCTGGGAAAAGCCC
1yyb	natural proteins < 50AA	TCTGCAGACGAGGAACTGGAAGCTCTGAGGCGCCAGAGGCTCGCTGAGCTGCAGGCCAAGCACGGCGACCCCGGGGAT
1z0q	natural proteins < 50AA	GACGCCGAGTTTAGACATGATTCAGGCTACGAGGTCCACCACCAGAAGCTGGTGTTTTTTGCAGAAGACGTGGGCTCAAATAAAGGGGCCATAATCGGGCTCATGGTCGGTGGAGTGGTGATTGCC
1z2t	natural proteins < 50AA	TCTTTGAAGGGATTCAGACTGGTTCTCTTTGTGAAACGGTACGTCAGAAAAATGAGGAAATTGAAATTA
1zda	natural proteins < 50AA	GCTGTCGCTCAGTCCTTTAATATGCAGCAGCAGCGTCGGTTTTACGAGGCCTTACATGATCCGAATCTGAATGAGGAGCAGCGCAACGCCAAGATAAAGAGCATACGGGACGAC
1zdb	natural proteins < 50AA	GCTGTCGCGCAGAGCTTTAATATGCAGCAGCAGCGACGGTTTTATGAGGCACTCCATGACCCAAACCTCAACGAGGAGCAGCGGAATGCAAAGATTAAGAGCATCAGGGATGAC
1zr7	natural proteins < 50AA	GGCTCTTGGACCGAGCATAAGTCACCAGACGGACGAACGTACTATTACAATACCGAGACAAAACAAAGCACTTGGGAAAAGCCTGATGAC
1zrj	natural proteins < 50AA	GGCAGTAGCGGTTCCTCTGGAATGGACGTACGCCGGCTCAAAGTCAACGAACTCAGGGAAGAACTGCAACGCCGCGGACTGGACACCCGTGGACTTAAGGCCGAGCTTGCCGAGAGGCTGCAGGCAGCACTCAGCGGACCCTCCTCTGGG
1zrv	natural proteins < 50AA	CACGTAGATAAAAAAGTGGCCGACAAGGTGCTGCTCCTGAAGCAATTAAGGATCATGCGCCTGTTGACCAGACTG
1zrw	natural proteins < 50AA	CATGTCGATAAGAAGGTGGCCGATAAGGTGCTTTTACTGAAGCAGTTACGCATCATGCGACTGCTCACGAGACTG
1zrx	natural proteins < 50AA	CGTGGATTCAGAAAACATTTTAATAAGTTGGTTAAAAAGGTCAAACATACCATCTCTGAAACCGCCCACGTCGCCAAAGACACAGCTGTGATTGCCGGTTCCGGCGCCGCTGTGGTAGCTGCGACG
1zta	natural proteins < 50AA	TTACAGCGGATGAAACAGCTCGAGGATAAGGTGGAAGAACTGCTCTCCAAGAACTATCACCTGGAGAACGAAGTGGCAAGGTTAAAAAAGCTGGTGGGCGAGCGT
1zwa	natural proteins < 50AA	AGCGTTTCCGAGATCCAGCTCATGCACAACCTGGGAAAGCATCTGAATAGCATGGAGAGAGTTGAGTGGCTCCGTAAGAAGTTGCAGGATGTGCACAATTTT
1zwb	natural proteins < 50AA	GTCTCCGAGATTCAGTTGATGCACAACCTGGGAAAGCATCTCAATTCCATGGAGAGAGTGGAGTGGCTGAGAAAGAAACTCCAAGATGTCCATAATTTCGTCGCTCTT
1zwc	natural proteins < 50AA	GCCGTTTCCGAGATCCAGTTCATGCACAACCTCGGCAAACATTTGAGCTCCATGGAAAGGGTGGAGTGGCTTCGAAAGAAGCTGCAGGACGTCCACAATTTCGTTGCCCTG
1zwd	natural proteins < 50AA	TCTGAAATCCAATTAATGCACAATCTGGGTAAGCACTTAAATTCCATGGAGAGGGTGGAGTGGCTCCGGAAAAAGCTTCAAGACGTGCATAACTTCGTGGCTCTG
1zwe	natural proteins < 50AA	GAGATCCAGTTAATGCATAATCTTGGGAAGCACCTGAATTCCATGGAACGGGTGGAGTGGCTTAGAAAGAAGCTGCAGGACGTGCATAACTTTGTAGCTTTG
2ajj	natural proteins < 50AA	TCTGGCAACTATGTTTTAGACCTCATTTACTCCCTGCATAAGCAGATCAATCGCGGACTCAAAAAAATCGTCCTGGGATGGGCA
2ajm	natural proteins < 50AA	TCTGGCAATTATGTCCTCGATCTTATCTACTCATTGCACAAGCAGATAAATCGCGGACTTAAAAAGATAGTATTGGGGTGGGCC
2ajn	natural proteins < 50AA	AGCGGCAATTACGTTCTGGACCTGATCTATAGCCTCCACAAACAGATTAACCGCGGACTGAAGAAAATCGTTCTGGGATGGGCC
2ajo	natural proteins < 50AA	AGCGGCAACTACGTGCTCGATCTGATTTACAGTCTTCACAAACAGATCAACAGAGGCCTTAAGAAGATCGTTCTCGGCTGGGCG
2amn	natural proteins < 50AA	AGGGTGAAACGGGTGTGGCCCCTTGTTATCAGAACAGTAATCGCCGGATACAACCTGTATAGGGCGATCAAAAAGAAA
2ap7	natural proteins < 50AA	ATTATAGGGCCAGTGCTCGGCCTTGTCGGTTCTGCCCTGGGGGGCCTGCTTAAGAAAATT
2ari	natural proteins < 50AA	GCAGTCGGCATTGGCGCCTTGTTTCTGGGCTTCCTGGGGGCCGCCGGCTCCACCATGGGGGCCGCTAGTATGACGCTCACCGTGCAGGCA
2b19	natural proteins < 50AA	GACGCCGACTCTTCAATTGAGAAACAGGTGGCCCTTCTGAAGGCTTTATACGGACACGGCCAGATATCACATAAGCGCCACAAAACTGATTCTTTCGTGGGGCTGATG
2b22	natural proteins < 50AA	GTGAAACAACTGGAAGACGTGGTGGAGGAGCTGCTTTCCGTGAACTACCACCTCGAGAACGTAGTGGCACGCTTGAAGAAACTGGTG
2b4n	natural proteins < 50AA	TATGCCGAGGGGACCTTCATCTCAGATTATTCTATCGCCATGGACAAAATTCACCAACAAGACTTTGTGAATTGGCTGTTAGCTCAAAAGGGAAAAAAAAATGATTGGAAACATAACATAACGCAG
2b9k	natural proteins < 50AA	GCCATCAAACTGGTCCAGAGCCCTAATGGCAACTTTGCCGCGTCCTTCGTCTTGGATGGAACGAAGTGGATCTTCAAAAGTAAGTATTATGATTCCAGCAAGGGATACTGGGTCGGCATTTATGAGGTGTGGGACCGCAAG
2bbl	natural proteins < 50AA	GGCGCATATACAGGCCTCCCGAATAAGAAGCCTAATGTGCCTACCATTAGGACCGCCAAGGTGCAA
2bbp	natural proteins < 50AA	GGCGCATATACCGGCCTGCCGAACAAAAAGCCAAACGTACCTACGATTCGGACCGCCAAAGTCCAG
2bn6	natural proteins < 50AA	GGGGCAGATTACTCAGCACAATGGGCCGAGTACTACCGAAGCGTGGGGAAAATAGAGGAGGCTGAGGCTATTGAGAAGACCCTGAAAAACAAGCAAAAT
2btg	natural proteins < 50AA	CAGAACAATGATGCGCTTTCTCCTGCCATTCGGAGGTTGCTCGCTGAGCATAACCTTGATGCCTCAGCGATAAAAGGAACAGGTGTGGGCGGCCGGCTGACCCGCGAGGACGTCGAAAAGTGGCTGGCGAAAGCA
2c0x	natural proteins < 50AA	GCTGAAGGAGATGATCCAGCCAAGGCCGCCTTCGACAGCCTCCAGGCTAGCGCCACCGAGATGATCGGATACGCTTGGGCAATGGTCGTCGTGATCGTCGGGGCGACCATCGGAATTAAGCTCTTTAAAAAGTTCACCAGCAAGGCTTCC
2cps	natural proteins < 50AA	GCCGAGGGGGACGATCCAGCCAAAGCTGCATTTAATTCTCTCCAGGCATCAGCTACGGAATACATAGGCTATGCTTGGGCTATGGTGGTAGTGATTGTTGGCGCTACTATCGGCATCAAGCTGTTCAAGAAATTCACGTCCAAAGCTAGC
2dci	natural proteins < 50AA	GGCCTGTTTGGGGCTATCGCAGGATTCATTGAGAATGGCGCTGAGGGGATGATAGATGGC
2dk1	natural proteins < 50AA	GGCAGTTCCGGATCATCCGGGAGATGGGTTGAGGGTATCACCTCTGAAGGGTATCATTATTATTATGACCTGATCTCCGGAGCCAGCCAGTGGGAAAAACCAGAAGGGTTTCAGGGGGATCTGAAAAAAACCTCTGGCCCTTCCAGTGGC
2dmv	natural proteins < 50AA	GGCAGTTCAGGGTCCTCTGGGCTTCCCCCGGGCTGGGAGCAGAGGGTCGACCAGCATGGACGGGTGTACTACGTCGACCACGTGGAGAAGCGTACGACTTGGGACCGCCCCTCTGGTCCCAGCTCCGGG
2e5t	natural proteins < 50AA	ATTGACGTGCTCAGAGCAAAGGCCGCTAAGGAAAGAGCAGAGCGCCGCTTGCAGTCCCAGCAGGACGACATTGATTTCAAGCGGGCCGAACTCGCCCTGAAAAGAGCTATGAATCGTCTTAGTGTTGCGGAAATGAAG
2e5u	natural proteins < 50AA	ATTGATGTGCTTAGAGCAAAGGCAGCCAAAGAGCGGGCTGAACGGCGGTTGCAGAGTCAGCAGGATGACATCGACTTTAAACGGGCTGAACTGGCCCTTAAGCGCGCAATGAACAGACTT
2ekk	natural proteins < 50AA	GGTTCAAGCGGGTCTAGCGGTGTAAACCAGCAGCAGCTTCAGCAACTGATGGACATGGGATTCACCCGTGAGCACGCTATGGAAGCATTGCTGAACACAAGCACAATGGAGCAGGCGACGGAGTATCTTCTTACCCATCCT
2fcg	natural proteins < 50AA	ATTGGCAAAGAATTCAAGAGGATCGTGCAAAGGATCAAAGATTTTCTGAGAAACTTAGTCCCCCGAACCGAGTCT
2gdl	natural proteins < 50AA	CTTGTTCAACGTGGGCGGTTCGGAAGGTTTTTAAGAAAAATCCGCAGGTTTAGACCGAAGGTGACAATTACGATTCAGGGGTCTGCGCGTTTC
2gof	natural proteins < 50AA	GCCATCGTCGCCCTTGTGGTGGCGATCATTATAGCTATCGTGGTCTGGAGTATTGTG
2goh	natural proteins < 50AA	GCAATCGTAGCTCTTGTGGTCGCCATCATAATCGCTATTGTGGTCTGGTCAATTGTG
2hfr	natural proteins < 50AA	AAGAGATTTTGGCCTTTAGTCCCGGTTGCGATCAACACAGTGGCTGCTGGGATTAATTTATACAAGGCCATCCGACGGAAA
2hi5	natural proteins < 50AA	CCTGCAAAGGCCGCCTTCGACTCCCTGCAGGCATCAGCCACCGAGTACATCGGTTACGCATGGGCCATGGTTGTCGTCATTGTGGGTGCGACCATAGGTATCAAGCTGTTTAAGAAATTCACCAGC
2hn8	natural proteins < 50AA	GTGATGCCAAAGCAAATTGTATACTGGAAGCAATGGCTTTCCCTTAGGAATCCGATTCTGGTTTTTCTGAAAACACGCGTACTGAAAAGGTGGAGGTTGTTTTCTAAGCACGAA
2i2j	natural proteins < 50AA	TCTGGGAGCCTGAGCACCTTTTTTAGACTCTTTAACCGGTCATTTACACAAGCCCTGGGGAAG
2i9n	natural proteins < 50AA	AGAGGTAAATGGACTTACAATGGCATCACCTATGAGGGAGGCGGAGGCAGTGCAGCAGAGGCGTACGCTAAACGCATTGCCGAAGCTATGGCAAAAGGC
2i9o	natural proteins < 50AA	AGAGGCAAGTGGACGTACAATGGAATCACTTATGAAGGCGGAGGGGGGGGCGGGGGTGGTAGCGCCGCCGAGGCCTATGCCAAGCGCATTGCAGAGGCTATGGCCAAAGGG
2ifn	natural proteins < 50AA	GGTGTTATCGATACCTCAGCCGTGGAGAGCGCTATCACCGACGGGCAGGGGGATATGAAAGCCATTGGAGGATACATCGTCGGGGCTTTAGTGATTTTGGCCGTTGCCGGCCTGATTTATTCTATGCTTAGAAAAGCC
2ifo	natural proteins < 50AA	TCTGGGGGGGGGGGAGTGGATGTGGGAGATGTGGTGTCAGCTATCCAGGGCGCTGCCGGTCCTATCGCTGCGATTGGAGGCGCCGTGCTCACAGTGATGGTGGGTATCAAGGTCTACAAGTGGGTACGCCGGGCCATG
2imu	natural proteins < 50AA	TTTGGATTTAAGGATATTATCAGGGCTATCAGACGGATTGCCGTGCCTGTGGTAAGCACCTTGTTTCCGCCCGCCGCGCCACTGGCCCATGCGATTGGCGAGGGAGTGGATTATTTGCTGGGCGACGAAGCGCAGGCC
2j8p	natural proteins < 50AA	CACATGACGCCGCAAGACCATGAGAAGGCAGCACTGATAATGCAAGTACTTCAGTTGACAGCAGATCAAATCGCAATGCTGCCTCCCGAGCAAAGACAATCTATTTTGATTTTGAAGGAGCAGATCCAAAAGTCAACCGGCGCCCCT
2jnh	natural proteins < 50AA	GCGTTGGAAAATGTCGATGCTAAAATCGCCAAATTAATGGGAGAGGGCTACGCTTTTGAAGAAGTGAAAAGAGCACTTGAAATTGCACAGAACAACGTGGAGGTAGCACGGAGCATCCTGCGAGAATTTGCC
2jof	natural proteins < 50AA	GATGCCTATGCTCAGTGGCTCAAAGATGGAGGGCCCAGCAGTGGTCGCCCTCCCCCATCT
2jpj	natural proteins < 50AA	GGAACCTGGGACGACATTGGGCAGGGGATAGGGCGCGTGGCATACTGGGTGGGCAAGGCATTAGGGAACCTGAGCGACGTGAATCAGGCCAGTCGCATCAACAGGAAGAAAAAGCAC
2jpk	natural proteins < 50AA	AAGAAGTGGGGTTGGCTGGCCTGGGTGGATCCCGCGTATGAATTTATCAAAGGCTTCGGCAAAGGGGCTATTAAAGAGGGAAACAAGGACAAATGGAAAAATATC
2jpl	natural proteins < 50AA	GGCACGTGGGACGACATCGGCCAAGGTATCGGTAGAGTGGCCTATTGGGTGGGAAAAGCACTTGGCAACCTGTCCGATGTAAACCAAGCAAGCCGGATCAACAGAAAAAAGAAACAC
2jpm	natural proteins < 50AA	AAGAAGTGGGGATGGTTGGCATGGGTTGATCCCGCTTATGAATTTATTAAAGGATTTGGGAAGGGTGCAATTAAAGAGGGTAATAAGGATAAGTGGAAGAATATA
2jpx	natural proteins < 50AA	CAGATAGCTATCGTTGCCCTCGTTGTGGCCATTATCATTCACATAGTTGTGTGGAGCATCGTGATCATT
2jr8	natural proteins < 50AA	GGGAAGATCCCGGTGAAGGCTATCAAACAGGCCGGCAAAGTTATTGGGAAAGGGCTGAGAGCCATTAACATTGCTGGAACTACCCATGATGTGGTTTCATTCTTCCGCCCTAAGAAGAAAAAGCAC
2jtw	natural proteins < 50AA	AAGAAAAGCCACACAGCCTCATATCTGCGATTGTGGGCCCTCTCACTGGCTCATGCGCAGCTGTCCTCCAAGAAA
2jui	natural proteins < 50AA	TTTAACCGGGGTGGCTACAACTTCGGCAAGTCAGTGAGACATGTGGTTGATGCAATTGGATCAGTGGCCGGTATCCGAGGTATTCTTAAAAGCATTAGA
2jxf	natural proteins < 50AA	CAGACCAACTGGCAAAAGCTTGAGGTGTTTTGGGCTAAACACATGTGGAACTTTATAAGCGGCATCCAGTATCTGGCTGGCCTGTCCACG
2jy0	natural proteins < 50AA	ATGGACAGAGAGATGGCCGCGTCCGCAGGGGGCGCCGTATTCGTAGGACTCGTACTTCTGACCCTCTCACCACACTACAAG
2k1a	natural proteins < 50AA	GGCGCTCTCGAGGAGCGAGCCATTCCTATTTGGTGGGTCTTGGTCGGAGTCCTCGGAGGACTTTTACTGCTCACTATCTTGGTGTTGGCCATGTGGAAGGTGGGCTTCTTCAAGAGGAACAGACCT
2k44	natural proteins < 50AA	CCCGTGTTCGTCAGCGTGTACCTCAATAGATCATGGCTCGGCCTTCGATTCCTGCGGGCCCTCAGGCTGATACAATTTAGCGAA
2k6o	natural proteins < 50AA	CTGCTGGGCGACTTCTTTAGAAAAAGCAAGGAAAAGATCGGTAAAGAGTTTAAGCGGATTGTCCAGAGAATAAAGGACTTTCTTAGGAATCTCGTCCCGAGAACTGAGAGC
2k76	natural proteins < 50AA	CCCTTCCCACCAACACCACCTGGCGAAGAGGCCCCCGTCGAAGACCTTATCAGGTTTTATAACGACCTTCAGCAGTACCTGAACGTGGTA
2k7y	natural proteins < 50AA	GGGAGCATCGATAGGCTGATCGACCGCATAACCGAGCGGGCTGAGGACTCCGGGAATGAGTCAGAGGGCGACCAAGAGGAACTGAGCGCATTAGTGGAGCGCGGGCACCTCGCCCCCTGGGATGTCGACGATCTT
2k84	natural proteins < 50AA	CTCTACCCCGATCTCAGTGAAATTAAAAAGGAGTATAACGTTAAGGAGAAGGACCAAGTCGAGGACCTGAACCTGGACAGTCTGTGGGAG
2k8j	natural proteins < 50AA	CGGCTCGTGCCTGGGGCGGCGTACGCGCTTTACGGCGTCTGGCCACTCCTCTTGCTGTTACTGGCCTTACCTCCCCGAGCATACGCT
2k98	natural proteins < 50AA	GGAATTGGCAAGTTTCTGAAGAAAGCCAAAAAGGGTATCGGCGCCGTGTTAAAGGTATTGACTACCGGCTTG
2k9d	natural proteins < 50AA	TCTGTAATCCGTTCAATCATTAAAAGTTCCCGGCTCGAGGAGGACAGGAAACGATATCTTATGACCCTTCTCGATGACATCAAGGGGGCTAATGATCTTGCCAAATTTCACCAGATGCTGGTGAAAATCATT
2kbl	natural proteins < 50AA	GGCTATATCCCTAGAGCACCAAGAGATGGCCAAGCATACGTGCGCAAAGATGGGGAATGGGTATTGCTCAGTACGTTCCTG
2kcf	natural proteins < 50AA	GGGTCAAAACTGCCCCCGGGATGGGAAAAGAGAATGTCCCGTAGCTCCGGTCGGGTCTACTACTTCAATCATATAACTAATGCTAGTCAATGGGAGCGCCCGTCAGGT
2kdr	natural proteins < 50AA	TCAGACGCCGCGGCCAGAGTCACCGCCATACTGTCATCCTTGACAGTGACCCAGCTGCTTCGCCGCCTTCACCAGTGGATTTCT
2kdt	natural proteins < 50AA	TCCAAACTTGAGGGCTCAGAAGACAGTCTGTATTCCGACTACGTGGACGTGTTCTATAACACAAAACCGTATAAACACAGGGATGATCGATTGCTGCAGGCGCTGATGGACATCCTGAATGAAGAGAAC
2keg	natural proteins < 50AA	AGGCGGTCACGAAAAAACGGCATCGGCTACGCCATTGGCTACGCTTTTGGCGCCGTGGAGAGAGCCGTGCTGGGGGGCTCCCGGGATTACAATAAA
2keh	natural proteins < 50AA	CGCAGGAGCCGGAAAAACGGAATCGGTTATGCTATTGGTTATGCCTTCGGCGCTGTCGAAAGGGCTGTGCTGGGTGGTTCAAGGGATTATAATAAG
2kfe	natural proteins < 50AA	GGCAGAGGCCGGGAATTTATGTCAAATCTCAAGGAGAAATTGAGCGGAGTGAAGGAGAAGATGAAGAATTCC
2kgn	natural proteins < 50AA	CCCCTTTCAAGAGGAAAGAAATGGACCGAAAAACTGGCTCGCTTCCAGAGGAGCTCCGCGAAGAAGAAAAGG
2khf	natural proteins < 50AA	GGTGCTTGGAAAAATTTCTGGTCTTCTCTCCGGAAGGGTTTCTACGACGGAGAGGCGGGGAGGGCTATTCGGAGA
2khg	natural proteins < 50AA	GGTGCCTGGAAGAATTTTTGGTCATCACTGCGCAAGGGGTTCTACGACGGAGAGGCCGGCCGTGCCATTAGACGC
2ki0	natural proteins < 50AA	GGGTCCGGGCAGGTGCGAACCATCTGGGTAGGCGGAACGCCCGAGGAGCTTAAGAAGTTGAAAGAAGAAGCCAAAAAGGCAAATATTCGGGTGACATTCTGGGGTGAC
2kjm	natural proteins < 50AA	GAGACAGATGAAAGCGTGCTTATGCGCAGGCAGAAACAGATTAACTATGGCAAGAACACCATAGCATATGACAGATACATTAAGGAGGTT
2kjn	natural proteins < 50AA	AAAAAGGCTCTCCTGGCCCTGGCTCTGCATCACTTAGCACACCTGGCCCTCCACCTTGCACTGGCACTTAAGAAGGCA
2kjo	natural proteins < 50AA	AAGAAGGCGCTTCTTGCCTTAGCCCTCCATCATCTTGCCCACCTGGCACTGCACTTGGCATTAGCCCTTAAAAAAGCA
2klv	natural proteins < 50AA	GGCGTGATCGACACAAGCGCCGTCGAATCTGCTATCACAGACGGTCAGGGAGACATGAAAGCCATAGGTGGCTACATAGTGGGCGCACTCGTGATACTTGCGGTCGCTGGGTTAATCTACAGCATGCTGCGTAAGGCT
2kns	natural proteins < 50AA	GGGTTTTTTGCGCTGATCCCAAAAATCATATCCAGCCCCCTGTTTAAAACCCTGCTCTCTGCCGTAGGCAGCGCGCTCTCAAGCAGTGGGGGGCAGGAG
2knu	natural proteins < 50AA	ACTGGACATAGAATGGCCTGGGACATGATGATGAACTGGTCACCAACGGCCGCTCTGGTCGTTGCCCAACTCCTCAGAATCCCACAG
2kpa	natural proteins < 50AA	GTTTCTGTGGACCCTTTCTACGAGATGCTCGCAGCTAGAAAAAAGAGAATTTCCGTGAAAAAGAAGCAGGAGCAGCCA
2kpb	natural proteins < 50AA	GTGAGCGTCGACCCTTTTTATGAAATGCTGGCTGCCCGTAAAAAGAGGATATCTGTGAAAAAGAAACAAGAGCAGCCA
2ksg	natural proteins < 50AA	TCCTCCCTTTTAGAAAAAGGCCTTGACGGGGCCAAGAAAGCGGTGGGGGGACTGGGCAAGCTGGGAAAGGATGCCGTGGAGGATCTGGAGTCCGTGGGAAAAGGCGCCGTGCATGATGTTAAAGACGTCCTCGATAGCGTGCTT
2kwt	natural proteins < 50AA	AAATTGTTTCTGGCGCGGCTGATTTGGTGGCTCCAGTATTTCATTACCCGTGCTGAGGCTCACTTGCAGGTGTGGATTCCCCCCTTAAATGTGAGGGGA
2kwy	natural proteins < 50AA	ATGGATAATGCTGGTGGAGTGGGGGAACTCGAGAAAAAAGCTGAAGCAGGCGTGCAGGGTGAACTCGCTGAGATAAAGAAGATTGCTGAGAAAAAAAAGGACGATGTCGTGAAGATTCTTATTGAAACC
2kxa	natural proteins < 50AA	GGATTGTTTGGCGCAATTGCAGGCTTCATTGAGGGAGGGTGGACCGGCATGATCGATGGGTGGTACGGTTCA
2kya	natural proteins < 50AA	ATGAATAAGAAAAACATCTTACCACAGCAGGGGCAGCCCGTAATTCGGCTCACCGCCGGCCAGTTATCTAGTCAGCTGGCTGAACTCAGTGAAGAGGCCCTT
2kyk	natural proteins < 50AA	GGGAGAGCTATGGGACCCCTCCCCCCGGGGTGGGAGCGGAGAGTTGATAATATGGGCAGAATTTACTACGTGGATCACTTTACGAGGACAACAACTTGGCAGCGACCGACATTGGAG
2kzq	natural proteins < 50AA	AGTGATCTGCCTGCACTTTCAACAGGACTGCTTCATTTACATCAGAATATCGTCGATGTACAGTACATGTACGGATTGTCCCCTGCCATCACCAAGTATGTCGTTCGC
2l0g	natural proteins < 50AA	GGGCACATGTTTCCAAGCGATATCGATCCGCAGGTGTTCTATGAGCTCCCAGAGGCTGTCCAAAAGGAACTGCTCGCAGAATGGAAAAGAACGGGA
2l0l	natural proteins < 50AA	AAGAAGCTGTCCATCTATGAGCGCGTCGCTCTCTTCGGGGTTCTCGGAGCAGCCCTTATCGGGGCGATAGCCCCCAAAAAG
2l0m	natural proteins < 50AA	AAAAAACTGAGTATATATGAGCGCGTGGCGTTGTTCGGCGTGCTCGGAGCAGCGCTGATTGGGGCCATCGCCCCAAAAAAG
2l0n	natural proteins < 50AA	AAAAAGCGCTACGTAGCAATGGTCATCTGGTTATATAGTGCATTTCGCGGCGTTCAATTGACATATGAGCACACGATGCTGCAGAAGAAA
2l0o	natural proteins < 50AA	AAGAAACGTTACGTGGCGATGGTGATTTGGCTTTACTCAGCTTTTAGGGGGGTGCAGTTGACTTATGAACATACCATGCTCCAGAAGAAA
2l1x	natural proteins < 50AA	CCACCGTCTGTGAGCGAGATACAGCTGATGCACAATAGAGGTAAGCACTTAAACTCCATGGAACGGGTGGAGTGGCTGCGTAAGAAACTCCAGGATGTTCACAACTTTCCCCCTGAC
2l36	natural proteins < 50AA	GGCATTGGCAAGGCACTCAAAAAGGCGAAGAAGGGGATTGGGGCCGTGCTGAAAGTGTTAACCACCGGGCTC
2l4j	natural proteins < 50AA	GGCTCACCCAACAGCAGTCCTGCCTCAGGCCCTTTGCCTGAAGGGTGGGAGCAGGCTATCACTCCAGAGGGCGAGATTTATTATATTAACCACAAAAACAAAACAACCAGTTGGCTGGACCCCAGACTCGAAACGCGC
2l4u	natural proteins < 50AA	CCCCTGTCCCGGGGCAAAAAATGGACCGAGAAACTGGCCCGGTTTCAGAGGTCCTCCGCGAAGAAGAAAAGG
2l5i	natural proteins < 50AA	AGAATCCACATGGTCTACTCCAAACGGTCCGGCAAACCCCGCGGCTATGCCTTTATCGAGTAT
2l5r	natural proteins < 50AA	GGTCTGAAGGAGATATTTAAGGCTGGCCTTGGGTCCCTCGTGAAGGGAATTGCAGCCCACGTGGCTAGT
2l63	natural proteins < 50AA	CACGCTGACGGCAGCTTCTCAGACGAAATGAATACCATCCTGGACAACCTCGCAGCCAGAGATTTTATCAATTGGCTGATACAGACAAAAATCACTGAC
2l64	natural proteins < 50AA	CATGCTGACGGTTCATTCTCCGATGAAATGAATACTATATTAGATAATCTTGCTGCTCGAGACTTTATCAATTGGCTTATCCAAACAAAAATTACTGAT
2l70	natural proteins < 50AA	TATGCTGAAGGCACATTCATCTCTGACTATAGTATAGCAATGGACAAGATTCACCAGCAGGACTTTGTGAATTGGTTACTGGCTCAGAAAGGCAAAAAGAATGATTGGAAACACAATATAACCCAG
2l77	natural proteins < 50AA	GGGATCCATAAGCAAAAAGAGAAGTCCCGGCTGCAAGGGGGAGTGCTCGTTAACGAGATTCTGAACCACATGAAAAGAGCCACACAGATTCCTTCCTATAAGAAGTTGATTATGTAC
2l79	natural proteins < 50AA	GGAATACACAAACAGAAGGAGAAGTCCCGTCTGCAAGGCGGAGTGCTTGTTAACGAAATCCTTAATCATATGAAGCGAGCAACCCAGATTCCAAGCTATAAAAAGCTCATCATGTAT
2l91	natural proteins < 50AA	CCTGAGAGTCCTAAGGGGCCAGACATCTTGGTCGTCCTCCTCAGTGTCATGGGTGCCATCCTGCTGATCGGTCTGGCTCCTCTGCTGATCTGGGCCTTGCTGATCACCATCCATGACCGGAAAGAATTC
2l92	natural proteins < 50AA	ATGTCTACTGTGCCCAAGTATCGCGATCCTGCAACTGGCAAAACGTGGAGTGGCAGGGGACGACAGCCAGCTTGGCTGGGGAATGATCCTGCTGCGTTCCTTATCCAGCCTGACCTGCCAGCAATCTTGGAG
2l96	natural proteins < 50AA	AAGAAACTGAAACTTGCCCCCGCGAAACTTGCCCTGCTTTGGAAAGCCCTCGCCCTCAAGTTGAAAAAAGCA
2l99	natural proteins < 50AA	AAAAAGCTGAAGCTGGCCCTGGCAAAACCGGCCCTGCTCTGGAAGGCCCTGGCGCTGAAACTGAAAAAGGCT
2l9a	natural proteins < 50AA	AAAAAGTTAAAACTCGCGCTCGCTAAACTCGCACCCCTGTGGAAGGCTCTGGCTCTCAAGCTCAAGAAGGCA
2l9v	natural proteins < 50AA	TGGAACACCAAGGAAGAGGCAAAGCAGGCCTTCAAGGAAGCTTTGAAAGAAAAGAGAGTACCATCAAACGCGTCTTGGGAACAAGCGATGAAGATGATTATTAATGATCCCAGGTACTCAGCTCTCGCCAAGCTGTCAGAGAAGAAG
2lbg	natural proteins < 50AA	AAGCACATGGCGGGCGCCGCCGCCGCCGGCGCTGTTGTGGGCGGTCTGGGCGGGTATATGTTGGGTTCTGCCATGAGCCGC
2lcm	natural proteins < 50AA	AAGGACATTAATACAATTAAGAGTTTAAGGGTGCTCCGTGTGCTGCGTCCTCTTAAAACCATTAAGCGGCTGCCTAAACTGAAA
2lcv	natural proteins < 50AA	GCAGCCACCATGAAGGATGTAGCACTCAAGGCAAAGGTGAGCACTGCTACTGTTAGTCGGGCCTTGATGAACCCTGACAAGGTGTCCCAGGCAACTAGAAATCGGGTCGAAAAAGCCGCACGAGAAGTGGGTTACCTGCCA
2le3	natural proteins < 50AA	ATGGCAGAGGCTCATCAGGCCGTTGCATTTCAGTTTACGGTGACCCCCGATGGAATTGATCTGCGACTGTCCCACGAGGCCCTGAGGCAGATTTACCTGAGCGGCCTTCACTCCTGGAAAAAGAAG
2le7	natural proteins < 50AA	TTAGTGAGAGTTGCCAGGAAGCTGGATAGGTATTCAGAATACGGTGCTGCTGTACTGTTC
2ljq	natural proteins < 50AA	AAATACTACGGCAATGGAGTCCATTCCACTAAAAGTGGGAGCAGCGTTAATTGGGGTGAGGCATTTAGCGCGGGCGTGCATCGCCTCGCCAACGGCGGCAACGGATTTTGG
2ljt	natural proteins < 50AA	AAGTACTATGGAAACGGGGTGCACCTTACCAAGTCTGGACTTTCCGTTAATTGGGGGGAAGCATTTTCTGCCGGAGTGCACCGTTTGGCCAACGGAGGGAACGGGTTCTGG
2lk9	natural proteins < 50AA	CTCCTCCTCGGGATCGGCATCCTCGTGTTACTCATCATTGTAATTTTGGGCGTTCCTCTCATCATATTCACT
2lks	natural proteins < 50AA	ACTAAAGAAGAAGCTAAACAAGCGTTTAAGGAGCTGCTCAAGGAAAAACGGGTGCCGTCCAATGCCAGCTGGGAACAGGCAATGAAGATGATTATAAACGACCCAAGGTACAGTGCCCTGGCCAAGTTGTCC
2ll2	natural proteins < 50AA	AAAGGCGTGAAAGACAGGGTGAAAGGAAAGTCTGACCCATATCACGCCACTTCAGGGGCGCTGTCTCCGGCAAAGGAT
2ll5	natural proteins < 50AA	GGGGACGCCTACGCGCAGTGGCTGGCCGATGGCGGCCCATCAAGTGGGCGCCCCCCTCCATCCGGC
2llm	natural proteins < 50AA	GGGAGCCAGAAGCTGGTGTTTTTTGCCGAGGACGTTGGGTCAAATAAGGGTGCTATAATTGGATTGATGGTCGGAGGGGTTGTCATAGCAACAGTGATCGTGATTACTCTCGTCATGCTGAAGAAAAAG
2lma	natural proteins < 50AA	TGGCGCCCCTATCTGCAGACCGAATATTATGATGTAATGACCGTCATAAGTCCTCCCGAATTCGGC
2lmf	natural proteins < 50AA	CTGCTGGGAGATTTCTTCCGCAAGTCTAAGGAGAAAATTGGCAAAGAGTTCAAGAGGATTGTGCAGCGG
2lny	natural proteins < 50AA	ATGGCTGCTGTGGCTGGTCTGTATGGCTTAGGCGAGGACAGACAACATCGGAAGAAACAA
2lq1	natural proteins < 50AA	ACTGGCAATGTGGGGCTGTCTCCAGGTCTTAGCACTGCACTCACTGGGTTCACTTTGGTGCCGGTGGAGGACCAT
2lq2	natural proteins < 50AA	GTGAAGGGCCGCATAGACGCCCCTGATTTTCCTTCCAGTCCGGCAATTCTGGGGAAGGCTGCTACTGATGTGGTCGCCGCTTGGAAAAGC
2lqy	natural proteins < 50AA	CACGGGCTCGCAAGCACTTTGACCCGCTGGGCACACTACAACGCCCTGATTAGGGCTTTT
2lrx	natural proteins < 50AA	AGGCAACCCAGACCCGCCAAATATAAGTTTACCGACGTCAATGGAGAAACCAAGACTTGGACAGGCCAGGGGCGGACGCCAAAACCAATCGCTCAGGCCCTGGCCGAGGGTAAAAGCTTAGATGATTTTCTGATC
2ls3	natural proteins < 50AA	AAGCACTTGCTGCAGACTGTGCTCCACATAATTCAGGTGGTCATTTCATACTTTCTGATGCTGATCTTTATGACCTATAATAAAAAA
2ls9	natural proteins < 50AA	GGCTGGGGCAGCTTCTTCAAAAAGGCTGCCCACGTTGGGAAGCACGTAGGTAAGGCCGCACTGACGCATTATCTC
2lsa	natural proteins < 50AA	GGCATCGGAAAGTTCTTACATTCAGCTAAGAAGTTTGGGAAGGCATTTGTGGGGGAGATAATGAATTCA
2lsw	natural proteins < 50AA	TCCAAGAAAGAAAAAAAGAAGGGTCCAGAAAAAACAGACGAGTATCTGTTGGCTCGGTTCAAGGGCGATGGGGTGAAATACAAAGCTAAGTTGATTGGTATTGAC
2luf	natural proteins < 50AA	AGCCCCCCTCCTAGAGGTTCCAGCCCCGGGGGAGACAAACTGTGGCAGATCTATCTGAAT
2lug	natural proteins < 50AA	TCCCAGCATGGACGCACCCAGGACGAAAATCCGGTTGTGCACTTTTTTAAAAATATCGTGACACCACGGACCCCCCCTCCAAGCCAAGGAAAGGGAAGAGGACTGAGT
2luv	natural proteins < 50AA	AAAGTGGGTTTTTTCAAGAGGCAGTATAAGGAGATGATGGAGGAAGCAAACGGTCAGATAGCGCCTGAGAACGGAACTCAGACGCCCAGCCCTCCTTCTGAAAAA
2lvg	natural proteins < 50AA	GCATCCCGCGCAGCTCTTATCGAGGAGGGCCAACGAATTGCAGAGATGCTGAAGAGTAAAATCCAGGGCTTACTGCAGCAGGCCTCCAAACAGGCACAGGACATCCAACCAGCGATGCAG
2lx0	natural proteins < 50AA	AAGAAGCACACAATTTGGGAGGTTATCGCCGGACTGGTAGCGTTGCTGACTTTCCTGGCCTTCGGCTTCTGGCTGTTTAAGTACCTGCAGAAAAAA
2lzp	natural proteins < 50AA	GACACCGAGATTATCGGTGGACTGACTATCCCGCCCGTGGTAGCCCTCGTAGTCATGAGTCGATTTGGCTTTTTTGCCCACTTGCTGCCACGC
2lzq	natural proteins < 50AA	CGGAGTGCCCTGGTGAACTCATACTTGTGGCAAAGATGGGAGAACTGGTTTTGGAACGTGACGCTGAGGCCTGAGCGG
2m0s	natural proteins < 50AA	GATATCGGGATGGGGGTGACATATCTCGCTTTGCTCGCTGCTTTCAAAGTGCGCCCAACGTTCGCAGCCGGCCTCCTCCTGAGG
2m0w	natural proteins < 50AA	GACTTCCTCAACTCTGCAATGTCTTCCCTTTATAGCGGATGGTCCTCTTTCACAACCGGTGCGTCCAAG
2m1a	natural proteins < 50AA	GGCGCCATGGCCACCAGACAGGCTCGCAGAAATCGGCGCAGGCGGTGGCGAGAGCGGCAAAGAGCAGCCGCAGCTCGA
2m3e	natural proteins < 50AA	TCCAACGCCGACGTGGTGTACGAGAAACAGATGTTATATTTGTACGTTCTTTCCGGAATTGGGGGGCTGCTGCTTTTGTTGCTGATCTTCATTGTGCTGTACAAGGTCGGCTTTTTTAAGCGGAACCTGAAGGAGAAGATGGAAGCGGGG
2m3f	natural proteins < 50AA	ACGGACGAGGACGTGAAGAAATGGCGCGAGGAGCGGAAGAAGATGTGGCTCCTGAAAATATCCAAT
2m5l	natural proteins < 50AA	AAGTTTCCGCGGGCTATGCCAATTTGGGCCAGGCCCGACTACAATCCACCATTGCTGGAG
2m73	natural proteins < 50AA	AGGCTGCAGCAATGGCGGAAAGCAGCTCTTGTGCTGAATGCAAGCCGGCGCTTCCGATACACTCTCGATCTGAAG
2m76	natural proteins < 50AA	ATGGCTGAGGCTCACCAGGCCGTGGGGTTTCGCCCTAGTCTGACAAGCGATGGAGCCGAAGTGGAGCTTAGCGCCCCAGTGCTGCAGGAGATTTATCTGTCAGGACTGCGCTCCTGGAAGAGACATCTGAGCCGTTTTTGGAATGACTTC
2m8f	natural proteins < 50AA	GGGCCAACACCCATGGTAGGACTGGATTCCGTAAGCGGTCAGTACTGGGACCAGCACGCCCCTTTGGCTGAC
2m8i	natural proteins < 50AA	GGTTTGGAGCATATGGCAGATGAAGAAAAACTCCCACCGGGCTGGGAGAAGAGGATGTCTAGGAGCTCTGGTAGGGTGTATTACTTTAACCACATTACCAATGCGAGTCAATGGGAGCGTCCCTCCGGG
2m8j	natural proteins < 50AA	GGTCTTGAGCATATGGCTGACGAGGAAAAGTTACCGCCGGGTTGGGAGAAACGAATGGAGCGCAGCTCTGGTCGGGTGTACTACTTCAACCACATAACCAACGCGTCCCAGTGGGAGCGGCCATCAGGG
2m8m	natural proteins < 50AA	AACGAGCAGGAACTGCTGGAATTGGACAAGTGGGCATCCCTGTGGAACTGGTTCAATATAACAAACTGGCTCTGGTACATCAAG
2m8o	natural proteins < 50AA	AACGAACAAGAGCTCCTTGAGTTGGACAAATGGGCAAGTTTGTGGAATTGGTTTAACATCACGAACTGGCTGTGGTACATCAAA
2m9e	natural proteins < 50AA	AAGCTGCCCCCTGGATGGGAGAAACGCATGTTCGCCAATGGAACCGTGTATTACTTTAATCACATCACAAACGCTAGCCAGTTCGAAAGACCAAGTGGC
2m9f	natural proteins < 50AA	AAGCTTCCTCCAGGATGGGAAAAGAGAATGTTTGCCAACGGTACGGTGTATTATTTCAATCATATCACCAATGCCAGCCAGTTCGAGCGACCAAGCGGG
2m9i	natural proteins < 50AA	AAACTTCCCCCAGGCTGGGAAAAGCGCATGTTTAGATCTAACGGGACTGTTTATTACTTTAACCACATTACTAATGCTTCCCAGTTCGAGCGTCCCTCAGGC
2m9j	natural proteins < 50AA	AAACTTCCACCCGGATGGGAAAAACGGATGTTTCGATCAAATGGCACCGTGTATTATTTTAATCACATTACTAACGCCAGTCAGTTTGAGAGGCCATCTGGT
2m9r	natural proteins < 50AA	GACGCCGAATTCAGGCACGATTCTGGGTACGAGGTCCACCACCAGAAGTTGGTCTTTTTTGCCGAAGATGTGGGAAGCAATAAGGGGGCAATTATAGGATTGATGGTCGGTGGTGTGGTT
2m9s	natural proteins < 50AA	GATGCCGAATTTAGGCATGATTCCGGATACGAGGTACACCACCAAAAGCTCGTGTTTTTTGCGGAAGACGTGGGCAGTAACAAAGGAGCGATAATTGGTCTGATGGTTGGCGGTGTGGTG
2mby	natural proteins < 50AA	GGGCCTGAGGCAGACTTCTACAGATTCCAAGTCAGAGAACGCAAAAAGCAAGAAATCAATCAACTGTTGAGCAAGTTCAAGGAAGACCAGGAAAGGATTAAAGTAATGAAGGCAAAACGAAAGTTCAATCCTTATACG
2mce	natural proteins < 50AA	GATGCTGGCCACGGTCAGATTAGCCACAAGCGGCACAAGACCGACAGCTTCGTCGGCCTGATG
2mdc	natural proteins < 50AA	GGATCAAAACCTAAGACGATCGTATTGCCCCCGAATTGGAAAACGGCCAGGGATCCGGAAGGGAAGATTTACTATTATCATGTGATTACCAGACAGACACAGTGGGATCCTCCCACCTGGGAAAGTCCCGGCGACGACGCATCA
2mdu	natural proteins < 50AA	CGTTGGTTTTATTTCAATCGAATTACAGGCAAAAGACAGTTCGAAAGACCTAAAGGTTTGGTTAAAGGGTGGGAGAAGCGGTGGGAC
2me1	natural proteins < 50AA	GAGCAGGAGTTGCTCGAACTCGATAAATGGGCTTCTCTCTGGGCATGGTTCGCTATCACGAACTGGCTGTGGTATATCAAG
2me2	natural proteins < 50AA	GAAAAAGACCTGCTGGCCCTCGACAGCTGGAAGAATCTGTGGTCTTGGTTTTCCATTACGAACTGGCTGTGGTATATTAAG
2me3	natural proteins < 50AA	GAGAAGGATCTCCTTGCTCTGGATTCCTGGAAGAATTTATGGAATTGGTTCAATATCACCAACTGGTTATGGTACATTAAA
2me4	natural proteins < 50AA	GAGAAGGACCTTCTTGCTCTGGACAAGTGGAACTCCCTGTGGAGCTGGTTCGATATTACCAAGTGGCTTTGGTACATTAAA
2mg1	natural proteins < 50AA	AAGAAAAAACTGTTTATCATGATTGTGGGAGGCCTTGTGGGACTGCGCATCGTGTTTGCTGTGTTGTCAATTAAGAAAAAG
2mg3	natural proteins < 50AA	AAAAAAAAGAACTGGTTCGATATCACAAATTGGCTCTGGTATATTAAACTGTTCATAATGATAGTGGGCGGTCTGGTAAAGAAG
2mhw	natural proteins < 50AA	GGCATCGGGGGAGTCCTGCTGAGCGCAGGAAAGGCCGCATTGAAGGGGCTTGCTAAAGTGCTCGCTGAAAAATACGCCAAC
2mkb	natural proteins < 50AA	CATGCTTGGTACTCCCATTACGTGTTAAAGTTTTTCCTGCTGGTTTTTGGGGAGAATGGCGTGTTCTTTTATAAA
2mlu	natural proteins < 50AA	ATGAAGACGATTCTGAGGTTCGTGGCTGGATATGACATCGCCTCACACAAAAAGAAAACCGGTGGATATCCATGGGAGCGCGGAAAGGCC
2mlv	natural proteins < 50AA	ATGAAGACCATATTACGATTTGTGGCTGGTTACGACATCGCTAGCCATAAAAAGAAAACAGGTGGATATCCATGGGAACGTGGCAAGGCC
2mmm	natural proteins < 50AA	GGAGGACTCAAGAAGCTGGGGAAGAAGCTGGAGGGCGCCGGCAAGAGGGTGTTCAAAGCTTCCGAGAAGGCCCTGCCCGTAGTGGTGGGCATCAAGGCAATTGGCAAG
2mmt	natural proteins < 50AA	GGCGGCGCCGGACATGTACCGGAATATTTTGTCAGAGGCGACTTTCCCATCTCTTTCTATGGT
2mmw	natural proteins < 50AA	GGCGGTGCTGGTCACGTGCCCGAATATTTTGTGCGTGGCGACACACCAATTTCCTTTTATGGC
2mof	natural proteins < 50AA	AGTGCGGACGACGATAACTTCCTGGTCCCTATAGCAGTAGGGGCTGCTCTGGCTGGGGTCCTCATCCTGGTGTTATTAGCTTACTTTATTGGACTCAAGCACCACCATGCAGGTTACGAGCAATTC
2mr9	natural proteins < 50AA	GGTAGCGCCACCTTTCCAGAACAAACCATCAAGCAGCTCATGGATTTAGGCTTCCCAAGAGATGCTGTGGTGAAAGCTTTGAAGCAGACAAACGGAAACGCTGAATTTGCAGCTTCCTTGCTGTTCCAGAGC
2mrw	natural proteins < 50AA	ATGAAGGTGCATCGGATGCCCAAAGGGGTTGTTCTGGTGGGGAAGGCCTGGGAAATACGAGCCAAGTTGAAGGAGTATGGCAGAACTTTCCAATATGTGAAGGACTGGATCTCCAAGCCA
2msu	natural proteins < 50AA	TCAGATAAAGAGGTGGATGAAGTCGACGCAGCCTTGTCTGATCTGGAAATTACCCTTGAA
2mtw	natural proteins < 50AA	TACACCAACCAAAATATCAACATATCACAAGAAAGGGATCTGCAGAAACATGGGTTCCAT
2mty	natural proteins < 50AA	GTCATCAAGCACAACCGCTTTCTCTCCGAGTACCAAAGCAATTTCCTGGGCGGCGGCTAC
2mu6	natural proteins < 50AA	AAGTCAATGATTAACGCTTATCTGGATAAGCTGGACTTGGAAACCGTGAGGAAGATCCAC
2mu7	natural proteins < 50AA	GGTTATTCACTGTTTCAGAAGGAGAAAATGGTCCTGAACGAGGGTACATCAGGGACCGCC
2mu8	natural proteins < 50AA	AAGAATGAATCAAAATACTCTAATACCTTTATCAACAACGCCTACAATATGAGCATACGC
2mua	natural proteins < 50AA	TATCTCGGGCGCTCAGGCGGCGACATTATTAAAAAGATGCAGACTTTGTGGGATGAAATAATG
2mue	natural proteins < 50AA	GAAGTTCTTTATTTAAAACCCCTGGCAGGAGTGTACCGAAGTCTGAAAAAGCAGCTGGAA
2muf	natural proteins < 50AA	AGCGACGTGCGCTATAATAAGTCCTTCATTAACAATCGGCTCCTGAATGAACACGCTCAT
2muj	natural proteins < 50AA	TACGATAACATACTGGTCAAGATGTTTAAGACCAATGAGAACAACGATAAAAGCGAACTTATC
2mv6	natural proteins < 50AA	ATGTCTGAGCCTGTGTCACTCTTAACTCCATCAGACCTGGATCCACTCATTCTGACGTTGAGCCTGATCCTGGTCGTAATCTTAGTGCTGCTCACTGTCCTGGCTTTGCTGTCCCATCGACGCGCCCTTAAACAAAAGATATGGCCA
2mvh	natural proteins < 50AA	ATGAAATTCTACACCATTAAGCTCCCAAAGTTTTTAGGGGGAATAGTGAGGGCGATGCTGGGCAGTTTTAGGAAGGAC
2mvj	natural proteins < 50AA	ATGAAGTTCTATACAATTAAGCTGGCTAAGTTTCTCGGTGGGATTGTGCGCGCAATGTTGGGCTCCTTTCGAAAAGAT
2mvl	natural proteins < 50AA	ACAAACCGCAGAAAAAGTGGCAAATACAAGAAGGTGGAGATAAAGGAGCTCGGGGAGTTGCGCAAGGAACCCTCTTTG
2mvm	natural proteins < 50AA	GGGCCGGGTTCCGAAGATGATGATATTGACCTGTTCGGGTCAGACAACGAGGAAGAGGACAAGGAAGCGGCCCAGCTCAGGGAGGAAAGATTGCGGCAGTATGCCGAGAAGAAGGCCAAAAAGCCTGCACTC
2mvn	natural proteins < 50AA	GGACCCGGGTCCGAGGATGATGACATTGACCTGTTCGGTAGCGACAACGAGGAGGAAGACAAGGAGGCCGCCCAGCTGCGGGAGGAGCGCTTACGGCAATACGCCGAAAAGAAGGCCAAGAAGCCTGCCCTT
2mw3	natural proteins < 50AA	AGCTTGGGATCATCTCCTTACAATGATATTCTCGGATACCCGGCACTTATCGTTATATATCCA
2mw9	natural proteins < 50AA	GTTTCCGAATGGACTGAAAGAAAGACCGCAGATGGGAAGACTTACTACTACAATAACAGAACCCTGGAATCTACCTGGGAGAAACCCCAGGAACTTAAA
2mwa	natural proteins < 50AA	GCGGTGTCCGAGTGGACGGAATACAAAACTGCTGACGGAAAGACTCTGTACTACAATAACCGGACGCTTGAGTCCACCTGGGAGAAACCGCAGGAGCTTAAA
2mwb	natural proteins < 50AA	GCTGTGTCAGAGTGGACCGAGTATAAGACCGCTGATGGTAAGACATACTATTACAACAATCGGACTTTGGAATCCACATTTGAGAAGCCCCAAGAGTTGAAG
2mwd	natural proteins < 50AA	TCTGAGTGGACGGAAAGGAAGACTGCTGACGGGAAGACCTACTACTACAACAATAGGACACTGGAGTCAACATGGGAAAAGCCA
2mwe	natural proteins < 50AA	TCAGAATGGACCGAAAGAAAGACAGCTGATGGGAAGACGTATTACTACAATAATAGGACAGCCGAGTCTACCTGGGAAAAGCCA
2mwf	natural proteins < 50AA	TCTGAGTGGACCGAGCGCAAAACAGCAGACGGGAAGACCTATTACTATAACAATCGGACACTTGAATCAACGTGGGAGAAGCCTCAGGAGCTCAAA
2mwt	natural proteins < 50AA	AAGCGGTTCAAGAAATTTTTCAAAAAGGTTAAGAAGTCCGTCAAAAAGAGGTTAAAGAAGATTTTCAAGAAGCCAATGGTGATCGGAGTCACAATCCCCTTC
2n16	natural proteins < 50AA	AGCATGCATCCCGGACACCTCAAAGGGCGCGAGATAGGCATGTGGTACGCTAAAAAGCAG
2n1c	natural proteins < 50AA	TTCGAGGATCTCCCAAACTTCGGTCATATCCAGGTTAAAGTCTTCAATCACGGAGAGCATATCCACCAT
2n2c	natural proteins < 50AA	ATGGGAGGGGGCATGAACTTCGGAGCATTCAGCATCAACCCAGCCATGATGGCCGCCGCCCAAGCTGCGCTCCAGAGCAGCTGGGGCATGATGGGAATGCTTGCATCTCAGCAGAACCAATCTGGACCC
2n4r	natural proteins < 50AA	GGGGCGACCGCCGTGTCAGAGTGGACTGAGTACAAAACCGCCGATGGGAAAACATATTATTACAATAATAGAACTGATGAGAGTACCTGGGAGAAACCCCAGGAGCTGAAA
2n4s	natural proteins < 50AA	GGCGCGACCGCCGTTTCCGAATGGACAGAGTATAAGACTGCAGATGGTAAGACATACTACTATAACAACAGAACCGAGGAAAGCACTTGGGAAAAGCCACAAGAACTGAAA
2n4t	natural proteins < 50AA	GGAGCCACTGCGGTAAGCGAATGGACAGAATATAAGACTGCCGACGGCAAGACTTACTATTACAACAATCGGACGTGGGAAAGCACATGGGAGAAACCCCAAGAGCTGAAG
2n4u	natural proteins < 50AA	GGCGCCACAGCCGTTTCTGAGTGGACAGAATATAAAACTGCAGATGGAAAGACGTACTACTACAATAACAGAACACTCTACTCAACATGGGAGAAACCCCAGGAGCTCAAA
2n4v	natural proteins < 50AA	GGTGCCACCGCGGTTTCCGAGTGGACCGAGTATAAAACAGCCGATGGCAAAACGTACTACTACAATAACCGCACTTTGGAAAGCGATTGGGAGAAACCCCAGGAACTGAAG
2n4w	natural proteins < 50AA	GGCGCCACCGCAGTCAGCGAGTGGACCGAATATAAGACCGCGGATGGCAAGACTTATTACTACAATAACCGTACTCTGGAGAGTTATTGGGAGAAACCACAAGAGCTGAAG
2n58	natural proteins < 50AA	TACGCAGAAAAAGTTGCACAAGAGAAAGGCTTCCTTTACCGCCTGACGTCCCGTTATCGCCATTACGCCGCGTTCGAGAGAGCAACTTTT
2n68	natural proteins < 50AA	GGGTTATCTCAGGGTGTCGAGCCAGACATTGGTCAGACCTATTTCGAAGAGTCTCGAATCAACCAGGAT
2n6u	natural proteins < 50AA	GGCCTCACGCAGATCCAGGCCCTGGACTCTGTGTCAGGACAGTTCCGCGACCAGTTGGGT
2n6v	natural proteins < 50AA	GGTCCAACCCCAATGGTGGGACTGGACAGCGTGTCCGGCCAATACTGGGACCAGCATGCCCCTCTCGCCGAC
2nr1	natural proteins < 50AA	GACGCCTTGACGCTGAGCTCCGCAATGTGGTTCTCTTGGGGGGTACTGTTGAACAGCGGGATCGGCGAA
2nzz	natural proteins < 50AA	CGGCAGATCAAGATTTGGTTTCAGAATCGCAGAATGAAATGGAAGAAGAGGGTCTTTAATGACGCGCGAGATATCATTCAAAGAATGCACCTGCGCCAGTACGAATTACTC
2o00	natural proteins < 50AA	CGCCAAATTAAAATCTGGTTTCAGAACCGTCGGATGAAGTGGAAGAAACGGGTCTTTAATGATGCGCGCGATATTATCCAGAGAATGCACCTCAGGCAGTATGAGCTGCTC
2obu	natural proteins < 50AA	TACGCGGAAGGAACCTTCATCAGCGATTACTCCATTGCGATGGATAAGATCCATCAACAGGACTTTGTCAACTGGCTCTTAGCACAAAAGGGAAAGAAGAACGACTGGAAGCACAACATAACCCAG
2odc	natural proteins < 50AA	CACGATAACTACGCCGACTTAAGCGACACTGAACTCACCACCTTGCTCAGGCGCTATAATATTCCCCACGGACCCGTTGTGGGTTCCACACGCCGCCTCTACGAGAAGAAAATCTTCGAGTACGAAACGCAACGCCGCCGC
2ojm	natural proteins < 50AA	TTCTTTCATCACATTTTCAGGGGCATCGTGCATGTTGGAAAGACCATCCATCGGCTGGTAACCGGG
2ojn	natural proteins < 50AA	TTTTTTCATCATATCTTCAGACCCATAGTCCACGTGGGCAAGACCATTCATAGACTGGTGACCGGC
2ojo	natural proteins < 50AA	TTCTTCCATCACATTTTCCGCGCCATTGTGCACGTAGCAAAAACGATACACCGATTGGTAACTGGA
2op7	natural proteins < 50AA	AACGAGGAGCCATTACCAGAAGGTTGGGAGATCAGATATACCCGGGAGGGAGTGCGGTACTTCGTGGACCACAACACGCGCACAACAACCTTCAAGGATCCCCGCAACGGAAAAAGT
2oru	natural proteins < 50AA	AAGGCCTGGACGTGGACTTGGAACCCAGCTACCGGGAAATGGACTTGGCGGAAAAACGAG
2ovc	natural proteins < 50AA	GATGAAATAAGTATGATGGGCCGGGTCGTGAAAGTGGAGAAGCAGGTTCAGTCTATCGAGCATAAGCTCGACTTGCTCTTAGGCTTTTAC
2p81	natural proteins < 50AA	GCCAAAAGAGAGTTTAATGAAAATCGATACCTGACCGAACGGCGTAGACAACAGCTGAGCTCTGAACTGGGCCTCAATGAGGCCCAAATCAAAATTTGGTTTCAAAACAAAAGAGCTAAGATAAAAAAGTCA
2pco	natural proteins < 50AA	AGTATGTGGTCAGGAATGTGGCGGCGAAAACTGAAGAAACTTCGTAACGCACTGAAAAAGAAACTGAAGGGAGAGAAA
2pdd	natural proteins < 50AA	GTGATCGCTATGCCAAGTGTCCGCAAATATGCACGGGAGAAGGGCGTCGATATCAGACTTGTGCAAGGGACGGGGAAGAACGGGAGAGTTCTGAAGGAGGACATCGATGCCTTCCTGGCCGGCGGCGCC
2pde	natural proteins < 50AA	GTGATCGCCATGCCTTCAGTCCGCAAGTACGCACGAGAGAAGGGGGTTGACATCAGGCTGGTGCAAGGGACCGGGAAGAACGGTCGAGTGCTCAAAGAAGACATAGACGCCTTTTTAGCTGGTGGCGCC
2pjv	natural proteins < 50AA	GCCGTTGGTATTGGCGCCCTCTTCCTCGGATTTCTCGGCGCCGCCGGTTCAACCGTGGGCGCAGCTAGCGGC
2ppz	natural proteins < 50AA	ATGCTGAGCGATGAGGATTTCAAAGCTGTTTTCGGAATGACTCGCAGTGCCTTCGCCAATCTCCCTCTGTGGAAGCAACAGAACCTTAAAAAAGAAAAGCTCCTGTTT
2pv6	natural proteins < 50AA	GAACTGGACAAATGGGCTAGTCTGTGGAATTGGTTCAACATTACGAATTGGCTCTGGTACATCAAG
2rlw	natural proteins < 50AA	GTGTTTCACGCATACAGTGCACGCGGAGTACGGAACAATTACAAATCAGCCGTGGGACCGGCAGATTGGGTTATCTCCGCTGTTCGCGGTTTCATTCATGGC
2rmf	natural proteins < 50AA	GACAATCCAAGTCTGTCTATTGACCTGACCTTCCACTTGCTGAGAACACTGTTGGAATTAGCTCGGACACAATCACAGAGGGAGCGCGCAGAACAGAACCGCATTATCTTTGATAGTGTG
2rmg	natural proteins < 50AA	ATCGTCCTGTCCCTGGACGTTCCCATTGGCTTGCTTCAGATCTTGCTTGAGCAAGCCCGGGCCCGAGCGGCGAGAGAGCAAGCCACCACTAATGCACGGATTCTCGCTAGAGTG
2rmh	natural proteins < 50AA	TTCACGCTGTCCCTTGACGTTCCCACAAACATCATGAACCTGCTGTTCAATATCGCCAAGGCAAAAAACCTGCGCGCCCAGGCGGCAGCCAACGCCCACCTCATGGCACAAATT
2rmy	natural proteins < 50AA	ATGGCTGAAATGGGCAGCAAGGGAGTGACCGCAGGGAAGATTGCCTCTAATGTACAAAAAAAGTTAACGCGGGCTCAGGAAAAGGTGCTCCAAAAGCTCTAC
2rmz	natural proteins < 50AA	CCTGAATCCCCCAAGGGTCCCGATATCCTGGTAGTACTGCTGTCCGTCATGGGAGCAATCCTCTTAATCGGCCTCGCTGCCCTTCTGATCTGGAAACTGCTGATCACAATCCATGATCGAAAGGAGTTT
2rn0	natural proteins < 50AA	CCCGAGAGCCCCAAGGGACCTGACATTCTGGTTGTGCTCCTGTCCGTCATGGGTGCAATACTGCTGATTGGCTTAGCTGCGCTGCTGATCTGGAAGCTGCTCATTACCATCCATGATCGGAAAGAATTC
2rnd	natural proteins < 50AA	ATGGCGGAAATGGGGTCTAAAGGAGTAACAGCCGGTAAGATCGCCTCCAATGTGCAAAAAAAACTGACCAGAGCGCAAGAAAAAGTCCTGCAGAAACTGTAC
2rpw	natural proteins < 50AA	AAGAAGTCCCACACAGCTTCCTACTTGCGACTGTGGGCACTGTCTCTCGCGCATGCCCAGCTGTCCTCTAAAAAA
2rq2	natural proteins < 50AA	CCCGCCATTTATATTGGTGCCACCGTTGGTCCCTCAGTTTGGGCGTATTTGGTAGCACTGGTGGGTGCCGCCGCCGTGACAGCAGCAAAC
2rrh	natural proteins < 50AA	CATTCAGACGCCGTCTTCACAGATAATTATACTCGGCTGAGGAAGCAGATGGCTGTGAAAAAATATCTGAACTCCATCCTTAACGGT
2rri	natural proteins < 50AA	CATTCCGACGCCGTCTTCACCGATAACTACACGCGGCTGAGGAAACAGATGGCCGTTAAAAAATACCTCAACAGTATTCTGAATGGG
2rt4	natural proteins < 50AA	GGAGTAGTAAGGCAGTGGTCTGGGTATGACCCGCGTACCGGGACCTGGAGAAGTTCCATAGCTTATGGAGGGGGA
2wq0	natural proteins < 50AA	ATGAAGCAGCTGGAAGATAAAATTGAGGAGAACACTAGTAAAATCTACCATAACACAAACGAGATCGCCCGAAACACTAAACTCGTCGGCGAG
2wq1	natural proteins < 50AA	CGTATGAAGCAGCTTGAAGACAAAATCGAGGAGAACACTAGTAAAATATATCACAATACGAATGAAATCGCCCGGAACACCAAGCTGGTTGGCGAA
2wq2	natural proteins < 50AA	ATGAAACAGCTTGAAGATAAGATTGAAGAGAATACCAGTAAAATCTATCACAACACGAACGAGATTGCTAGGAACACCAAATTGGTTGGT
2wq3	natural proteins < 50AA	CGTATGAAGCAATTGGAAGATAAAATTGAAGAGAATACATCCAAGATTTATCATAACACTAACGAGATCGCAAGGAATACCAAGCTCGTCGGCGAA
2wxc	natural proteins < 50AA	GGATCTCAGAATAACGATGCCCTGTCCCCGGCTATTCGCCGGCTGCTTGCTGAGTGGAACTTGGATGCTTCAGCGATTAAGGGGACGGGCGTGGGCGGCCGGTTGACTCGGGAAGATGTGGAGAAGCATCTGGCTAAAGCC
2xkm	natural proteins < 50AA	GGCGTCATAGACACGAGCGCGGTTGAAAGTGCTATCACCGACGGGCAGGGGGACATGAAAGCCATCGGTGGTTACATCGTGGGGGCACTGGTAATTCTTGCAGTGGCTGGTCTTATCTACAGCATGCTGCGGAAGGCA
2xl1	natural proteins < 50AA	TCACAGGATTACCTGTCCGACCATTTGTGGCGGGCGCTTAATGCA
2ysb	natural proteins < 50AA	GGTTCAAGCGGCTCCAGCGGTGAAGATCTGCCCCTCCCTCCTGGTTGGTCCGTCGACTGGACCATGCGCGGAAGAAAATACTACATCGATCATAATACGAACACTACACACTGGTCCCATCCACTCGAGTCCGGGCCCTCTAGTGGC
2ysc	natural proteins < 50AA	GGGTCTTCCGGTAGCTCAGGGGGCTTGCCTCCAGGTTGGCGCAAGATTCACGATGCTGCCGGAACGTATTACTGGCACGTGCCGTCTGGATCAACACAGTGGCAGCGTCCAACCTGG
2ysf	natural proteins < 50AA	GGATCCAGCGGCTCCTCAGGCCTGCCCGAAGGATGGGAGATGCGGTTCACAGTGGACGGCATCCCCTATTTTGTGGACCATAACCGGCGGACTACTACCTACATTGACCCACGCACTGGT
2ysg	natural proteins < 50AA	GGCAGTTCTGGAAGCTCTGGTTTGCCTTACGGCTGGGAAGAGGCCTACACTGCCGATGGAATAAAGTATTTTATCAACCACGTAACCCAGACGACATCTTGGATTCACCCCGTCATGAGC
2ysh	natural proteins < 50AA	GGGTCTAGTGGCTCCTCCGGCCTCCCCCCTGGCTGGCAGTCCTACCTGAGCCCGCAGGGTCGAAGATATTACGTGAACACTACCACAAACGAGACAACTTGGGAGCGGCCTTCATCATCT
2zaj	natural proteins < 50AA	GGCAGCTCCGGTAGTTCTGGTCTGGATAGCGAGCTGGAGCTGCCCGCAGGATGGGAAAAGATCGAGGACCCTGTTTACGGCATCTATTACGTGGACCACATTAACCGCAAGACACAGTATGAAAATCCAAGCGGGCCAAGCAGCGGA
3dwu	natural proteins < 50AA	GTGGATCACGGCAAGACAACATTAACAGCCGCACTGACTTTCGTGACTGCCGCAGAAAATCCAAATGTGGAGGTTAAGGATTATGGAGACATCGACAAGGCCCCAGAGGAGAGAGCTCGCGGAATCACGATCAACACG
3hro	natural proteins < 50AA	GTCTCCTACGAAGAGTTCCAGGTTCTGGTGAGGCGTGTGGACCGGATGGAACACTCTATAGGGAGTATTGTGTCCAAAATAGACGCAGTTATTGTGAAGCTGGAGATTATG
3i1g	natural proteins < 50AA	ATGGCTCAGCTGGAGGCCAAGGTGGAGGAGCTGCTGTCTAAGAATTGGAACCTGGAAAATGAGGTTGCGCGACTGAAGAAACTTGTTGGTGAG
3ifm	natural proteins < 50AA	GGTGTGATAGACACTAGTGCTGTTGAGTCAGCAATCACCGACGGGCAGGGCGACATGAAGGCAATTGGTGGCTACATTGTGGGCGCCCTCGTAATTCTGGCCGTGGCCGGTCTGATATACAGCATGCTGAGGAAAGCC
3m48	natural proteins < 50AA	GCTCAGCTCGAGGCAAAAGTAGAGGAACTCCTTAGTAAAAATTGGAACTTAGAGAATGAAGTTGCCCGCCTCAAGAAATTAGTCGGCGAA
3mra	natural proteins < 50AA	TACATGTTATTTACAATGATCTTTGTCATCAGCTCTATCATTATCACAGTCGTTGTGATTAATACTCATCACCGG
3p7k	natural proteins < 50AA	AAAATTGAAGCCATTGAAAAAAAGCAGAACAATCTTCTGAGGGCAATCGAAGCTCAGCAGCACCTGCTGCAGTTGACAGTGTGGGGCATCAAACAGCTGCAAGCCCGCATTCTGGCTGTGGAGAAAAAGATCGAG
3u91	natural proteins < 50AA	CAGCACCTTCTGCAGCTTACGGTGTGGGGTATAAAACAGCTCCAGGCCAGGATACTGGCTGTTGAGCGGTACCTCAAAGATCAGCAGCTT
3v1a	natural proteins < 50AA	GGGTCAGGCTCACCTCTGGCTCAACAAATTAAGAATATTCACTCTTTCATCCACCAGGCAAAAGCCGCTGGGAGAATGGATGAGGTGCGAACGTTGCAAGAGAATCTGCACCAGCTTATGCACGAGTACTTTCAGCAGTCCGAC
3v86	natural proteins < 50AA	TACGTGTATCAGCTGAAAGATGAAGTGGGTGAGCTGAAGGGGGAAGTACGGGCTCTCAAGGACGAGGTGAAAGATCTGAAA
3zy1	natural proteins < 50AA	GACGAACTGCTCTATTTGCCTGTAAGAGGACGGGAAACCTACGAGATGCTCTTGAAGATTAAAGAGTCTCTGGAGCTGATGCAGTACCTTCCTCAGCATACTATCGAAACCTATCGTCAG
4apd	natural proteins < 50AA	CACGCAGAGGGAACCTTCACCAGCGATGTGTCATCCTACTTAGAGGGGCAGGCAGCCAAAGAGTTTATTGCATGGCTGGTCAGGGGGAGGGGA
4cvd	natural proteins < 50AA	TTGACCACCGTGGCTAATGAAGTGATCCAGGGCCTGTGGGGGAATGGCCAGGAGAGGTATGACAGCCTGGCAAACGCCGGGTACGATCCTCAGGCAGTGCAGGATAAGGTAAATGAGATACTCAACGCCCGAGAGATCGCCGAC
4dzk	natural proteins < 50AA	GGGGAGATCGCCGCTATTAAACAAGAAATCGCAGCTAACAAAAAGGAGATCGCTGCTATTAAATGGGAGATTGCCGCGATTAAACAG
4gif	natural proteins < 50AA	GGGGGTTGGGTTAGCGGCGAAGAATTTTACATGTTAACCAGGCGGGTACTGCAACTGGAAACCGTTCTCGAAGGTGTGGTTTCTCAAATAGATGCAGTCGGGAGCAAGCTGAAAATGCTGGAAAGAAAGGGATGG
4gwt	natural proteins < 50AA	AAGCTTCCACCGGGCTGGGAAAAGAGAATGTCACGATCTTCAGGTAGAGTCTACTATTTTAATCACATAACAAACGCAAGTCAGTGGGAGCGGCCCTCA
4gwv	natural proteins < 50AA	AAGCTCCCTCCCGGCTGGGAGAAACGGATGAGTCGTAGCTCCGGGCGGGTTTATTACTTTAATCACATAACTAACGCCTCACAGTGGGAGAGGCCCAGC
4hlr	natural proteins < 50AA	CAACAGCACCTGTTGCAACTGACCGTGTGGGGCCTCAAGCAGATTCAGGCGCGGATCTTAGCAGTGGAGAGATACTTGAAGGATCAGCAGTTG
4htm	natural proteins < 50AA	AGAAAGTTCTCTGAGAAAATTGCCCTCCAGAAGCAACGGCAGGCCGAGGAAACCGCTGCCTTCGAGGAAGTGATGATGGATATT
4ifm	natural proteins < 50AA	GGCGTTATAGACACATCCGCCGTTGAGTCAGCCATCACAGATGGACAGGGCGACATGAAAGCGATCGGTGGGTATATCGTCGGTGCCCTTGTCATTCTGGCCGTAGCTGGGCTGATTTATAGCATGCTGCGCAAAGCA
4l5e	natural proteins < 50AA	CATAAGTCTATAAAGGAAATCGAGAAAGAAGAAATTATAAAGGTCTTGAAGGAAGTGAATTTCAACAAAAAGCTCGCAAGCGAGATTCTGGGGATTCCTCTCCGCACCCTGTATAAGCGCCTGAAAGAATACGGAATC
4lh9	natural proteins < 50AA	GACGTCCCTCCCGAGCGCTGGGATGAGGCTATGCAAGAGCTGGACGAGATCATCAGAACCTGGGCTGATAAATACCATCAGGTGGGGGGCATCCCAATGATACTTCAGATGGTCTTCGGT
4mgp	natural proteins < 50AA	GGCATCGGTAAGTTTCTGCACGCGGCAAAAAAATTTGCCAAGGCTTTTGTCGCTGAGATCATGAACTCC
4ncu	natural proteins < 50AA	GGGTACATCCCCGAAGCTCCTCGAGATGGTCAGGCTTATGTGAGGAAGGATGGGGAATGGGTGCTCCTCAGCACTTTCCTT
4rex	natural proteins < 50AA	GGCGCCATGGGCTTTGAGATACCAGATGACGTACCTTTGCCCGCTGGTTGGGAGATGGCCAAGACCTCAAGTGGGCAGCGATACTTCCTGAACCACATTGACCAGACCACAACATGGCAGGACCCAAGAAAGGCGATGCTGTCC
4uzw	natural proteins < 50AA	TCCGCCGACTACAGTAGCCTCACCGTGGTTCAGTTAAAGGACTTACTTACAAAACGTAACCTGAGCGTCGGAGGCCTGAAAAACGAGCTGGTCCAGCGACTCATTAAAGACGACGAGGAGTCTAAGGGGGAATCCGAAGTTTCCCCTCAA
5aht	natural proteins < 50AA	GGATCAATGGAGCAGGGCTTCCTGCCAAAGGGGTGGGAGGTCAGACACGCCCCGAACGGCCGGCCTTTCTTCATTGACCACAATACCAAGACTACTACATGGGAGGACCCTCGACTGAAGATACCAGCC
5e4x	natural proteins < 50AA	TACGCAGTAGCCGAGTCTGTGATTGGTAAAAGAGTGGGGGACGATGGCAAAACGATAGAGTACCTCGTGAAGTGGACAGATATGTCAGATGCTACATGGGAACCACAAGACAATGTGGACTCTACATTAGTTCTTCTTTACCAACAACAG
aDTx	peptide toxin	CAGCCTAGGAGGAAGCTGTGCATCCTGCACAGGAACCCTGGCAGGTGCTACGACAAGATCCCTGCCTTCTACTACAACCAGAAGAAGAAGCAGTGCGAGAGGTTCGACTGGAGCGGCTGCGGAGGCAACAGCAACAGGTTCAAGACCATCGAGGAGTGCAGGAGGACCTGCATCGGC
DTX-B	peptide toxin	AGGCCTTACGCCTGCGAGCTGATCGTGGCTGCCGGACCTTGCATGTTCTTCATCAGCGCCTTCTACTACAGCAAGGGAGCCAACAAGTGCTACCCTTTCACCTACAGCGGCTGCAGGGGCAACGCCAACAGGTTCAAGACCATCGAGGAGTGCAGGAGGACCTGCGTGGTG
DTX-I	peptide toxin	CAGCCTCTGAGGAAGCTGTGCATCCTGCACAGGAACCCTGGCAGGTGCTACCAGAAGATCCCTGCCTTCTACTACAACCAGAAGAAGAAGCAGTGCGAGGGCTTCACCTGGAGCGGCTGCGGAGGCAACAGCAACAGGTTCAAGACCATCGAGGAGTGCAGGAGGACCTGCATCAGGAAG
DTX-K	peptide toxin	GCTGCCAAGTACTGCAAGCTGCCTCTGAGGATCGGTCCTTGCAAGAGGAAGATCCCTAGCTTCTACTACAAGTGGAAGGCCAAGCAGTGCCTGCCTTTCGACTACAGCGGCTGCGGTGGCAACGCCAACAGGTTCAAGACCATCGAGGAGTGCAGGAGGACCTGCGTGGGC
HnTx-III	peptide toxin	GGCTGCAAGGGCTTCGGCGACAGCTGCACCCCTGGCAAGAACGAGTGCTGCCCTAACTACGCCTGCAGCAGCAAGCACAAGTGGTGCAAGGTGTACCTG
HnTx-IV	peptide toxin	GAGTGCAAGTACCTGTGGGGCACCTGCGAGAAGGACGAGCACTGCTGCGAGCACCTGGGCTGCAACAAGAAGCACGGCTGGTGCGGCTGGGACGGCACCTTCGGC
HnTx-VI	peptide toxin	GAGTGCCTGGGCTTCGGCAAGGGCTGCAACCCTAGCAACGACCAGTGCTGCAAGAGCAGCAACCTGGTGTGCAGCAGGAAGCACAGGTGGTGCAAGTACGAGATC
HwTx-I	peptide toxin	GCCTGCAAGGGCGTGTTCGACGCCTGCACCCCTGGCAAGAACGAGTGCTGCCCTAACAGGGTGTGCAGCGACAAGCACAAGTGGTGCAAGTGGAAGCTG
HwTx-IV	peptide toxin	GAGTGCCTGGAGATCTTCAAGGCCTGCAACCCTAGCAACGACCAGTGCTGCAAGAGCAGCAAGCTGGTGTGCAGCAGGAAGACCAGGTGGTGCAAGTACCAGATC
Outer Helix	small non-domain proteins	CGCTGGATGTTGGTTATTTTTTGTCTCGCCTTCGTACTGTCTTGGCTCTTCTTTGGCTGCGTTTTTTGGTTGATCGCTTTGTTG
CSP	small non-domain proteins	AAGAAAAACACAGCCGCTTCCCTGCAACAGTGGAAAGTGGGTGATAAATGCTCCGCTATTTGGAGCGAGGATGGATGTATCTATCCCGCTACAATAGCATCAATCGACTTTAAGCGCGAGACATGTGTGGTTGTGTACACAGGGTATGGCAACAGAGAGGAGCAGAACCTGTCTGACCTGCTGTCCCCCATATGTGAG
Serine Protease Inhibitor	small non-domain proteins	TGTACTAAACCCAACGAGCAGTGGACTAAGTGTGGCGGCTGCGAGGGTACATGCGCTCAGAAAATCGTACCCTGTACGAGGGAGTGCAAGCCCCCAAGGTGTGAATGTATCGCTAGCGCCGGCTTTGTCCGCGATGCACAGGGCAATTGCATCAAGTTTGAGGACTGT
SH3	small non-domain proteins	GTTCAGGCGCTCTTCGACTTCGACCCACAGGAGGACGGAGAATTGGGCTTTAGACGGGGCGATTTTATCCATGTCATGGATAACTCAGACCCAAACTGGTGGAAGGGAGCTTGTCACGGCCAGACCGGTATGTTTCCGAGGAATTATGTGACCCCAGTGAAC
TUDOR	small non-domain proteins	ATGTGGAAACCCGGAGATGAATGTTTTGCCCTGTACTGGGAAGACAATAAATTCTATCGCGCCGAGGTCGAAGCATTGCATAGCTCAGGTATGACAGCCGTGGTCAAATTTATCGACTATGGTAACTATGAAGAGGTGCTCCTGTCAAATATCAAGCCTATT
d1b77a2	smotif	GCCGAGGACCTGCAGCAGCTCTTGAGGGTGTCTCGGGGTCTTCAGATCGATACCATCGCTATTACTAATAAA
d1boub	smotif	GTCAGAGATCTTTATACCTTTTACCATATTCCTGCTAGTAACACCGCCCTGGGCGCCATGATCCTGCAGCCG
d1by5a	smotif	AAGATGGTGGGATATTCTTTTGACCACGAATTTAATGATACTTTCACCGTCCGGCAAAACCTGAGATTT
d1fxka	smotif	GTGTACAAATCTTCCGGGAATATTCTCATTAGAGTCGCAAAGGATGAACTCACGGAGGAGCTGCAGGAAAAGTTAGAGACATTA
d1g8aa	smotif	GTGGACGTTATTTTCGAGGACGTCGCCCAACCTACACAGGCCAAAATCTTAATCGATAACGCAGAGGTTTAC
d1i8oa	smotif	GGATTGGTCTGGACTGCTGATAACATTGTCCCCTACCTTGCTGACCCAAACGCATTTCTGAAGAAGTTCCTTACAGAG
d1k5na1	smotif	AAAACACATGTGACACACCATCCAATCAGCGACCATGAGGCCACACTTCGTTGTTGGGCCCTGGGCTTCTAT
d1kw3b1	smotif	GACCTGGCATATGCAGGACTTGAGGTGGATGATGCCGCAGCTCTGGAGCGAATGGCTGATAAGCTCAGACAG
d1p1ja1	smotif	CTCTACGAGGCCATGCAGCGGTCACAGGTCCTGGAGTACGATCTCCAACAGCGACTTAAAGCCAAAATGTCT
d1pj5a4	smotif	GCGGTCACGTATACGTTACTGTTAGATCATGCAGGGGGCGTGCGCTCTGACATCACTGTGGCTAGACTGTCA
d1qaua	smotif	ACTCACCTGGAAACAACTTTTACCGGAGATGGAACCCCAAAGACCATAAGGGTTACCCAACCT
d1rz3a	smotif	CTCGTCCTTGGCATTGACGGCCTGTCCAGGTCTGGGAAGACCACATTGGCCAACCAACTTAGCCAGACGTTA
d1txda2	smotif	ATGATCCACGAGGGCCCGCTGGTGTGGAAGGTGAATAGGGATAAGACAATCGATCTGTACACCCTGTTGCTC
d1vpma	smotif	CTTGAATTGGAAGGGTTTGTAACCCATACTGGTCGTACTTCCATGGAGGTCTACGTTCGAGTGCATTCCAATAAC
d1w8oa3	smotif	AAGGGCTTCTCAGACCCCAGCTACCTGGTCGACCGAGAAACCGGTACTATCTTTAATTTTCACGTCTATTCA
d1yhta1	smotif	ACCGGGAAGCCTTTTCTTTCCTACAGGCAGCTGGATGATATTAAAGCATACGCCAAAGCC
d2afwa	smotif	GTACTGGAGATCGATACATTCCTTAGCCAAACCCCTTATGGCTACAGGTCCTTCTCAAACATTATCAGTACC
d2b94a	smotif	GTGGCTACTCTCATGGTCATGGGCACACTTCGCAAGGTTAAGACCGGAGGCATTTTCATTGTAGATGGTTGT
d2bbkh	smotif	TCTAGATTCGTAGTGGTTCTTGACGCGAAGACTGGCGAAAGACTGGCTAAATTTGAAATGGGACACGAAATT
d2c78a2	smotif	AACGTGACTTTTACCGTAGAGCTCATAAAGCCCGTTGCGTTGGAGGAAGGCCTTCGCTTTGCAATCCGAGAG
d2grrb	smotif	GACGCCCTGATGCAGAAGGCATTTAACTCCAGCTCTTTCAATTCCAATACTTTCCTCACCAGGCTGTTAGTGCAC
d2hs1a	smotif	AAACCTAAAATGATTGGCGGCATCGGAGGCTTCATTAAAGTACGCCAGTATGACCAAATTATTATAGAAATC
d2nrka1	smotif	GAGATTTTGCGGCATCTGGCATTCCGGAATTATTTACGGGAAAACCCGGCTATCGCCACCACTTATGGAACA
d2nwaa1	smotif	GGGACTGCCGAAGTACAGAAACTGCAGTGGGAAGAGGGGCGCACAATCATCACCTACAAGCTCACTTCTCTG
d2nxca1	smotif	AAAGATAGAGCACCGCTTGTTCGCGAGGCAATGGCTGGCGCGGGATTTCGACCACTCGAAGAAGCCGCTGAG
d2qifa	smotif	GTGGGAGAGTTAGACGGCGTTTCCGCCGTACACGTCAACCTCGAGGCCGGGAAGGTCGATGTGTCATTC
d2v8qa1	smotif	TTCAGCAAGATGAGTCTGCAGCTCTATCAGGTCGATAGTCGGACATACCTGCTGGACTTTCGGAGTATTGAC
d2wura	smotif	TATGTACAGGAGAGGACCATCTTCTTTAAAGACGACGGGAACTACAAGACACGCGCTGAGGTGAAATTTGAA
d2zwua	smotif	CCAGAGCATCGGCAGGAGCTGATTGAACGCCCAGAAAGAATTCCAGCAGCCTGCGAGGAACTGCTTAGACGG
d3d06a	smotif	ATTCTCACGATCATCACACTTGAGGATAGCTCTGGGAACCTGCTGGGACGTAATTCTTTTGAGGTGAGAGTG
d3fvsa	smotif	GGGGGGTATGGAGCCCTCTTCACAGCCTTCCAGGCACTGGTAGACGAAGGAGATGAGGTTATCATCATTGAG
d3k67a	smotif	GTTGTAAGAGTGGAGGGGGTGGTGTCTGGGGTCGAAAAAAACAGATATACAATTGACGTTAAGTGTTATACT
d3ks9a	smotif	CTGGGGAGTGAGATTCGCGATTCTTGCTGGCACAGTTCCGTGGCCCTGGAACAAAGCATCGAATTCATCCGG
d3mt6a	smotif	ATCTATCTTTACATCAACAGTCCCGGGGGCGTTATAACGGCCGGCATGTCTATCTATGACACAATGCAGTTC
d3nvsa	smotif	GTGACGATTAAGATTGTCGGTGAGTTAGTCTCTAAGCCTTATATTGACATCACTTTACACATAATGGAGCAA
d3pggb	smotif	GAGTTCAGTGGTGTACTTAGGGGATTTGATGAGTATGTGAATATGGTGCTCGACGATGTGCAGGAATACGGC
d3pwta	smotif	GAATTCTGGGAAGTTGACGCCTCAACAACAACACCATCCGGTGAGGCGCTCGCCCTTCAAGTGACACATCAG
d3rjsa	smotif	CACTGCGTTGTAGGTAGAAATTTTGGCTCTTATGTGACTCACGAAACCCATCACTTCATATATTTTTATATC
d3uawa	smotif	ACCACGGCCCTCTACACGCTCGCCGCAAAGTACGGCGTTAATGCTCTGTCTGTCCTTACCGTGTCTGATCAC
