# Supplementary material for: Probing ion channel functional architecture and domain recombination compatibility by massively parallel domain insertion profiling
Source: Nat Commun. 2021 Dec 8;12:7114. doi: 10.1038/s41467-021-27342-0 (PMC8654947; doi:10.1038/s41467-021-27342-0)
Supplement: Supplementary file 4 — Supplementary Data 2 [file 41467_2021_27342_MOESM4_ESM.xlsx]

## Sheet: SuppSequences2
Supplemental Sequences 2
Channel construct sequences
All channel expression constructs were cloned directly downstream of a Kozak Sequence (GCCACC) and upstream of a P2A-EGFP.
Kir3.2 was used but with miRFP670 instead of EGFP and in a transient expression backbone from pEGFPN3
Unless otherwise noted, all were cloned into Landing Pad based staging plasmids ‘attB-mcherry’ from the Fowler and Matreyek labs where the mCherry was replaced with our genes of interest.
Flag tag is lowercase.
Kir2.1_Flag	ATGGGATCAGTGCGAACCAATCGGTATTCTATCGTATCAAGCGAGGAGGACGGGATGAAACTGGCAACCATGGCTGTAGCCAACGGTTTTGGGAATGGGAAATCTAAGGTGCATACCCGCCAACAGTGCCGGTCACGCTTTGTCAAGAAAGATGGCCACTGTAATGTGCAGTTCATAAACGTGGGGGAAAAGGGTCAACGGTACTTGGCCGATATTTTCACAACCTGCGTTGATATCCGCTGGCGCTGGATGTTGGTTATTTTTTGTCTCGCCTTCGTACTGTCTTGGCTCTTCTTTGGCTGCGTTTTTTGGTTGATCGCTTTGTTGCATGGAGATTTGGACACCgattataaagatgatgatgataaaTCCAAGGTATCCAAGGCCTGTGTCTCCGAA…
Kir3.1_Flag	ATGTCTGCACTTAGGCGGAAGTTCGGTGACGACTATCAGGTCGTGACCACATCCAGTTCAGGATCTGGCCTTCAGCCACAAGGGCCTGGTCAAGGGCCACAACAACAGTTGGTGCCAAAGAAGAAAAGACAGAGGTTCGTTGATAAGAACGGACGATGCAATGTTCAGCACGGCAATCTCGGTAGTGAAACGTCACGCTATTTGTCTGATCTCTTCACCACCTTGGTAGACCTGAAATGGAGGTGGAACCTGTTTATATTCATCCTGACTTATACAGTTGCTTGGCTCTTTATGGCTTCTATGTGGTGGGTTATAGCCTATACTAGAGGTGATCTGAATAAAGactataaggacgacgatgacaaaGCTCATGTAGGGAATTATACTCCTTGCGTCGCT…
ASIC1a_Flag	ATGGAATTGAAAGCCGAAGAGGAAGAGGTCGGAGGTGTTCAACCAGTTTCTATCCAAGCATTCGCCTCAAGTTCCACTTTGCACGGGTTGGCACACATATTCTCTTACGAACGCCTCAGCCTCAAACGAGCTCTTTGGGCTCTTTGCTTTCTGGGGTCACTTGCTGTTCTTCTTTGCGTTTGTACCGAAAGGGTTCAGTATTATTTCCATTATCATCATGTTACTAAACTCGACGAAGTCGCCGCATCACAGTTGACCTTCCCTGCTGTAACCCTTTGCAATCTGAACGAATTTAGATTTAGCCAAGTTTCTAAAAACGATCTCTATCACGCCGGTGAACTTCTCGCCCTCTTGAATAATCGCTATGAGATTCCCGATACACAAATGGCAGATGAAAAG…
P2X3_flag	ATGAATTGCATAAGTGATTTTTTTACCTACGAAACCACGAAGAGTGTAGTAGTCAAAAGTTGGACGATAGGAATCATAAACCGCGTCGTACAATTGCTGATTATCTCATACTTTGTAGGCTGGGTTTTTCTGCATGAAAAAGCATACCAAGTTAGGGATACGGCCATTGAGTCATCAGTAGTCACGAAAGTCAAGGGCAGCGGCCTGTACGCTAACgattacaaggacgacgatgacaagAGGGTTATGGATGTGAGTGATTATGTGACGCCCCCACAGGGGACCAGCGTCTTTGTCATAATAACCAAAATGATAGTGACGGAAAATCAAATGCAGGGCTTCTGTCCCGAGTCCGAGGAGAAATACCGATGTGTAAGTGACTCCCAGTGCGGGCCTGAA…
Kv1.3	ATGGACGAGCGGCTCAGTCTACTTCGCTCACCACCACCCCCCTCTGCTCGGCATCGGGCCCATCCCCCTCAACGGCCAGCAAGCAGCGGCGGCGCACACACCTTGGTCAATCACGGGTACGCCGAGCCCGCTGCTGGCAGGGAACTTCCTCCAGACATGACCGTCGTGCCTGGCGACCATCTTCTTGAACCCGAAGTGGCAGACGGCGGCGGCGCTCCACCCCAGGGGGGCTGTGGAGGCGGAGGATGCGATCGGTATGAGCCATTGCCCCCCTCCCTTCCAGCTGCCGGCGAGCAAGACTGCTGTGGGGAAAGAGTCGTCATAAACATTAGCGGGCTTCGATTCGAGACACAGCTTAAGACACTTTGTCAATTTCCAGAAACTCTTCTTGGGGACCCA…
Kir3.2	ATGACAATGGCTAAGTTGACCGAAAGTATGACTAACGTGCTTGAGGGGGACTCCATGGATCAGGATGTGGAGTCACCAGTTGCCATTCACCAGCCTAAGCTGCCCAAACAGGCAAGGGACGACCTCCCTCGACACATATCACGGGATCGCACTAAGAGAAAGATACAAAGGTATGTAAGGAAAGACGGGAAGTGTAATGTCCATCACGGGAACGTGAGGGAGACATATCGATACTTGACTGATATCTTCACTACACTGGTGGATCTCAAATGGAGGTTCAATCTGCTCATATTTGTCATGGTTTATACCGTCACCTGGCTTTTTTTCGGTATGATCTGGTGGCTCATAGCATATATACGGGGGGATATGGACCATATAGAGGACCCATCATGGACTCCT…
P2A	GCAACTAATTTTAGTCTACTGAAACAAGCTGGTGATGTGGAGGAAAATCCAGGACCA
EGFP	ATGGTGAGCAAGGGCGAGGAGCTGTTCACCGGGGTGGTGCCCATCCTGGTCGAGCTGGACGGCGACGTAAACGGCCACAAGTTCAGCGTGTCCGGCGAGGGCGAGGGCGATGCCACCTACGGCAAGCTGACCCTGAAGTTCATCTGCACCACCGGCAAGCTGCCCGTGCCCTGGCCCACCCTCGTGACCACCCTGACCTACGGCGTGCAGTGCTTCAGCCGCTACCCCGACCACATGAAGCAGCACGACTTCTTCAAGTCCGCCATGCCCGAAGGCTACGTCCAGGAGCGCACCATCTTCTTCAAGGACGACGGCAACTACAAGACCCGCGCCGAGGTGAAGTTCGAGGGCGACACCCTGGTGAACCGCATCGAGCTGAAGGGCATCGACTTCAAGGAG…
miRFP670	ATGGTAGCAGGTCATGCCTCTGGCAGCCCCGCATTCGGGACCGCCTCTCATTCGAATTGCGAACATGAAGAGATCCACCTCGCCGGCTCGATCCAGCCGCATGGCGCGCTTCTGGTCGTCAGCGAACATGATCATCGCGTCATCCAGGCCAGCGCCAACGCCGCGGAATTTCTGAATCTCGGAAGCGTACTCGGCGTTCCGCTCGCCGAGATCGACGGCGATCTGTTGATCAAGATCCTGCCGCATCTCGATCCCACCGCCGAAGGCATGCCGGTCGCGGTGCGCTGCCGGATCGGCAATCCCTCTACGGAGTACTGCGGTCTGATGCATCGGCCTCCGGAAGGCGGGCTGATCATCGAACTCGAACGTGCCGGCCCGTCGATCGATCTGTCAGGCACG…
