# Supplementary material for: Probing ion channel functional architecture and domain recombination compatibility by massively parallel domain insertion profiling
Source: Nat Commun. 2021 Dec 8;12:7114. doi: 10.1038/s41467-021-27342-0 (PMC8654947; doi:10.1038/s41467-021-27342-0)
Supplement: Supplementary file 5 — Supplementary Data 3 [file 41467_2021_27342_MOESM5_ESM.xlsx]

## Sheet: Supplementary_Data_3
position	normalized_dp	se_dp	eps_dp	domain
1	NA	2.00007	NA	1a11
2	NA	2.00007	NA	1a11
3	NA	2.00007	NA	1a11
4	-0.517083	0.440087	1.36576e-35	1a11
5	-0.220845	1.81657	NA	1a11
6	NA	2.00007	NA	1a11
7	-0.643255	0.227485	3.50373e-11	1a11
8	-0.858315	0.208161	1.95231e-79	1a11
9	-1.08498	0.286582	4.53874e-07	1a11
10	-1.33711	1.01737	4.87079e-44	1a11
11	0.34196	0.541163	9.10527e-08	1a11
12	-0.747005	1.08206	1.20517e-26	1a11
13	-0.0446279	0.502977	2.5136e-09	1a11
14	-1.13862	0.51328	5.31237e-30	1a11
15	-0.836397	0.223927	0	1a11
16	-0.137577	0.343104	2.00805e-08	1a11
17	NA	2.00007	NA	1a11
18	-1.16137	0.297077	6.09247e-08	1a11
19	-0.883465	0.374249	0	1a11
20	0.250215	1.33348	NA	1a11
21	NA	2.00007	NA	1a11
22	-1.06848	1.03	2.43184e-48	1a11
23	-0.565981	0.636337	7.68571e-05	1a11
24	NA	2.00007	NA	1a11
25	-0.822394	0.162663	4.73043e-09	1a11
26	-1.10237	0.464487	2.84217e-14	1a11
27	-1.34208	1.71576	NA	1a11
28	0.697127	1.28083	NA	1a11
29	NA	2.00007	NA	1a11
30	NA	2.00007	NA	1a11
31	-0.047501	0.360344	2.77556e-16	1a11
32	-0.826263	0.202722	6.66134e-16	1a11
33	NA	2.00007	NA	1a11
34	NA	2.00007	NA	1a11
35	-1.71977	1.01068	3.5416e-25	1a11
36	0.712618	0.643635	0	1a11
37	NA	2.00007	NA	1a11
38	-1.74803	0.582244	9.6979e-05	1a11
39	-1.6382	0.273723	4.44089e-16	1a11
40	NA	2.00007	NA	1a11
41	-0.777948	1.73863	NA	1a11
42	-1.79209	0.711106	2.15625e-49	1a11
43	-1.7407	1.00638	3.08222e-86	1a11
44	-0.418502	0.314615	2.22045e-16	1a11
45	-1.76478	1.00607	3.57026e-85	1a11
46	-1.11668	0.18496	1.73228e-26	1a11
47	-1.21773	0.29596	1.8504e-11	1a11
48	-0.494186	0.161308	4.44089e-16	1a11
49	NA	2.00007	NA	1a11
50	-2.09012	1.00336	6.01468e-48	1a11
51	-0.964603	1.72769	NA	1a11
52	-2.16444	0.579872	3.72519e-12	1a11
53	NA	2.00007	NA	1a11
54	-0.331765	0.316528	0	1a11
55	-0.373692	0.267184	8.64075e-21	1a11
56	0.231993	0.329689	1.11022e-16	1a11
57	NA	2.00007	NA	1a11
58	NA	2.00007	NA	1a11
59	NA	2.00007	NA	1a11
60	NA	2.00007	NA	1a11
61	-0.731565	0.53761	3.01955e-09	1a11
62	-1.78005	1.00605	2.89859e-65	1a11
63	NA	2.00007	NA	1a11
64	-1.41357	1.71722	NA	1a11
65	-2.12036	0.709509	1.23225e-61	1a11
66	-1.64356	1.00774	2.3571e-97	1a11
67	-1.43745	1.04608	6.5659e-06	1a11
68	NA	2.00007	NA	1a11
69	-0.73572	0.0848998	0	1a11
70	-1.85237	1.01671	9.83398e-06	1a11
71	-1.63447	1.00859	2.97586e-53	1a11
72	-0.280893	0.288593	9.94762e-06	1a11
73	NA	2.00007	NA	1a11
74	-1.97672	0.710341	1.49894e-128	1a11
75	NA	2.00007	NA	1a11
76	NA	2.00007	NA	1a11
77	NA	2.00007	NA	1a11
78	-1.38144	1.71782	NA	1a11
79	NA	2.00007	NA	1a11
80	NA	2.00007	NA	1a11
81	-1.05366	1.05027	2.55617e-18	1a11
82	NA	2.00007	NA	1a11
83	-0.351036	1.77467	NA	1a11
84	NA	2.00007	NA	1a11
85	NA	2.00007	NA	1a11
86	NA	2.00007	NA	1a11
87	NA	2.00007	NA	1a11
88	-0.9688	0.117055	0	1a11
89	-1.80963	1.00555	2.93444e-83	1a11
90	NA	2.00007	NA	1a11
91	NA	2.00007	NA	1a11
92	-2.78694	1.00098	5.88105e-23	1a11
93	-0.0721079	1.81657	NA	1a11
94	NA	2.00007	NA	1a11
95	NA	2.00007	NA	1a11
96	-0.0684837	0.226124	0	1a11
97	NA	2.00007	NA	1a11
98	NA	2.00007	NA	1a11
99	-1.53388	1.01212	5.90421e-37	1a11
100	NA	2.00007	NA	1a11
101	NA	2.00007	NA	1a11
102	0.924466	1.15476	2.28507e-65	1a11
103	-0.670621	0.481982	3.24698e-08	1a11
104	NA	2.00007	NA	1a11
105	NA	2.00007	NA	1a11
106	-0.530175	0.15696	5.99107e-14	1a11
107	-0.572868	0.286567	1.11071e-07	1a11
108	-0.691905	1.74544	NA	1a11
109	-1.38144	1.71782	NA	1a11
110	NA	2.00007	NA	1a11
111	-1.93025	1.00454	8.40177e-56	1a11
112	NA	2.00007	NA	1a11
113	NA	2.00007	NA	1a11
114	-2.28786	0.355329	0	1a11
115	-0.0721079	1.81657	NA	1a11
116	NA	2.00007	NA	1a11
117	-0.950915	1.73037	NA	1a11
118	NA	2.00007	NA	1a11
119	-0.698522	0.334107	1.09404e-24	1a11
120	NA	2.00007	NA	1a11
121	-1.22984	1.72119	NA	1a11
122	-1.34208	1.71576	NA	1a11
123	NA	2.00007	NA	1a11
124	-0.747422	1.42765	NA	1a11
125	NA	2.00007	NA	1a11
126	-1.29806	1.71668	NA	1a11
127	NA	2.00007	NA	1a11
128	NA	2.00007	NA	1a11
129	0.853323	0.40189	4.44089e-16	1a11
130	NA	2.00007	NA	1a11
131	-1.14182	0.309448	1.7166e-16	1a11
132	-0.925789	0.394551	1.80739e-06	1a11
133	-1.5491	0.587984	9.9698e-14	1a11
134	-0.0721079	1.81657	NA	1a11
135	-1.12854	0.27275	2.22045e-16	1a11
136	-0.218032	0.246031	2.22045e-16	1a11
137	NA	2.00007	NA	1a11
138	-1.49841	0.383201	6.61761e-27	1a11
139	NA	2.00007	NA	1a11
140	-1.10236	1.02677	4.32642e-54	1a11
141	NA	2.00007	NA	1a11
142	-0.534761	1.75601	NA	1a11
143	NA	2.00007	NA	1a11
144	-0.318838	0.226777	0	1a11
145	-1.18118	1.02304	4.7037e-51	1a11
146	NA	2.00007	NA	1a11
147	0.136179	0.229963	1.4941e-20	1a11
148	NA	2.00007	NA	1a11
149	NA	2.00007	NA	1a11
150	-0.270645	0.3243	0	1a11
151	-0.58547	0.357557	3.12703e-09	1a11
152	NA	2.00007	NA	1a11
153	NA	2.00007	NA	1a11
154	NA	2.00007	NA	1a11
155	0.429867	0.317569	5.57051e-08	1a11
156	NA	2.00007	NA	1a11
157	NA	2.00007	NA	1a11
158	NA	2.00007	NA	1a11
159	0.426075	0.215566	2.22045e-16	1a11
160	-1.2502	1.07162	1.86178e-05	1a11
161	-0.188064	0.285811	1.3544e-45	1a11
162	NA	2.00007	NA	1a11
163	NA	2.00007	NA	1a11
164	-0.409471	0.522373	6.66134e-16	1a11
165	-1.45216	1.71383	NA	1a11
166	NA	2.00007	NA	1a11
167	NA	2.00007	NA	1a11
168	NA	2.00007	NA	1a11
169	NA	2.00007	NA	1a11
170	-0.894156	0.29154	2.22045e-16	1a11
171	NA	2.00007	NA	1a11
172	-2.20455	1.70955	NA	1a11
173	NA	2.00007	NA	1a11
174	NA	2.00007	NA	1a11
175	NA	2.00007	NA	1a11
176	NA	2.00007	NA	1a11
177	NA	2.00007	NA	1a11
178	-0.405432	0.16418	5.78149e-14	1a11
179	-1.85267	1.00605	8.50645e-37	1a11
180	NA	2.00007	NA	1a11
181	NA	2.00007	NA	1a11
182	NA	2.00007	NA	1a11
183	NA	2.00007	NA	1a11
184	-0.15467	0.573532	1.01423e-48	1a11
185	-1.88779	1.01234	9.39954e-05	1a11
186	NA	2.00007	NA	1a11
187	NA	2.00007	NA	1a11
188	-2.36831	1.0018	3.64011e-74	1a11
189	NA	2.00007	NA	1a11
190	NA	2.00007	NA	1a11
191	-1.69936	1.41053	NA	1a11
192	-0.910935	1.73038	NA	1a11
193	-0.990415	1.07503	6.73691e-11	1a11
194	-1.71849	1.01937	9.95955e-05	1a11
195	-0.220845	1.81657	NA	1a11
196	-0.220845	1.81657	NA	1a11
197	NA	2.00007	NA	1a11
198	NA	2.00007	NA	1a11
199	1.35001	1.73388	NA	1a11
200	NA	2.00007	NA	1a11
201	NA	2.00007	NA	1a11
202	NA	2.00007	NA	1a11
203	NA	2.00007	NA	1a11
204	-1.62608	1.00807	1.959e-147	1a11
205	NA	2.00007	NA	1a11
206	NA	2.00007	NA	1a11
207	NA	2.00007	NA	1a11
208	NA	2.00007	NA	1a11
209	NA	2.00007	NA	1a11
210	NA	2.00007	NA	1a11
211	0.113349	0.676277	2.00089e-09	1a11
212	-0.70397	0.224986	2.72005e-14	1a11
213	-0.864122	0.195737	4.44089e-16	1a11
214	NA	2.00007	NA	1a11
215	-1.13464	1.72383	NA	1a11
216	-1.09625	0.235483	3.32815e-69	1a11
217	2.49945	1.71668	NA	1a11
218	-2.0672	1.00391	2.62335e-61	1a11
219	-0.320444	0.201498	2.04308e-05	1a11
220	NA	2.00007	NA	1a11
221	NA	2.00007	NA	1a11
222	-0.777948	1.73863	NA	1a11
223	-0.713917	0.286573	5.55112e-17	1a11
224	NA	2.00007	NA	1a11
225	-0.380241	0.111144	8.88178e-16	1a11
226	-2.38549	1.00267	2.02807e-15	1a11
227	-2.34466	0.501857	2.22045e-16	1a11
228	-0.638732	0.134833	2.22045e-16	1a11
229	-0.929201	0.237383	1.38003e-107	1a11
230	0.499026	1.16249	NA	1a11
231	-1.23008	1.01971	4.084e-60	1a11
232	NA	2.00007	NA	1a11
233	-1.89334	1.00526	9.94982e-69	1a11
234	NA	2.00007	NA	1a11
235	NA	2.00007	NA	1a11
236	-1.49435	0.342516	0	1a11
237	NA	2.00007	NA	1a11
238	-0.299346	1.14051	NA	1a11
239	NA	2.00007	NA	1a11
240	-0.162155	0.448753	0	1a11
241	-0.777948	1.73863	NA	1a11
242	-1.07999	1.72555	NA	1a11
243	-0.691905	1.74544	NA	1a11
244	-0.709419	0.207549	4.24855e-13	1a11
245	-1.51501	0.359348	0	1a11
246	-1.93756	0.710634	3.93929e-240	1a11
247	-1.56661	1.01154	3.17049e-41	1a11
248	NA	2.00007	NA	1a11
249	-0.872777	1.73388	NA	1a11
250	NA	2.00007	NA	1a11
251	-1.04152	0.288235	0	1a11
252	-0.632794	0.118876	1.65878e-34	1a11
253	-2.37055	1.00218	2.18418e-28	1a11
254	-1.72864	1.71068	NA	1a11
255	NA	2.00007	NA	1a11
256	NA	2.00007	NA	1a11
257	NA	2.00007	NA	1a11
258	-0.753812	0.240386	5.55112e-17	1a11
259	NA	2.00007	NA	1a11
260	-0.931531	0.0812324	1.89512e-33	1a11
261	NA	2.00007	NA	1a11
262	-1.22984	1.72119	NA	1a11
263	NA	2.00007	NA	1a11
264	-0.624161	0.124813	4.51649e-11	1a11
265	-1.58644	1.00984	1.33699e-47	1a11
266	-1.49814	1.71316	NA	1a11
267	NA	2.00007	NA	1a11
268	NA	2.00007	NA	1a11
269	NA	2.00007	NA	1a11
270	0.655431	1.01294	8.88178e-16	1a11
271	-0.711436	0.206045	8.88178e-16	1a11
272	NA	2.00007	NA	1a11
273	2.5282	1.71619	NA	1a11
274	NA	2.00007	NA	1a11
275	-0.627484	0.356324	2.22045e-16	1a11
276	NA	2.00007	NA	1a11
277	NA	2.00007	NA	1a11
278	-1.09421	1.7224	NA	1a11
279	-1.11986	1.02259	1.54171e-112	1a11
280	NA	2.00007	NA	1a11
281	NA	2.00007	NA	1a11
282	0.434828	0.478002	0	1a11
283	NA	2.00007	NA	1a11
284	NA	2.00007	NA	1a11
285	-1.05697	0.115349	3.54186e-14	1a11
286	-1.77655	1.00801	6.26747e-28	1a11
287	0.540322	0.164046	1.11022e-16	1a11
288	NA	2.00007	NA	1a11
289	NA	2.00007	NA	1a11
290	-1.71582	1.0081	3.27128e-50	1a11
291	NA	2.00007	NA	1a11
292	-2.00903	1.00502	8.50571e-42	1a11
293	-2.17928	1.00263	4.83251e-106	1a11
294	NA	2.00007	NA	1a11
295	NA	2.00007	NA	1a11
296	-0.477453	0.0916051	9.83936e-22	1a11
297	0.529594	1.04453	0	1a11
298	-0.691905	1.74544	NA	1a11
299	-0.691905	1.74544	NA	1a11
300	-1.6928	1.01029	3.09854e-24	1a11
301	-0.835929	0.395528	3.62613e-21	1a11
302	-0.665808	0.288136	0	1a11
303	-1.72022	0.505834	1.66533e-16	1a11
304	-1.85936	1.70977	NA	1a11
305	-1.22321	0.530158	2.22045e-16	1a11
306	-1.40755	0.426282	0	1a11
307	NA	2.00007	NA	1a11
308	NA	2.00007	NA	1a11
309	-1.13938	0.291897	0	1a11
310	0.553715	0.238015	1.66533e-16	1a11
311	0.260811	0.153289	8.08226e-17	1a11
312	-0.486507	0.233593	0	1a11
313	-0.586871	0.176948	3.46647e-29	1a11
314	-1.16297	1.72017	NA	1a11
315	0.0620003	0.137748	0	1a11
316	-1.70787	1.0102	5.64635e-23	1a11
317	-2.28516	1.00294	4.28999e-21	1a11
318	-1.00652	0.741463	4.85744e-10	1a11
319	-1.66619	1.01159	2.60942e-21	1a11
320	2.0748	1.72769	NA	1a11
321	-1.27424	1.71722	NA	1a11
322	NA	2.00007	NA	1a11
323	-0.584147	1.75601	NA	1a11
324	NA	2.00007	NA	1a11
325	-2.15311	1.00278	3.36438e-70	1a11
326	-1.13924	1.02306	9.89944e-70	1a11
327	-1.0876	1.04965	4.37701e-16	1a11
328	-0.665747	0.249566	1.52013e-67	1a11
329	NA	2.00007	NA	1a11
330	0.28845	0.165761	1.11022e-16	1a11
331	-1.16061	0.482493	0	1a11
332	-1.97885	0.580707	1.97056e-08	1a11
333	-1.18641	0.721297	3.76027e-68	1a11
334	-0.0017593	0.1148	5.55112e-17	1a11
335	-1.27187	1.72016	NA	1a11
336	NA	2.00007	NA	1a11
337	-1.62157	1.0081	2.57742e-95	1a11
338	NA	2.00007	NA	1a11
339	-1.09925	0.725234	3.35942e-52	1a11
340	0.898084	0.0756318	3.49552e-112	1a11
341	0.891553	0.125492	4.7495e-112	1a11
342	NA	2.00007	NA	1a11
343	NA	2.00007	NA	1a11
344	-0.634457	0.236076	5.55112e-16	1a11
345	-0.829908	0.0871036	6.93443e-10	1a11
346	NA	2.00007	NA	1a11
347	NA	2.00007	NA	1a11
348	-1.8876	1.00482	1.84489e-66	1a11
349	-0.347536	0.328218	0	1a11
350	-0.774717	0.075385	1.41573e-18	1a11
351	NA	2.00007	NA	1a11
352	NA	2.00007	NA	1a11
353	NA	2.00007	NA	1a11
354	NA	2.00007	NA	1a11
355	-0.584147	1.75601	NA	1a11
356	NA	2.00007	NA	1a11
357	NA	2.00007	NA	1a11
358	NA	2.00007	NA	1a11
359	NA	2.00007	NA	1a11
360	-1.75339	1.71049	NA	1a11
361	NA	2.00007	NA	1a11
362	-1.05521	1.72383	NA	1a11
363	NA	2.00007	NA	1a11
364	NA	2.00007	NA	1a11
365	-0.840761	0.236903	0	1a11
366	NA	2.00007	NA	1a11
367	NA	2.00007	NA	1a11
368	NA	2.00007	NA	1a11
369	NA	2.00007	NA	1a11
370	NA	2.00007	NA	1a11
371	NA	2.00007	NA	1a11
372	-1.12997	1.72119	NA	1a11
373	NA	2.00007	NA	1a11
374	-0.439875	1.77468	NA	1a11
375	1.41137	1.73038	NA	1a11
376	NA	2.00007	NA	1a11
377	0.973305	1.34441	NA	1a11
378	0.240956	0.11063	2.60579e-22	1a11
379	NA	2.00007	NA	1a11
380	NA	2.00007	NA	1a11
381	NA	2.00007	NA	1a11
382	NA	2.00007	NA	1a11
383	NA	2.00007	NA	1a11
384	-0.730028	0.104899	7.28047e-30	1a11
385	NA	2.00007	NA	1a11
386	-0.754328	0.185387	9.03488e-133	1a11
387	-0.83924	1.05254	5.84045e-28	1a11
388	NA	2.00007	NA	1a11
389	NA	2.00007	NA	1a11
390	NA	2.00007	NA	1a11
391	0.0198817	0.0891887	9.33801e-22	1a11
392	0.918149	0.181254	3.01632e-05	1a11
393	1.05224	0.220848	0	1a11
394	0.296226	0.395417	1.25911e-21	1a11
395	NA	2.00007	NA	1a11
396	NA	2.00007	NA	1a11
397	1.12765	1.81657	NA	1a11
398	NA	2.00007	NA	1a11
399	NA	2.00007	NA	1a11
400	NA	2.00007	NA	1a11
401	0.720321	0.185192	1.06441e-16	1a11
402	NA	2.00007	NA	1a11
403	NA	2.00007	NA	1a11
404	NA	2.00007	NA	1a11
405	0.824648	0.470012	2.13756e-07	1a11
406	1.71278	1.05355	8.21265e-09	1a11
407	NA	2.00007	NA	1a11
408	0.365317	0.169314	5.55112e-17	1a11
409	1.7147	1.03341	5.29562e-38	1a11
410	1.52557	0.15649	2.4503e-25	1a11
411	NA	2.00007	NA	1a11
412	1.55379	0.114564	3.62436e-111	1a11
413	2.18791	0.308757	7.68643e-60	1a11
414	NA	2.00007	NA	1a11
415	1.55874	0.328694	1.00002e-11	1a11
416	1.12765	1.27231	NA	1a11
417	0.886422	0.170423	6.40796e-63	1a11
418	1.22118	0.115396	1.42466e-43	1a11
419	0.82295	0.442598	6.66134e-16	1a11
420	-0.463411	0.292321	4.05563e-12	1a11
421	1.65553	0.630461	9.88645e-05	1a11
422	-1.01926	1.72769	NA	1a11
423	0.00592867	1.04851	4.76502e-10	1a11
424	NA	2.00007	NA	1a11
425	2.28473	1.71026	NA	1a11
426	NA	2.00007	NA	1a11
427	1.91913	1.02583	2.69718e-19	1a11
428	1.50945	0.219135	3.33067e-16	1a11
429	1.78236	0.430925	7.71689e-19	1a11
430	1.78723	0.140016	2.25966e-106	1a11
431	0.940306	1.77468	NA	1a11
432	2.63008	1.71467	NA	1a11
433	-1.07999	1.72555	NA	1a11
434	NA	2.00007	NA	1a11
435	0.325033	0.655991	5.24153e-07	1a11
1	-1.02564	0.338092	4.44089e-16	1aie
2	NA	2.00004	NA	1aie
3	NA	2.00004	NA	1aie
4	0.614581	1.75598	NA	1aie
5	-0.45914	0.186161	3.05972e-47	1aie
6	1.55225	1.71275	NA	1aie
7	0.225913	1.04913	4.44089e-16	1aie
8	0.156012	0.385748	2.22045e-16	1aie
9	-0.536645	0.204754	3.00851e-90	1aie
10	0.934872	1.07479	7.24633e-17	1aie
11	-0.578565	1.03514	8.88178e-16	1aie
12	-2.24795	1.01004	9.40172e-23	1aie
13	1.445	1.71434	NA	1aie
14	1.38975	0.182807	1.3743e-56	1aie
15	0.965987	0.192119	0	1aie
16	1.823	1.00707	1.21704e-147	1aie
17	NA	2.00004	NA	1aie
18	-0.241185	0.438554	2.89626e-33	1aie
19	2.54537	1.00197	5.95017e-18	1aie
20	0.133643	0.191865	2.4215e-11	1aie
21	-0.0086313	0.473225	2.22045e-16	1aie
22	1.01084	0.192075	3.33067e-16	1aie
23	NA	2.00004	NA	1aie
24	0.338471	0.142801	9.70486e-220	1aie
25	0.906516	0.835541	2.22045e-16	1aie
26	0.245162	0.111447	4.12448e-14	1aie
27	0.864185	0.177236	4.69164e-07	1aie
28	0.31709	0.469462	2.56179e-39	1aie
29	1.66968	1.71617	NA	1aie
30	-0.192233	0.202803	1.03562e-22	1aie
31	-1.03168	0.184545	0	1aie
32	-0.558426	0.101484	1.0497e-15	1aie
33	-0.991149	0.223839	1.09469e-111	1aie
34	1.05542	1.41857	NA	1aie
35	-0.358156	0.222767	1.54715e-55	1aie
36	-0.67731	1.13122	NA	1aie
37	0.546851	0.214997	2.85945e-17	1aie
38	-0.465331	0.0705245	1.9346e-05	1aie
39	-0.03968	0.0878863	4.78559e-60	1aie
40	-0.124269	0.0883501	2.77556e-17	1aie
41	-0.584259	1.09159	1.58759e-06	1aie
42	-0.658675	0.17415	1.11022e-16	1aie
43	-0.814025	0.206287	3.73218e-121	1aie
44	-0.0783731	0.0774211	0	1aie
45	NA	2.00004	NA	1aie
46	-1.24369	0.163409	6.3396e-50	1aie
47	-0.738829	0.172902	5.13494e-18	1aie
48	-0.579446	0.163637	4.60006e-05	1aie
49	-0.944105	0.185756	4.02269e-107	1aie
50	-0.909708	0.138819	2.0384e-06	1aie
51	-1.03291	0.189899	8.32667e-17	1aie
52	-0.461549	0.14984	4.83069e-06	1aie
53	0.0522449	0.361525	0	1aie
54	-2.33117	1.71617	NA	1aie
55	-0.576892	0.115194	7.62849e-26	1aie
56	0.252997	1.81655	NA	1aie
57	-0.680789	0.0903237	8.07742e-36	1aie
58	-0.684668	1.81655	NA	1aie
59	-0.197984	0.203545	0	1aie
60	-0.466673	1.39448	NA	1aie
61	-1.47592	0.530503	0	1aie
62	NA	2.00004	NA	1aie
63	0.731789	1.75598	NA	1aie
64	0.269136	1.81655	NA	1aie
65	-1.89741	0.359562	1.99774e-18	1aie
66	-1.99316	1.7238	NA	1aie
67	NA	2.00004	NA	1aie
68	0.18357	0.185084	0	1aie
69	-0.545059	0.304699	2.22045e-16	1aie
70	0.186964	0.149154	4.50253e-06	1aie
71	-0.550068	0.107667	1.96898e-55	1aie
72	-0.746596	0.51797	0	1aie
73	-1.13971	0.318634	0	1aie
74	-0.291137	0.373859	0	1aie
75	-0.324764	0.108051	3.06699e-26	1aie
76	0.567767	1.22968	NA	1aie
77	-0.415992	0.286691	7.1638e-10	1aie
78	-0.269274	0.248525	5.52748e-58	1aie
79	-0.286575	0.284402	1.05348e-07	1aie
80	-1.06761	0.301634	1.09345e-32	1aie
81	-1.2038	0.292162	3.7114e-122	1aie
82	-1.40775	0.200227	1.66533e-16	1aie
83	-0.930623	1.81655	NA	1aie
84	-0.215835	1.24265	NA	1aie
85	-1.47237	1.72553	NA	1aie
86	-0.927073	0.258848	1.86128e-05	1aie
87	-0.600415	0.41373	2.65836e-45	1aie
88	-0.402605	0.126763	1.42534e-26	1aie
89	NA	2.00004	NA	1aie
90	NA	2.00004	NA	1aie
91	NA	2.00004	NA	1aie
92	0.72183	1.74541	NA	1aie
93	-1.1535	1.74541	NA	1aie
94	-1.47583	1.08016	1.12536e-09	1aie
95	NA	2.00004	NA	1aie
96	-0.549601	0.12122	9.95945e-11	1aie
97	-0.368855	0.24889	8.51238e-68	1aie
98	-1.62233	1.72013	NA	1aie
99	-0.58786	0.158818	8.32181e-09	1aie
100	-1.60525	1.03946	5.21453e-63	1aie
101	0.133291	1.0312	0	1aie
102	-0.727009	0.211446	1.11022e-16	1aie
103	-1.76433	1.02303	1.9144e-88	1aie
104	NA	2.00004	NA	1aie
105	NA	2.00004	NA	1aie
106	-1.96082	1.01556	7.24298e-49	1aie
107	-1.32606	0.397412	0	1aie
108	0.0563517	0.748501	1.11022e-16	1aie
109	-0.651143	0.202376	2.40358e-51	1aie
110	0.653404	1.43413	NA	1aie
111	0.2661	1.07818	1.88012e-11	1aie
112	-0.92472	0.40154	2.50852e-11	1aie
113	-0.894558	0.360017	2.22045e-16	1aie
114	1.15293	1.02628	3.01935e-224	1aie
115	NA	2.00004	NA	1aie
116	0.3071	0.151125	6.51796e-39	1aie
117	-1.28651	0.344557	2.22045e-16	1aie
118	NA	2.00004	NA	1aie
119	NA	2.00004	NA	1aie
120	0.31881	1.30533	NA	1aie
121	0.0239533	0.244609	0	1aie
122	0.386419	0.328297	1.07832e-33	1aie
123	-0.484214	0.130062	8.55513e-35	1aie
124	-0.629388	0.137167	3.68556e-33	1aie
125	NA	2.00004	NA	1aie
126	-0.744502	0.226952	8.57466e-78	1aie
127	-0.64046	0.0768605	1.58659e-45	1aie
128	-1.05932	0.21633	1.96964e-08	1aie
129	-2.08836	1.72116	NA	1aie
130	NA	2.00004	NA	1aie
131	-0.67869	0.13608	2.85012e-08	1aie
132	-0.325582	0.143245	3.22052e-27	1aie
133	-1.27506	0.3421	0	1aie
134	NA	2.00004	NA	1aie
135	-0.279515	1.12534	NA	1aie
136	-0.257155	0.274219	4.62485e-23	1aie
137	-0.447569	0.251777	0	1aie
138	NA	2.00004	NA	1aie
139	0.252997	1.81655	NA	1aie
140	-1.5305	1.74541	NA	1aie
141	-1.62233	1.72013	NA	1aie
142	-0.184097	0.256693	0	1aie
143	-0.405605	1.18131	NA	1aie
144	-1.20955	1.77465	NA	1aie
145	-0.841595	1.45298	NA	1aie
146	-0.439683	0.141617	3.76881e-69	1aie
147	NA	2.00004	NA	1aie
148	NA	2.00004	NA	1aie
149	-1.33806	0.41361	0	1aie
150	-0.991534	0.182936	0	1aie
151	-1.28845	0.353081	3.60822e-16	1aie
152	-1.34837	0.43983	0	1aie
153	-0.521868	0.151682	3.05522e-56	1aie
154	-1.53129	1.03668	1.18019e-90	1aie
155	NA	2.00004	NA	1aie
156	-0.684668	1.81655	NA	1aie
157	-0.536502	1.17171	NA	1aie
158	-0.825821	0.136847	1.94493e-33	1aie
159	NA	2.00004	NA	1aie
160	NA	2.00004	NA	1aie
161	0.939825	1.73035	NA	1aie
162	-1.42491	1.72766	NA	1aie
163	-0.817435	0.377466	3.40185e-47	1aie
164	-0.978841	0.590421	2.23069e-12	1aie
165	-2.08545	1.01194	2.18121e-54	1aie
166	NA	2.00004	NA	1aie
167	NA	2.00004	NA	1aie
168	NA	2.00004	NA	1aie
169	-1.3715	1.73035	NA	1aie
170	-0.81012	0.120844	1.73139e-63	1aie
171	0.72183	1.74541	NA	1aie
172	NA	2.00004	NA	1aie
173	NA	2.00004	NA	1aie
174	-0.696561	0.303669	4.44089e-16	1aie
175	-0.930623	1.81655	NA	1aie
176	NA	2.00004	NA	1aie
177	0.209956	1.09549	6.95092e-05	1aie
178	-0.353301	0.319256	0	1aie
179	-1.04867	0.364287	0	1aie
180	-1.03181	0.155872	8.67826e-08	1aie
181	-0.547049	0.199926	0	1aie
182	-1.80943	1.73035	NA	1aie
183	1.44467	1.02017	2.69162e-24	1aie
184	-2.6101	1.71258	NA	1aie
185	-0.598985	0.133953	0	1aie
186	-0.431461	0.0909345	1.87231e-31	1aie
187	1.54384	1.01191	1.4521e-139	1aie
188	0.688288	0.289373	4.61039e-09	1aie
189	0.854285	0.203712	1.45988e-48	1aie
190	-0.580736	1.16243	NA	1aie
191	-1.0589	1.17325	NA	1aie
192	-0.816339	0.12751	1.0159e-17	1aie
193	-1.00134	0.28707	9.16249e-13	1aie
194	0.0651538	0.172386	5.55112e-17	1aie
195	1.09633	1.02958	8.17916e-152	1aie
196	-0.177982	0.148455	3.55682e-43	1aie
197	-0.330743	1.30161	NA	1aie
198	-1.46978	0.460458	2.36106e-100	1aie
199	0.614581	1.75598	NA	1aie
200	NA	2.00004	NA	1aie
201	-0.690044	0.4148	5.55112e-17	1aie
202	-0.95513	0.365767	0	1aie
203	-1.27343	0.493407	0	1aie
204	-0.670643	0.0962114	9.89616e-27	1aie
205	-0.688161	0.197733	0	1aie
206	-0.448118	0.483358	4.27276e-06	1aie
207	0.0289643	1.00907	3.55271e-15	1aie
208	-1.03005	0.222559	5.7522e-28	1aie
209	-0.81399	0.145554	3.75799e-26	1aie
210	-0.489609	0.115216	2.14165e-166	1aie
211	-0.684668	1.81655	NA	1aie
212	NA	2.00004	NA	1aie
213	-0.684668	1.81655	NA	1aie
214	0.614581	1.75598	NA	1aie
215	-0.173798	0.25193	1.98223e-33	1aie
216	-0.983159	0.523904	8.88178e-16	1aie
217	NA	2.00004	NA	1aie
218	-0.43383	1.51646	NA	1aie
219	-0.397937	0.525363	1.85052e-46	1aie
220	NA	2.00004	NA	1aie
221	NA	2.00004	NA	1aie
222	-1.3715	1.73035	NA	1aie
223	-0.509241	0.23358	1.08589e-28	1aie
224	NA	2.00004	NA	1aie
225	-0.0870394	0.190427	4.88523e-08	1aie
226	0.240716	0.135473	2.52148e-73	1aie
227	-0.214949	0.487267	4.44089e-16	1aie
228	0.0707877	0.0719808	1.19579e-46	1aie
229	0.349121	0.154035	6.66134e-16	1aie
230	-0.47761	0.158512	1.37886e-27	1aie
231	-0.322745	1.03196	0	1aie
232	NA	2.00004	NA	1aie
233	-0.712285	0.0940401	4.56271e-31	1aie
234	-2.04607	1.01291	4.66614e-58	1aie
235	-0.461765	1.12325	NA	1aie
236	-1.08507	1.19425	NA	1aie
237	0.614581	1.75598	NA	1aie
238	-0.669425	1.18831	NA	1aie
239	-0.235529	0.167366	2.98605e-39	1aie
240	NA	2.00004	NA	1aie
241	NA	2.00004	NA	1aie
242	NA	2.00004	NA	1aie
243	-0.217814	0.150146	1.31647e-06	1aie
244	-0.906911	0.290903	5.84676e-11	1aie
245	0.594713	0.20955	0	1aie
246	0.470992	1.77465	NA	1aie
247	1.06981	1.73385	NA	1aie
248	NA	2.00004	NA	1aie
249	NA	2.00004	NA	1aie
250	1.53848	1.71293	NA	1aie
251	-0.184302	0.161297	1.1129e-45	1aie
252	-0.293298	0.116278	5.41597e-21	1aie
253	NA	2.00004	NA	1aie
254	0.878756	1.73385	NA	1aie
255	NA	2.00004	NA	1aie
256	NA	2.00004	NA	1aie
257	-1.56147	1.04451	1.43794e-24	1aie
258	-0.684668	1.81655	NA	1aie
259	NA	2.00004	NA	1aie
260	-0.181214	1.03746	0	1aie
261	-1.29417	0.167037	4.02808e-52	1aie
262	0.401241	0.388219	2.22045e-16	1aie
263	-0.0136481	1.15696	NA	1aie
264	-0.456182	0.0830026	4.53404e-51	1aie
265	-0.401043	0.174777	2.07129e-30	1aie
266	-1.70797	1.71779	NA	1aie
267	0.733131	0.165903	2.12569e-05	1aie
268	0.529767	0.321764	0	1aie
269	0.548064	1.3465	NA	1aie
270	-0.905017	0.320661	1.35772e-05	1aie
271	1.57847	1.71779	NA	1aie
272	-1.32758	0.169592	1.04259e-11	1aie
273	-2.38491	1.00799	6.181e-102	1aie
274	NA	2.00004	NA	1aie
275	-0.737199	1.02206	0	1aie
276	-1.19365	1.03526	0	1aie
277	-0.684884	0.0909962	6.45876e-18	1aie
278	-1.39114	0.194964	9.37868e-70	1aie
279	-0.742554	0.0958924	9.12638e-31	1aie
280	NA	2.00004	NA	1aie
281	-0.765086	0.0952186	4.5601e-41	1aie
282	0.269136	1.22658	NA	1aie
283	NA	2.00004	NA	1aie
284	-0.734206	0.206117	3.67438e-09	1aie
285	-1.00652	0.15922	2.17329e-100	1aie
286	-0.764886	0.259656	2.08568e-74	1aie
287	NA	2.00004	NA	1aie
288	-0.725295	0.205326	4.89406e-27	1aie
289	-0.718214	0.263164	0	1aie
290	-2.27421	1.00909	3.21214e-26	1aie
291	-0.865136	0.31632	5.55112e-17	1aie
292	-0.553323	0.16914	3.85682e-63	1aie
293	-1.26914	0.239065	0	1aie
294	-0.748079	0.210334	2.0166e-14	1aie
295	-0.305043	1.10872	NA	1aie
296	-2.2508	1.00853	3.27043e-62	1aie
297	-0.863687	0.227749	6.83148e-13	1aie
298	NA	2.00004	NA	1aie
299	-0.736315	0.204445	1.24626e-93	1aie
300	NA	2.00004	NA	1aie
301	NA	2.00004	NA	1aie
302	-1.18188	0.611711	9.2192e-56	1aie
303	NA	2.00004	NA	1aie
304	NA	2.00004	NA	1aie
305	-0.903175	0.309374	0	1aie
306	NA	2.00004	NA	1aie
307	-1.04095	1.05049	0	1aie
308	NA	2.00004	NA	1aie
309	NA	2.00004	NA	1aie
310	-2.13038	1.72014	NA	1aie
311	NA	2.00004	NA	1aie
312	-0.924604	0.208518	0	1aie
313	-0.888298	0.284258	7.28202e-05	1aie
314	-0.114957	1.24434	NA	1aie
315	-0.558682	1.04332	2.22045e-16	1aie
316	-1.08717	0.113291	2.23681e-27	1aie
317	-0.798912	0.177617	7.25111e-11	1aie
318	1.57847	1.71779	NA	1aie
319	-1.524	0.316595	0	1aie
320	NA	2.00004	NA	1aie
321	-1.44979	1.04332	6.42866e-104	1aie
322	-0.549916	0.121971	2.16327e-09	1aie
323	-0.893313	0.112345	6.92429e-76	1aie
324	NA	2.00004	NA	1aie
325	-0.233714	0.216317	1.63114e-62	1aie
326	-0.176246	0.227719	6.62329e-31	1aie
327	-0.684668	1.81655	NA	1aie
328	-1.65283	1.71925	NA	1aie
329	-0.883262	1.2593	NA	1aie
330	-1.44606	0.273857	4.44089e-16	1aie
331	-0.129837	0.399201	2.39042e-26	1aie
332	-0.780663	0.166291	7.09257e-178	1aie
333	-0.524443	0.125678	1.89125e-46	1aie
334	-0.791742	0.344907	4.44089e-16	1aie
335	-0.826069	0.323891	7.27772e-17	1aie
336	-0.94307	0.206649	5.12433e-11	1aie
337	-0.236252	0.200676	3.50277e-08	1aie
338	-0.902663	1.77465	NA	1aie
339	-0.666605	0.224632	2.22045e-16	1aie
340	-0.684132	0.154975	7.26365e-09	1aie
341	-0.589959	0.488015	4.44089e-16	1aie
342	-1.41601	0.194491	4.44089e-16	1aie
343	-0.621399	0.319262	2.22045e-16	1aie
344	-0.438615	0.810577	4.55227e-05	1aie
345	-0.930772	0.107709	4.44089e-16	1aie
346	-0.238492	0.284093	8.91965e-24	1aie
347	-1.23914	1.7386	NA	1aie
348	-0.531588	0.322648	1.24389e-26	1aie
349	-0.756066	0.264609	1.86976e-07	1aie
350	-1.37662	0.241614	0	1aie
351	-0.659484	1.04849	8.88178e-16	1aie
352	-1.26864	1.16773	NA	1aie
353	1.0407	1.72553	NA	1aie
354	0.126953	0.425243	2.33928e-134	1aie
355	-1.3617	0.294496	4.44089e-16	1aie
356	-0.46661	1.04113	0	1aie
357	-0.544812	1.18321	NA	1aie
358	-0.547511	0.209998	6.91119e-25	1aie
359	NA	2.00004	NA	1aie
360	-1.87777	1.72766	NA	1aie
361	-1.43404	1.04689	2.66997e-134	1aie
362	0.252997	1.81655	NA	1aie
363	-1.12928	0.561975	1.65756e-13	1aie
364	-1.25279	0.308968	2.37226e-16	1aie
365	0.286215	1.04155	0	1aie
366	-0.201743	1.12394	8.59207e-12	1aie
367	-0.252605	1.26805	NA	1aie
368	-0.720883	0.182755	2.60061e-06	1aie
369	-0.457912	0.197013	0	1aie
370	1.23885	0.105899	1.91636e-16	1aie
371	0.138074	0.522906	0	1aie
372	0.982212	0.403361	1.11022e-16	1aie
373	0.481952	0.793295	2.2613e-38	1aie
374	1.81617	1.71406	NA	1aie
375	1.17833	1.02796	1.23655e-64	1aie
376	NA	2.00004	NA	1aie
377	1.31569	1.01934	5.52407e-65	1aie
378	1.26289	0.727317	5.45146e-44	1aie
379	NA	2.00004	NA	1aie
380	0.849187	0.480143	9.7342e-05	1aie
381	NA	2.00004	NA	1aie
382	NA	2.00004	NA	1aie
383	1.80158	1.71028	NA	1aie
384	-1.42491	1.72766	NA	1aie
385	1.32512	1.71665	NA	1aie
386	2.37288	1.70798	NA	1aie
387	-0.731725	0.684407	8.02173e-30	1aie
388	-0.0895633	0.283333	4.83641e-68	1aie
389	1.60326	1.71212	NA	1aie
390	0.939825	1.73035	NA	1aie
391	NA	2.00004	NA	1aie
392	0.869015	1.74541	NA	1aie
393	0.878756	1.73385	NA	1aie
394	0.0168477	1.03979	0	1aie
395	1.3115	1.02508	1.21001e-42	1aie
396	NA	2.00004	NA	1aie
397	1.15782	1.72116	NA	1aie
398	0.839228	0.31576	1.46814e-20	1aie
399	NA	2.00004	NA	1aie
400	1.12224	1.72237	NA	1aie
401	1.74513	1.71072	NA	1aie
402	1.68007	1.71131	NA	1aie
403	1.7435	1.00872	1.89278e-92	1aie
404	0.851025	0.532137	4.90028e-25	1aie
405	1.80906	1.71023	NA	1aie
406	2.41075	1.70791	NA	1aie
407	1.46207	1.41231	NA	1aie
408	0.145749	1.21834	NA	1aie
409	0.284799	1.0349	8.88178e-16	1aie
410	1.52163	0.590047	3.46405e-11	1aie
411	1.88995	1.7097	NA	1aie
412	1.77959	0.453114	1.06309e-06	1aie
413	1.95792	1.70933	NA	1aie
414	NA	2.00004	NA	1aie
415	1.38926	1.71533	NA	1aie
416	NA	2.00004	NA	1aie
417	NA	2.00004	NA	1aie
418	1.51592	0.416472	1.41217e-10	1aie
419	1.52425	1.71313	NA	1aie
420	1.3488	1.01887	1.92369e-51	1aie
421	1.26611	0.720378	3.34289e-68	1aie
422	1.16666	0.598577	1.50561e-27	1aie
423	0.469926	1.45298	NA	1aie
424	NA	2.00004	NA	1aie
425	0.993238	1.72766	NA	1aie
426	0.72183	1.74541	NA	1aie
427	2.0881	1.00415	7.902e-40	1aie
428	-0.684668	1.81655	NA	1aie
429	1.30141	1.71719	NA	1aie
430	2.02182	1.00465	1.04393e-164	1aie
431	NA	2.00004	NA	1aie
432	1.49429	1.71356	NA	1aie
433	NA	2.00004	NA	1aie
434	NA	2.00004	NA	1aie
435	1.45288	1.0146	3.48363e-152	1aie
1	NA	2.00007	NA	1amb
2	NA	2.00007	NA	1amb
3	NA	2.00007	NA	1amb
4	NA	2.00007	NA	1amb
5	1.46947	1.72119	NA	1amb
6	-0.501716	0.777743	4.28623e-117	1amb
7	1.91169	1.73038	NA	1amb
8	-0.852835	1.74543	NA	1amb
9	NA	2.00007	NA	1amb
10	-0.279787	1.10946	3.7544e-26	1amb
11	-0.0394738	0.724359	1.11022e-14	1amb
12	0.243239	1.81657	NA	1amb
13	0.148619	1.04561	0	1amb
14	0.572809	1.03981	1.52434e-05	1amb
15	0.504716	1.02102	5.17355e-11	1amb
16	0.923647	1.756	NA	1amb
17	0.923647	1.756	NA	1amb
18	1.39317	0.240523	0	1amb
19	-1.25245	1.01114	5.51803e-62	1amb
20	-0.0011997	0.907571	4.96752e-06	1amb
21	-0.751121	1.71928	NA	1amb
22	-0.157147	0.296386	2.26802e-42	1amb
23	-1.10556	1.01532	5.96347e-54	1amb
24	1.20628	1.81657	NA	1amb
25	0.188381	1.35988	NA	1amb
26	-0.925717	1.03719	5.09097e-70	1amb
27	0.291989	1.19029	NA	1amb
28	0.355509	1.03341	0	1amb
29	-0.242134	0.186596	2.22045e-16	1amb
30	0.139631	1.20542	NA	1amb
31	-0.123883	0.214818	2.38804e-30	1amb
32	-0.225719	0.25699	2.56527e-18	1amb
33	-0.425355	1.08873	2.438e-134	1amb
34	0.500865	1.23114	NA	1amb
35	0.343862	1.23385	NA	1amb
36	-1.4149	0.453876	6.49343e-87	1amb
37	0.212871	1.05052	6.32402e-11	1amb
38	-0.362549	0.310734	2.22045e-16	1amb
39	0.756535	0.317466	1.81242e-22	1amb
40	1.68014	1.0295	1.55498e-96	1amb
41	-0.462175	1.73038	NA	1amb
42	0.446989	1.02755	8.88178e-16	1amb
43	-1.37299	1.01942	9.26416e-07	1amb
44	0.0788891	0.503279	1.11022e-16	1amb
45	1.26168	0.393918	2.22045e-16	1amb
46	-0.412077	0.179887	0	1amb
47	-0.168927	0.275173	7.21484e-12	1amb
48	-1.01735	0.307025	3.21242e-20	1amb
49	-1.10962	0.385115	1.11022e-16	1amb
50	-1.07124	1.02046	2.2719e-16	1amb
51	-0.331113	0.334037	0	1amb
52	-1.1834	0.587994	1.11022e-16	1amb
53	-1.29308	1.01143	8.43158e-115	1amb
54	-0.462175	1.73038	NA	1amb
55	-1.62148	0.380026	5.15889e-61	1amb
56	-1.66154	0.710244	1.2606e-06	1amb
57	-0.292729	0.319358	2.32618e-64	1amb
58	-1.63516	0.712821	1.13728e-94	1amb
59	-0.296654	0.347257	2.49664e-26	1amb
60	-0.0785537	0.0888595	0	1amb
61	1.14356	1.12439	NA	1amb
62	0.976085	0.465487	2.51299e-13	1amb
63	-1.32398	1.00991	1.80797e-80	1amb
64	0.440297	0.428045	1.57124e-13	1amb
65	-0.787422	0.248232	0	1amb
66	-1.04357	0.195556	2.22045e-16	1amb
67	0.979067	0.232818	1.68838e-53	1amb
68	-0.0831644	0.346897	1.72423e-46	1amb
69	0.789923	0.12363	0	1amb
70	0.367625	0.143035	0	1amb
71	1.02253	0.228758	8.85648e-39	1amb
72	-0.799919	0.363459	5.55112e-17	1amb
73	0.779895	0.152815	5.55112e-17	1amb
74	0.822479	0.215188	0	1amb
75	0.989991	0.129618	5.1096e-15	1amb
76	0.488023	0.135461	0	1amb
77	0.146091	0.203355	1.94146e-49	1amb
78	0.315013	0.293828	0	1amb
79	-0.15655	0.21698	4.91738e-43	1amb
80	0.0350368	0.425104	0	1amb
81	NA	2.00007	NA	1amb
82	-1.2422	1.01219	7.40905e-25	1amb
83	-1.34993	1.01123	1.77952e-14	1amb
84	-1.04631	1.01973	4.36139e-22	1amb
85	-1.79752	0.503643	4.10824e-33	1amb
86	-1.5977	0.38001	2.37965e-17	1amb
87	-0.739597	1.07461	2.17735e-43	1amb
88	-0.0114251	1.13441	NA	1amb
89	-0.922951	0.319745	2.13177e-11	1amb
90	NA	2.00007	NA	1amb
91	-0.920465	1.02798	4.02659e-168	1amb
92	-1.12471	1.01628	4.70485e-23	1amb
93	NA	2.00007	NA	1amb
94	0.526655	1.34203	NA	1amb
95	-1.40086	1.00922	1.08531e-18	1amb
96	NA	2.00007	NA	1amb
97	0.243239	1.81657	NA	1amb
98	NA	2.00007	NA	1amb
99	-0.12813	1.25217	NA	1amb
100	-0.833342	1.33423	NA	1amb
101	0.243239	1.81657	NA	1amb
102	-0.916669	0.317671	4.44089e-16	1amb
103	-1.20132	1.71154	NA	1amb
104	NA	2.00007	NA	1amb
105	-1.2878	1.01088	9.42953e-26	1amb
106	-0.325241	0.357692	1.93976e-36	1amb
107	-0.671962	0.466334	5.55112e-17	1amb
108	-1.11619	1.01547	1.85394e-69	1amb
109	-0.237541	0.633716	9.99974e-05	1amb
110	-1.62641	0.253572	1.66533e-16	1amb
111	-1.66907	1.00444	8.3821e-74	1amb
112	-1.01681	0.185229	1.11022e-16	1amb
113	0.0281154	0.262724	6.66134e-16	1amb
114	0.883599	0.295799	5.59012e-11	1amb
115	-1.20017	1.0185	1.65322e-83	1amb
116	1.39471	1.72382	NA	1amb
117	-0.12813	1.28588	NA	1amb
118	-0.238281	1.74544	NA	1amb
119	-1.36827	0.5878	0	1amb
120	-0.474916	0.356296	1.16565e-17	1amb
121	-1.39066	0.291404	9.31855e-49	1amb
122	-0.997933	0.342661	0	1amb
123	-1.46793	0.208516	0	1amb
124	-1.55834	1.00753	2.46752e-11	1amb
125	-1.39997	1.0121	1.26705e-07	1amb
126	-0.498844	0.199893	0	1amb
127	-0.59725	0.118543	0	1amb
128	-1.80259	1.00336	1.11865e-82	1amb
129	-0.731981	1.04284	9.33929e-184	1amb
130	NA	2.00007	NA	1amb
131	-1.12362	1.015	3.47553e-33	1amb
132	-0.250562	0.145691	5.55112e-16	1amb
133	-1.17322	1.72555	NA	1amb
134	-0.889793	1.03253	2.59964e-14	1amb
135	-0.758265	0.366816	3.01894e-05	1amb
136	-1.83138	1.00297	3.89399e-59	1amb
137	NA	2.00007	NA	1amb
138	-0.977511	0.272848	3.28603e-07	1amb
139	-1.22868	1.01381	4.45457e-18	1amb
140	NA	2.00007	NA	1amb
141	-0.555404	0.380514	0	1amb
142	-0.600805	1.77467	NA	1amb
143	-0.813146	0.192349	1.43792e-15	1amb
144	-0.920465	1.02798	4.02659e-168	1amb
145	1.20628	1.81657	NA	1amb
146	-0.517501	0.321124	1.11022e-16	1amb
147	-0.988489	1.01987	1.5845e-45	1amb
148	-1.15729	1.03452	7.51429e-08	1amb
149	-1.16384	0.584006	1.54649e-05	1amb
150	-1.2089	0.585562	1.83826e-08	1amb
151	-1.06451	0.32798	3.50996e-26	1amb
152	NA	2.00007	NA	1amb
153	-1.04445	1.01789	3.23076e-34	1amb
154	0.00599852	0.205474	4.44089e-16	1amb
155	-1.38015	1.01008	2.90301e-246	1amb
156	-0.836888	0.477887	1.81886e-19	1amb
157	-1.22314	1.01165	9.81424e-49	1amb
158	-1.37767	0.504715	3.44245e-39	1amb
159	-1.32355	1.01583	2.54054e-05	1amb
160	-0.30551	1.07481	0	1amb
161	-1.50301	1.71576	NA	1amb
162	-1.54364	1.00584	1.20457e-30	1amb
163	0.348409	1.16901	NA	1amb
164	-0.807755	1.71782	NA	1amb
165	-1.73799	1.00558	2.04696e-78	1amb
166	NA	2.00007	NA	1amb
167	NA	2.00007	NA	1amb
168	0.72476	1.57745	NA	1amb
169	-1.45899	1.71668	NA	1amb
170	0.319319	0.314883	0	1amb
171	NA	2.00007	NA	1amb
172	NA	2.00007	NA	1amb
173	-0.872041	0.46204	2.22045e-16	1amb
174	-0.938878	1.73863	NA	1amb
175	1.17085	0.784596	9.90737e-22	1amb
176	0.089285	1.37807	NA	1amb
177	0.674614	1.16958	NA	1amb
178	-0.205895	0.29384	2.22045e-16	1amb
179	-1.28587	1.01119	1.34345e-23	1amb
180	0.0193453	1.77468	NA	1amb
181	-0.0686084	1.25444	NA	1amb
182	-1.56193	1.00564	9.46852e-72	1amb
183	1.20628	1.81657	NA	1amb
184	NA	2.00007	NA	1amb
185	-0.976455	1.02421	3.57938e-141	1amb
186	-1.33495	0.583063	1.93889e-72	1amb
187	NA	2.00007	NA	1amb
188	-1.02662	0.587318	5.18503e-06	1amb
189	0.35339	1.0642	NA	1amb
190	-0.800625	1.03516	3.82695e-123	1amb
191	-0.606485	0.247968	1.66533e-16	1amb
192	0.0193453	1.23375	NA	1amb
193	-1.32262	1.00963	7.80624e-68	1amb
194	-0.106088	0.142153	0	1amb
195	0.0847174	0.480601	0	1amb
196	-0.859764	0.614652	3.02959e-30	1amb
197	-0.609028	0.114335	0	1amb
198	1.43017	1.77468	NA	1amb
199	-0.466106	0.156581	9.4369e-16	1amb
200	-1.26217	1.01065	9.13683e-46	1amb
201	0.587062	0.405861	5.55112e-17	1amb
202	-1.11244	1.01529	4.20439e-61	1amb
203	-0.0692732	1.15476	9.76244e-47	1amb
204	-1.40929	1.00762	5.40553e-45	1amb
205	-0.409558	0.234181	2.77556e-16	1amb
206	0.193094	1.14052	NA	1amb
207	-1.8424	0.709688	5.40171e-29	1amb
208	-0.624737	0.332533	0	1amb
209	-0.583983	0.383169	2.22045e-16	1amb
210	-1.88562	1.00259	2.83978e-46	1amb
211	-0.556956	1.06073	4.54602e-132	1amb
212	NA	2.00007	NA	1amb
213	-1.23328	0.415123	1.32112e-75	1amb
214	-0.141828	1.25168	NA	1amb
215	-1.58548	0.318523	7.98858e-76	1amb
216	NA	2.00007	NA	1amb
217	-1.55098	1.01343	1.42571e-36	1amb
218	-0.13857	0.464406	6.66134e-16	1amb
219	-0.941765	0.725318	3.70007e-05	1amb
220	-1.17532	0.326176	6.82256e-06	1amb
221	NA	2.00007	NA	1amb
222	-0.399454	1.73388	NA	1amb
223	-1.39249	0.503481	3.46941e-06	1amb
224	NA	2.00007	NA	1amb
225	0.694975	0.1144	4.5931e-11	1amb
226	-0.133656	0.245502	0	1amb
227	-0.486621	0.121785	5.55112e-17	1amb
228	0.72042	0.0969656	1.73339e-52	1amb
229	-0.0858189	0.108559	3.12717e-110	1amb
230	-1.27575	1.01086	3.31111e-29	1amb
231	-1.4449	1.00705	3.02422e-40	1amb
232	-0.56509	0.474548	0	1amb
233	-1.36738	1.01164	2.39437e-11	1amb
234	-1.70199	1.00397	1.97472e-57	1amb
235	NA	2.00007	NA	1amb
236	0.324873	1.1176	NA	1amb
237	-1.21614	1.72382	NA	1amb
238	NA	2.00007	NA	1amb
239	NA	2.00007	NA	1amb
240	NA	2.00007	NA	1amb
241	-0.22079	0.185242	0	1amb
242	NA	2.00007	NA	1amb
243	0.135795	1.01314	4.44089e-16	1amb
244	-0.745077	1.756	NA	1amb
245	0.284113	0.228018	0	1amb
246	-0.0312456	0.176219	2.22045e-16	1amb
247	0.72476	1.33348	NA	1amb
248	0.989179	0.168242	0	1amb
249	0.550343	0.753335	1.71651e-09	1amb
250	0.381623	0.711023	0	1amb
251	NA	2.00007	NA	1amb
252	-0.0403896	0.197857	0	1amb
253	-0.97377	0.424686	1.40518e-58	1amb
254	-0.918531	0.251433	4.44089e-16	1amb
255	-1.24308	0.232679	7.07046e-13	1amb
256	-0.182237	0.398174	2.99154e-07	1amb
257	-1.41	1.00815	7.39086e-27	1amb
258	-1.93185	1.00247	1.74316e-76	1amb
259	NA	2.00007	NA	1amb
260	-0.25848	0.153733	2.77556e-17	1amb
261	-0.00556672	0.368763	1.14715e-24	1amb
262	2.13559	1.72119	NA	1amb
263	-0.0842636	1.43942	NA	1amb
264	-0.435482	1.01463	0	1amb
265	NA	2.00007	NA	1amb
266	-1.41867	1.70984	NA	1amb
267	0.0499328	0.183877	3.33067e-16	1amb
268	1.6878	1.74544	NA	1amb
269	0.339984	0.323074	4.92926e-12	1amb
270	-1.35018	1.00956	7.60262e-90	1amb
271	-0.902894	1.71576	NA	1amb
272	-0.709584	0.259142	9.44927e-37	1amb
273	-0.407452	0.289298	2.22045e-16	1amb
274	0.0193453	1.77468	NA	1amb
275	0.75399	1.18293	NA	1amb
276	-0.354078	0.897235	0	1amb
277	-0.468723	0.311194	0	1amb
278	-1.17831	0.242192	0	1amb
279	-2.24311	1.00133	9.46949e-22	1amb
280	NA	2.00007	NA	1amb
281	-0.0940492	0.403245	1.11022e-16	1amb
282	-2.10569	1.00166	1.04867e-71	1amb
283	0.243239	1.81657	NA	1amb
284	0.18392	1.16781	NA	1amb
285	-1.20018	0.274536	0	1amb
286	0.126762	0.242845	0	1amb
287	-1.71216	1.00384	2.0198e-51	1amb
288	0.0323058	0.49524	2.22045e-16	1amb
289	-1.15311	1.01384	1.5802e-36	1amb
290	-1.84487	1.71106	NA	1amb
291	-1.57884	0.452212	6.44012e-47	1amb
292	-1.22317	1.01165	6.49688e-43	1amb
293	-0.608343	0.302361	5.95429e-05	1amb
294	-0.629452	0.229668	0	1amb
295	-1.39586	0.382928	6.68594e-130	1amb
296	-0.505423	1.24291	NA	1amb
297	0.526655	1.34203	NA	1amb
298	-1.35454	1.71927	NA	1amb
299	-0.907427	0.184341	8.95341e-11	1amb
300	-0.506418	0.423237	8.08538e-89	1amb
301	-0.718729	0.259854	0	1amb
302	-1.25916	0.338018	6.5343e-39	1amb
303	-0.176711	1.12062	NA	1amb
304	-0.990121	0.719323	4.59201e-17	1amb
305	-0.762673	0.221509	7.39587e-05	1amb
306	1.53378	1.43942	NA	1amb
307	1.09613	1.21843	NA	1amb
308	NA	2.00007	NA	1amb
309	-0.144458	0.208366	0	1amb
310	-0.841691	1.0282	3.37437e-36	1amb
311	-1.22245	1.71134	NA	1amb
312	0.374562	1.08441	NA	1amb
313	-1.28826	1.01005	9.91791e-50	1amb
314	-0.88446	1.03841	7.4588e-09	1amb
315	-0.0839154	0.453459	0	1amb
316	-0.774645	0.280157	2.14378e-78	1amb
317	-1.95597	1.00221	4.43185e-45	1amb
318	-0.928381	0.351072	4.21e-14	1amb
319	0.621151	1.24443	NA	1amb
320	-0.649392	0.155869	0	1amb
321	-0.793693	1.03095	1.75339e-49	1amb
322	-1.56294	1.00543	9.88785e-57	1amb
323	0.542357	1.16388	NA	1amb
324	-1.14128	0.714857	2.59457e-50	1amb
325	-0.464001	0.279607	2.77556e-15	1amb
326	-1.63365	1.00477	8.88949e-70	1amb
327	NA	2.00007	NA	1amb
328	-0.894209	1.04887	9.97247e-05	1amb
329	NA	2.00007	NA	1amb
330	-1.28829	0.505771	9.30608e-40	1amb
331	-0.280402	0.171226	0	1amb
332	-1.94005	1.00273	4.37471e-150	1amb
333	-1.29707	0.508066	0	1amb
334	-0.173577	0.37181	0	1amb
335	-1.09699	1.02461	2.27769e-07	1amb
336	1.6878	1.74544	NA	1amb
337	0.460467	1.1636	NA	1amb
338	-1.14532	1.01665	2.07551e-149	1amb
339	1.31474	0.264037	5.78212e-91	1amb
340	-0.203378	0.349769	6.3197e-99	1amb
341	-1.22372	1.02748	1.95014e-38	1amb
342	-0.424555	0.589801	1.12517e-21	1amb
343	1.97344	1.01887	3.01506e-115	1amb
344	-0.308889	0.219716	9.95443e-05	1amb
345	-1.12656	0.36447	1.52014e-46	1amb
346	-1.41203	1.70988	NA	1amb
347	-0.197121	0.668633	1.40775e-13	1amb
348	-1.54939	1.0056	3.29337e-56	1amb
349	-1.13909	0.165402	2.22045e-16	1amb
350	0.128155	0.384771	8.88178e-16	1amb
351	NA	2.00007	NA	1amb
352	-0.65708	1.32307	NA	1amb
353	0.276971	1.27505	NA	1amb
354	-1.62343	1.00495	9.95148e-76	1amb
355	-1.99928	1.00202	7.55698e-39	1amb
356	-0.37776	0.290004	6.46105e-88	1amb
357	-0.51944	0.589208	1.26162e-05	1amb
358	-1.10136	0.272273	2.83893e-46	1amb
359	-0.710797	0.259768	1.11022e-16	1amb
360	-0.806189	0.251017	4.44089e-16	1amb
361	-1.36727	0.713387	8.87097e-05	1amb
362	-0.745077	1.756	NA	1amb
363	NA	2.00007	NA	1amb
364	-1.39573	1.00846	2.3146e-26	1amb
365	-0.291232	0.313302	2.22045e-16	1amb
366	0.210145	1.19646	NA	1amb
367	-0.53343	0.520998	2.10745e-07	1amb
368	0.347448	0.414462	0	1amb
369	-1.43517	1.71721	NA	1amb
370	0.402673	1.13805	NA	1amb
371	-0.512227	0.306845	3.33067e-16	1amb
372	0.17074	0.115853	0	1amb
373	-0.353507	0.22332	1.18685e-59	1amb
374	0.606078	1.09219	NA	1amb
375	0.485816	0.173596	6.96583e-60	1amb
376	-0.00150142	0.0793515	0	1amb
377	0.678984	0.178756	0	1amb
378	-0.437062	0.230357	4.44089e-16	1amb
379	1.3041	1.72768	NA	1amb
380	2.02828	1.01203	6.52875e-53	1amb
381	0.248097	1.01656	2.88658e-15	1amb
382	NA	2.00007	NA	1amb
383	NA	2.00007	NA	1amb
384	0.0881559	0.296903	1.04991e-55	1amb
385	1.43017	1.77468	NA	1amb
386	NA	2.00007	NA	1amb
387	0.0193453	1.77468	NA	1amb
388	0.624576	0.519979	0	1amb
389	0.395622	1.04453	3.40071e-09	1amb
390	1.08812	1.22349	NA	1amb
391	1.25044	1.73037	NA	1amb
392	2.22987	1.7185	NA	1amb
393	0.72038	0.259417	0	1amb
394	0.500865	1.5165	NA	1amb
395	-0.929772	0.719766	1.53429e-34	1amb
396	-0.316931	1.19128	NA	1amb
397	NA	2.00007	NA	1amb
398	1.96655	1.72769	NA	1amb
399	NA	2.00007	NA	1amb
400	1.6878	1.74544	NA	1amb
401	NA	2.00007	NA	1amb
402	0.233557	1.41414	NA	1amb
403	0.789193	1.08872	6.67971e-25	1amb
404	0.698743	1.2979	NA	1amb
405	0.544475	1.01971	1.96732e-12	1amb
406	1.43017	1.77468	NA	1amb
407	1.03141	1.74543	NA	1amb
408	0.401059	0.551323	4.32001e-07	1amb
409	NA	2.00007	NA	1amb
410	NA	2.00007	NA	1amb
411	0.583608	0.726842	4.44089e-16	1amb
412	2.33227	1.70907	NA	1amb
413	1.57481	1.03341	2.57543e-50	1amb
414	1.43371	1.72239	NA	1amb
415	0.923647	1.28585	NA	1amb
416	0.0193453	1.77468	NA	1amb
417	NA	2.00007	NA	1amb
418	0.00324193	1.31794	NA	1amb
419	1.7215	1.715	NA	1amb
420	NA	2.00007	NA	1amb
421	1.11745	1.73863	NA	1amb
422	1.84617	0.277276	8.81597e-58	1amb
423	-0.462175	1.73038	NA	1amb
424	1.03141	1.74543	NA	1amb
425	1.43371	1.72239	NA	1amb
426	1.20628	1.81657	NA	1amb
427	1.39471	1.72382	NA	1amb
428	0.710327	0.859414	2.31076e-14	1amb
429	0.864632	1.01443	0	1amb
430	1.87917	1.7126	NA	1amb
431	0.698743	1.2979	NA	1amb
432	NA	2.00007	NA	1amb
433	0.743623	1.34903	NA	1amb
434	NA	2.00008	NA	1amb
435	NA	2.00008	NA	1amb
1	NA	2.00006	NA	1amc
2	NA	2.00006	NA	1amc
3	1.3682	1.45104	NA	1amc
4	NA	2.00006	NA	1amc
5	0.760027	0.698006	NA	1amc
6	1.88217	1.42548	NA	1amc
7	1.04781	1.4908	NA	1amc
8	1.22531	0.406696	NA	1amc
9	-0.365371	1.63307	NA	1amc
10	1.20548	1.46769	NA	1amc
11	-0.922474	1.47718	NA	1amc
12	-1.39353	1.43557	NA	1amc
13	-1.19973	1.44758	NA	1amc
14	0.432477	0.647537	NA	1amc
15	0.432477	0.647537	NA	1amc
16	0.557256	0.424383	NA	1amc
17	0.628264	0.235347	NA	1amc
18	1.13385	1.47718	NA	1amc
19	1.01383	0.253519	NA	1amc
20	NA	2.00006	NA	1amc
21	NA	2.00006	NA	1amc
22	-0.133059	0.248885	NA	1amc
23	NA	2.00006	NA	1amc
24	NA	2.00006	NA	1amc
25	1.41111	1.44758	NA	1amc
26	NA	2.00006	NA	1amc
27	-1.10913	1.4553	NA	1amc
28	-0.584402	1.54928	NA	1amc
29	NA	2.00006	NA	1amc
30	NA	2.00006	NA	1amc
31	-0.384017	0.188238	NA	1amc
32	-0.584402	1.54928	NA	1amc
33	-0.178717	0.422504	NA	1amc
34	-0.252253	0.353481	NA	1amc
35	-1.15682	1.45104	NA	1amc
36	1.32051	1.4553	NA	1amc
37	NA	2.00006	NA	1amc
38	1.19595	0.555376	NA	1amc
39	1.41111	1.44758	NA	1amc
40	-1.10913	1.4553	NA	1amc
41	-1.52652	1.42993	NA	1amc
42	NA	2.00006	NA	1amc
43	NA	2.00006	NA	1amc
44	1.79157	1.4281	NA	1amc
45	-1.36673	1.43693	NA	1amc
46	-0.414428	0.485931	NA	1amc
47	-1.54517	1.42927	NA	1amc
48	-1.61944	0.475872	NA	1amc
49	-1.79922	1.4226	NA	1amc
50	-1.61256	1.4271	NA	1amc
51	-0.0519832	0.354418	NA	1amc
52	-1.21313	0.482426	NA	1amc
53	-2.22041	1.41742	NA	1amc
54	-0.584402	1.54928	NA	1amc
55	-2.49532	1.41594	NA	1amc
56	NA	2.00006	NA	1amc
57	NA	2.00006	NA	1amc
58	0.143547	0.243299	NA	1amc
59	-1.05546	1.46068	NA	1amc
60	NA	2.00006	NA	1amc
61	NA	2.00006	NA	1amc
62	-0.404676	0.145336	NA	1amc
63	0.768546	0.432307	NA	1amc
64	NA	2.00006	NA	1amc
65	-0.408829	0.323037	NA	1amc
66	NA	2.00006	NA	1amc
67	0.0831164	0.32495	NA	1amc
68	0.0783472	0.127313	NA	1amc
69	1.15695	0.307739	NA	1amc
70	0.765939	0.143759	NA	1amc
71	NA	2.00006	NA	1amc
72	1.04781	0.20539	NA	1amc
73	1.13805	0.243262	NA	1amc
74	1.26684	1.46068	NA	1amc
75	2.47145	1.41714	NA	1amc
76	0.37989	0.214138	NA	1amc
77	0.333818	0.0936364	NA	1amc
78	0.966625	0.126965	NA	1amc
79	-0.322458	0.361361	NA	1amc
80	-0.575883	0.199329	NA	1amc
81	-1.80919	1.42241	NA	1amc
82	-1.98469	1.41969	NA	1amc
83	-1.50703	1.43065	NA	1amc
84	-0.836431	1.4908	NA	1amc
85	-2.34139	1.41665	NA	1amc
86	-1.81894	1.42223	NA	1amc
87	NA	2.00006	NA	1amc
88	-0.365371	1.63307	NA	1amc
89	-1.79922	1.4226	NA	1amc
90	NA	2.00006	NA	1amc
91	NA	2.00006	NA	1amc
92	NA	2.00006	NA	1amc
93	NA	2.00006	NA	1amc
94	NA	2.00006	NA	1amc
95	-2.03989	1.41904	NA	1amc
96	-0.922474	1.47718	NA	1amc
97	-1.76783	1.42323	NA	1amc
98	NA	2.00006	NA	1amc
99	-1.99118	1.41961	NA	1amc
100	-0.836431	1.4908	NA	1amc
101	-1.05546	1.46068	NA	1amc
102	NA	2.00006	NA	1amc
103	NA	2.00006	NA	1amc
104	-0.814716	0.49845	NA	1amc
105	NA	2.00006	NA	1amc
106	NA	2.00006	NA	1amc
107	-0.347503	0.235068	NA	1amc
108	NA	2.00006	NA	1amc
109	NA	2.00006	NA	1amc
110	-1.15982	0.374911	NA	1amc
111	-1.77855	1.42301	NA	1amc
112	-0.849832	0.562796	NA	1amc
113	NA	2.00006	NA	1amc
114	0.372699	0.157607	NA	1amc
115	NA	2.00006	NA	1amc
116	NA	2.00006	NA	1amc
117	NA	2.00006	NA	1amc
118	NA	2.00006	NA	1amc
119	-1.61256	1.4271	NA	1amc
120	-1.61256	1.4271	NA	1amc
121	-1.11441	0.334119	NA	1amc
122	-1.73182	0.429625	NA	1amc
123	-2.46652	1.41606	NA	1amc
124	-1.99758	1.41953	NA	1amc
125	NA	2.00006	NA	1amc
126	-1.72205	1.42423	NA	1amc
127	-1.196	0.436816	NA	1amc
128	-1.41876	1.43436	NA	1amc
129	NA	2.00006	NA	1amc
130	NA	2.00006	NA	1amc
131	-1.15682	1.45104	NA	1amc
132	-0.842	0.361672	NA	1amc
133	NA	2.00006	NA	1amc
134	-2.48931	1.41597	NA	1amc
135	-0.584402	1.54928	NA	1amc
136	-1.56304	1.42866	NA	1amc
137	NA	2.00006	NA	1amc
138	-1.19973	1.44758	NA	1amc
139	NA	2.00006	NA	1amc
140	-1.30749	1.44025	NA	1amc
141	NA	2.00006	NA	1amc
142	NA	2.00006	NA	1amc
143	NA	2.00006	NA	1amc
144	-1.40453	0.542595	NA	1amc
145	-0.279328	0.506111	NA	1amc
146	NA	2.00006	NA	1amc
147	-1.30749	1.44025	NA	1amc
148	NA	2.00006	NA	1amc
149	-1.89791	1.4209	NA	1amc
150	-1.88982	1.42102	NA	1amc
151	-1.05546	1.46068	NA	1amc
152	NA	2.00006	NA	1amc
153	-2.32395	1.41675	NA	1amc
154	-1.33813	1.43848	NA	1amc
155	-1.44259	1.43329	NA	1amc
156	-1.2813	0.372611	NA	1amc
157	-0.728673	1.51194	NA	1amc
158	-0.178717	0.422504	NA	1amc
159	-1.78901	1.4228	NA	1amc
160	-1.30395	0.480393	NA	1amc
161	-1.23297	0.401101	NA	1amc
162	-1.96458	1.41995	NA	1amc
163	-0.365371	1.63307	NA	1amc
164	NA	2.00006	NA	1amc
165	-2.24961	1.41721	NA	1amc
166	NA	2.00006	NA	1amc
167	NA	2.00006	NA	1amc
168	NA	2.00006	NA	1amc
169	-0.836431	1.4908	NA	1amc
170	-1.96458	1.41995	NA	1amc
171	NA	2.00006	NA	1amc
172	NA	2.00006	NA	1amc
173	NA	2.00006	NA	1amc
174	NA	2.00006	NA	1amc
175	NA	2.00006	NA	1amc
176	NA	2.00006	NA	1amc
177	NA	2.00006	NA	1amc
178	1.13385	1.47718	NA	1amc
179	-1.76783	1.42323	NA	1amc
180	-2.63214	1.4155	NA	1amc
181	-1.7098	1.42451	NA	1amc
182	NA	2.00006	NA	1amc
183	NA	2.00006	NA	1amc
184	NA	2.00006	NA	1amc
185	-2.16396	1.41785	NA	1amc
186	NA	2.00006	NA	1amc
187	NA	2.00006	NA	1amc
188	NA	2.00006	NA	1amc
189	-1.64267	1.42624	NA	1amc
190	NA	2.00006	NA	1amc
191	-0.104218	0.412354	NA	1amc
192	-0.257613	0.170635	NA	1amc
193	-1.44916	0.313096	NA	1amc
194	-0.00780529	0.32768	NA	1amc
195	-1.27449	0.83282	NA	1amc
196	-1.06177	0.486906	NA	1amc
197	-1.85584	1.42157	NA	1amc
198	NA	2.00006	NA	1amc
199	-1.27449	0.645179	NA	1amc
200	NA	2.00006	NA	1amc
201	NA	2.00006	NA	1amc
202	1.26684	1.46068	NA	1amc
203	-1.74555	1.4237	NA	1amc
204	-0.925154	0.274686	NA	1amc
205	NA	2.00006	NA	1amc
206	-2.05125	1.41892	NA	1amc
207	-1.10913	1.4553	NA	1amc
208	-1.30749	1.44025	NA	1amc
209	-1.78901	1.4228	NA	1amc
210	-1.41876	1.43436	NA	1amc
211	-1.79922	1.4226	NA	1amc
212	-0.113342	1.03292	NA	1amc
213	NA	2.00006	NA	1amc
214	-1.19973	1.44758	NA	1amc
215	-1.88158	1.42115	NA	1amc
216	NA	2.00006	NA	1amc
217	NA	2.00006	NA	1amc
218	NA	2.00006	NA	1amc
219	-1.52652	0.540666	NA	1amc
220	NA	2.00006	NA	1amc
221	NA	2.00006	NA	1amc
222	NA	2.00006	NA	1amc
223	0.105689	0.756098	NA	1amc
224	NA	2.00006	NA	1amc
225	NA	2.00006	NA	1amc
226	0.795779	0.89457	NA	1amc
227	0.399117	0.230311	NA	1amc
228	0.0651443	0.178389	NA	1amc
229	-0.408285	0.370493	NA	1amc
230	-1.36673	1.43693	NA	1amc
231	-1.46516	1.43232	NA	1amc
232	-1.27449	1.44231	NA	1amc
233	-1.47099	0.370084	NA	1amc
234	-0.728673	1.51194	NA	1amc
235	-0.994103	1.46769	NA	1amc
236	-1.96458	1.41995	NA	1amc
237	-1.58019	1.4281	NA	1amc
238	NA	2.00006	NA	1amc
239	-2.42405	1.41624	NA	1amc
240	-2.01623	1.41931	NA	1amc
241	-0.491462	0.253529	NA	1amc
242	NA	2.00006	NA	1amc
243	1.13385	1.47718	NA	1amc
244	0.838847	0.211703	NA	1amc
245	1.35288	0.838622	NA	1amc
246	NA	2.00006	NA	1amc
247	NA	2.00006	NA	1amc
248	1.94534	1.42396	NA	1amc
249	NA	2.00006	NA	1amc
250	0.371119	0.663187	NA	1amc
251	0.734876	0.131259	NA	1amc
252	NA	2.00006	NA	1amc
253	-2.31797	1.41678	NA	1amc
254	-1.58019	1.4281	NA	1amc
255	-1.7098	1.42451	NA	1amc
256	-2.09894	1.41843	NA	1amc
257	NA	2.00006	NA	1amc
258	-2.46009	1.41608	NA	1amc
259	-1.7098	1.42451	NA	1amc
260	-1.75684	1.42346	NA	1amc
261	NA	2.00006	NA	1amc
262	-0.611451	0.235588	NA	1amc
263	-0.264013	0.387252	NA	1amc
264	0.301997	0.324944	NA	1amc
265	NA	2.00006	NA	1amc
266	0.225569	0.336976	NA	1amc
267	NA	2.00006	NA	1amc
268	0.0126165	0.331124	NA	1amc
269	NA	2.00006	NA	1amc
270	-0.728673	1.51194	NA	1amc
271	0.576749	1.63307	NA	1amc
272	-1.31795	0.831276	NA	1amc
273	-1.05546	1.46068	NA	1amc
274	NA	2.00006	NA	1amc
275	-1.05546	1.46068	NA	1amc
276	-2.30885	1.41684	NA	1amc
277	-2.59437	1.41561	NA	1amc
278	-1.2629	0.48126	NA	1amc
279	NA	2.00006	NA	1amc
280	NA	2.00006	NA	1amc
281	-1.69719	1.42482	NA	1amc
282	-1.82847	1.42205	NA	1amc
283	NA	2.00006	NA	1amc
284	-2.39489	1.41638	NA	1amc
285	-0.978102	0.32109	NA	1amc
286	-0.728673	1.51194	NA	1amc
287	-1.46516	1.43232	NA	1amc
288	-1.47958	0.477481	NA	1amc
289	NA	2.00006	NA	1amc
290	NA	2.00006	NA	1amc
291	NA	2.00006	NA	1amc
292	-2.51286	1.41588	NA	1amc
293	-1.02148	0.553705	NA	1amc
294	NA	2.00006	NA	1amc
295	-2.29637	1.41691	NA	1amc
296	-1.65696	1.42585	NA	1amc
297	NA	2.00006	NA	1amc
298	NA	2.00006	NA	1amc
299	-1.05546	1.46068	NA	1amc
300	1.04781	1.4908	NA	1amc
301	-1.35741	0.830001	NA	1amc
302	-0.994103	1.46769	NA	1amc
303	-1.65696	1.42585	NA	1amc
304	-2.38213	1.41644	NA	1amc
305	NA	2.00006	NA	1amc
306	NA	2.00006	NA	1amc
307	NA	2.00006	NA	1amc
308	NA	2.00006	NA	1amc
309	NA	2.00006	NA	1amc
310	NA	2.00006	NA	1amc
311	-0.819969	0.195111	NA	1amc
312	-0.670445	0.508765	NA	1amc
313	-0.995635	0.22435	NA	1amc
314	-0.728673	1.51194	NA	1amc
315	NA	2.00006	NA	1amc
316	-0.836431	1.4908	NA	1amc
317	-1.48661	1.43145	NA	1amc
318	-1.46516	1.43232	NA	1amc
319	-1.44259	1.43329	NA	1amc
320	NA	2.00006	NA	1amc
321	-1.03597	0.487834	NA	1amc
322	-2.01623	0.819543	NA	1amc
323	-2.36897	1.41651	NA	1amc
324	-1.19973	1.44758	NA	1amc
325	-2.29	1.41695	NA	1amc
326	-1.64885	0.539207	NA	1amc
327	NA	2.00006	NA	1amc
328	-0.528088	0.43496	NA	1amc
329	NA	2.00006	NA	1amc
330	-2.31797	1.41678	NA	1amc
331	-1.84691	1.42173	NA	1amc
332	-2.28677	1.41697	NA	1amc
333	-1.05546	1.46068	NA	1amc
334	-1.58019	1.4281	NA	1amc
335	-2.59908	1.41559	NA	1amc
336	-1.68419	1.42514	NA	1amc
337	-0.93105	0.49222	NA	1amc
338	-0.257613	0.436729	NA	1amc
339	0.658669	0.366749	NA	1amc
340	NA	2.00006	NA	1amc
341	1.88217	1.42548	NA	1amc
342	0.827753	0.277035	NA	1amc
343	NA	2.00006	NA	1amc
344	NA	2.00006	NA	1amc
345	-2.31495	1.4168	NA	1amc
346	-1.15682	1.45104	NA	1amc
347	-1.23874	1.44472	NA	1amc
348	-1.41876	1.43436	NA	1amc
349	-1.05546	1.46068	NA	1amc
350	-1.48661	1.43145	NA	1amc
351	NA	2.00006	NA	1amc
352	-0.584402	1.54928	NA	1amc
353	-1.19973	1.44758	NA	1amc
354	NA	2.00006	NA	1amc
355	-1.41876	1.43436	NA	1amc
356	-0.969419	0.443722	NA	1amc
357	-1.085	0.22285	NA	1amc
358	-1.61256	1.4271	NA	1amc
359	NA	2.00006	NA	1amc
360	-1.56304	1.42866	NA	1amc
361	-1.27066	0.481089	NA	1amc
362	NA	2.00006	NA	1amc
363	NA	2.00006	NA	1amc
364	-1.87317	1.42129	NA	1amc
365	-1.34233	0.543808	NA	1amc
366	-1.76001	0.538195	NA	1amc
367	-1.28234	0.400181	NA	1amc
368	-0.994103	0.489461	NA	1amc
369	-1.37456	0.543158	NA	1amc
370	-0.458443	0.480474	NA	1amc
371	-1.60583	0.539674	NA	1amc
372	-0.49581	0.407893	NA	1amc
373	0.282523	0.119015	NA	1amc
374	NA	2.00006	NA	1amc
375	NA	2.00006	NA	1amc
376	NA	2.00006	NA	1amc
377	NA	2.00006	NA	1amc
378	NA	2.00006	NA	1amc
379	NA	2.00006	NA	1amc
380	0.591536	0.373387	NA	1amc
381	-0.365371	1.63307	NA	1amc
382	1.88217	1.42548	NA	1amc
383	NA	2.00006	NA	1amc
384	NA	2.00006	NA	1amc
385	0.455158	0.327288	NA	1amc
386	1.04781	1.4908	NA	1amc
387	0.922183	0.57317	NA	1amc
388	0.795779	1.54928	NA	1amc
389	1.41111	1.44758	NA	1amc
390	NA	2.00006	NA	1amc
391	0.342403	0.407585	NA	1amc
392	NA	2.00006	NA	1amc
393	1.04781	1.4908	NA	1amc
394	NA	2.00006	NA	1amc
395	NA	2.00006	NA	1amc
396	NA	2.00006	NA	1amc
397	1.24735	0.844651	NA	1amc
398	0.494036	0.384802	NA	1amc
399	-0.365371	1.63307	NA	1amc
400	NA	2.00006	NA	1amc
401	0.897137	0.878741	NA	1amc
402	0.426077	0.572487	NA	1amc
403	1.32051	1.4553	NA	1amc
404	1.51887	1.44025	NA	1amc
405	0.951046	0.455402	NA	1amc
406	NA	2.00006	NA	1amc
407	2.18947	1.41977	NA	1amc
408	1.50032	0.544996	NA	1amc
409	0.795779	1.54928	NA	1amc
410	1.13385	1.47718	NA	1amc
411	NA	2.00006	NA	1amc
412	-1.23874	1.44472	NA	1amc
413	1.88217	1.42548	NA	1amc
414	NA	2.00006	NA	1amc
415	1.7379	1.42993	NA	1amc
416	2.08455	1.42129	NA	1amc
417	NA	2.00006	NA	1amc
418	0.238676	0.561612	NA	1amc
419	NA	2.00006	NA	1amc
420	NA	2.00006	NA	1amc
421	-0.142588	0.247891	NA	1amc
422	2.40044	1.41765	NA	1amc
423	NA	2.00006	NA	1amc
424	NA	2.00006	NA	1amc
425	0.940051	1.51194	NA	1amc
426	1.20548	1.46769	NA	1amc
427	1.51887	1.44025	NA	1amc
428	0.795779	1.54928	NA	1amc
429	NA	2.00006	NA	1amc
430	NA	2.00006	NA	1amc
431	1.79157	1.4281	NA	1amc
432	1.51887	1.44025	NA	1amc
433	1.04781	1.4908	NA	1amc
434	1.80806	1.42758	NA	1amc
435	1.3682	1.45104	NA	1amc
1	-0.483919	1.81653	NA	1aml
2	-0.346693	1.48799	NA	1aml
3	0.841843	1.74539	NA	1aml
4	NA	2.00003	NA	1aml
5	-1.85572	1.71663	NA	1aml
6	-0.0783565	0.730859	0	1aml
7	-0.467894	0.348717	0	1aml
8	-1.07397	0.536152	4.57806e-07	1aml
9	-0.946572	1.33811	NA	1aml
10	-1.1303	1.33202	NA	1aml
11	0.29386	0.235807	9.40871e-05	1aml
12	-0.374734	0.273793	8.31414e-38	1aml
13	-0.539408	1.15473	1.07793e-121	1aml
14	0.465823	0.269916	2.22045e-16	1aml
15	0.201675	0.200563	0	1aml
16	-0.240983	0.327363	1.9903e-21	1aml
17	-0.864419	1.11394	NA	1aml
18	-1.7227	1.71923	NA	1aml
19	-0.624847	0.103361	5.09315e-15	1aml
20	-0.483919	1.81653	NA	1aml
21	0.667289	0.0879393	0	1aml
22	0.672102	0.0971553	0	1aml
23	-0.276663	0.198242	3.89707e-05	1aml
24	0.90554	0.068788	5.55112e-17	1aml
25	-1.10156	0.247995	5.27749e-126	1aml
26	0.979711	0.204083	1.11022e-16	1aml
27	1.21672	0.0901376	1.11022e-16	1aml
28	0.590573	0.0806697	8.88178e-16	1aml
29	-0.821935	1.29031	NA	1aml
30	-0.552262	1.35979	NA	1aml
31	1.54476	0.158024	2.22045e-16	1aml
32	-1.55675	1.32359	NA	1aml
33	-0.16769	0.242783	4.71953e-71	1aml
34	0.870057	0.135696	8.88178e-16	1aml
35	0.774301	0.139926	1.11022e-16	1aml
36	0.542532	0.338065	1.11022e-16	1aml
37	0.650997	0.243444	6.57524e-11	1aml
38	0.580925	0.158082	0	1aml
39	1.02755	0.361483	2.22045e-16	1aml
40	-0.0441333	0.12444	6.00178e-05	1aml
41	-0.0217053	0.728118	0	1aml
42	-0.238777	0.125167	0	1aml
43	0.344022	0.113806	0	1aml
44	-0.389551	0.178109	1.21136e-25	1aml
45	-0.0424933	0.188127	1.91133e-24	1aml
46	-0.921366	1.10055	NA	1aml
47	-1.14896	0.127117	8.88178e-16	1aml
48	-0.01626	0.20656	2.22045e-16	1aml
49	-1.08776	0.12678	6.66134e-16	1aml
50	-1.27958	0.186811	1.79985e-38	1aml
51	-1.06128	1.22527	NA	1aml
52	-1.13001	0.126468	1.38514e-97	1aml
53	-1.16973	0.171402	2.77556e-17	1aml
54	-1.23218	0.160549	7.54083e-44	1aml
55	-1.57633	0.263543	1.54701e-44	1aml
56	0.71584	1.81653	NA	1aml
57	-0.483919	1.81653	NA	1aml
58	-0.762847	1.77463	NA	1aml
59	-1.32387	0.24961	0	1aml
60	-1.75911	1.71846	NA	1aml
61	-1.00158	0.301796	2.22045e-16	1aml
62	-1.82997	1.71404	NA	1aml
63	-0.162968	1.51644	NA	1aml
64	-0.640144	0.328511	6.82465e-30	1aml
65	-1.51063	0.309712	5.89805e-25	1aml
66	-0.795848	0.286414	7.77156e-16	1aml
67	-2.42864	1.00672	2.31254e-10	1aml
68	-1.37678	1.04154	3.52024e-34	1aml
69	-0.431249	1.15362	NA	1aml
70	-0.897934	0.247334	0	1aml
71	-0.742621	1.23435	NA	1aml
72	-0.983005	0.223116	5.10337e-81	1aml
73	-0.252344	0.925851	3.42875e-24	1aml
74	-1.03214	0.233234	3.33067e-16	1aml
75	-0.942861	0.102354	0	1aml
76	-0.871058	0.371608	2.89126e-21	1aml
77	-0.894464	0.153692	4.10607e-05	1aml
78	-0.67399	0.28989	1.7449e-07	1aml
79	-0.63127	0.471147	0	1aml
80	-2.10092	1.00723	4.13043e-97	1aml
81	-0.968105	0.233707	1.4947e-45	1aml
82	-1.30223	0.147089	6.66134e-16	1aml
83	-1.32875	0.46728	9.655e-05	1aml
84	-0.483919	1.81653	NA	1aml
85	-0.790326	0.131449	2.22045e-16	1aml
86	-0.741575	0.120345	2.77556e-17	1aml
87	-0.942616	0.218158	1.26207e-68	1aml
88	-0.559354	1.15467	NA	1aml
89	-2.3391	1.00432	8.89271e-203	1aml
90	0.778312	1.2429	NA	1aml
91	0.732288	1.75597	NA	1aml
92	2.1697	1.71532	NA	1aml
93	-0.818161	0.28814	1.77636e-15	1aml
94	1.66299	1.72764	NA	1aml
95	-1.64165	1.72115	NA	1aml
96	-0.877823	0.287496	2.22045e-16	1aml
97	-1.05924	0.354747	1.75854e-10	1aml
98	-2.07218	1.71354	NA	1aml
99	-1.16741	0.382218	0	1aml
100	0.71584	1.81653	NA	1aml
101	-1.92208	1.71274	NA	1aml
102	-0.482973	0.207795	1.03398e-41	1aml
103	-2.5496	1.00311	8.82868e-84	1aml
104	-2.98187	1.70836	NA	1aml
105	-1.01543	0.245392	1.11022e-16	1aml
106	0.769154	1.22388	NA	1aml
107	-0.577177	0.361314	6.0979e-05	1aml
108	-1.50197	0.185129	2.23206e-13	1aml
109	-1.36273	1.42168	NA	1aml
110	0.104868	0.325862	0	1aml
111	-0.259884	0.37898	1.16542e-86	1aml
112	0.0860161	0.260511	7.93495e-18	1aml
113	-0.347971	0.16619	1.25633e-39	1aml
114	-0.44419	1.18915	NA	1aml
115	0.851025	0.117805	8.32667e-17	1aml
116	-0.618063	0.323817	0	1aml
117	-1.44692	0.395823	3.33067e-16	1aml
118	-2.39313	1.7107	NA	1aml
119	-1.12755	0.201614	2.22045e-16	1aml
120	-1.24083	0.179637	1.55431e-15	1aml
121	-1.09674	0.141942	5.00477e-23	1aml
122	-2.57833	1.00271	7.26178e-204	1aml
123	-1.16548	0.13383	3.31699e-05	1aml
124	-1.15923	1.42759	NA	1aml
125	-0.620239	0.157819	1.17551e-179	1aml
126	-0.691364	0.159703	0	1aml
127	-0.0528421	0.509096	0	1aml
128	-0.247644	0.124221	5.30609e-41	1aml
129	-2.26991	1.7116	NA	1aml
130	-1.0838	1.74539	NA	1aml
131	-2.06556	1.0074	5.34744e-128	1aml
132	-0.648679	0.175865	0	1aml
133	-0.783774	0.210888	5.55112e-17	1aml
134	-0.989203	0.236856	0	1aml
135	-0.998537	0.459607	0	1aml
136	-1.59215	0.311387	0	1aml
137	-0.852312	0.408521	4.50582e-44	1aml
138	-0.593492	1.46061	NA	1aml
139	-0.648275	0.233851	1.99276e-186	1aml
140	-0.946572	1.75596	NA	1aml
141	-1.52797	0.590719	4.33825e-58	1aml
142	-1.4918	1.72551	NA	1aml
143	-1.96337	1.0099	1.14394e-53	1aml
144	-0.779747	0.274029	2.47594e-228	1aml
145	-1.02683	0.367396	2.22045e-16	1aml
146	-1.27806	0.612801	8.23324e-05	1aml
147	-0.475413	0.248825	0	1aml
148	-1.0838	1.74539	NA	1aml
149	-0.66611	0.270907	2.22045e-16	1aml
150	-0.724298	0.277284	2.05871e-19	1aml
151	-1.29619	0.598164	1.92196e-115	1aml
152	-2.48135	1.00411	2.97891e-27	1aml
153	-1.81925	0.248524	1.11022e-16	1aml
154	-1.28459	1.73383	NA	1aml
155	-1.29425	0.3072	0	1aml
156	-0.896327	1.12188	NA	1aml
157	-1.12788	0.245201	1.11022e-16	1aml
158	-1.08603	0.191777	1.44964e-09	1aml
159	-0.889238	0.234186	3.33067e-16	1aml
160	-0.379597	1.10098	NA	1aml
161	-0.957227	1.1403	NA	1aml
162	-1.51631	0.277959	0	1aml
163	-0.211462	0.317627	0	1aml
164	-0.935751	0.322991	1.17431e-132	1aml
165	-1.15345	0.132084	1.05748e-17	1aml
166	NA	2.00003	NA	1aml
167	NA	2.00003	NA	1aml
168	NA	2.00003	NA	1aml
169	-0.73852	0.276545	4.49025e-21	1aml
170	-0.951496	0.397484	1.11022e-16	1aml
171	-0.988161	0.214995	2.65709e-09	1aml
172	NA	2.00003	NA	1aml
173	NA	2.00003	NA	1aml
174	-0.0827771	1.14387	NA	1aml
175	0.00133151	0.653283	1.65236e-12	1aml
176	-1.28459	1.73383	NA	1aml
177	-1.34566	1.20282	NA	1aml
178	-1.50269	1.02505	1.52586e-60	1aml
179	-1.80001	0.507579	2.58228e-70	1aml
180	-0.947744	0.232489	9.93279e-11	1aml
181	-0.788171	0.282647	0	1aml
182	-1.25027	0.185479	8.88178e-16	1aml
183	-1.07881	1.05412	2.47588e-224	1aml
184	-1.43107	1.72764	NA	1aml
185	-1.15571	0.234436	4.44089e-16	1aml
186	-0.889225	1.09158	1.38176e-37	1aml
187	2.1437	1.71571	NA	1aml
188	-2.16414	0.711942	1.63336e-131	1aml
189	-1.27104	0.244478	1.11022e-16	1aml
190	NA	2.00003	NA	1aml
191	-0.63965	1.07884	NA	1aml
192	-0.398062	0.146001	2.22045e-16	1aml
193	-1.779	0.454771	1.97155e-34	1aml
194	0.0600522	0.0893845	0	1aml
195	0.178379	0.243536	1.11022e-16	1aml
196	0.422819	0.105953	0	1aml
197	0.245484	0.139775	1.52447e-07	1aml
198	0.397076	0.256568	2.77556e-16	1aml
199	-0.220266	1.12811	NA	1aml
200	NA	2.00003	NA	1aml
201	-0.762847	1.77463	NA	1aml
202	0.315967	0.145222	2.106e-06	1aml
203	-0.592463	0.247417	1.27479e-31	1aml
204	-0.476492	0.146333	0	1aml
205	NA	2.00003	NA	1aml
206	2.06542	0.583442	1.06299e-33	1aml
207	-1.18694	1.42544	NA	1aml
208	-0.483919	1.81653	NA	1aml
209	-0.119707	0.221041	8.88178e-16	1aml
210	0.244988	0.125309	9.76433e-60	1aml
211	0.0688088	0.13464	2.38277e-29	1aml
212	0.298783	0.234865	1.00896e-05	1aml
213	-0.463691	0.293298	1.02187e-07	1aml
214	0.664878	0.206039	7.49557e-13	1aml
215	-0.652149	0.195909	6.39129e-139	1aml
216	-0.351965	0.333667	8.88178e-16	1aml
217	-0.52992	0.0946691	3.60822e-16	1aml
218	-0.0711772	0.287347	0	1aml
219	-0.857021	1.18545	NA	1aml
220	-0.184601	0.67617	5.08988e-09	1aml
221	NA	2.00003	NA	1aml
222	-1.54645	1.72378	NA	1aml
223	-1.43107	1.72764	NA	1aml
224	NA	2.00003	NA	1aml
225	-0.204554	0.293035	0	1aml
226	-0.486979	0.101749	6.04496e-38	1aml
227	-0.883805	0.0592473	0	1aml
228	-0.560683	0.0783609	2.22045e-16	1aml
229	-1.19813	0.0997649	6.27331e-09	1aml
230	-0.800336	0.176736	9.30442e-11	1aml
231	NA	2.00003	NA	1aml
232	NA	2.00003	NA	1aml
233	-0.578864	0.284212	4.44089e-16	1aml
234	-0.483919	1.81653	NA	1aml
235	-0.762847	1.77463	NA	1aml
236	-0.548779	1.13244	NA	1aml
237	-1.68007	1.03447	3.50697e-10	1aml
238	-2.39389	1.00419	5.27651e-44	1aml
239	-2.30988	1.71129	NA	1aml
240	-0.459598	1.05048	0	1aml
241	-1.23871	0.331651	7.13304e-07	1aml
242	-1.13229	0.281538	4.70067e-20	1aml
243	-1.1218	0.179579	0	1aml
244	-0.895456	0.136275	2.97209e-64	1aml
245	NA	2.00003	NA	1aml
246	NA	2.00003	NA	1aml
247	-1.54645	1.72378	NA	1aml
248	-0.138948	0.283875	2.22045e-16	1aml
249	NA	2.00003	NA	1aml
250	-2.33949	1.00504	4.97145e-61	1aml
251	-1.93778	1.71532	NA	1aml
252	NA	2.00003	NA	1aml
253	-0.976483	0.17514	4.11791e-52	1aml
254	-0.969874	0.330088	0	1aml
255	-1.2197	0.266164	0	1aml
256	-2.14052	1.41156	NA	1aml
257	-1.62952	0.512798	3.90096e-07	1aml
258	-0.930623	0.243298	2.89085e-12	1aml
259	-1.54678	0.235215	2.7901e-24	1aml
[truncated: 319,031+ more rows]
