# Supplementary material for: Probing ion channel functional architecture and domain recombination compatibility by massively parallel domain insertion profiling
Source: Nat Commun. 2021 Dec 8;12:7114. doi: 10.1038/s41467-021-27342-0 (PMC8654947; doi:10.1038/s41467-021-27342-0)
Supplement: Supplementary file 6 — Supplementary Data 4 [file 41467_2021_27342_MOESM6_ESM.zip › Supplementary_Data_4.xlsx]

## Sheet: Supplementary_Data_4
PDB	d_AA_MW_c_1	d_AA_MW_c_2	d_AA_MW_c_3	d_AA_MW_c_4	d_AA_MW_c_5	d_AA_MW_c_6	d_AA_MW_c_7	d_AA_MW_mean	d_AA_MW_n_1	d_AA_MW_n_2	d_AA_MW_n_3	d_AA_MW_n_4	d_AA_MW_n_5	d_AA_MW_n_6	d_AA_MW_n_7	d_AA_SA_c_1	d_AA_SA_c_2	d_AA_SA_c_3	d_AA_SA_c_4	d_AA_SA_c_5	d_AA_SA_c_6	d_AA_SA_c_7	d_AA_SA_mean	d_AA_SA_n_1	d_AA_SA_n_2	d_AA_SA_n_3	d_AA_SA_n_4	d_AA_SA_n_5	d_AA_SA_n_6	d_AA_SA_n_7	d_AA_alphahel_c_1	d_AA_alphahel_c_2	d_AA_alphahel_c_3	d_AA_alphahel_c_4	d_AA_alphahel_c_5	d_AA_alphahel_c_6	d_AA_alphahel_c_7	d_AA_alphahel_mean	d_AA_alphahel_n_1	d_AA_alphahel_n_2	d_AA_alphahel_n_3	d_AA_alphahel_n_4	d_AA_alphahel_n_5	d_AA_alphahel_n_6	d_AA_alphahel_n_7	d_AA_betashe_c_1	d_AA_betashe_c_2	d_AA_betashe_c_3	d_AA_betashe_c_4
1a11	174.2	160.175	141.813	136.14	135.146	134.483	134.01	123.859	75.07	90.08	109.097	118.37	124.538	121.297	120.986	250.4	214.05	179.2	169.925	170.68	171.183	171.543	154.044	52.6	81.05	115	140.05	151.56	144.55	144.2	0.96	1.115	1.01667	0.9675	1.034	1.07833	1.11	1.094	0.56	0.69	0.94	1.0125	1.104	1.05667	1.02286	0.99	0.895	0.913333	0.9875
1aie	75.07	82.08	103.437	99.85	106.5	113.115	115.694	138.763	147.13	164.16	164.503	153.157	148.76	148.325	145.874	52.6	73.15	108	104.425	112.06	129.25	135.6	177.006	182.9	211.4	217.133	198.375	193.44	190.817	189.586	0.56	0.925	1.04	1.1025	1.09	1.11333	1.14	1.14742	1.44	1.08	1.07667	1.0125	1.07	1.10333	1.08429	0.92	0.91	0.873333	0.88
1amb	146.19	139.155	127.8	114.618	115.124	118.12	122.264	133.889	133.1	111.095	123.107	133.627	141.742	143.978	142.424	215.2	180.75	157	130.9	136.16	137.233	143.757	165.293	142.6	118.15	139.733	161.95	179.64	181.05	175.557	1.23	1.065	0.983333	0.8775	0.884	0.91	0.985714	1.07107	1.04	1.165	1.25667	1.21	1.16	1.17	1.15143	0.77	0.765	0.826667	0.85
1amc	146.19	139.155	127.8	114.618	115.124	118.12	122.264	133.889	133.1	111.095	123.107	133.627	141.742	143.978	142.424	215.2	180.75	157	130.9	136.16	137.233	143.757	165.293	142.6	118.15	139.733	161.95	179.64	181.05	175.557	1.23	1.065	0.983333	0.8775	0.884	0.91	0.985714	1.07107	1.04	1.165	1.25667	1.21	1.16	1.17	1.15143	0.77	0.765	0.826667	0.85
1aml	117.15	117.15	103.123	96.11	100.318	108.467	111.71	125.811	133.1	111.095	123.107	133.627	141.742	143.978	142.424	157.2	157.2	122.333	104.9	115.36	129.067	135.443	153.49	142.6	118.15	139.733	161.95	179.64	181.05	175.557	0.91	0.91	0.793333	0.735	0.77	0.886667	0.945714	1.024	1.04	1.165	1.25667	1.21	1.16	1.17	1.15143	1.49	1.49	1.3	1.205
1ata	121.15	127.125	133.793	141.643	142.552	140.655	137.869	126.89	121.15	120.135	128.82	125.397	126.742	130.14	132.427	135.2	138.9	153.567	172.325	180.9	181.117	174.557	144.823	135.2	138.65	164.167	123.125	127.76	136.95	142.771	1.11	1.075	1.19667	1.165	1.178	1.14333	1.13857	1.01821	1.11	0.965	1.05333	0.92	0.916	1.00333	1.04143	0.74	0.73	0.736667	0.8825
1bba	181.19	177.695	156.84	161.18	152.768	149.168	149.174	134.923	89.09	102.11	111.797	120.63	119.53	124.13	132.281	239.9	245.15	163.433	185.175	176.56	176.083	179.157	149.644	93.7	46.85	89.1333	112.575	90.06	105.533	124.729	0.72	0.84	0.733333	0.79	0.796	0.88	0.964286	1.02556	1.29	0.905	1.03667	1.1375	1.014	1.085	1.03286	1.25	1.12	0.96	0.9675
1bh0	119.12	125.62	133.483	132.905	147.172	147.002	142.737	136.042	155.16	130.125	135.467	120.368	120.118	127.63	126.414	142.1	144.2	162	164.925	186.26	184.833	180.886	169.055	188.1	148.8	158.433	131.975	134	149.767	148.671	0.82	0.86	1.06333	1.1225	1.096	1.125	1.09429	1.04414	1.22	1.02	1.10333	0.9675	0.938	0.96	0.94	1.21	0.985	0.98	0.99
1bh7	131.17	143.165	145.18	152.435	162.796	155.517	154.184	144.426	131.17	138.66	136.163	143.42	141.356	146.83	144.593	173.7	180.9	186.467	202.45	216.28	203.917	205.529	173.323	182.2	179.95	177.867	190.55	180.96	192.533	191.057	1.3	1.26	1.33	1.2375	1.188	1.12667	1.14143	1.01581	0.97	1.12	1.18	1.1525	1.13	1.10167	1.08286	1.02	1.05	1.02333	1.015
1bjb	146.19	139.155	127.8	114.618	115.124	118.12	122.264	133.923	133.1	111.095	123.107	133.627	141.742	143.978	142.424	215.2	180.75	157	130.9	136.16	137.233	143.757	164.139	142.6	118.15	139.733	161.95	179.64	181.05	175.557	1.23	1.065	0.983333	0.8775	0.884	0.91	0.985714	1.07857	1.04	1.165	1.25667	1.21	1.16	1.17	1.15143	0.77	0.765	0.826667	0.85
1bjc	146.19	139.155	127.8	114.618	115.124	118.12	122.264	134.568	133.1	111.095	123.107	133.627	141.742	143.978	142.424	215.2	180.75	157	130.9	136.16	137.233	143.757	165.771	142.6	118.15	139.733	161.95	179.64	181.05	175.557	1.23	1.065	0.983333	0.8775	0.884	0.91	0.985714	1.06536	1.04	1.165	1.25667	1.21	1.16	1.17	1.15143	0.77	0.765	0.826667	0.85
1bwx	89.09	82.08	98.4433	96.105	100.314	111.127	114.126	133.688	105.09	111.12	109.11	118.615	121.126	125.297	126.136	93.7	73.15	106.667	103.425	114.18	133.25	135.114	168.359	109.5	133.35	125.4	139.775	148.26	153.167	156.1	1.29	0.925	1.05	1.11	1.07	1.07	1.04571	1.11385	0.82	0.865	0.85	0.9975	0.992	1.03833	1.07571	0.9	0.91	0.946667	0.935
1by0	204.24	159.685	150.497	146.148	146.344	146.475	144.289	145.647	174.2	160.195	155.527	149.438	148.976	148.668	146.169	271.6	135.8	139.3	140.125	148.68	154.383	157.143	190.411	250.4	232.8	226.933	213.625	207.48	203.383	199.143	0.99	0.755	0.803333	0.8625	0.978	1.055	1.09	1.18074	0.96	1.095	1.14	1.18	1.232	1.26667	1.27143	1.14	0.89	0.846667	0.815
1by6	147.13	147.13	123.11	128.88	129.338	127.307	124.133	127.721	89.09	103.12	113.113	121.618	126.532	127.305	134.004	182.9	182.9	139.467	158.4	161.46	160.75	153.429	158.264	93.7	125.45	131.167	144.1	158.32	160.883	173.671	1.44	1.44	1.14667	1.1675	1.194	1.14667	1.1	1.04972	1.29	1.1	1.08	1.17	1.182	1.20167	1.16714	0.75	0.75	0.806667	0.7975
1bzg	89.09	104.105	121.123	123.635	128.334	121.793	123.133	135.649	89.09	103.12	103.777	114.615	122.724	126.628	127.277	93.7	117.9	141.3	151.525	157.8	147.117	152.129	172.141	93.7	125.45	120.133	135.825	146.28	151.517	154.686	1.29	1.055	1.11	1.075	1.148	1.17167	1.14286	1.12618	1.29	1.1	1.00667	1.115	1.136	1.15833	1.17857	0.9	1.055	1.06333	1.16
1c07	105.09	110.11	111.783	116.63	123.146	127.143	125.427	129.534	119.12	161.68	146.837	139.415	132.55	129.647	123.853	109.5	54.75	36.5	72.925	97.86	112.033	96.0286	152.268	142.1	206.85	190.3	182.025	167.52	139.6	133.043	0.82	0.67	0.62	0.7075	0.86	0.956667	0.894286	1.03874	0.82	0.905	0.906667	0.9075	0.89	0.828333	0.894286	0.95	0.795	0.743333	0.92
1c26	75.07	82.08	103.437	99.85	106.5	113.115	115.694	136.772	75.07	111.1	134.463	142.145	137.54	136.478	137.86	52.6	73.15	108	104.425	112.06	129.25	135.6	173.119	52.6	117.75	158.467	176	169.22	169.967	171.071	0.56	0.925	1.04	1.1025	1.09	1.11333	1.14	1.12906	0.56	1	0.906667	0.9475	0.922	0.985	1.02571	0.92	0.91	0.873333	0.88
1cek	131.17	131.17	131.17	139.675	135.17	127.49	130.156	121.609	119.12	104.105	113.127	111.118	112.324	115.465	117.709	173.7	173.7	173.7	187.425	181.38	166.767	168.329	153.607	142.1	117.9	139.333	131.875	136.94	143.067	147.443	1.3	1.3	1.3	1.2425	1.176	1.195	1.20571	1.14267	0.82	1.055	1.02667	0.975	0.962	1.01833	1.05857	1.02	1.02	1.02	1.095
1cfg	131.17	124.16	131.817	136.165	143.772	141.672	134.16	142.071	119.12	146.66	158.17	151.42	155.976	151.842	152.316	173.7	165.45	171.267	177.85	192.36	189.25	175.6	178.182	142.1	196.25	210.8	201.525	211.3	206.45	203.829	1.3	1.105	1.21667	1.28	1.216	1.23	1.23857	1.07227	0.82	0.89	0.833333	0.95	0.952	0.955	0.992857	1.02	1.255	1.08667	1.0575
1ckw	89.09	117.64	122.15	120.9	117.738	127.148	134.869	133.427	149.21	132.17	113.137	114.632	117.94	122.648	126.146	93.7	154.45	163.7	162.075	151.56	168.033	178.3	164.256	197.6	98.8	83.4	98.075	114.9	131.617	138.943	1.29	1.26	1.16333	1.1	1.044	1.03	0.985714	0.9568	1.47	0.995	0.85	0.8425	0.868	0.928333	1.00143	0.9	0.835	1.04	1.1525
1ckx	89.09	117.64	122.15	120.9	117.738	127.148	134.869	134.649	149.21	132.17	113.137	114.632	117.94	122.648	126.146	93.7	154.45	163.7	162.075	151.56	168.033	178.3	166.731	197.6	98.8	83.4	98.075	114.9	131.617	138.943	1.29	1.26	1.16333	1.1	1.044	1.03	0.985714	0.961154	1.47	0.995	0.85	0.8425	0.868	0.928333	1.00143	0.9	0.835	1.04	1.1525
1cky	89.09	117.64	122.15	120.9	117.738	127.148	134.869	134.649	149.21	132.17	113.137	114.632	117.94	122.648	126.146	93.7	154.45	163.7	162.075	151.56	168.033	178.3	166.731	197.6	98.8	83.4	98.075	114.9	131.617	138.943	1.29	1.26	1.16333	1.1	1.044	1.03	0.985714	0.961154	1.47	0.995	0.85	0.8425	0.868	0.928333	1.00143	0.9	0.835	1.04	1.1525
1ckz	89.09	117.64	122.15	120.9	117.738	127.148	134.869	133.427	149.21	132.17	113.137	114.632	117.94	122.648	126.146	93.7	154.45	163.7	162.075	151.56	168.033	178.3	164.256	197.6	98.8	83.4	98.075	114.9	131.617	138.943	1.29	1.26	1.16333	1.1	1.044	1.03	0.985714	0.9568	1.47	0.995	0.85	0.8425	0.868	0.928333	1.00143	0.9	0.835	1.04	1.1525
1cq0	149.21	134.165	133.167	132.667	121.148	115.805	111.989	120.633	165.19	135.14	115.117	115.12	115.122	108.447	111.693	197.6	169.85	171.133	173.9	149.64	140.317	133.657	133.943	228.6	169.05	130.233	97.675	78.14	73.8833	88.1429	1.47	1.145	1.19667	1.14	1.024	1.06833	1.1	1.00107	1.07	0.945	0.816667	0.7425	0.698	0.675	0.764286	0.97	1.09	1.06667	1.1625
1cwx	75.07	103.12	126.813	123.892	114.128	124.14	131.291	128.939	105.09	112.105	118.777	117.865	123.53	122.13	125.561	52.6	113.15	158.9	119.175	105.86	129.95	147.157	142.627	109.5	125.8	132.633	99.475	122.62	102.183	112.971	0.56	0.93	0.94	0.835	0.78	0.81	0.831429	0.884091	0.82	0.82	0.846667	0.765	0.858	0.801667	0.868571	0.92	0.97	0.976667	0.8925
1d0r	174.2	124.635	131.82	128.153	128.756	141.337	133.873	127.369	155.16	122.125	130.46	116.612	117.114	125.127	124.269	250.4	151.5	172.733	168.85	169.82	186.783	173.486	156.53	188.1	140.9	154.9	129.325	131.88	148	147.157	0.96	0.76	0.916667	0.915	0.992	0.991667	1.03429	1.04833	1.22	1.255	1.31667	1.1275	1.066	1.06667	1.03143	0.99	0.955	0.893333	1.0425
1DEM	117.15	117.15	118.483	118.642	129.754	137.162	134.874	131.304	174.2	144.665	156.84	139.903	136.152	137.982	137.009	157.2	157.2	149.867	147.925	168.42	182.083	175.386	157.119	250.4	125.2	163.433	146	143.84	150.35	153.686	0.91	0.91	0.976667	0.9375	0.942	0.945	0.968571	0.982281	0.96	0.74	0.733333	0.8725	0.92	1.00667	1.04857	1.49	1.49	1.24	1.2325
1dpk	147.13	111.1	123.11	129.115	129.912	130.443	132.827	136.692	146.19	131.67	112.803	125.9	133.758	135.83	141.311	182.9	117.75	139.467	150.325	148.78	147.75	152.771	158.525	215.2	186.2	141.667	163.4	176.44	182.9	192.543	1.44	1	1.14667	1.22	1.184	1.16	1.2	1.0535	1.23	1.07	0.9	0.9425	0.968	1.01167	1.00429	0.75	0.835	0.806667	0.7925
1dpq	147.13	111.1	123.11	129.115	129.912	130.443	132.827	134.089	146.19	131.67	112.803	125.9	133.758	135.83	141.311	182.9	117.75	139.467	150.325	148.78	147.75	152.771	167.895	215.2	186.2	141.667	163.4	176.44	182.9	192.543	1.44	1	1.14667	1.22	1.184	1.16	1.2	1.1305	1.23	1.07	0.9	0.9425	0.968	1.01167	1.00429	0.75	0.835	0.806667	0.7925
1DTK	75.07	96.11	104.457	108.123	121.338	130.148	128.863	132.887	89.09	89.09	108.123	126.39	125.342	128.817	129.153	52.6	104.9	115	121.775	147.5	164.65	160.443	158.709	93.7	93.7	134.2	160.625	155.54	165.483	166.657	0.56	0.735	0.86	0.85	0.872	0.886667	0.918571	0.989649	1.29	1.29	1.27	1.1325	1.128	1.145	1.16714	0.92	1.205	1.05	1.09
1dtx	75.07	103.12	109.13	111.627	124.142	132.485	130.866	137.559	146.15	130.64	145.16	152.42	151.174	147.84	144.027	52.6	117.4	123.333	128.025	152.5	168.817	164.014	167.103	177.7	88.85	142.7	169.625	178.74	177.9	171.8	0.56	0.765	0.88	0.865	0.884	0.896667	0.927143	0.991864	1.27	0.895	0.916667	0.9275	0.988	1.04	1.05	0.92	1.185	1.03667	1.08
1du1	131.17	103.12	126.813	121.382	126.948	130.155	136.447	133.7	119.12	112.105	104.433	114.862	121.128	115.788	120.131	173.7	113.15	158.9	146.55	156.76	166.5	178.486	173.6	142.1	125.8	115.1	130.75	147.64	138.65	149.586	1.3	0.93	0.94	0.91	1.022	1.05667	1.04286	1.1285	0.82	0.82	0.976667	1.05	1.086	1.12	1.13571	1.02	0.97	0.976667	0.97
1dx7	165.19	184.715	161.52	164.69	172.6	165.695	167.909	131.331	89.09	111.095	122.793	118.368	121.314	122.957	116.116	228.6	250.1	166.733	187.65	204.44	200.733	206.329	159.535	93.7	118.15	150.5	140.25	140.72	146.217	132.843	1.07	1.03	0.86	0.885	0.906	0.916667	0.888571	1.04479	1.29	1.165	1.18667	1.095	1.084	1.12	1.04	1.32	1.23	1.03333	1.0225
1e0g	146.19	131.67	142.843	139.925	135.764	134.998	136.597	130.81	133.1	119.095	123.12	122.12	133.934	140.645	137.289	215.2	186.2	200.333	193.675	183.36	181.75	186.529	160.879	142.6	126.05	144.767	144.1	163.26	177.783	174.843	1.23	1.07	1.07	1.1275	1.066	1.105	1.12286	0.994167	1.04	0.93	0.943333	0.9125	0.874	0.888333	0.891429	0.77	1.13	1.19333	1.15
1e0l	146.19	138.68	141.497	142.66	137.154	138.66	139.87	135.359	75.07	82.08	94.4267	93.0925	97.904	99.1017	105.963	215.2	194.45	190.6	187.375	149.9	160.783	163.943	164.97	52.6	73.15	96.1333	95.525	107.86	108.133	118.814	1.23	1.265	1.32333	1.31	1.152	1.165	1.20429	1.01703	0.56	0.925	0.89	0.99	0.974	0.948333	1.01857	0.77	0.895	0.846667	0.835
1e0m	105.09	105.09	119.797	133.398	129.744	130.303	128.706	135.17	105.09	127.15	109.79	115.135	115.134	115.133	109.41	109.5	109.5	138.867	166.75	133.4	134.933	135.957	154.035	109.5	153.55	119.9	133.35	106.68	88.9	83.7143	0.82	0.82	1.03667	1.0175	0.918	0.938333	0.921429	0.914865	0.82	1.145	0.95	1.0375	0.934	0.865	0.821429	0.95	0.95	0.956667	0.965
1e0n	115.13	115.13	137.15	141.653	139.556	140.662	137.584	137.779	115.13	95.1	131.48	135.393	134.548	133.985	137.01	0	0	79.9667	107	120.34	136.15	137	152.596	0	26.3	108.067	126.775	137.86	145.25	151.371	0.52	0.52	0.586667	0.745	0.856	0.918333	0.904286	0.972222	0.52	0.54	0.69	0.8775	0.896	0.908333	0.952857	0.64	0.64	0.843333	0.9025
1edw	165.19	127.14	123.137	125.145	123.94	128.152	133.443	128.795	181.19	135.14	115.117	115.625	110.318	119.463	128.281	228.6	161.15	107.433	126.125	129.32	140.7	153.257	148.662	239.9	166.8	128.733	135.85	127.42	144.283	157.943	1.07	1.18	0.96	0.9625	0.934	1.02333	1.03	0.948462	0.72	1.005	0.856667	0.87	0.954	0.973333	0.937143	1.32	1.11	0.953333	1.0775
1edx	131.17	140.19	128.49	137.665	139.558	150.338	145.309	132.619	149.21	140.665	118.8	118.88	124.53	116.287	116.121	173.7	185.65	160.267	177.35	178.46	193.983	166.271	147.29	197.6	171.95	132.167	134.65	144.3	129.017	110.586	1.3	1.385	1.19667	1.165	1.22	1.18167	1.08714	0.9645	1.47	1.185	0.976667	0.9375	1.038	0.958333	0.895714	1.02	0.995	0.98	1.065
1emz	146.19	117.64	146.507	142.91	129.342	127.31	130.439	123.615	75.07	82.08	106.44	130.89	119.726	119.297	120.993	215.2	154.45	193.5	181.7	155.88	156.1	162.029	148.757	52.6	73.15	111.467	151.5	131.72	135.967	141.357	1.23	1.26	1.17	1.1025	0.994	0.98	1.05	0.995238	0.56	0.925	1.02333	1.015	0.924	0.921667	0.975714	0.77	0.835	0.936667	0.8925
1eze	119.12	132.655	118.133	117.382	126.944	130.308	126.706	130.088	89.09	102.11	112.44	113.618	111.912	110.775	107.677	142.1	178.65	150.333	112.75	135.92	143.75	138.857	155.918	93.7	46.85	78.7667	98.375	100.6	102.083	100.886	0.82	1.025	1.11333	0.965	0.986	1.06167	1.02714	1.07132	1.29	0.905	0.95	0.94	0.916	0.9	0.955714	1.21	0.99	0.96	0.88
1fac	117.15	132.14	137.83	146.923	143.772	134.658	134.16	142.59	119.12	146.66	158.17	151.42	155.976	151.842	152.316	157.2	170.05	179.233	197.025	192.36	175.917	176.814	178.395	142.1	196.25	210.8	201.525	211.3	206.45	203.829	0.91	1.175	1.27333	1.195	1.216	1.22833	1.19143	1.06143	0.82	0.89	0.833333	0.95	0.952	0.955	0.992857	1.49	1.12	1.07	1.05
1fdf	132.12	153.16	157.17	154.415	152.77	149.328	149.311	135.354	115.13	102.11	123.137	133.65	124.738	128.313	127	146.3	198.35	208.433	200.75	203.64	194.083	194.586	162.788	0	46.85	107.433	137.725	128.92	143.3	143.129	0.9	0.93	0.976667	1.05	1.086	1.055	1.11429	1.0116	0.52	0.905	0.96	0.9875	1.048	1.07833	1.04143	0.76	0.875	1.02333	0.9675
1fme	174.2	124.635	131.82	140.162	141.368	142.328	140.734	143.764	147.13	146.64	158.157	148.398	136.536	138.145	144.294	250.4	151.5	172.733	186.7	192.4	190.817	189.586	188.586	182.9	180.3	200.167	185.65	167.26	175.25	184.486	0.96	0.76	0.916667	0.955	1.01	1.08167	1.06571	1.06893	1.44	1.355	1.14333	1.0625	1.108	1.12833	1.07	0.99	0.955	0.893333	1
1fry	75.07	82.08	98.4433	117.382	120.14	121.978	129.439	129.669	174.2	124.635	126.813	138.66	145.768	143.335	133.583	52.6	73.15	109.5	144.725	152.22	157.217	170.529	163.2	250.4	151.5	158.9	181.775	195.5	191.867	171.971	0.56	0.925	0.94	0.945	0.95	0.953333	0.954286	0.955517	0.96	0.76	0.94	0.945	0.948	1.00667	0.942857	0.92	0.91	1.09	1.065
1fsd	174.2	124.635	131.82	140.162	141.368	142.328	140.734	141.943	146.15	146.15	157.83	148.153	136.34	137.982	137.009	250.4	151.5	172.733	186.7	192.4	190.817	189.586	186.339	177.7	177.7	198.433	184.35	166.22	174.383	175.5	0.96	0.76	0.916667	0.955	1.01	1.08167	1.06571	1.07179	1.27	1.27	1.08667	1.02	1.074	1.1	1.08143	0.99	0.955	0.893333	1
1fsv	174.2	124.635	131.82	140.162	141.368	142.328	140.734	141.943	146.15	146.15	157.83	148.153	136.34	137.982	137.009	250.4	151.5	172.733	186.7	192.4	190.817	189.586	186.339	177.7	177.7	198.433	184.35	166.22	174.383	175.5	0.96	0.76	0.916667	0.955	1.01	1.08167	1.06571	1.07179	1.27	1.27	1.08667	1.02	1.074	1.1	1.08143	0.99	0.955	0.893333	1
1fvy	117.15	125.125	132.133	131.893	134.752	136.658	142.021	137.413	105.09	111.12	109.11	118.615	121.126	125.297	126.136	157.2	149.9	159.167	162.8	173.28	180.267	190.286	175.229	109.5	133.35	125.4	139.775	148.26	153.167	156.1	0.91	0.975	1.07333	1.13	1.15	1.16333	1.13429	1.12581	0.82	0.865	0.85	0.9975	0.992	1.03833	1.07571	1.49	1.105	1.00333	1.0075
1fw5	117.15	111.12	112.457	117.135	124.74	137.99	133.29	133.647	75.07	90.08	99.76	107.612	122.328	121.793	125.413	157.2	133.35	88.9	110.1	125.7	150.017	144.229	161.265	52.6	81.05	101.4	119.475	143.56	143.317	148.971	0.91	0.865	0.75	0.8875	0.954	0.96	0.94	0.9815	0.56	0.69	0.733333	0.875	0.844	0.84	0.925714	1.49	1.22	1.02667	1.025
1gcn	119.12	125.62	133.483	132.905	147.172	147.002	142.737	137.49	155.16	130.125	135.467	120.368	120.118	127.63	126.414	142.1	144.2	162	164.925	186.26	184.833	180.886	170.093	188.1	148.8	158.433	131.975	134	149.767	148.671	0.82	0.86	1.06333	1.1225	1.096	1.125	1.09429	1.01172	1.22	1.02	1.10333	0.9675	0.938	0.96	0.94	1.21	0.985	0.98	0.99
1gk7	131.17	138.66	141.483	138.905	140.55	131.973	131.859	136.763	75.07	90.08	104.093	114.853	121.12	120.458	124.269	173.7	175.7	178.1	177	178.18	164.1	165.471	173.495	52.6	81.05	102.8	122.825	141.3	143.95	149.514	1.3	1.285	1.33667	1.3275	1.35	1.34	1.33429	1.1459	0.56	0.69	0.76	0.93	0.99	0.976667	1.04286	1.02	0.91	0.856667	0.8975
1gp8	174.2	152.685	126.813	131.657	131.56	133.998	127.583	125.538	131.17	125.145	108.453	114.615	115.122	113.45	109.97	250.4	216.3	161.733	175.1	174.82	181.55	169	157.442	182.2	162.15	125.633	129.875	135.34	131.033	125.7	0.96	0.965	0.83	0.93	1.004	1.04167	1.07714	1.06925	0.97	0.895	0.783333	0.8475	0.86	0.853333	0.915714	0.99	1.22	1.12	1.0325
1gw3	89.09	82.08	79.7433	92.8375	103.696	110.778	113.691	129.399	105.09	110.11	117.13	106.615	114.718	120.12	124.276	93.7	73.15	66.3	86.3	105.62	123.883	131	154.122	109.5	54.75	94.4	83.95	103.74	116.933	128.457	1.29	0.925	0.803333	0.8275	0.95	0.996667	1.04	1.09957	0.82	0.67	0.88	0.8	0.928	1.01333	1.07857	0.9	0.91	0.913333	0.875
1gw4	89.09	82.08	79.7433	92.8375	103.696	110.778	113.691	129.399	105.09	110.11	117.13	106.615	114.718	120.12	124.276	93.7	73.15	66.3	86.3	105.62	123.883	131	154.122	109.5	54.75	94.4	83.95	103.74	116.933	128.457	1.29	0.925	0.803333	0.8275	0.95	0.996667	1.04	1.09957	0.82	0.67	0.88	0.8	0.928	1.01333	1.07857	0.9	0.91	0.913333	0.875
1gyf	119.12	150.155	143.827	141.145	145.954	143.812	142.006	135.709	133.1	125.125	133.153	150.925	150.166	155.337	154.03	142.1	191	185.233	174.575	185.38	178.25	178.814	158.598	142.6	149.9	165.8	192.25	190.38	198.633	201	0.82	0.77	0.946667	0.97	0.99	0.998333	0.994286	0.970968	1.04	0.975	1.14	1.1025	1.17	1.095	1.11429	1.21	1.23	1.16	1.05
1hgv	75.07	110.63	117.477	129.405	138.364	139.668	132.443	122.244	149.21	141.155	149.167	144.905	138.95	133.307	135.281	52.6	133.9	147.167	167.525	184.1	189.283	175.629	147.041	197.6	170.1	189.6	178.775	143.02	137.433	143.929	0.56	0.895	1.03	1.04	1.024	1.05833	1.09143	1.04783	1.47	1.255	1.19333	1.12	1	0.97	1.03714	0.92	0.845	0.903333	1.0075
1hgz	75.07	110.63	117.477	129.405	138.364	139.668	132.443	122.244	149.21	141.155	149.167	144.905	138.95	133.307	135.281	52.6	133.9	147.167	167.525	184.1	189.283	175.629	147.041	197.6	170.1	189.6	178.775	143.02	137.433	143.929	0.56	0.895	1.03	1.04	1.024	1.05833	1.09143	1.04783	1.47	1.255	1.19333	1.12	1	0.97	1.03714	0.92	0.845	0.903333	1.0075
1hh0	75.07	110.63	117.477	129.405	138.364	139.668	132.443	122.244	149.21	141.155	149.167	144.905	138.95	133.307	135.281	52.6	133.9	147.167	167.525	184.1	189.283	175.629	147.041	197.6	170.1	189.6	178.775	143.02	137.433	143.929	0.56	0.895	1.03	1.04	1.024	1.05833	1.09143	1.04783	1.47	1.255	1.19333	1.12	1	0.97	1.03714	0.92	0.845	0.903333	1.0075
1hj0	146.19	117.64	127.143	131.905	134.95	136.817	138.29	131.581	89.09	111.095	122.793	120.877	123.322	124.63	117.55	215.2	154.45	162.2	175.45	176.94	177.067	177.9	159.89	93.7	118.15	150.5	112.875	118.82	127.967	117.2	1.23	1.26	1.26333	1.255	1.292	1.28833	1.31	1.11561	1.29	1.165	1.18667	1.02	1.024	1.07	0.997143	0.77	0.835	0.823333	0.81
1hn3	105.09	97.09	104.433	121.875	120.526	129.472	135.861	135.629	75.07	90.08	111.773	121.132	111.92	122.3	129.714	109.5	101.6	115.1	148.925	119.14	141.017	156.643	169.405	52.6	81.05	116.733	136.95	120.08	141.8	157.314	0.82	1.055	0.976667	0.9725	0.882	0.895	0.904286	0.98825	0.56	0.69	0.866667	1.0175	0.926	0.931667	0.935714	0.95	0.925	1.02	1.0125
1hnr	146.15	146.17	141.17	138.67	143.974	142.162	140.867	130.417	89.09	117.62	136.48	131.143	122.732	126.642	134.434	177.7	196.45	191.7	187.2	195.48	186.667	180.371	156.268	93.7	135.7	173.933	130.45	123.1	138.45	152.943	1.27	1.25	1.15667	1.1925	1.168	1.14667	1.13143	1.03085	1.29	1.28	1.17333	1.01	1.066	1.09333	1.04	0.8	0.785	1.00667	1.01
1hns	146.15	146.17	141.17	138.67	143.974	142.162	140.867	130.417	89.09	117.62	136.48	131.143	122.732	126.642	134.434	177.7	196.45	191.7	187.2	195.48	186.667	180.371	156.268	93.7	135.7	173.933	130.45	123.1	138.45	152.943	1.27	1.25	1.15667	1.1925	1.168	1.14667	1.13143	1.03085	1.29	1.28	1.17333	1.01	1.066	1.09333	1.04	0.8	0.785	1.00667	1.01
1ho0	89.09	117.64	116.803	117.382	130.144	135.985	140.157	129.674	165.19	141.17	138.153	140.153	143.154	141.157	136.004	93.7	154.45	102.967	112.75	138.18	153.25	164.014	155.98	228.6	192.9	177.367	177.45	179.58	178.6	168.729	1.29	1.26	1.01333	0.965	0.916	0.941667	0.96	1.01067	1.07	0.99	0.96	1.0375	1.074	1.11167	1.07	0.9	0.835	0.77	0.88
1ho2	75.07	103.12	117.79	131.893	135.356	130.312	124.423	126.894	155.16	130.125	135.48	120.377	122.536	126.472	127.143	52.6	113.15	136.4	164.9	171.44	161.117	151.486	158.355	188.1	148.8	170.933	141.35	147.82	152.8	157	0.56	0.93	1.1	1.065	1.146	1.09167	1.12	1.069	1.22	1.02	1.09	0.9575	1.026	1.06667	1.05286	0.92	0.97	0.896667	0.92
1ho7	75.07	103.12	117.79	131.893	135.356	130.312	124.423	126.894	155.16	130.125	135.48	120.377	122.536	126.472	127.143	52.6	113.15	136.4	164.9	171.44	161.117	151.486	158.355	188.1	148.8	170.933	141.35	147.82	152.8	157	0.56	0.93	1.1	1.065	1.146	1.09167	1.12	1.069	1.22	1.02	1.09	0.9575	1.026	1.06667	1.05286	0.92	0.97	0.896667	0.92
1hph	131.17	110.13	112.47	125.65	126.944	131.647	129.576	136.478	105.09	111.12	109.11	118.615	121.126	125.297	126.136	173.7	133.7	141.533	163.3	159.9	164.6	163.543	173.505	109.5	133.35	125.4	139.775	148.26	153.167	156.1	1.3	1.295	1.16667	1.1425	1.094	1.115	1.08571	1.12405	0.82	0.865	0.85	0.9975	0.992	1.03833	1.07571	1.02	0.96	1.13667	1.1825
1hz3	149.21	140.19	118.483	121.655	123.558	117.813	111.707	128.989	181.19	164.16	148.49	150.157	151.158	150.323	149.733	197.6	185.65	141.3	151.525	157.66	147	133.514	160.454	239.9	211.4	193.333	192.025	191.24	188.983	192.729	1.47	1.385	1.11	1.075	1.054	1.09333	1.01714	1.06423	0.72	1.08	1.02333	1.0725	1.102	1.13	1.14429	0.97	0.995	0.97	1.09
1i6c	75.07	90.08	95.0833	97.585	104.492	99.5883	100.374	131.807	146.19	138.68	130.83	126.905	116.538	131.155	133.437	52.6	81.05	90.5333	95.275	105.48	96.6667	98.5	150.949	215.2	194.45	129.633	97.225	88.3	118.85	128	0.56	0.69	0.733333	0.755	0.784	0.746667	0.757143	0.922564	1.23	1.265	1.01667	0.8925	0.826	0.853333	0.937143	0.92	0.935	0.94	0.9425
1ibn	75.07	104.085	113.113	122.138	112.724	118.458	130.713	119.829	75.07	103.12	123.81	111.625	107.118	111.127	107.979	52.6	97.6	125.8	143.75	125.52	135.083	154.586	140.22	52.6	113.15	151.633	126.875	120.24	130.567	125.3	0.56	0.8	0.856667	1.01	0.92	1.00667	1.00429	0.9785	0.56	0.93	0.976667	0.8725	0.956	0.958333	1.00571	0.92	0.82	1.03	1.015
1ibo	75.07	104.085	113.113	122.138	112.724	118.458	130.713	119.829	75.07	103.12	123.81	111.625	107.118	111.127	107.979	52.6	97.6	125.8	143.75	125.52	135.083	154.586	140.22	52.6	113.15	151.633	126.875	120.24	130.567	125.3	0.56	0.8	0.856667	1.01	0.92	1.00667	1.00429	0.9785	0.56	0.93	0.976667	0.8725	0.956	0.958333	1.00571	0.92	0.82	1.03	1.015
1ifn	89.09	117.64	136.493	135.162	137.972	132.492	139.449	117.827	75.07	96.11	107.797	114.123	115.122	113.45	109.97	93.7	154.45	186.433	183.25	186.12	173.35	182.857	142.5	52.6	104.9	130.667	133.65	135.34	131.033	125.7	1.29	1.26	1.16	1.195	1.25	1.17833	1.11286	1.00543	0.56	0.735	0.813333	0.87	0.86	0.853333	0.915714	0.9	0.835	0.886667	0.92
1ifp	165.19	165.19	158.843	141.405	142.362	140.497	149.603	122.844	149.21	147.68	133.483	129.4	129.754	127.982	128.713	228.6	228.6	211.633	182.15	188.76	187.667	199.657	152.734	197.6	187.65	161.6	160.5	164.84	161.05	158.414	1.07	1.07	1.13667	1.175	1.186	1.15	1.12714	1.02273	1.47	1.37	1.18667	1.1175	1.088	1.04333	1.04286	1.32	1.32	1.14667	1.085
1ify	75.07	95.1	107.123	99.11	103.112	107.788	111.129	129.713	119.12	125.145	122.48	121.64	112.326	111.12	116.264	52.6	26.3	78.2667	71.85	85.9	100.533	110.986	155.469	142.1	157.9	157.667	153.775	133.54	129.533	137.157	0.56	0.54	0.683333	0.6525	0.686	0.788333	0.861429	1.01776	0.82	1.06	1.01	0.9625	0.882	0.871667	0.952857	0.92	0.78	1.00333	0.9825
1iij	174.2	174.2	174.2	167.197	159.992	155.188	151.757	128.638	147.13	146.64	155.827	139.143	132.332	129.465	127.706	250.4	250.4	250.4	241.6	229.72	220.383	214.929	164.514	182.9	180.3	203.667	176.175	162.84	135.7	138.771	0.96	0.96	0.96	1.0275	1.016	1.06333	1.05	1.00657	1.44	1.355	1.22333	1.24	1.156	1.05	1.03	0.99	0.99	0.99	0.935
1imo	121.15	118.14	108.457	110.63	114.738	124.648	131.727	132.099	89.09	111.095	123.107	122.11	123.922	123.46	126.701	135.2	67.6	76.3	96.525	111.96	135.033	151.514	156.212	93.7	118.15	139.733	140.325	147	145.033	149.7	1.11	0.815	0.973333	0.9575	1.026	1.015	1.00714	1.01826	1.29	1.165	1.25667	1.1475	1.178	1.16667	1.18143	0.74	0.69	0.76	0.9425
1inz	174.2	160.665	156.153	160.665	154.766	158.005	154.447	135.21	149.21	127.15	124.473	119.627	116.72	119.128	126.996	250.4	216.65	205.4	216.65	208.06	215.117	204.757	168.597	197.6	153.55	149.733	139.675	133.64	140.317	156.043	0.96	1.2	1.28	1.2	1.22	1.17667	1.15714	1.06674	1.47	1.145	1.03667	0.9825	0.95	1.00833	1.00143	0.99	0.87	0.83	0.87
1iwc	75.07	124.635	108.113	103.358	111.924	117.635	121.714	123.371	149.21	112.14	123.49	114.89	121.338	123.135	131.429	52.6	151.5	118.533	112.325	132.9	146.617	156.414	142.009	197.6	125.1	155.133	139.775	148.4	148.05	161.171	0.56	0.76	0.693333	0.8425	0.92	0.971667	1.00857	1.03529	1.47	1.015	1.08667	1.1375	1.198	1.14833	1.08714	0.92	0.955	0.943333	0.9325
1iwf	75.07	124.635	108.113	103.358	111.924	117.635	121.714	123.371	149.21	112.14	123.49	114.89	121.338	123.135	131.429	52.6	151.5	118.533	112.325	132.9	146.617	156.414	142.009	197.6	125.1	155.133	139.775	148.4	148.05	161.171	0.56	0.76	0.693333	0.8425	0.92	0.971667	1.00857	1.03529	1.47	1.015	1.08667	1.1375	1.198	1.14833	1.08714	0.92	0.955	0.943333	0.9325
1iyt	89.09	110.13	112.47	113.64	105.926	100.783	103.121	125.064	133.1	111.095	123.107	133.627	141.742	143.978	142.424	93.7	137.95	144.367	147.575	128.58	115.917	121.814	152.75	142.6	118.15	139.733	161.95	179.64	181.05	175.557	1.29	1.13	1.05667	1.02	0.928	0.866667	0.872857	1.02905	1.04	1.165	1.25667	1.21	1.16	1.17	1.15143	0.9	1.175	1.28	1.3325
1jdm	181.19	163.67	169.51	153.405	157.564	150.828	148.02	138.775	149.21	112.14	118.483	121.892	121.338	130.148	132.574	239.9	208.8	219.167	191.75	203.48	195.767	192.614	180.284	197.6	125.1	144.133	144.675	144.16	161.867	164.871	0.72	0.995	0.903333	0.8825	0.898	0.9	0.957143	1.03839	1.47	1.015	1	0.975	0.944	0.946667	1.01714	1.25	1.025	1.1	1.0625
1jjs	132.12	110.605	112.787	129.887	133.148	125.805	124.85	128.74	89.09	110.13	122.137	124.877	126.136	126.975	133.721	146.3	120	132.4	159.275	170.46	157.667	155.443	152.51	93.7	133.7	148.367	146.925	152.28	155.85	169.357	0.9	1.095	1.03333	0.955	1.01	1.05667	1.02286	1.06452	1.29	1.295	1.28667	1.225	1.24	1.25	1.20857	0.76	0.83	1.05	1.1
1jo5	165.19	184.715	161.52	164.69	172.6	165.695	167.909	131.331	89.09	111.095	122.793	118.368	121.314	122.957	116.116	228.6	250.1	166.733	187.65	204.44	200.733	206.329	159.535	93.7	118.15	150.5	140.25	140.72	146.217	132.843	1.07	1.03	0.86	0.885	0.906	0.916667	0.888571	1.04479	1.29	1.165	1.18667	1.095	1.084	1.12	1.04	1.32	1.23	1.03333	1.0225
1jo6	133.1	140.115	118.433	111.097	118.116	120.292	115.834	136.903	149.21	157.2	148.523	162.452	153.786	145.67	135.584	142.6	162.75	126.033	117.95	137.4	143.45	136.343	173.522	197.6	213.1	202.8	220	204.42	188.6	169.171	1.04	1.24	1.01333	1.0825	1.112	1.14333	1.16429	1.03533	1.47	1.27	1.17	1.125	1.064	1.02333	0.957143	0.72	0.735	0.796667	0.8225
1jrj	105.09	110.11	111.783	112.62	107.914	102.44	102.819	124.927	155.16	115.115	125.787	113.108	114.31	122.79	122.266	109.5	54.75	36.5	27.375	40.64	42.6333	52.1857	136.385	188.1	120.35	141.2	119.05	123.66	141.15	141.286	0.82	0.67	0.62	0.595	0.734	0.705	0.721429	0.990513	1.22	0.89	1.07333	0.945	0.92	0.945	0.927143	0.95	0.795	0.743333	0.7175
1jwf	105.09	125.64	122.81	124.9	114.934	120.137	123.859	132.126	149.21	148.17	137.157	125.14	129.954	132.817	130.29	109.5	162.35	160.633	166.025	143.34	149.067	158.514	159.314	197.6	190.25	126.833	118.55	134.36	142.45	122.1	0.82	1.025	0.986667	0.9825	0.898	0.96	0.998571	1.07816	1.47	1.455	1.14333	1.18	1.238	1.27167	1.16429	0.95	0.86	1.07	1.165
1jwo	146.19	160.195	155.527	145.428	151.182	145.51	143.461	133.076	131.17	118.13	122.477	129.16	126.354	139.335	143.029	215.2	232.8	226.933	170.2	186.24	181.4	180.3	160.107	173.7	141.6	152.3	163.625	130.9	154.35	164.957	1.23	1.095	1.14	0.985	0.98	0.968333	1.01571	1.03722	1.3	1.06	1.14	1.2225	1.082	1.06667	1.06714	0.77	0.88	0.843333	0.7925
1k1v	181.19	128.13	143.487	140.645	141.754	139.99	137.009	138.373	131.17	125.145	127.797	132.63	135.53	134.803	132.281	239.9	146.25	180.967	172.3	180.88	179.683	174.314	178.088	173.7	157.9	152.8	160.325	164.84	166.317	165.014	0.72	0.64	0.746667	0.785	0.874	0.945	0.927143	1.09244	1.3	1.06	1.05333	1.15	1.208	1.22333	1.17857	1.25	1.085	1.05333	0.98
1k91	75.07	110.63	134.15	137.395	132.942	132.805	134.711	133.843	75.07	110.63	112.13	120.88	127.736	128.308	126.426	52.6	133.9	169.233	172.65	138.12	139.483	144.943	138.378	52.6	133.9	89.2667	112.675	127.76	136.833	117.286	0.56	0.895	0.836667	0.9875	0.894	0.895	0.948571	1.00595	0.56	0.895	0.77	0.9375	0.994	0.99	0.922857	0.92	0.845	0.98	0.9225
1kdl	146.19	147.7	128.163	134.912	131.754	135.655	131.289	137.37	133.1	132.61	143.47	144.905	145.162	143.152	139.437	215.2	206.4	168.833	173.65	167.34	170.8	162.043	174.417	142.6	144.45	172.5	178.775	186.06	178.817	175.729	1.23	1.35	1.33	1.3025	1.206	1.20833	1.15286	1.10522	1.04	0.97	1.00333	1.12	1.142	1.125	1.09429	0.77	0.87	0.88	0.93
1kv4	89.09	117.64	136.493	138.917	140.372	136.165	137.597	124.191	89.09	117.64	122.15	120.395	122.55	126.49	121.147	93.7	154.45	186.433	193.625	197.94	164.95	172.129	152.707	93.7	154.45	163.7	122.775	134.66	148.083	140.314	1.29	1.26	1.16	1.1775	1.188	1.07667	1.09857	1.03	1.29	1.26	1.16333	1.0025	0.996	1.035	1.07143	0.9	0.835	0.886667	0.8575
1kx6	119.12	125.62	133.483	132.905	147.172	147.002	142.737	137.49	155.16	130.125	135.467	120.368	120.118	127.63	126.414	142.1	144.2	162	164.925	186.26	184.833	180.886	170.093	188.1	148.8	158.433	131.975	134	149.767	148.671	0.82	0.86	1.06333	1.1225	1.096	1.125	1.09429	1.01172	1.22	1.02	1.10333	0.9675	0.938	0.96	0.94	1.21	0.985	0.98	0.99
1l1k	131.17	125.145	132.147	137.9	136.554	135.978	131.566	129.643	146.19	146.19	127.157	124.655	125.958	126.985	119.569	173.7	157.9	164.5	170.4	171.06	166.317	158.2	162.735	215.2	215.2	174.7	170.325	172.7	168.3	151.771	1.3	1.06	1.13	1.1525	1.182	1.15833	1.11	1.0645	1.23	1.23	1.25	1.165	1.126	1.08833	1.01286	1.02	1.115	1.01	1.0275
1l2y	105.09	110.11	111.783	112.62	124.936	116.625	114.977	125.585	132.12	131.645	148.16	143.912	144.36	154.34	151.03	109.5	54.75	36.5	27.375	71.98	68.75	74.5714	122.98	146.3	160	186.633	185.525	183.96	198.567	195.014	0.82	0.67	0.62	0.595	0.668	0.65	0.674286	0.845	0.9	1.1	0.973333	0.9725	1.032	1.025	1.06429	0.95	0.795	0.743333	0.7175
1lbj	146.15	110.61	122.47	124.882	134.746	136.81	138.15	139.882	165.19	141.17	132.49	132.16	138.766	135.492	142.02	177.7	115.15	148.5	147.95	168.44	170.85	177.186	173.382	228.6	192.9	128.6	142	159.32	156.45	168.371	1.27	0.915	1.02	0.99	0.984	1.06	1.08429	1.06273	1.07	0.99	0.833333	0.8675	0.908	0.893333	0.868571	0.8	0.86	0.83	0.8125
1lv4	131.17	138.66	130.817	116.88	116.53	109.62	118.846	127.951	105.09	105.09	119.797	126.395	127.35	123.64	129.576	173.7	175.7	117.133	101	80.8	76.1	101	145.71	109.5	109.5	138.867	157.95	161.1	152.5	163.371	1.3	1.285	1.03	0.9125	0.834	0.788333	0.812857	0.955714	0.82	0.82	1.03667	1.085	1.128	1.07667	1.07571	1.02	0.91	0.82	0.845
1lyp	89.09	110.13	122.15	120.395	122.55	123.987	116.999	136.225	75.07	103.12	126.813	131.657	140.166	138.667	143.743	93.7	133.7	160.867	120.65	131.26	138.333	126.086	177.872	52.6	113.15	158.9	172.975	188.46	186	195.2	1.29	1.295	1.27333	1.085	1.128	1.15667	1.07143	1.09563	0.56	0.93	0.94	1.0125	1.002	1.05167	1.03857	0.9	0.96	0.896667	0.8325
1meq	174.2	160.195	155.84	160.43	157.574	150.837	146.024	132.85	117.15	131.67	131.503	135.41	131.354	131.323	123.287	250.4	232.8	216.167	224.725	215.32	205.633	198.714	164.03	157.2	186.2	184.867	184.375	147.5	151.867	137.686	0.96	1.095	1.21	1.1475	1.172	1.12833	1.09714	1.03565	0.91	1.07	1.03667	1.1375	1.014	1.06167	0.99	0.99	0.88	0.836667	0.875
1mot	146.19	130.66	130.83	124.395	117.334	126.812	123.709	117.415	89.09	102.11	97.77	116.877	116.932	109.955	112.986	215.2	107.6	129.633	124.6	118.42	140.417	136	132.014	93.7	46.85	62.4667	109.45	119	107.933	117.329	1.23	0.875	1.01667	0.9675	1.032	1.02	0.991429	0.948214	1.29	0.905	1.03333	1.015	0.994	0.921667	0.975714	0.77	0.705	0.81	0.845
1mp6	131.17	152.685	146.157	142.41	140.162	150.842	148.031	126.425	105.09	105.09	114.427	114.603	117.916	117.788	117.697	173.7	212.05	188.9	185.1	184.52	199.033	195.414	153.256	109.5	109.5	120.533	90.4	107.06	115.417	121.386	1.3	1.13	1.1	1.15	1.114	1.09333	1.12286	1.0336	0.82	0.82	0.893333	0.8	0.9	0.901667	0.902857	1.02	1.005	0.91	0.9375
1nd9	132.12	131.645	139.483	137.887	136.544	135.648	133.287	127.829	119.12	126.11	123.123	122.123	123.932	127.642	126.424	146.3	160	169.367	162.675	166.58	167.767	164.1	158.031	142.1	142.35	147.3	146	153.24	163.567	160.5	0.9	1.1	1.14	1.115	1.086	1.12167	1.07857	1.08286	0.82	0.93	0.923333	0.8975	0.912	0.965	0.944286	0.76	0.89	0.953333	0.895
1NIY	131.17	139.15	153.163	151.42	145.366	155.178	157.896	131.631	147.13	134.14	133.15	118.63	127.942	119.13	122.996	182.2	182.55	201.667	205.05	191.08	204.5	211.057	157.389	182.9	159.05	163.933	136.1	154.6	137.6	148.686	0.97	1.205	1.04333	1.09	1.094	1.07667	1.06	1.01	1.44	1.275	1.28333	1.1025	1.096	1.00667	1.03857	1.45	1.1	1.15	1.055
1nmj	146.19	139.155	127.8	114.618	115.124	118.12	122.264	130.458	133.1	111.095	123.107	133.627	121.916	127.457	128.263	215.2	180.75	157	130.9	136.16	137.233	143.757	160.05	142.6	118.15	139.733	161.95	140.08	148.083	147.3	1.23	1.065	0.983333	0.8775	0.884	0.91	0.985714	1.06	1.04	1.165	1.25667	1.21	1.08	1.10333	1.09429	0.77	0.765	0.826667	0.85
1o06	89.09	118.11	127.783	118.11	123.914	132.295	132.134	129.28	147.13	147.13	142.453	135.623	135.118	134.46	136.136	93.7	138.3	153.167	138.3	147.22	164.417	165.743	151.99	182.9	182.9	169.467	127.1	130.2	137.45	148.557	1.29	1.365	1.39	1.365	1.38	1.31	1.30857	1.2125	1.44	1.44	1.30667	1.11	1.096	1.13	1.14429	0.9	0.825	0.8	0.825
1odp	75.07	103.595	118.107	125.127	126.336	120.128	123.986	133.743	181.19	143.14	139.793	141.627	139.536	145.313	145.433	52.6	99.45	127.267	149.25	154.14	144.067	149.614	167.98	239.9	174.7	164	168.725	169.72	183.167	182.386	0.56	0.73	0.966667	1.0325	1.086	1.12	1.16571	1.1405	0.72	0.77	0.86	1.005	1.064	1.04667	1.07857	0.92	0.84	0.81	0.8
1odq	75.07	103.595	118.107	125.127	126.336	120.128	123.986	133.743	181.19	143.14	139.793	141.627	139.536	145.313	145.433	52.6	99.45	127.267	149.25	154.14	144.067	149.614	167.98	239.9	174.7	164	168.725	169.72	183.167	182.386	0.56	0.73	0.966667	1.0325	1.086	1.12	1.16571	1.1405	0.72	0.77	0.86	1.005	1.064	1.04667	1.07857	0.92	0.84	0.81	0.8
1odr	75.07	103.595	118.107	125.127	126.336	120.128	123.986	133.743	181.19	143.14	139.793	141.627	139.536	145.313	145.433	52.6	99.45	127.267	149.25	154.14	144.067	149.614	167.98	239.9	174.7	164	168.725	169.72	183.167	182.386	0.56	0.73	0.966667	1.0325	1.086	1.12	1.16571	1.1405	0.72	0.77	0.86	1.005	1.064	1.04667	1.07857	0.92	0.84	0.81	0.8
1oef	89.09	89.09	108.11	110.37	117.534	122.467	121.707	134.69	105.09	154.665	158.173	155.412	147.356	144.658	140.729	93.7	93.7	121.7	130.575	147.5	153.4	153.943	163.4	109.5	190.55	203.233	198.15	158.52	161.05	160.5	1.29	1.29	1.28333	1.19	1.198	1.23833	1.19143	1.12417	0.82	0.905	0.96	1.08	0.968	1.02333	1.00714	0.9	0.9	0.866667	1.0225
1oeg	119.12	97.095	103.78	100.108	97.904	105.945	107.546	127.054	115.13	123.15	121.15	127.645	128.736	132.148	134.149	142.1	97.35	117.3	111.4	107.86	119.5	124.886	151.343	0	86.85	110.3	128.45	131.28	142.333	147.386	0.82	0.69	0.763333	0.895	0.974	1.02333	1.00714	1.08478	0.52	0.91	0.91	1.0425	1.042	1.11333	1.13571	1.21	1.065	1.20667	1.13
1oei	115.13	130.64	112.117	135.148	123.132	115.122	109.4	115.12	155.16	115.115	101.767	95.0925	116.922	109.947	115.119	0	88.85	76.7667	125.475	110.9	101.183	94.2429	105.975	188.1	120.35	97.7667	86.475	123.5	111.683	121.114	0.52	0.895	0.783333	0.835	0.78	0.743333	0.717143	0.78	1.22	0.89	0.78	0.725	0.778	0.741667	0.817143	0.64	0.72	0.786667	0.875
1omw	121.15	113.12	110.443	119.38	124.93	133.142	137.72	134.415	149.21	141.155	133.153	137.167	130.752	126.475	123.42	135.2	122.35	118.067	142.35	150.46	167.117	175.9	167.201	197.6	170.1	165.8	173.75	160.9	152.333	146.214	1.11	0.965	0.916667	0.995	1.084	1.06333	1.06429	1.09045	1.47	1.255	1.14	1.2225	1.142	1.08833	1.05	0.74	0.845	0.88	0.8525
1opp	149.21	147.7	128.163	122.395	124.15	127.98	124.71	129.377	119.12	117.125	122.45	121.125	117.918	115.78	111.967	197.6	206.4	168.833	154	157.94	162.1	154.586	158.997	142.1	71.05	94.9	110.475	110.28	110.15	107.8	1.47	1.35	1.33	1.2025	1.222	1.25833	1.19571	1.09737	0.82	0.67	0.793333	0.8225	0.822	0.821667	0.888571	0.97	0.87	0.88	0.8975
1p82	105.09	97.09	104.433	108.105	110.308	116.445	112.537	124.655	89.09	117.64	117.477	121.138	123.144	126.985	125.291	109.5	101.6	115.1	121.85	125.9	135.4	129.443	149.76	93.7	154.45	155.367	153.1	158.92	168.3	144.257	0.82	1.055	0.976667	0.9375	0.914	1.00167	1.04286	1.0976	1.29	1.26	1.14333	1.0825	1.06	1.08833	1.00714	0.95	0.925	1.02	1.0675
1p83	105.09	97.09	104.433	108.105	110.308	116.445	112.537	124.655	89.09	117.64	117.477	121.138	123.144	126.985	125.291	109.5	101.6	115.1	121.85	125.9	135.4	129.443	149.76	93.7	154.45	155.367	153.1	158.92	168.3	144.257	0.82	1.055	0.976667	0.9375	0.914	1.00167	1.04286	1.0976	1.29	1.26	1.14333	1.0825	1.06	1.08833	1.00714	0.95	0.925	1.02	1.0675
1p9c	133.1	111.095	109.093	118.603	112.7	118.275	112.103	126.845	149.21	134.165	133.167	126.147	130.148	132.815	134.86	142.6	118.15	115.267	132.175	124.48	133.35	121.814	149.442	197.6	169.85	173.967	157.85	161.82	164.467	167.1	1.04	1.165	1.05	1.1475	1.176	1.19167	1.10143	1.10333	1.47	1.145	1.08667	1.02	1.07	1.10333	1.15143	0.72	0.81	0.856667	0.83
1p9i	147.13	111.1	113.117	121.385	114.926	117.633	119.567	126.036	146.15	138.66	136.48	124.632	125.94	126.812	121.423	182.9	117.75	130.9	151.975	140.32	145.883	149.857	158.076	177.7	175.7	165.9	147.85	153.02	156.467	147.5	1.44	1	0.97	1.035	1.086	1.12167	1.14714	1.21414	1.27	1.285	1.15667	1.19	1.212	1.22667	1.23571	0.75	0.835	1.05333	0.9825
1pd6	147.13	146.66	136.823	143.915	141.366	142.327	139.011	129.354	133.1	140.115	142.14	143.153	135.54	132.803	126.559	182.9	199.05	185.1	195.975	191.52	190.083	183.229	159.927	142.6	162.75	180.233	188.975	173.08	167.917	157.314	1.44	1.335	1.19333	1.1625	1.19	1.23167	1.17286	1.07691	1.04	1.24	1.23667	1.235	1.152	1.09667	1.12429	0.75	0.76	1.00333	1.0825
1pi7	117.15	124.16	117.803	139.412	134.96	131.992	131.874	120.357	89.09	110.13	112.47	106.625	111.534	112.47	113.139	157.2	169.7	149.633	180.125	175.54	172.483	173.871	156.105	93.7	137.95	144.367	131.7	140.1	142.95	144.986	0.91	0.94	0.9	0.9225	0.92	0.918333	0.925714	1.02895	1.29	1.13	1.05667	1.115	1.152	1.11167	1.08286	1.49	1.47	1.29667	1.2575
1pi8	117.15	124.16	117.803	139.412	134.96	131.992	131.874	120.357	89.09	110.13	112.47	106.625	111.534	112.47	113.139	157.2	169.7	149.633	180.125	175.54	172.483	173.871	156.105	93.7	137.95	144.367	131.7	140.1	142.95	144.986	0.91	0.94	0.9	0.9225	0.92	0.918333	0.925714	1.02895	1.29	1.13	1.05667	1.115	1.152	1.11167	1.08286	1.49	1.47	1.29667	1.2575
1pje	117.15	124.16	117.803	139.412	134.96	131.992	131.874	120.357	89.09	110.13	112.47	106.625	111.534	112.47	113.139	157.2	169.7	149.633	180.125	175.54	172.483	173.871	156.105	93.7	137.95	144.367	131.7	140.1	142.95	144.986	0.91	0.94	0.9	0.9225	0.92	0.918333	0.925714	1.02895	1.29	1.13	1.05667	1.115	1.152	1.11167	1.08286	1.49	1.47	1.29667	1.2575
1pp5	75.07	128.13	140.483	131.635	131.542	128.807	127.423	118.365	75.07	75.07	79.7433	78.575	93.892	97.7683	100.249	52.6	146.25	173.7	157.65	162.56	135.467	136.414	126.081	52.6	52.6	66.3	62.875	87.92	99.4667	85.2571	0.56	0.64	0.783333	0.7925	0.828	0.776667	0.782857	0.825238	0.56	0.56	0.803333	0.7425	0.838	0.85	0.802857	0.92	1.085	1.16333	1.11
1ppt	181.19	177.695	170.183	171.188	160.774	153.503	148.31	135.254	75.07	95.1	98.43	110.36	111.314	112.615	122.411	239.9	245.15	226.133	232.2	214.18	204.683	197.9	152.056	52.6	26.3	54.0333	84.95	67.96	80.3167	103.114	0.72	0.84	0.966667	0.965	0.936	0.931667	0.928571	0.939167	0.56	0.54	0.633333	0.7925	0.738	0.751667	0.747143	1.25	1.12	1.10667	1.0775
1psm	146.19	138.68	136.493	131.657	123.144	127.142	129.863	124.497	147.13	118.11	139.137	140.9	141.958	133.147	135.01	215.2	194.45	178.4	173.1	157.22	161.5	169.171	152.942	182.9	138.3	172.167	182.925	189.38	173.433	179.4	1.23	1.265	1.14333	1.085	1.126	1.17833	1.18571	1.22184	1.44	1.365	1.15	1.17	1.182	1.2	1.20429	0.77	0.895	0.85	1.01
1psv	174.2	124.635	122.797	133.395	130.54	133.305	133	137.435	146.19	130.66	147.503	140.407	130.144	137.487	136.584	250.4	151.5	148.367	168.425	163.16	166.45	167.486	172.032	215.2	107.6	151.7	149.3	138.18	156.883	160.5	0.96	0.76	0.78	0.8525	0.846	0.945	0.995714	1.01143	1.23	0.875	0.823333	0.8225	0.916	0.923333	0.93	0.99	0.955	1.04	1.11
1pv0	105.09	105.09	109.11	108.105	112.718	115.793	121.417	135.888	149.21	161.705	156.533	150.192	141.172	139.827	140.87	109.5	109.5	125.4	121.425	133.58	141.683	148.314	173.633	197.6	224	221.067	209.225	189.28	181.5	181.7	0.82	0.82	0.85	0.8425	0.868	0.885	0.932857	1.08891	1.47	1.215	1.22	1.24	1.156	1.13667	1.18	0.95	0.95	1.13	1.085
1q2f	75.07	124.635	131.807	128.143	131.752	129.318	140.021	143.446	115.13	115.13	120.477	116.63	122.534	126.633	125.56	52.6	151.5	160.233	159.475	170.62	168.383	183.129	178.894	0	0	57.9	70.8	92.18	107.3	112.271	0.56	0.76	0.93	0.925	0.986	0.973333	0.975714	1.05875	0.52	0.52	0.78	0.79	0.886	0.978333	0.955714	0.92	0.955	0.903333	1.05
1q2i	75.07	124.635	131.807	128.143	131.752	129.318	140.021	143.446	115.13	115.13	120.477	116.63	122.534	126.633	125.56	52.6	151.5	160.233	159.475	170.62	168.383	183.129	178.894	0	0	57.9	70.8	92.18	107.3	112.271	0.56	0.76	0.93	0.925	0.986	0.973333	0.975714	1.05875	0.52	0.52	0.78	0.79	0.886	0.978333	0.955714	0.92	0.955	0.903333	1.05
1q71	75.07	128.13	140.483	131.635	131.542	128.807	127.423	118.365	75.07	75.07	79.7433	78.575	93.892	97.7683	100.249	52.6	146.25	173.7	157.65	162.56	135.467	136.414	126.081	52.6	52.6	66.3	62.875	87.92	99.4667	85.2571	0.56	0.64	0.783333	0.7925	0.828	0.776667	0.782857	0.825238	0.56	0.56	0.803333	0.7425	0.838	0.85	0.802857	0.92	1.085	1.16333	1.11
1qg9	174.2	131.645	131.487	131.407	134.364	133.832	133.451	135.197	132.12	124.635	132.133	144.398	139.342	143.65	140.146	250.4	172.05	172.6	175	183.04	182.9	181.586	173.714	146.3	151.75	162.133	181.575	173.68	182.833	177.014	0.96	1.125	1.18333	1.13	1.15	1.12	1.14571	1.00476	0.9	0.905	1.08333	0.9925	0.958	0.976667	0.954286	0.99	0.945	0.97	1.09
1QK6	131.17	138.68	160.533	156.947	149.788	158.863	157.053	131.3	89.09	105.12	118.81	107.875	109.73	118.973	120.991	173.7	194.45	220.167	218.925	202.18	213.75	213.957	154.718	93.7	114.45	148.033	124.175	130.78	147.083	146.443	1.3	1.265	1.17333	1.1875	1.172	1.14167	1.15429	1.03303	1.29	1.2	1.21	1.0475	1.02	1.02833	1.03	1.02	0.895	0.976667	0.925
1qlo	174.2	124.635	141.157	142.415	140.356	138.825	140.011	135.589	149.21	127.15	152.847	136.907	135.76	137.655	139.306	250.4	151.5	184.467	192.15	182.98	182.85	182.857	166.262	197.6	153.55	192.9	168.1	169.22	171.5	175.229	0.96	0.76	0.826667	0.9275	0.922	0.93	1.00286	1.04176	1.47	1.145	1.09333	1.1425	1.174	1.21833	1.25429	0.99	0.955	0.966667	0.9175
1qys	133.1	125.125	108.44	118.112	120.724	124.962	117.834	130.686	174.2	139.645	118.12	121.865	123.726	127.463	125.99	142.6	149.9	117.467	133.825	141.8	147.783	134.186	162.618	250.4	179.95	137.5	138.775	147.46	152.5	153.171	1.04	0.975	0.836667	0.9875	1.05	1.08667	1.01143	1.01949	0.96	0.89	0.78	0.845	0.87	0.936667	0.932857	0.72	1.105	1.04333	0.97
1res	132.12	118.605	128.113	129.115	129.526	127.463	130.139	131.261	75.07	124.635	131.82	142.415	143.17	141.17	140.017	146.3	127.9	146.233	146.25	153.44	154.067	162.8	164.53	52.6	151.5	172.733	192.15	196.76	194.333	186.943	0.9	0.86	1.05333	1.015	1.006	0.99	1.02429	1.02256	0.56	0.76	0.916667	0.9275	0.988	0.985	0.992857	0.76	0.855	0.82	0.805
1ret	132.12	118.605	128.113	129.115	129.526	127.463	130.139	131.261	75.07	124.635	131.82	142.415	143.17	141.17	140.017	146.3	127.9	146.233	146.25	153.44	154.067	162.8	164.53	52.6	151.5	172.733	192.15	196.76	194.333	186.943	0.9	0.86	1.05333	1.015	1.006	0.99	1.02429	1.02256	0.56	0.76	0.916667	0.9275	0.988	0.985	0.992857	0.76	0.855	0.82	0.805
1rij	105.09	110.11	111.783	112.62	124.936	116.625	114.977	121.174	89.09	110.13	122.137	128.385	128.942	129.313	121.564	109.5	54.75	36.5	27.375	71.98	68.75	74.5714	119.37	93.7	133.7	148.367	157	160.34	162.567	146.857	0.82	0.67	0.62	0.595	0.668	0.65	0.674286	0.933478	1.29	1.295	1.28667	1.325	1.32	1.31667	1.20857	0.95	0.795	0.743333	0.7175
1rkl	132.12	139.155	131.147	124.632	129.548	127.81	124.564	128.2	149.21	140.19	128.49	129.643	133.14	135.308	134.717	146.3	180.75	120.5	117.75	133.72	135.117	131.457	155.794	197.6	189.9	163.1	157.975	162.96	165.417	166.6	0.9	1.065	0.883333	0.8675	0.988	0.96	0.94	1.04417	1.47	1.22	1.08667	1.075	1.148	1.16833	1.18714	0.76	0.765	0.723333	0.78
1s4t	181.19	165.2	154.173	152.412	156.77	160.84	163.747	147.583	105.09	139.645	131.473	131.398	131.352	135.32	139.587	239.9	218.75	194.6	191.675	203.42	209.5	213.843	180.319	109.5	179.95	119.967	133.4	143.16	150.65	161.786	0.72	1.095	1.03	1.1325	1.098	1.035	0.99	0.97381	0.82	0.89	0.766667	0.9	0.914	0.965	0.98	1.25	1.11	0.993333	0.9325
1s4w	147.13	111.1	123.11	129.115	129.912	130.443	132.827	136.692	146.19	131.67	112.803	125.9	133.758	135.83	141.311	182.9	117.75	139.467	150.325	148.78	147.75	152.771	158.525	215.2	186.2	141.667	163.4	176.44	182.9	192.543	1.44	1	1.14667	1.22	1.184	1.16	1.2	1.0535	1.23	1.07	0.9	0.9425	0.968	1.01167	1.00429	0.75	0.835	0.806667	0.7925
1smz	131.17	131.17	136.177	138.68	128.762	129.163	123.439	122.586	75.07	139.655	132.81	132.4	132.344	127.802	122.271	173.7	177.95	190.367	196.575	176	175.617	163.914	152.707	52.6	162.1	155.433	160	157.26	149.3	141.357	1.3	1.135	1.16667	1.1825	1.204	1.22	1.23	1.08296	0.56	0.775	0.79	0.9175	0.914	0.898333	0.954286	1.02	1.235	1.08	1.0025
1sol	174.2	174.2	141.157	142.415	137.362	138.827	142.593	136.558	146.19	150.675	139.5	133.912	130.156	130.483	132.861	250.4	250.4	184.467	192.15	185.16	183.917	190.3	172.62	215.2	201.65	186.833	179.425	143.54	144	149.557	0.96	0.96	0.826667	0.9275	0.924	0.981667	0.994286	1.0175	1.23	1.225	1.12	1.0675	0.958	0.948333	1.01857	0.99	0.99	0.966667	0.9175
1sut	181.19	149.17	157.513	161.685	147.166	144.5	140.304	135.523	115.13	130.64	131.133	120.623	125.736	126.642	129.434	239.9	198.55	215.833	224.475	198.32	195.633	167.686	161.395	0	88.85	108	104.425	126.58	134.433	145.971	0.72	0.815	0.863333	0.8875	0.968	0.968333	0.904286	1.00318	0.52	0.895	0.896667	0.995	1.042	1.085	1.10571	1.25	1.37	1.24333	1.18
1t5q	146.19	146.17	127.143	128.15	128.754	141.335	140.019	135.18	181.19	135.14	139.137	123.12	122.32	129.465	129.709	215.2	196.45	162.2	165.075	166.8	184.267	178.843	168.693	239.9	166.8	172.167	142.275	142.24	156.633	160.286	1.23	1.25	1.26333	1.2725	1.278	1.23	1.18286	1.07667	0.72	1.005	1.15	1.0025	0.966	0.983333	0.981429	0.77	0.785	0.823333	0.8725
1u0p	131.17	148.18	138.493	130.143	130.348	130.485	128.58	131.476	75.07	128.13	129.143	125.64	129.938	123.13	121.987	173.7	201.15	181.467	163.475	165.52	166.883	165.5	153.304	52.6	146.25	158.233	118.675	131.52	125.217	107.329	1.3	1.185	1.06333	1.0025	1.062	1.10167	1.07429	0.981852	0.56	0.64	0.75	0.6925	0.842	0.916667	0.86	1.02	1.17	1.18333	1.125
1ujl	181.19	163.69	153.493	151.667	147.568	140.488	136.866	126.708	89.09	110.13	98.4433	106.862	115.332	120.632	124.277	239.9	227.55	199.233	203.225	199.02	184.1	157.8	142.229	93.7	137.95	109.5	118.7	134.48	142.55	147.571	0.72	0.975	0.996667	1.055	1.038	1.00167	0.932857	0.954524	1.29	1.13	0.94	0.93	1.038	1.105	1.12857	1.25	1.01	0.913333	0.8775
1usd	105.09	90.08	118.12	125.138	134.95	134.32	136.15	137.222	105.09	105.09	114.427	131.118	125.912	127.11	127.69	109.5	81.05	137.5	156.925	175.62	175.3	176.386	177.143	109.5	109.5	120.533	150.375	142.2	142.267	146.757	0.82	0.69	0.78	0.8925	0.906	0.971667	1.03857	1.14548	0.82	0.82	0.893333	0.85	0.844	0.876667	0.937143	0.95	0.935	0.953333	0.9075
1use	174.2	160.195	164.863	156.44	154.578	153.173	148.027	139.128	105.09	105.09	114.427	131.118	125.912	127.11	127.69	250.4	232.8	238.667	222.425	214.52	208.383	201.071	181.35	109.5	109.5	120.533	150.375	142.2	142.267	146.757	0.96	1.095	1.05	1.1125	1.178	1.19333	1.15286	1.164	0.82	0.82	0.893333	0.85	0.844	0.876667	0.937143	0.99	0.88	0.916667	0.9425
1v1d	131.17	140.19	137.5	135.917	144.972	149.843	153.323	136.276	89.09	102.11	111.797	120.63	119.53	124.13	132.281	173.7	185.65	172.533	174.95	187.94	198.35	205.786	151.226	93.7	46.85	89.1333	112.575	90.06	105.533	124.729	1.3	1.385	1.22333	1.16	1.072	1.05333	1.04	1.05258	1.29	0.905	1.03667	1.1375	1.014	1.085	1.03286	1.02	0.995	0.916667	1.05
1v92	75.07	75.07	94.4133	107.593	122.312	129.458	125.977	129.984	149.21	119.15	128.477	133.14	141.352	142.152	140.859	52.6	52.6	82.6	107.675	134.12	149.867	144.1	159.646	197.6	145.65	158.067	164.275	181.5	180.867	175.4	0.56	0.56	0.72	0.9	0.864	0.898333	0.887143	1.11065	1.47	1.38	1.4	1.41	1.32	1.31167	1.27286	0.92	0.92	0.853333	0.8275
1vd7	132.12	110.605	117.46	131.645	134.546	126.97	121.559	127.57	147.13	133.125	123.78	129.618	133.12	139.967	132.699	146.3	120	137.9	166.025	168.36	155.917	147.029	158.304	182.9	162.5	144.833	154.35	160.06	175.117	163.486	0.9	1.095	1.16333	1.1125	1.144	1.16833	1.18571	1.1687	1.44	1.13	1.02667	1.13	1.192	1.15333	1.17286	0.76	0.83	0.893333	0.9175
1vd8	105.09	105.09	113.783	128.887	132.348	125.138	119.989	134.406	147.13	126.11	122.45	128.62	132.126	139.138	131.989	109.5	109.5	130.9	160.775	171.66	158.667	149.386	165.413	182.9	146.2	97.4667	118.825	130.6	150.567	142.443	0.82	0.82	0.98	0.975	1.026	1.07	1.10143	1.09435	1.44	1.13	0.926667	1.055	1.098	1.075	1.10571	0.95	0.95	0.973333	0.9775
1vd9	132.12	110.605	117.46	131.645	140.156	131.645	125.566	134.8	147.13	133.125	146.817	146.895	146.746	151.322	142.431	146.3	120	137.9	166.025	182.9	168.033	157.414	172.743	182.9	162.5	191.8	189.575	187.2	197.733	182.871	0.9	1.095	1.16333	1.1125	1.082	1.11667	1.14143	1.12826	1.44	1.13	1.07333	1.165	1.186	1.14833	1.16857	0.76	0.83	0.893333	0.9175
1vda	105.09	97.09	113.443	128.632	132.144	124.968	119.843	130.447	147.13	133.125	127.127	117.618	123.324	131.803	133.853	109.5	101.6	126.967	157.825	169.3	156.7	147.7	158.304	182.9	162.5	108.333	104.675	119.28	141.133	146.357	0.82	1.055	1.12667	1.085	1.114	1.14333	1.16429	1.12304	1.44	1.13	0.926667	1.0175	1.068	1.05	1.08143	0.95	0.925	0.883333	0.91
1vdb	132.12	110.605	117.46	131.645	134.546	126.97	121.559	127.57	147.13	133.125	123.78	129.618	133.12	139.967	132.699	146.3	120	137.9	166.025	168.36	155.917	147.029	158.304	182.9	162.5	144.833	154.35	160.06	175.117	163.486	0.9	1.095	1.16333	1.1125	1.144	1.16833	1.18571	1.1687	1.44	1.13	1.02667	1.13	1.192	1.15333	1.17286	0.76	0.83	0.893333	0.9175
1vii	165.19	148.18	123.81	129.405	132.95	135.157	136.733	133.9	149.21	140.19	128.49	129.643	133.14	133.133	137.713	228.6	201.15	151.633	167.525	170.6	178.033	183.343	166.103	197.6	185.65	160.267	155.85	161.26	158.15	168.214	1.07	1.185	0.976667	1.04	1.12	1.13833	1.15143	1.11111	1.47	1.385	1.19667	1.1575	1.214	1.185	1.16857	1.32	1.17	1.08667	1.0075
1vpu	131.17	132.135	132.457	128.63	129.524	141.977	138.141	131.09	131.17	138.66	136.163	135.398	143.158	141.16	139.733	173.7	158.15	152.967	154.025	151.74	171.717	147.186	156.76	173.7	175.7	177.867	169.05	185.32	183.383	183.214	1.3	1.17	1.12667	1.0725	1.066	1.05333	0.977143	1.08289	1.3	1.285	1.18	1.145	1.108	1.14	1.11571	1.02	0.87	0.82	0.9875
1vtp	105.09	111.12	103.777	107.12	114.934	113.293	117.993	127.864	105.09	126.11	144.47	130.625	125.518	128.963	127.276	109.5	133.35	120.133	129.4	146.56	140.383	151.071	157.842	109.5	146.2	177.433	156.5	147.1	158.45	158.271	0.82	0.865	1.00667	0.9825	1.032	0.996667	1.03	1.05423	0.82	1.13	0.993333	1.0675	1.018	1.05333	1.03286	0.95	1.22	1.11333	1.2075
1w4e	75.07	75.07	79.7433	92.6	114.928	110.622	113.833	128.61	132.12	153.16	160.173	149.417	145.768	136.322	138.163	52.6	52.6	66.3	93.15	128.84	122.983	125.786	158.487	146.3	198.35	215.7	201.075	197.3	180.033	182.543	0.56	0.56	0.803333	0.9275	0.94	0.998333	1.00429	0.999333	0.9	0.93	0.94	0.9325	0.94	0.998333	1.06571	0.92	0.92	0.913333	0.94
1w4f	75.07	75.07	79.7433	92.6	114.928	110.622	113.833	128.61	132.12	153.16	160.173	149.417	145.768	136.322	138.163	52.6	52.6	66.3	93.15	128.84	122.983	125.786	158.487	146.3	198.35	215.7	201.075	197.3	180.033	182.543	0.56	0.56	0.803333	0.9275	0.94	0.998333	1.00429	0.999333	0.9	0.93	0.94	0.9325	0.94	0.998333	1.06571	0.92	0.92	0.913333	0.94
1w4g	75.07	75.07	79.7433	92.6	107.118	104.113	108.254	128.254	132.12	153.16	160.173	149.417	145.768	136.322	138.163	52.6	52.6	66.3	93.15	120.24	115.817	119.643	158.236	146.3	198.35	215.7	201.075	197.3	180.033	182.543	0.56	0.56	0.803333	0.9275	0.956	1.01167	1.01571	1.00711	0.9	0.93	0.94	0.9325	0.94	0.998333	1.06571	0.92	0.92	0.913333	0.94
1w4h	89.09	117.64	108.123	113.885	122.14	126.148	129.146	124.445	146.15	139.135	136.797	135.873	126.516	127.292	124.12	93.7	154.45	134.2	144.075	152.88	163.267	166.071	149.044	177.7	162	156.767	153.225	141.32	146.717	141.4	1.29	1.26	1.27	1.2775	1.266	1.26	1.28571	1.06689	1.27	1.085	1.02333	1.0275	1.08	1.11667	1.07429	0.9	0.835	0.856667	0.8975
1waz	133.1	111.095	122.78	135.635	137.746	143.822	144.154	125.078	119.12	117.125	117.133	120.642	119.944	121.815	123.151	142.6	118.15	138	166.1	175.92	188.333	186.814	151.165	142.1	71.05	99.7667	118.25	126.04	135.4	140.871	1.04	1.165	1.2	1.14	1.158	1.125	1.14571	1.00891	0.82	0.67	0.75	0.8875	0.892	0.905	0.961429	0.72	0.81	0.806667	0.8525
1wn4	115.13	123.15	107.123	99.11	105.522	109.955	104.971	123.065	89.09	110.13	122.463	121.627	126.532	129.808	127.711	0	86.85	75.4333	69.725	90.52	99.8167	93.0714	141.264	93.7	133.7	150.1	148.1	154.02	164.217	140.757	0.52	0.91	0.793333	0.735	0.848	0.856667	0.814286	1.09929	1.29	1.295	1.34333	1.2125	1.224	1.225	1.12429	0.64	0.83	0.86	0.875
1wn8	115.13	123.15	107.123	116.89	119.746	124.147	127.727	128.056	75.07	96.11	112.803	110.875	109.718	115.953	116.406	0	86.85	75.4333	110.375	123.04	132.15	141.5	155.245	52.6	104.9	141.667	133.625	128.8	137.817	138.429	0.52	0.91	0.793333	0.9025	0.982	1.03	1.09286	1.07727	0.56	0.735	0.9	0.88	0.868	0.963333	0.942857	0.64	0.83	0.86	0.8375
1wnk	132.12	110.605	117.46	131.645	140.156	131.645	125.566	134.8	147.13	133.125	146.817	146.895	146.746	151.322	142.431	146.3	120	137.9	166.025	182.9	168.033	157.414	172.743	182.9	162.5	191.8	189.575	187.2	197.733	182.871	0.9	1.095	1.16333	1.1125	1.082	1.11667	1.14143	1.12826	1.44	1.13	1.07333	1.165	1.186	1.14833	1.16857	0.76	0.83	0.893333	0.9175
1wnm	105.09	105.09	113.783	128.887	132.348	125.138	119.989	134.406	147.13	126.11	122.45	128.62	132.126	139.138	131.989	109.5	109.5	130.9	160.775	171.66	158.667	149.386	165.413	182.9	146.2	97.4667	118.825	130.6	150.567	142.443	0.82	0.82	0.98	0.975	1.026	1.07	1.10143	1.09435	1.44	1.13	0.926667	1.055	1.098	1.075	1.10571	0.95	0.95	0.973333	0.9775
1wnn	105.09	97.09	113.443	128.632	132.144	124.968	119.843	130.447	147.13	133.125	127.127	117.618	123.324	131.803	133.853	109.5	101.6	126.967	157.825	169.3	156.7	147.7	158.304	182.9	162.5	108.333	104.675	119.28	141.133	146.357	0.82	1.055	1.12667	1.085	1.114	1.14333	1.16429	1.12304	1.44	1.13	0.926667	1.0175	1.068	1.05	1.08143	0.95	0.925	0.883333	0.91
1wr3	131.17	118.13	117.13	131.398	136.15	147.498	147.306	134.282	75.07	90.08	98.43	102.605	108.318	109.453	110.264	173.7	141.6	94.4	133.4	144.34	165.55	167.286	145.636	52.6	81.05	54.0333	40.525	67.16	55.9667	47.9714	1.3	1.06	0.88	0.9	0.964	0.968333	1.01143	0.912778	0.56	0.69	0.633333	0.605	0.744	0.706667	0.68	1.02	0.985	0.87	0.9
1wr4	149.21	140.19	131.837	142.428	137.766	148.845	144.599	133.56	75.07	90.08	98.43	92.59	100.306	102.777	103.107	197.6	189.9	126.6	157.55	154.46	173.983	169.429	153.742	52.6	81.05	54.0333	53.675	77.68	64.7333	71.1286	1.47	1.22	0.986667	0.98	0.948	0.955	0.935714	0.917778	0.56	0.69	0.633333	0.615	0.752	0.713333	0.728571	0.97	1.21	1.02	1.0125
1wr7	146.19	138.68	150.52	141.673	139.958	141.153	150.166	132.12	75.07	90.08	98.43	92.59	100.306	107.947	107.539	215.2	194.45	213.1	159.825	156.38	160.8	176.629	143.978	52.6	81.05	54.0333	53.675	79.38	95.7667	97.7286	1.23	1.265	1.16333	1.0025	1.01	1.08167	1.06857	0.934878	0.56	0.69	0.633333	0.615	0.686	0.783333	0.788571	0.77	0.895	0.926667	0.855
1wz4	75.07	75.07	79.7433	88.59	103.91	116.79	118.844	126.702	132.12	118.605	118.777	118.862	128.128	132.633	134.564	52.6	52.6	66.3	49.725	85.5	111.233	120.157	142.165	146.3	127.9	132.633	135	153.72	159.45	162.057	0.56	0.56	0.803333	0.7325	0.8	0.786667	0.86	0.946957	0.9	0.86	0.846667	0.84	0.886	0.941667	0.988571	0.92	0.92	0.913333	0.845
1x22	146.19	146.19	146.19	148.433	147.984	142.508	143.034	124.476	75.07	110.63	117.477	116.89	116.942	121.817	117.141	215.2	215.2	215.2	208.425	209.78	174.817	180.586	152.169	52.6	133.9	150	112.5	121.44	137.067	130.871	1.23	1.23	1.23	1.2275	1.228	1.11	1.12714	1.02952	0.56	0.895	0.92	0.82	0.838	0.903333	0.958571	0.77	0.77	0.77	0.8475
1x32	181.19	164.16	144.47	137.64	133.542	133.468	127.129	124.962	75.07	90.08	85.0767	100.59	103.902	108.605	113.974	239.9	211.4	177.433	172.375	169.34	164.883	154.714	144.802	52.6	81.05	71.5667	99.4	110.96	116.85	130.9	0.72	1.08	0.993333	0.9725	0.96	0.973333	1.01857	0.965319	0.56	0.69	0.646667	0.845	0.858	0.865	0.917143	1.25	1	0.983333	1.11
1xc0	147.13	146.64	122.783	110.855	109.702	108.933	108.384	118.191	75.07	120.13	135.15	123.635	125.142	126.147	124.573	182.9	180.3	137.733	116.45	115.06	114.133	113.471	134.824	52.6	140.6	169.933	150.875	155.44	159.9	137.057	1.44	1.355	1.09	0.9575	0.93	0.911667	0.898571	0.982121	0.56	0.815	0.9	0.9975	1.058	1.04333	0.968571	0.75	0.775	0.823333	0.8475
1xoo	75.07	104.085	113.113	122.138	112.724	118.458	130.713	121.331	105.09	118.13	133.817	119.13	113.122	116.13	112.267	52.6	97.6	125.8	143.75	125.52	135.083	154.586	143.065	109.5	141.6	170.6	141.1	131.62	140.05	133.429	0.56	0.8	0.856667	1.01	0.92	1.00667	1.00429	0.9915	0.82	1.06	1.06333	0.9375	1.008	1.00167	1.04286	0.92	0.82	1.03	1.015
1xop	75.07	104.085	113.113	122.138	112.724	118.458	130.713	121.933	117.15	124.16	137.837	122.145	115.534	118.14	113.99	52.6	97.6	125.8	143.75	125.52	135.083	154.586	145.45	157.2	165.45	186.5	153.025	141.16	148	140.243	0.56	0.8	0.856667	1.01	0.92	1.00667	1.00429	0.996	0.91	1.105	1.09333	0.96	1.026	1.01667	1.05571	0.92	0.82	1.03	1.015
1y03	89.09	89.09	89.09	89.09	89.09	89.09	89.09	105.597	75.07	90.08	109.79	115.373	110.116	110.952	107.829	93.7	93.7	93.7	93.7	93.7	93.7	93.7	117.509	52.6	81.05	119.9	126.5	119.94	99.95	99.0571	1.29	1.29	1.29	1.29	1.29	1.29	1.29	1.17229	0.56	0.69	0.95	0.9375	1.008	0.926667	0.978571	0.9	0.9	0.9	0.9
1y04	89.09	89.09	89.09	89.09	89.09	89.09	89.09	105.597	75.07	90.08	109.79	115.373	110.116	110.952	107.829	93.7	93.7	93.7	93.7	93.7	93.7	93.7	117.509	52.6	81.05	119.9	126.5	119.94	99.95	99.0571	1.29	1.29	1.29	1.29	1.29	1.29	1.29	1.17229	0.56	0.69	0.95	0.9375	1.008	0.926667	0.978571	0.9	0.9	0.9	0.9
1yiu	105.09	139.645	131.473	131.88	134.93	146.482	146.434	132.953	75.07	82.08	104.457	97.11	100.714	105.79	107.124	109.5	179.95	119.967	125.625	137.08	159.5	162.1	148.689	52.6	73.15	114.633	99.125	79.3	95.0333	81.4571	0.82	0.89	0.766667	0.835	0.956	0.961667	1.00571	0.925946	0.56	0.925	1.10667	0.97	0.88	0.95	0.888571	0.95	0.97	0.86	0.825
1ymz	147.13	139.15	136.49	135.16	131.952	129.148	135.584	138.234	149.21	132.17	131.837	127.66	125.154	116.807	129.297	182.9	178.3	179.6	180.25	172.62	143.85	159.071	162.2	197.6	98.8	123.767	92.825	74.26	70.65	99.3571	1.44	1.37	1.23667	1.17	1.1	1.00333	0.997143	0.957297	1.47	0.995	1.09667	0.9525	0.866	0.815	0.84	0.75	0.885	1.07333	1.1675
1yrf	165.19	148.18	123.81	129.405	132.95	135.157	136.733	134.121	131.17	118.13	123.12	129.123	129.918	135.797	137.281	228.6	201.15	151.633	167.525	170.6	178.033	183.343	166.397	173.7	141.6	141.933	152.175	150.26	163.317	170.729	1.07	1.185	0.976667	1.04	1.12	1.13833	1.15143	1.11	1.3	1.06	1.05333	1.15	1.128	1.11833	1.13429	1.32	1.17	1.08667	1.0075
1yri	165.19	148.18	123.81	129.405	132.95	135.157	136.733	134.121	131.17	118.13	123.12	129.123	129.918	135.797	137.281	228.6	201.15	151.633	167.525	170.6	178.033	183.343	166.397	173.7	141.6	141.933	152.175	150.26	163.317	170.729	1.07	1.185	0.976667	1.04	1.12	1.13833	1.15143	1.11	1.3	1.06	1.05333	1.15	1.128	1.11833	1.13429	1.32	1.17	1.08667	1.0075
1ytr	204.24	139.655	161.183	157.435	155.186	156.853	153.184	132.153	146.19	125.64	118.79	111.365	125.33	121.957	123.273	271.6	162.1	198.6	202.75	205.24	209.133	204.071	169.215	215.2	162.35	144.733	131.975	153.56	146.217	150.143	0.99	0.775	0.846667	0.9425	1	1.01167	1.05286	1.07346	1.23	1.025	0.956667	1.04	0.976	0.95	1	1.14	1.03	1.06667	0.9925
1ywj	115.13	130.66	136.15	153.173	146.362	139.483	140.436	140.648	105.09	127.15	152.847	144.415	144.958	146.658	146.591	0	107.6	132.7	167.425	162.36	153.55	157	166.125	109.5	153.55	192.9	180.2	180.74	181.967	186.714	0.52	0.875	1.06333	1.045	1	0.97	1.01286	0.970357	0.82	1.145	1.09333	1.025	1.108	1.12667	1.14143	0.64	0.705	0.72	0.825
1yyb	133.1	104.085	107.767	114.1	106.294	114.438	118.974	129.057	105.09	97.09	109.093	118.603	124.308	125.452	128.549	142.6	97.6	65.0667	84.45	78.08	96.4167	113.386	152.062	109.5	101.6	115.267	132.175	142.32	147.55	152.6	1.04	0.8	0.706667	0.79	0.744	0.823333	0.881429	1.13731	0.82	1.055	1.05	1.1475	1.206	1.22167	1.25286	0.72	0.82	0.76	0.75
1z0q	89.09	110.13	112.47	113.64	105.926	100.783	103.121	125.064	133.1	111.095	123.107	133.627	141.742	143.978	142.424	93.7	137.95	144.367	147.575	128.58	115.917	121.814	152.75	142.6	118.15	139.733	161.95	179.64	181.05	175.557	1.29	1.13	1.05667	1.02	0.928	0.866667	0.872857	1.02905	1.04	1.165	1.25667	1.21	1.16	1.17	1.15143	0.9	1.175	1.28	1.3325
1z2t	131.17	138.68	136.177	138.68	145.784	146.355	146.331	142.434	105.09	118.13	127.483	114.38	124.542	132.818	132.583	173.7	194.45	187.533	194.45	205.64	204.3	205.857	194.543	109.5	141.6	166.133	137.75	155.92	171.667	171.957	1.3	1.265	1.27667	1.265	1.204	1.24833	1.24571	1.08391	0.82	1.06	1.11667	0.9775	0.996	0.99	1.03429	1.02	0.895	0.936667	0.895
1z86	149.21	165.2	158.863	148.435	148.174	145.34	141.313	125.639	146.15	160.175	164.85	167.188	157.18	150.837	146.024	197.6	218.75	217.567	202.475	198.56	194.417	189.1	155.037	177.7	214.05	226.167	232.225	217.22	204.7	197.914	1.47	1.095	1.14	1.0825	1.154	1.17833	1.14	1.04837	1.27	1.115	1.06333	1.0375	1.012	0.98	0.97	0.97	1.11	0.996667	1.12
1zda	133.1	133.1	146.8	142.893	135.332	137.142	136.289	137.593	89.09	103.12	98.4433	110.37	109.314	118.627	120.554	142.6	142.6	178.533	179.45	165.46	173.75	174.957	169.153	93.7	125.45	114.867	130.575	126.36	143.4	143.814	1.04	1.04	1.01333	1.0025	0.966	1.01	1.00429	1.10553	1.29	1.1	1.16333	1.19	1.116	1.10833	1.07857	0.72	0.72	0.81	0.97
1zdb	133.1	133.1	146.8	142.893	135.332	137.142	136.289	137.593	89.09	103.12	98.4433	110.37	109.314	118.627	120.554	142.6	142.6	178.533	179.45	165.46	173.75	174.957	169.153	93.7	125.45	114.867	130.575	126.36	143.4	143.814	1.04	1.04	1.01333	1.0025	0.966	1.01	1.00429	1.10553	1.29	1.1	1.16333	1.19	1.116	1.10833	1.07857	0.72	0.72	0.81	0.97
1zr7	133.1	133.1	127.11	131.88	134.93	146.482	142.573	137.674	75.07	90.08	128.133	125.88	130.13	134.302	136	142.6	142.6	95.0667	125.1	136.66	159.15	156.714	159.723	52.6	81.05	144.567	143.95	151.74	157.8	166	1.04	1.04	0.866667	0.9575	1.054	1.04333	1.01143	0.944667	0.56	0.69	0.79	0.7975	0.926	0.975	1.01143	0.72	0.72	0.693333	0.7125
1zrj	75.07	90.08	95.0833	100.095	95.09	96.7567	101.673	124.453	75.07	90.08	95.0833	90.08	93.082	95.0833	92.2243	52.6	81.05	90.5333	67.9	64.84	72.2833	86.7714	148.756	52.6	81.05	90.5333	81.05	86.74	90.5333	85.1143	0.56	0.69	0.733333	0.68	0.656	0.683333	0.771429	1.035	0.56	0.69	0.733333	0.69	0.716	0.733333	0.708571	0.92	0.935	0.94	0.865
1zrv	131.17	152.685	141.497	138.915	137.366	143.505	144.32	137.324	155.16	136.155	135.137	137.9	139.558	135.823	129.147	173.7	212.05	188.733	184.975	182.72	194	194.514	182.644	188.1	172.65	162.633	175.775	183.66	179.25	167.029	1.3	1.13	1.02667	1.095	1.136	1.10667	1.15857	1.15	1.22	1.065	1.05667	1.1	1.126	1.09	1.11857	1.02	1.005	1.07333	1.06
1zrw	131.17	152.685	141.497	138.915	137.366	143.505	144.32	137.324	155.16	136.155	135.137	137.9	139.558	135.823	129.147	173.7	212.05	188.733	184.975	182.72	194	194.514	182.644	188.1	172.65	162.633	175.775	183.66	179.25	167.029	1.3	1.13	1.02667	1.095	1.136	1.10667	1.15857	1.15	1.22	1.065	1.05667	1.1	1.126	1.09	1.11857	1.02	1.005	1.07333	1.06
1zrx	119.12	104.105	99.1	103.612	106.32	103.448	101.397	122.732	174.2	124.635	138.153	147.165	146.97	148.335	150.743	142.1	117.9	109.833	121.675	128.78	122.933	118.757	153.843	250.4	151.5	177.2	195.5	199.44	197.55	201.986	0.82	1.055	1.13333	1.0775	1.044	1.085	1.11429	1.05	0.96	0.76	0.863333	0.8875	0.956	1	1.01	1.21	1.055	1.00333	1.125
1zta	174.2	160.665	132.133	128.387	128.944	131.818	133.871	138.583	131.17	138.66	150.507	150.183	149.384	148.845	146.32	250.4	216.65	161.967	160.775	163.36	172	178.171	179.546	173.7	175.7	200.6	199.85	202.92	198.717	195.143	0.96	1.2	0.986667	0.9675	1.034	1.06667	1.09	1.17029	1.3	1.285	1.17667	1.25	1.246	1.25	1.25714	0.99	0.87	0.886667	1.0375
1zwa	165.19	148.655	150.823	142.405	140.544	141.478	140.006	138.596	105.09	111.12	109.11	118.615	121.126	125.297	126.136	228.6	187.45	187.667	180.05	172.56	173.417	173.457	176.326	109.5	133.35	125.4	139.775	148.26	153.167	156.1	1.07	0.985	1.06333	1.025	1.028	1.06833	1.10143	1.12029	0.82	0.865	0.85	0.9975	0.992	1.03833	1.07571	1.32	1.04	1.05333	1.1625
1zwb	131.17	110.13	112.47	125.65	126.944	131.647	129.576	137.349	117.15	111.12	123.123	125.135	129.338	129.643	132.439	173.7	133.7	141.533	163.3	159.9	164.6	163.543	175.283	157.2	133.35	149.867	157.95	161.9	163.867	168.686	1.3	1.295	1.16667	1.1425	1.094	1.115	1.08571	1.1325	0.91	0.865	1.05667	1.035	1.082	1.11833	1.16857	1.02	0.96	1.13667	1.1825
1zwc	131.17	110.13	112.47	125.65	126.944	131.647	129.576	136.234	89.09	103.12	103.777	114.615	117.926	122.63	128.71	173.7	133.7	141.533	163.3	159.9	164.6	163.543	173.568	93.7	125.45	120.133	135.825	145.1	150.533	161.686	1.3	1.295	1.16667	1.1425	1.094	1.115	1.08571	1.12838	1.29	1.1	1.00667	1.115	1.086	1.11667	1.11	1.02	0.96	1.13667	1.1825
1zwd	131.17	110.13	112.47	125.65	126.944	131.647	129.576	137.927	105.09	126.11	127.797	132.385	132.142	134.987	137.869	173.7	133.7	141.533	163.3	159.9	164.6	163.543	175.8	109.5	146.2	158.2	163.075	165.2	170.6	173.1	1.3	1.295	1.16667	1.1425	1.094	1.115	1.08571	1.13886	0.82	1.13	1.07667	1.125	1.16	1.21167	1.21286	1.02	0.96	1.13667	1.1825
1zwe	131.17	110.13	112.47	125.65	126.944	131.647	129.576	138.892	147.13	139.15	141.483	138.905	140.966	143.332	141.73	173.7	133.7	141.533	163.3	159.9	164.6	163.543	177.75	182.9	182.55	180.933	179.125	182.82	183.7	178.357	1.3	1.295	1.16667	1.1425	1.094	1.115	1.08571	1.14824	1.44	1.205	1.22667	1.245	1.29	1.27833	1.22429	1.02	0.96	1.13667	1.1825
2ajj	89.09	146.665	122.8	124.892	123.344	124.648	127.726	131.649	105.09	90.08	104.093	123.368	122.124	123.632	124.984	93.7	182.65	139.3	147.9	149.76	155.167	163.743	166.014	109.5	81.05	102.8	137.075	141.1	146.533	145.971	1.29	1.14	0.946667	1.035	1.01	1.00333	1.03571	1.00893	0.82	0.69	0.76	0.75	0.782	0.868333	0.892857	0.9	1.02	0.986667	0.995
2ajm	89.09	146.665	122.8	124.892	123.344	124.648	127.726	131.649	105.09	90.08	104.093	123.368	122.124	123.632	124.984	93.7	182.65	139.3	147.9	149.76	155.167	163.743	166.014	109.5	81.05	102.8	137.075	141.1	146.533	145.971	1.29	1.14	0.946667	1.035	1.01	1.00333	1.03571	1.00893	0.82	0.69	0.76	0.75	0.782	0.868333	0.892857	0.9	1.02	0.986667	0.995
2ajn	89.09	146.665	122.8	124.892	123.344	124.648	127.726	131.649	105.09	90.08	104.093	123.368	122.124	123.632	124.984	93.7	182.65	139.3	147.9	149.76	155.167	163.743	166.014	109.5	81.05	102.8	137.075	141.1	146.533	145.971	1.29	1.14	0.946667	1.035	1.01	1.00333	1.03571	1.00893	0.82	0.69	0.76	0.75	0.782	0.868333	0.892857	0.9	1.02	0.986667	0.995
2ajo	89.09	146.665	122.8	124.892	123.344	124.648	127.726	131.649	105.09	90.08	104.093	123.368	122.124	123.632	124.984	93.7	182.65	139.3	147.9	149.76	155.167	163.743	166.014	109.5	81.05	102.8	137.075	141.1	146.533	145.971	1.29	1.14	0.946667	1.035	1.01	1.00333	1.03571	1.00893	0.82	0.69	0.76	0.75	0.782	0.868333	0.892857	0.9	1.02	0.986667	0.995
2amn	146.19	146.19	146.19	142.435	131.766	138.838	144.889	138.163	174.2	145.675	145.847	152.935	145.778	155.522	149.751	215.2	215.2	215.2	206.95	184.3	195.317	201.686	179.423	250.4	203.8	207.6	218.3	206.08	217	186	1.23	1.23	1.23	1.165	1.19	1.15167	1.09	0.989231	0.96	0.935	1.03333	1.015	0.994	0.993333	0.925714	0.77	0.77	0.77	0.94
2ap7	131.17	138.68	141.183	138.68	137.178	126.827	119.433	113.035	131.17	131.17	112.47	113.135	113.938	116.81	110.847	182.2	198.7	204.2	196.575	192	168.767	152.171	131.305	182.2	182.2	139	104.25	114.84	124.65	114.357	0.97	1.1	1.14333	1.1825	1.206	1.09833	1.02143	0.956	0.97	0.97	0.833333	0.755	0.786	0.871667	0.827143	1.45	1.11	0.996667	1.0025
2ari	89.09	117.62	117.463	117.877	120.536	120.3	124.43	110.223	89.09	103.12	93.77	103.12	97.51	96.1067	101.116	93.7	135.7	142.867	142.675	148.88	147.75	154.871	127.943	93.7	125.45	101.167	121.425	107.66	105.333	115.1	1.29	1.28	1.15667	1.0725	1.118	1.06833	1.12571	1.02767	1.29	1.1	0.92	0.9325	0.858	0.93	0.982857	0.9	0.85	1.06333	1.1
2b19	149.21	140.19	118.483	118.15	127.558	123.813	125.14	128.112	133.1	111.095	118.43	115.095	113.094	116.107	120.539	197.6	185.65	141.3	145.275	161.94	153.2	151.686	158.342	142.6	118.15	126.3	122.1	119.58	130.017	137.571	1.47	1.385	1.11	1.06	1.062	1.02167	1.02429	1.06972	1.04	1.165	1.12333	1.0475	1.002	0.996667	1.06	0.97	0.995	0.97	1.1
2b22	117.15	124.16	131.503	135.175	134.374	141.012	133.594	133.875	117.15	131.67	136.497	135.165	137.558	136.815	134.006	157.2	165.45	182.033	190.325	187	197.567	182.729	172.907	157.2	186.2	183.367	180.95	181.34	174.883	172.357	0.91	1.105	1.14667	1.1675	1.194	1.155	1.17429	1.12897	0.91	1.07	1.13667	1.1775	1.23	1.19833	1.15714	1.49	1.255	1.09333	1.0125
2b4n	146.15	132.635	132.147	132.14	136.744	138.318	147.736	136.243	181.19	135.14	139.137	123.12	122.32	129.465	129.709	177.7	159.9	167.333	162.075	167.28	175.267	189.029	170.379	239.9	166.8	172.167	142.275	142.24	156.633	160.286	1.27	1.045	1.02	0.99	1.036	1.06833	1.05714	1.06333	0.72	1.005	1.15	1.0025	0.966	0.983333	0.981429	0.8	1.005	1.15333	1.055
2b9k	146.19	160.195	151.163	164.433	154.976	153.668	157.6	133.892	89.09	110.13	122.15	124.405	122.954	126.82	123.716	215.2	232.8	202.733	219.95	207.4	203.317	208.543	165.674	93.7	137.95	163.7	166.2	164.4	166.617	158.457	1.23	1.095	1.07667	1.055	1.026	1.095	1.04143	0.972979	1.29	1.13	1.16333	1.1975	1.14	1.16167	1.11286	0.77	0.88	0.826667	0.905
2bbl	146.15	131.65	136.497	124.645	123.54	131.983	131.867	124.185	75.07	82.08	115.117	116.118	107.908	111.785	112.263	177.7	167.45	183.367	160.95	157.18	172.717	174.071	136.155	52.6	73.15	128.733	132.075	116.18	125.767	107.8	1.27	1.09	1.13667	1.175	1.104	1.08	1.06429	0.920455	0.56	0.925	0.856667	0.8475	0.79	0.875	0.824286	0.8	1.145	1.02	0.99
2bbp	146.15	131.65	136.497	124.645	123.54	131.983	131.867	124.185	75.07	82.08	115.117	116.118	107.908	111.785	112.263	177.7	167.45	183.367	160.95	157.18	172.717	174.071	136.155	52.6	73.15	128.733	132.075	116.18	125.767	107.8	1.27	1.09	1.13667	1.175	1.104	1.08	1.06429	0.920455	0.56	0.925	0.856667	0.8475	0.79	0.875	0.824286	0.8	1.145	1.02	0.99
2bkf	75.07	111.1	125.787	123.627	128.132	131.645	133.717	132.354	149.21	148.17	137.157	139.405	134.954	132.315	132.151	52.6	117.75	141.2	145.2	151.7	159.35	161.971	161.224	197.6	190.25	126.833	139.55	143.08	142.917	147.314	0.56	1	1.07333	1.0325	1.08	1.145	1.16286	1.09176	1.47	1.455	1.14333	1.175	1.122	1.07167	1.10429	0.92	0.835	0.916667	1.06
2bn6	132.12	139.135	141.487	139.145	140.554	138.99	136.151	132.352	75.07	82.08	99.0867	119.612	116.708	112.105	116.969	146.3	162	179.733	171.375	180.14	179.067	173.786	164.779	52.6	73.15	96.3	132.2	127.66	122	129.957	0.9	1.085	1.13333	1.075	1.106	1.13833	1.09286	1.08455	0.56	0.925	0.963333	0.9025	0.886	0.953333	0.998571	0.76	0.78	0.776667	0.7725
2btg	89.09	117.64	108.123	113.885	131.956	134.328	136.157	125.535	146.15	139.135	136.797	135.873	126.516	127.292	124.12	93.7	154.45	134.2	144.075	169.58	177.183	178	150.9	177.7	162	156.767	153.225	141.32	146.717	141.4	1.29	1.26	1.27	1.2775	1.22	1.22167	1.25286	1.06178	1.27	1.085	1.02333	1.0275	1.08	1.11667	1.07429	0.9	0.835	0.856667	0.8975
2c0x	105.09	97.09	113.457	111.365	112.916	121.628	125.137	121.795	89.09	118.11	103.763	111.097	115.498	115.437	111.673	109.5	101.6	139.467	131.975	134	149.767	159.114	147.13	93.7	138.3	109.733	117.95	122.88	102.4	101.157	0.82	1.055	1.11333	1.04	0.996	1.00833	1.04	1.056	1.29	1.365	1.09667	1.0825	1.074	0.981667	1.02571	0.95	0.925	0.873333	0.8925
2cps	105.09	97.09	113.457	111.365	112.916	121.628	125.137	122.415	89.09	118.11	103.763	111.097	115.498	115.437	111.673	109.5	101.6	139.467	131.975	134	149.767	159.114	148.05	93.7	138.3	109.733	117.95	122.88	102.4	101.157	0.82	1.055	1.11333	1.04	0.996	1.00833	1.04	1.0382	1.29	1.365	1.09667	1.0825	1.074	0.981667	1.02571	0.95	0.925	0.873333	0.8925
2dci	75.07	104.085	113.113	122.138	112.724	118.458	114.263	114.072	75.07	103.12	123.81	111.625	107.118	111.127	107.979	52.6	97.6	125.8	143.75	125.52	135.083	129.171	131.325	52.6	113.15	151.633	126.875	120.24	130.567	125.3	0.56	0.8	0.856667	1.01	0.92	1.00667	1.04714	0.9935	0.56	0.93	0.976667	0.8725	0.956	0.958333	1.00571	0.92	0.82	1.03	1.015
2dk1	75.07	90.08	95.0833	100.095	95.09	96.7567	99.9514	124.288	75.07	90.08	95.0833	90.08	93.082	95.0833	92.2243	52.6	81.05	90.5333	67.9	64.84	72.2833	82.2571	141.112	52.6	81.05	90.5333	81.05	86.74	90.5333	85.1143	0.56	0.69	0.733333	0.68	0.656	0.683333	0.702857	0.908	0.56	0.69	0.733333	0.69	0.716	0.733333	0.708571	0.92	0.935	0.94	0.865
2dk9	149.21	127.15	133.497	141.42	130.954	126.643	130.717	122.656	75.07	90.08	89.75	86.08	92.688	101.598	108.103	197.6	153.55	174.1	187.725	168.92	159.017	163.171	141.198	52.6	81.05	85.2667	77.1	90.1	104.7	115.871	1.47	1.145	1.17333	1.1475	1.176	1.11667	1.13143	1.04486	0.56	0.69	0.89	0.8075	0.81	0.886667	0.965714	0.97	0.96	0.896667	1.0025
2dmv	75.07	90.08	95.0833	100.095	95.09	96.7567	99.3814	127.202	75.07	90.08	95.0833	90.08	93.082	95.0833	92.2243	52.6	81.05	90.5333	67.9	64.84	72.2833	61.9571	139.219	52.6	81.05	90.5333	81.05	86.74	90.5333	85.1143	0.56	0.69	0.733333	0.68	0.656	0.683333	0.66	0.878837	0.56	0.69	0.733333	0.69	0.716	0.733333	0.708571	0.92	0.935	0.94	0.865
2e5t	146.19	147.7	147.51	132.905	129.754	125.643	126.433	134.366	131.17	132.135	127.14	128.148	137.358	129.313	131.724	215.2	206.4	198.567	172.35	169.32	159.35	161.4	172.824	182.2	162.4	160.667	163.925	181.22	166.633	173.571	1.23	1.35	1.38	1.3575	1.268	1.19333	1.20857	1.16804	0.97	1.005	0.973333	1.055	1.036	1.07833	1.1	0.77	0.87	0.83	0.8475
2e5u	131.17	152.685	145.83	146.675	135.158	141.665	142.311	135.674	131.17	132.135	127.14	128.148	137.358	129.313	131.724	173.7	212.05	190.133	192	172.34	185.35	189.614	174.845	182.2	162.4	160.667	163.925	181.22	166.633	173.571	1.3	1.13	1.05333	1.1575	1.184	1.14667	1.15857	1.16425	0.97	1.005	0.973333	1.055	1.036	1.07833	1.1	1.02	1.005	0.923333	0.935
2ekk	115.13	135.145	129.803	130.145	130.35	138.823	140.01	127.626	75.07	90.08	95.0833	90.08	93.082	95.0833	92.2243	0	94.05	110.067	125.975	135.52	152.917	157.2	150.37	52.6	81.05	90.5333	81.05	86.74	90.5333	85.1143	0.52	0.87	0.853333	0.965	1.032	0.98	1.04571	1.08149	0.56	0.69	0.733333	0.69	0.716	0.733333	0.708571	0.64	0.86	0.976667	0.9875
2fcg	105.09	126.11	123.78	136.385	132.134	129.637	129.856	139.038	131.17	103.12	117.477	124.89	132.95	135.157	140.734	109.5	146.2	144.833	171.225	136.98	140.35	145.114	177.976	182.2	117.4	150	158.225	172.3	179.45	189.586	0.82	1.13	1.02667	1.01	0.912	0.911667	0.967143	1.0324	0.97	0.765	0.92	1.05	1.054	1.08333	1.06571	0.95	0.85	0.97	0.975
2gdl	165.19	169.695	142.827	133.393	121.728	125.798	126.566	138.773	131.17	124.16	131.49	142.167	128.748	136.323	140.447	228.6	239.5	190.9	170.55	146.96	152.083	156.386	179.258	173.7	165.45	169.533	189.75	162.32	177	184.371	1.07	1.015	1.10667	1.035	0.94	0.995	0.991429	0.975484	1.3	1.105	1.16	1.11	1	0.993333	1.00429	1.32	1.155	1.07	1.04
2gof	117.15	124.16	117.803	139.412	134.96	131.992	131.874	120.357	89.09	110.13	112.47	106.625	111.534	112.47	113.139	157.2	169.7	149.633	180.125	175.54	172.483	173.871	156.105	93.7	137.95	144.367	131.7	140.1	142.95	144.986	0.91	0.94	0.9	0.9225	0.92	0.918333	0.925714	1.02895	1.29	1.13	1.05667	1.115	1.152	1.11167	1.08286	1.49	1.47	1.29667	1.2575
2goh	117.15	124.16	117.803	139.412	134.96	131.992	131.874	120.357	89.09	110.13	112.47	106.625	111.534	112.47	113.139	157.2	169.7	149.633	180.125	175.54	172.483	173.871	156.105	93.7	137.95	144.367	131.7	140.1	142.95	144.986	0.91	0.94	0.9	0.9225	0.92	0.918333	0.925714	1.02895	1.29	1.13	1.05667	1.115	1.152	1.11167	1.08286	1.49	1.47	1.29667	1.2575
2hfr	146.19	160.195	164.863	156.44	142.97	143.507	148.89	132.005	146.19	160.195	161.86	172.455	160.99	156.02	150.467	215.2	232.8	238.667	224.55	198.38	201.183	206.714	161.652	215.2	232.8	231.4	241.45	193.16	189.917	185.243	1.23	1.095	1.05	1.03	1.082	1.10667	1.05143	0.998889	1.23	1.095	1.08667	1.0625	0.954	1.01167	0.997143	0.77	0.88	0.916667	1.05
2hi5	105.09	112.105	129.8	133.898	136.356	141.162	139.734	123.901	115.13	102.11	116.803	109.875	105.718	115.63	118.126	109.5	125.8	160.067	173.85	182.12	189.867	187.557	151.571	0	46.85	102.967	100.65	99.26	120.817	123.929	0.82	0.82	0.903333	0.985	1.034	1.04	1.07714	1.0319	0.52	0.905	1.01333	1.0825	1.124	1.115	1.10429	0.95	1.08	1.16	1.0625
2hn8	147.13	151.145	149.493	138.393	143.752	141.655	146.304	144.881	117.15	133.18	127.163	131.92	134.766	134.167	131.736	182.9	185.5	195.4	173.925	184.86	183	192.629	185.692	157.2	177.4	118.267	142.5	149.54	154.983	155.3	1.44	1.33	1.29667	1.1775	1.156	1.18	1.14857	1.05974	0.91	1.19	0.966667	1.0325	1.08	1.06167	1.04	0.75	0.915	0.866667	0.8875
2i2j	146.19	110.63	117.477	110.38	117.534	117.798	124.569	129.76	105.09	90.08	95.0833	104.105	104.302	106.772	115.117	215.2	133.9	147.167	133.8	142.58	142.5	154.8	161.743	109.5	81.05	90.5333	111.325	110.96	116.15	132.214	1.23	0.895	1.03	1.095	1.13	1.07833	1.07714	0.991905	0.82	0.69	0.733333	0.875	0.864	0.856667	0.887143	0.77	0.845	0.903333	0.9025
2i9n	75.07	110.63	103.45	114.89	109.73	115.963	112.124	121.585	174.2	124.635	131.82	149.925	143.764	150.002	147.447	52.6	133.9	120.5	139.775	130.56	139.283	132.771	145.833	250.4	151.5	172.733	197.45	186.38	195.3	188.3	0.56	0.895	1.02667	1.1375	1.168	1.21333	1.22429	0.993939	0.96	0.76	0.916667	0.935	0.912	0.88	0.882857	0.92	0.845	0.863333	0.89
2i9o	75.07	110.63	103.45	114.89	109.73	115.963	112.124	116.556	174.2	124.635	131.82	149.925	143.764	150.002	147.447	52.6	133.9	120.5	139.775	130.56	139.283	132.771	135.754	250.4	151.5	172.733	197.45	186.38	195.3	188.3	0.56	0.895	1.02667	1.1375	1.168	1.21333	1.22429	0.947027	0.96	0.76	0.916667	0.935	0.912	0.88	0.882857	0.92	0.845	0.863333	0.89
2ifn	89.09	117.64	136.493	135.162	137.972	132.492	139.449	117.827	75.07	96.11	107.797	114.123	115.122	113.45	109.97	93.7	154.45	186.433	183.25	186.12	173.35	182.857	142.5	52.6	104.9	130.667	133.65	135.34	131.033	125.7	1.29	1.26	1.16	1.195	1.25	1.17833	1.11286	1.00543	0.56	0.735	0.813333	0.87	0.86	0.853333	0.915714	0.9	0.835	0.886667	0.92
2ifo	149.21	119.15	137.5	146.675	140.77	151.348	150.611	114.477	105.09	90.08	85.0767	82.575	81.074	87.0867	93.66	197.6	145.65	180.567	198.025	189.86	203.483	205.157	133.937	109.5	81.05	71.5667	66.825	63.98	79.5167	88.5286	1.47	1.38	1.24	1.17	1.118	1.09667	1.11571	0.942609	0.82	0.69	0.646667	0.625	0.612	0.661667	0.715714	0.97	0.935	0.953333	0.9625
2imu	89.09	117.62	108.11	117.865	120.912	113.272	115.829	123.637	165.19	120.13	135.15	137.91	136.948	135.985	135.297	93.7	135.7	121.7	137	138.12	123.867	130.986	141.254	228.6	140.6	169.933	181.25	173.52	174.967	176	1.29	1.28	1.28333	1.3225	1.266	1.14833	1.17	1.01087	1.07	0.815	0.9	0.9825	0.994	0.99	0.987143	0.9	0.85	0.866667	0.8375
2j8p	115.13	102.11	93.0967	99.6025	100.7	108.282	113.691	129.717	155.16	152.185	141.163	134.655	136.954	136.312	139.004	0	46.85	48.7667	72.1	79.58	102.183	112.971	150.965	188.1	192.85	175.933	131.95	141.1	141.35	148.029	0.52	0.905	0.79	0.7975	0.802	0.873333	0.93	1.11857	1.22	1.345	1.17	1.0075	1.06	1.05667	1.08	0.64	0.77	0.82	0.9175
2jnh	89.09	127.14	133.803	143.903	141.356	139.658	134.72	129.141	89.09	110.13	122.463	124.877	123.332	124.96	119.836	93.7	161.15	168.4	188.9	185.86	185.25	174.429	162.852	93.7	133.7	150.1	149.15	150.76	149.4	141.443	1.29	1.18	1.26667	1.19	1.212	1.17167	1.12143	1.13636	1.29	1.295	1.34333	1.2325	1.168	1.14667	1.16714	0.9	1.11	0.99	0.99
2jof	105.09	110.11	111.783	112.62	124.936	116.625	114.977	121.426	133.1	111.095	134.46	123.118	127.724	140.477	139.147	109.5	54.75	36.5	27.375	71.98	68.75	74.5714	114.37	142.6	118.15	158.733	142.475	149.52	169.867	170.414	0.82	0.67	0.62	0.595	0.668	0.65	0.674286	0.8675	1.04	1.165	1.01667	1.085	1.122	1.1	1.12857	0.95	0.795	0.743333	0.7175
2jpj	155.16	150.675	149.18	148.433	153.586	150.008	147.317	128.063	75.07	97.095	132.81	132.882	132.926	132.633	124.41	188.1	201.65	206.167	208.425	216.82	205.067	201.8	157.146	52.6	97.35	155.433	152.225	150.3	155.617	140.9	1.22	1.225	1.22667	1.2275	1.174	1.12833	1.10571	0.974615	0.56	0.69	0.79	0.8525	0.89	0.903333	0.854286	1.08	0.925	0.873333	0.8475
2jpk	131.17	131.645	136.493	153.43	151.982	148.835	148.457	134.924	146.19	146.19	165.54	142.923	155.186	151.183	142.313	182.2	164.25	181.233	203.825	206.1	195.517	198.329	167.723	215.2	215.2	234	188.65	205.24	199.983	184.8	0.97	0.935	1.03333	1.0225	1.064	1.06	1.08429	1.02086	1.23	1.23	1.15	1.0025	1	1.05	1.08429	1.45	1.105	0.993333	1.03
2jpl	155.16	150.675	149.18	148.433	153.586	150.008	147.317	128.063	75.07	97.095	132.81	132.882	132.926	132.633	124.41	188.1	201.65	206.167	208.425	216.82	205.067	201.8	157.146	52.6	97.35	155.433	152.225	150.3	155.617	140.9	1.22	1.225	1.22667	1.2275	1.174	1.12833	1.10571	0.974615	0.56	0.69	0.79	0.8525	0.89	0.903333	0.854286	1.08	0.925	0.873333	0.8475
2jpm	131.17	131.645	136.493	153.43	151.982	148.835	148.457	134.924	146.19	146.19	165.54	142.923	155.186	151.183	142.313	182.2	164.25	181.233	203.825	206.1	195.517	198.329	167.723	215.2	215.2	234	188.65	205.24	199.983	184.8	0.97	0.935	1.03333	1.0225	1.064	1.06	1.08429	1.02086	1.23	1.23	1.15	1.0025	1	1.05	1.08429	1.45	1.105	0.993333	1.03
2jpx	131.17	131.17	126.497	127.665	123.15	136.665	133.877	125.761	146.15	138.66	122.137	124.395	122.946	117.303	119.284	182.2	182.2	173.867	175.95	162.66	180.817	177.443	164.552	177.7	179.95	151.2	158.95	158.6	147.783	151.486	0.97	0.97	0.95	0.955	0.928	0.938333	0.934286	1.0287	1.27	1.12	1.17667	1.125	1.082	1.11667	1.14286	1.45	1.45	1.46333	1.46
2jr8	155.16	150.675	149.18	148.433	147.984	142.508	147.036	125.645	75.07	110.63	117.477	116.89	116.942	121.817	117.141	188.1	201.65	206.167	208.425	209.78	174.817	185.614	154.348	52.6	133.9	150	112.5	121.44	137.067	130.871	1.22	1.225	1.22667	1.2275	1.228	1.11	1.08857	1.00071	0.56	0.895	0.92	0.82	0.838	0.903333	0.958571	1.08	0.925	0.873333	0.8475
2JTB	131.17	156.18	143.17	143.925	139.37	150.182	149.611	127.019	75.07	98.11	114.137	104.37	116.534	109.623	112.977	173.7	206.8	190.267	196.5	184.24	198.8	201.143	144.818	52.6	93.9	134.333	113.9	136.84	122.8	125.629	1.3	1.01	0.976667	1.04	1.054	1.04333	1.07	0.965758	0.56	0.835	0.966667	0.865	0.906	0.848333	0.875714	1.02	1.135	1.25333	1.1325
2jtf	174.2	152.685	131.487	127.397	136.758	138.487	137.441	141.818	149.21	127.15	133.497	136.67	132.362	129.49	129.866	250.4	212.05	172.6	129.45	153.64	158.517	160.686	170.961	197.6	153.55	174.1	184.375	147.5	122.917	126.257	0.96	1.13	1.18333	1.0175	1.006	1.07833	1.11	1.03041	1.47	1.145	1.17333	1.1875	1.054	0.965	0.955714	0.99	1.005	0.97	0.8875
2jtw	146.19	146.19	132.49	125.64	126.746	129.98	124.139	130.306	146.19	146.19	132.49	138.157	134.35	126.807	123.704	215.2	215.2	179.967	162.35	164.62	166.8	156.357	164.38	215.2	215.2	179.967	182	174.02	160.633	153.329	1.23	1.23	1.09333	1.025	1.08	1.11167	1.13714	1.1152	1.23	1.23	1.09333	1.125	1.064	1.10167	1.06143	0.77	0.77	0.83	0.86
2jui	174.2	152.685	136.82	139.162	137.564	136.498	127.723	124.896	165.19	148.655	157.17	136.645	124.33	133.807	133.566	250.4	216.3	180.7	189.325	186.2	185.533	166.543	155.006	228.6	187.45	208.433	169.475	146.1	161.733	159.529	0.96	0.965	0.916667	0.995	1.056	1.04167	0.972857	0.922424	1.07	0.985	0.976667	0.8725	0.81	0.795	0.81	0.99	1.22	1.13	1.04
2jxf	119.12	112.105	118.46	107.612	103.908	108.452	118.843	137.353	146.15	132.635	132.463	150.407	149.556	148.995	146.449	142.1	125.8	141.767	119.475	114.32	124.217	140.743	172.503	177.7	159.9	155.367	184.425	183.08	188.433	186.329	0.82	0.82	0.98	0.875	0.958	1.015	0.972857	1.05867	1.27	1.045	0.996667	0.995	1.05	1.08	1.11143	1.21	1.08	1.06	1.025
2jy0	146.19	163.69	160.847	149.417	140.552	138.988	136.15	122.323	149.21	141.155	152.17	150.91	150.57	140.323	133.004	215.2	227.55	214.4	160.8	150.54	154.4	152.643	144.556	197.6	170.1	196.867	193.375	194.22	177.467	165.5	1.23	0.975	1.05667	0.9225	0.902	0.968333	0.947143	1.05074	1.47	1.255	1.15667	1.2275	1.276	1.27833	1.28	0.77	1.01	1.03333	0.935
2k1a	115.13	144.665	140.483	148.912	148.368	151.172	153.174	130.606	75.07	82.08	98.4433	110.615	117.918	127.298	121.84	0	125.2	132.233	161.775	172.46	181.817	188.5	160.605	52.6	73.15	106.667	125.725	137.16	156.033	147.129	0.52	0.74	0.793333	0.835	0.914	0.94	0.958571	1.0331	0.56	0.925	1.05	1.1475	1.206	1.165	1.18286	0.64	0.815	0.796667	0.845
2k44	147.13	126.11	139.137	140.89	138.946	137.65	142.871	138.121	115.13	116.14	132.49	128.655	123.942	122.81	131.15	182.9	146.2	173.667	174.675	176.18	175.767	186.429	174.164	0	78.6	128.6	135.75	130.5	134.95	149.943	1.44	1.13	1.11	1.15	1.114	1.145	1.11857	1.025	0.52	0.715	0.833333	0.8525	0.846	0.856667	0.837143	0.75	0.85	1.00667	0.955
2k6o	105.09	126.11	123.78	136.385	132.134	129.637	129.856	138.968	131.17	131.17	112.47	117.627	127.14	133.482	139.299	109.5	146.2	144.833	171.225	136.98	140.35	145.114	179.395	173.7	173.7	133.333	135.65	154.24	166.633	178.6	0.82	1.13	1.02667	1.01	0.912	0.911667	0.967143	1.05568	1.3	1.3	1.05333	1.05	1.054	1.05667	1.04286	0.95	0.85	0.97	0.975
2k76	117.15	117.15	122.14	124.397	135.756	137.488	138.726	132.709	115.13	140.16	131.817	127.645	125.94	124.138	122.851	157.2	157.2	153.567	158.6	174.86	175.333	175.671	137.753	0	114.3	76.2	57.15	74.14	61.7833	52.9571	0.91	0.91	0.906667	1.005	0.948	1.00167	1.04	0.955667	0.52	0.795	0.703333	0.6575	0.69	0.661667	0.641429	1.49	1.49	1.24667	1.19
2k7y	131.17	132.135	132.457	128.63	129.524	141.977	138.141	128.931	75.07	90.08	103.777	111.108	123.726	124.967	125.853	173.7	158.15	152.967	154.025	151.74	171.717	147.186	152.553	52.6	81.05	114.767	121.725	147.46	151.833	156.171	1.3	1.17	1.12667	1.0725	1.066	1.05333	0.977143	1.05644	0.56	0.69	0.783333	0.8475	0.87	0.941667	0.945714	1.02	0.87	0.82	0.9875
2k84	147.13	175.685	160.847	146.907	144.146	141.983	140.574	139.215	131.17	156.18	142.497	140.148	138.352	132.808	134.854	182.9	227.25	209.4	184.425	176.06	175.667	171.471	171.717	173.7	206.8	137.867	139.05	145.98	139.9	146.043	1.44	1.215	1.24333	1.1375	1.118	1.14833	1.11286	1.10767	1.3	1.01	0.846667	0.895	0.976	0.95	1.02	0.75	0.945	0.97	0.965
2k8j	89.09	135.14	119.79	133.393	129.74	127.305	127.857	126.077	174.2	152.685	140.84	134.412	122.544	116.968	112.986	93.7	166.8	142.433	169.425	135.54	112.95	121.629	139.214	250.4	212.05	193.767	145.325	126.78	121.267	117.329	1.29	1.005	1.1	1.065	0.956	0.883333	0.942857	1.01828	0.96	1.13	1.05667	0.9225	0.85	0.923333	0.975714	0.9	1.075	1.01667	1.01
2k98	131.17	103.12	108.453	111.12	115.13	115.467	119.856	118.976	75.07	103.12	93.77	106.875	118.538	120.643	124.293	173.7	113.15	122.8	127.625	136.84	140.233	150.943	151.167	52.6	117.4	95.8	125.65	146.24	150.817	160.014	1.3	0.93	0.893333	0.875	0.96	0.951667	0.991429	1.01792	0.56	0.765	0.696667	0.83	0.878	0.948333	0.988571	1.02	0.97	1.05	1.09
2k9d	131.17	131.17	136.177	131.42	131.37	134.343	136.03	134.857	105.09	111.12	117.803	131.903	126.54	127.312	127.863	182.2	182.2	193.2	184.2	182.1	184.683	183.686	174.08	109.5	133.35	149.633	174.825	161.76	165.167	167.6	0.97	0.97	1.05667	1.02	1.076	1.14167	1.16	1.08705	0.82	0.865	0.9	0.915	0.896	0.908333	0.917143	1.45	1.45	1.22333	1.29
2kbl	131.17	148.18	138.493	130.143	130.348	130.485	128.58	132.479	75.07	128.13	129.143	125.64	135.352	127.642	125.854	173.7	201.15	181.467	163.475	165.52	166.883	165.5	155.804	52.6	146.25	158.233	118.675	145.02	136.467	116.971	1.3	1.185	1.06333	1.0025	1.062	1.10167	1.07429	0.964074	0.56	0.64	0.75	0.6925	0.746	0.836667	0.791429	1.02	1.17	1.18333	1.125
2kcf	75.07	90.08	98.43	117.373	123.324	136.81	138.144	133.282	75.07	90.08	108.783	114.38	114.53	114.63	108.979	52.6	81.05	54.0333	103.125	119.08	144.5	149.243	153.381	52.6	81.05	125.767	137.75	110.2	91.8333	86.2286	0.56	0.69	0.633333	0.715	0.86	0.881667	0.937143	0.928889	0.56	0.69	0.87	0.9775	0.886	0.825	0.787143	0.92	0.935	0.836667	0.875
2kdr	105.09	118.13	146.833	146.662	148.362	145.497	149.597	128.356	105.09	119.095	109.093	104.093	101.092	113.277	113.83	109.5	145.85	187.767	185.25	185.82	183.8	193.314	160.546	109.5	126.05	115.267	109.875	106.64	130.6	134.4	0.82	0.895	0.926667	1.0125	1.054	1.095	1.07571	1.06536	0.82	0.93	1.05	1.11	1.146	1.115	1.08571	0.95	1.2	1.18	1.085
2kdt	132.12	139.625	142.127	139.625	137.934	136.807	136.277	136.795	105.09	125.64	127.483	132.395	120.93	118.29	122.41	146.3	164.6	170.7	164.6	166.42	169.05	165.271	167.193	109.5	162.35	166.133	170.325	146.78	140.567	146.614	0.9	1.17	1.26	1.17	1.196	1.15833	1.14143	1.05302	0.82	1.025	1.11667	1.1975	1.07	1.02833	1.08714	0.76	0.755	0.753333	0.755
2keg	146.19	139.155	153.167	148.15	153.36	145.315	135.28	126.918	174.2	174.2	151.163	156.923	154.776	151	140.153	215.2	180.75	200.467	186	198.88	183.983	165.214	156.584	250.4	250.4	203.433	215.175	215.18	203.7	182.114	1.23	1.065	0.95	0.9725	0.97	0.945	0.89	0.937187	0.96	0.96	0.913333	0.925	0.986	0.971667	0.912857	0.77	0.765	0.926667	0.875
2keh	146.19	139.155	153.167	148.15	153.36	145.315	135.28	126.918	174.2	174.2	151.163	156.923	154.776	151	140.153	215.2	180.75	200.467	186	198.88	183.983	165.214	156.584	250.4	250.4	203.433	215.175	215.18	203.7	182.114	1.23	1.065	0.95	0.9725	0.97	0.945	0.89	0.937187	0.96	0.96	0.913333	0.925	0.986	0.971667	0.912857	0.77	0.765	0.926667	0.875
2kfe	105.09	118.605	127.8	133.153	135.76	137.655	138.874	132.023	75.07	124.635	108.113	124.635	129.134	135.143	137.153	109.5	127.9	157	167.15	176.76	177.783	183.129	168.033	52.6	151.5	118.533	151.5	157.78	169.583	173.586	0.82	0.86	0.983333	1.105	1.13	1.18167	1.18857	1.07708	0.56	0.76	0.693333	0.76	0.896	0.925	1.00286	0.95	0.855	0.826667	0.8625
2kgn	174.2	160.195	155.527	153.192	140.372	134.492	130.291	137.573	115.13	123.15	117.13	131.398	120.132	124.475	127.577	250.4	232.8	226.933	224	197.94	183.2	172.671	175.483	0	86.85	94.4	133.4	117.24	133.567	145.229	0.96	1.095	1.14	1.1625	1.188	1.12667	1.08286	1.06375	0.52	0.91	0.88	0.9	0.832	0.898333	0.945714	0.99	0.88	0.843333	0.825
2khf	174.2	174.2	159.857	142.165	148.572	136.322	129.574	134.466	75.07	82.08	122.8	128.648	129.342	135.317	145.163	250.4	250.4	227.667	194.175	205.42	179.95	167.629	168.42	52.6	73.15	139.3	158.275	155.88	168	182.8	0.96	0.96	0.963333	1.045	1.028	0.95	0.998571	0.9816	0.56	0.925	0.946667	1.0175	0.994	1.00667	1.00429	0.99	0.99	1.14333	1.0825
2khg	174.2	174.2	159.857	142.165	148.572	136.322	129.574	134.466	75.07	82.08	122.8	128.648	129.342	135.317	145.163	250.4	250.4	227.667	194.175	205.42	179.95	167.629	168.42	52.6	73.15	139.3	158.275	155.88	168	182.8	0.96	0.96	0.963333	1.045	1.028	0.95	0.998571	0.9816	0.56	0.925	0.946667	1.0175	0.994	1.00667	1.00429	0.99	0.99	1.14333	1.0825
2ki0	133.1	104.085	137.47	144.4	139.344	135.645	141.153	129.449	75.07	90.08	85.0767	100.345	103.706	115.455	115.979	142.6	97.6	155.6	173.85	167.5	165.783	177.871	158.789	52.6	81.05	71.5667	98.1	109.92	133.333	134.586	1.04	0.8	0.863333	0.915	0.896	0.898333	0.907143	1.015	0.56	0.69	0.646667	0.8025	0.824	0.846667	0.842857	0.72	0.82	0.926667	1.025
2kjm	117.15	132.14	136.823	135.41	144.566	149.505	147.161	139.485	147.13	133.125	133.117	136.62	130.314	128.12	128.556	157.2	170.05	185.1	184.375	195.48	204.633	195.771	179.023	182.9	162.5	155.867	162.625	152	152.867	155.843	0.91	1.175	1.19333	1.1375	1.054	1.03833	1.03857	1.04267	1.44	1.13	1.1	1.185	1.112	1.07833	1.11	1.49	1.12	1.00333	1.115
2kjn	89.09	117.64	127.157	128.16	120.346	122.15	117.427	124.224	146.19	146.19	127.157	128.16	128.762	122.15	123.439	93.7	154.45	174.7	174.45	158.3	160.867	151.271	157.685	215.2	215.2	174.7	174.45	174.3	160.867	162.7	1.29	1.26	1.25	1.2625	1.268	1.27333	1.27571	1.27385	1.23	1.23	1.25	1.2625	1.27	1.27333	1.27714	0.9	0.835	0.813333	0.865
2kjo	89.09	117.64	127.157	128.16	120.346	122.15	117.427	124.224	146.19	146.19	127.157	128.16	128.762	122.15	123.439	93.7	154.45	174.7	174.45	158.3	160.867	151.271	157.685	215.2	215.2	174.7	174.45	174.3	160.867	162.7	1.29	1.26	1.25	1.2625	1.268	1.27333	1.27571	1.27385	1.23	1.23	1.25	1.2625	1.27	1.27333	1.27714	0.9	0.835	0.813333	0.865
2klv	89.09	117.64	136.493	135.162	137.972	132.492	139.449	117.827	75.07	96.11	107.797	114.123	115.122	113.45	109.97	93.7	154.45	186.433	183.25	186.12	173.35	182.857	142.5	52.6	104.9	130.667	133.65	135.34	131.033	125.7	1.29	1.26	1.16	1.195	1.25	1.17833	1.11286	1.00543	0.56	0.735	0.813333	0.87	0.86	0.853333	0.915714	0.9	0.835	0.886667	0.92
2kns	147.13	146.64	122.783	110.855	109.702	108.933	108.384	118.191	75.07	120.13	135.15	123.635	125.142	126.147	124.573	182.9	180.3	137.733	116.45	115.06	114.133	113.471	134.824	52.6	140.6	169.933	150.875	155.44	159.9	137.057	1.44	1.355	1.09	0.9575	0.93	0.911667	0.898571	0.982121	0.56	0.815	0.9	0.9975	1.058	1.04333	0.968571	0.75	0.775	0.823333	0.8475
2knu	146.15	130.64	130.817	141.662	139.564	138.165	139.306	132.083	119.12	97.095	116.45	130.887	134.552	126.975	138.013	177.7	88.85	119.967	152.575	156.8	159.617	162.2	155.366	142.1	97.35	127.6	158.3	166.16	154.083	170.871	1.27	0.895	0.92	0.93	1.004	1.05333	1.08429	1.08241	0.82	0.69	0.866667	0.89	1.006	1.05333	1.04429	0.8	0.72	0.963333	0.97
2kpa	115.13	130.64	136.137	138.64	140.15	141.157	141.876	135.654	117.15	111.12	113.13	118.123	117.524	125.468	133.429	0	88.85	120.2	134.575	150.7	161.45	169.129	166.946	157.2	133.35	141.3	141.625	113.3	132.517	147.857	0.52	0.895	1.07667	1.125	1.146	1.16	1.17	1.07885	0.91	0.865	0.88	0.92	0.84	0.878333	0.855714	0.64	0.72	0.73	0.7475
2kpb	115.13	130.64	136.137	138.64	140.15	141.157	141.876	135.654	117.15	111.12	113.13	118.123	117.524	125.468	133.429	0	88.85	120.2	134.575	150.7	161.45	169.129	166.946	157.2	133.35	141.3	141.625	113.3	132.517	147.857	0.52	0.895	1.07667	1.125	1.146	1.16	1.17	1.07885	0.91	0.865	0.88	0.92	0.84	0.878333	0.855714	0.64	0.72	0.73	0.7475
2ksg	131.17	124.16	117.803	121.627	123.536	122.472	123.99	118.024	105.09	105.09	113.783	118.13	123.93	127.64	120.13	173.7	165.45	146.8	145.75	151.34	152.317	150.929	142.133	109.5	109.5	130.9	141.6	149.86	160.75	145.3	1.3	1.105	1.01	1.0175	1.074	1.04667	1.04571	1.04333	0.82	0.82	0.98	1.06	1.136	1.15167	1.06714	1.02	1.255	1.15333	1.045
2kwt	75.07	124.635	122.14	124.635	125.942	124.14	122.853	140.192	146.19	138.68	147.517	143.43	132.562	139.502	138.311	52.6	151.5	153.4	151.625	156.04	130.033	111.457	173.636	215.2	194.45	205.833	197.8	176.98	189.217	187	0.56	0.76	0.81	0.8325	0.926	0.858333	0.81	1.05636	1.23	1.265	1.2	1.225	1.238	1.19167	1.20714	0.92	0.955	1.13333	1.04
2kwy	119.12	133.125	132.473	132.148	131.952	134.325	131.871	124.487	149.21	141.155	138.143	125.88	115.718	108.943	110.116	142.1	162.5	169.067	170.225	172.62	179.717	176.5	155.898	197.6	170.1	162.167	145.05	126.56	114.233	120.371	0.82	1.13	1.07667	1.1325	1.1	1.12167	1.09143	1.12023	1.47	1.255	1.13667	1.175	1.052	0.97	0.961429	1.21	0.98	1.13667	1.1075
2kxa	105.09	90.08	120.45	141.398	128.132	128.96	129.276	119.88	75.07	103.12	123.81	111.625	107.118	111.127	107.979	109.5	81.05	134	168.4	145.24	144.8	150.143	139.312	52.6	113.15	151.633	126.875	120.24	130.567	125.3	0.82	0.69	0.7	0.7725	0.73	0.781667	0.808571	0.904167	0.56	0.93	0.976667	0.8725	0.956	0.958333	1.00571	0.95	0.935	1.04	1.065
2kya	131.17	110.13	122.463	128.63	123.922	125.13	128.273	126.492	149.21	140.665	142.507	143.428	141.166	139.5	138.31	173.7	133.7	150.1	158.3	148.54	152.733	157.043	147.909	197.6	171.95	186.367	193.575	184.12	183.8	182.357	1.3	1.295	1.34333	1.3675	1.258	1.265	1.29	1.09765	1.47	1.185	1.2	1.2075	1.146	1.11667	1.14286	1.02	0.96	0.89	0.855
2kyk	147.13	139.15	132.473	128.137	137.35	138.817	148.163	137.099	75.07	124.635	112.787	121.892	112.528	112.962	115.563	182.9	178.3	166.233	124.675	149.82	154.467	171.2	158.228	52.6	151.5	132.233	148.575	129.38	107.817	117.229	1.44	1.37	1.18667	1.02	1.008	1.05167	1.04286	0.939487	0.56	0.76	0.936667	1.07	0.968	0.893333	0.951429	0.75	0.885	0.993333	0.905
2kzq	174.2	145.675	136.167	147.423	147.176	142.5	140.881	129.004	105.09	119.095	123.12	121.123	114.716	117.458	115.691	250.4	203.8	188.267	201.175	203.98	193.667	192.029	152.408	109.5	126.05	141.933	106.45	103.9	115.533	114.671	0.96	0.935	0.926667	0.875	0.946	0.925	0.931429	1	0.82	0.93	1.05333	0.92	0.994	1.045	1.01286	0.99	1.24	1.32333	1.305
2l0g	75.07	97.095	122.797	128.645	143.764	144.325	136.434	134.084	75.07	115.115	126.48	136.157	131.952	127.475	128.279	52.6	97.35	148.367	165.075	186.38	185.8	172.643	155.291	52.6	120.35	146.1	166.725	133.38	129.4	131.286	0.56	0.69	0.78	0.8925	0.912	1	1.04143	1.06031	0.56	0.89	1.08333	1.08	0.968	0.943333	0.957143	0.92	1.065	1.04	0.9725
2l0l	146.19	146.19	135.837	124.15	125.554	119.477	113.133	122.068	146.19	146.19	141.183	132.16	131.962	140.167	141.161	215.2	215.2	143.467	131.025	141.26	133.333	121.8	150.156	215.2	215.2	201.367	178.4	179.16	189.283	188.371	1.23	1.23	0.993333	1.0675	1.048	1.08833	1.01286	1.05593	1.23	1.23	1.25333	1.145	1.11	1.045	1.10143	0.77	0.77	0.726667	0.77
2l0m	146.19	146.19	135.837	124.15	125.554	119.477	113.133	122.068	146.19	146.19	141.183	132.16	131.962	140.167	141.161	215.2	215.2	143.467	131.025	141.26	133.333	121.8	150.156	215.2	215.2	201.367	178.4	179.16	189.283	188.371	1.23	1.23	0.993333	1.0675	1.048	1.08833	1.01286	1.05593	1.23	1.23	1.25333	1.145	1.11	1.045	1.10143	0.77	0.77	0.726667	0.77
2l0n	146.19	146.19	146.177	142.425	143.782	139.672	141.884	140.396	146.19	146.19	155.527	161.942	152.984	142.335	143.317	215.2	215.2	202.7	195.45	195.88	186.917	187.086	183.723	215.2	215.2	226.933	230.175	215.58	195.267	195.6	1.23	1.23	1.24333	1.2575	1.3	1.22	1.22	1.08	1.23	1.23	1.14	1.035	1.01	1.05667	1.11571	0.77	0.77	0.78	0.84
2l0o	146.19	146.19	146.177	142.425	143.782	139.672	141.884	140.396	146.19	146.19	155.527	161.942	152.984	142.335	143.317	215.2	215.2	202.7	195.45	195.88	186.917	187.086	183.723	215.2	215.2	226.933	230.175	215.58	195.267	195.6	1.23	1.23	1.24333	1.2575	1.3	1.22	1.22	1.08	1.23	1.23	1.14	1.035	1.01	1.05667	1.11571	0.77	0.77	0.78	0.84
2l1x	133.1	124.115	121.12	132.137	132.134	135.972	133.283	137.152	115.13	115.13	111.783	113.125	111.518	117.453	119.413	142.6	71.3	47.5333	92.8	103.5	117.6	123.257	159.344	0	0	36.5	66.675	75.24	93.1833	105.9	1.04	0.78	0.693333	0.7875	0.81	0.878333	0.882857	1.04795	0.52	0.52	0.62	0.6925	0.718	0.838333	0.857143	0.72	0.68	0.666667	0.83
2l36	131.17	103.12	108.453	111.12	115.13	115.467	119.856	115.805	75.07	103.12	93.77	106.875	103.318	107.96	113.421	173.7	113.15	122.8	127.625	136.84	140.233	150.943	145.546	52.6	117.4	95.8	125.65	119.26	128.333	140.743	1.3	0.93	0.893333	0.875	0.96	0.951667	0.991429	1.02708	0.56	0.765	0.696667	0.83	0.922	0.985	1.02	1.02	0.97	1.05	1.09
2l4j	174.2	146.66	146.817	142.905	149.164	143.492	142.007	129.049	75.07	90.08	98.43	106.853	106.5	106.265	107.531	250.4	196.25	191.8	187.275	199.9	166.583	163.157	139.074	52.6	81.05	54.0333	77.1	83.58	87.9	75.3429	0.96	0.89	1.07333	1.13	1.096	1	1.00571	0.942609	0.56	0.69	0.633333	0.7	0.724	0.74	0.708571	0.99	1.1	0.983333	0.9925
2l4u	174.2	160.195	155.527	153.192	140.372	134.492	130.291	137.573	115.13	123.15	117.13	131.398	120.132	124.475	127.577	250.4	232.8	226.933	224	197.94	183.2	172.671	175.483	0	86.85	94.4	133.4	117.24	133.567	145.229	0.96	1.095	1.14	1.1625	1.188	1.12667	1.08286	1.06375	0.52	0.91	0.88	0.9	0.832	0.898333	0.945714	0.99	0.88	0.843333	0.825
2l5i	181.19	164.16	153.163	156.17	142.754	149.16	138.576	139.013	174.2	152.685	153.51	152.435	145.378	151.347	144.739	239.9	211.4	201.667	208.4	185.46	194.533	174.257	173.238	250.4	216.3	206.9	204.575	195.1	202.567	189.271	0.72	1.08	1.04333	1.05	1.098	1.035	0.967143	0.958095	0.96	0.965	1.05	1.155	1.106	1.04167	1.01	1.25	1	1.15	1.1925
2l5r	105.09	97.09	103.777	116.623	111.116	107.445	110.834	115.783	75.07	103.12	117.477	124.89	126.146	132.653	134.587	109.5	101.6	120.133	137.125	128.44	122.65	131.157	141.274	52.6	113.15	147.167	156.1	161.32	172.533	178.629	0.82	1.055	1.00667	1.06	1.106	1.13667	1.11286	1.0487	0.56	0.93	1.03	1.1325	1.1	1.095	1.11429	0.95	0.925	1.11333	1.105
2l63	133.1	126.11	127.797	132.395	129.74	132.475	132.289	131.594	155.16	122.125	125.783	113.105	111.502	120.45	118.256	142.6	142.35	155.633	170.525	164.84	166.983	169.157	161.258	188.1	140.9	141.467	119.25	117.3	135.85	132.086	1.04	0.93	0.943333	1.015	0.976	1.025	1.01714	1.05848	1.22	1.255	1.18333	1.0275	0.986	1	0.974286	0.72	0.965	1.12667	1.0375
2l64	133.1	126.11	127.797	132.395	129.74	132.475	132.289	131.594	155.16	122.125	125.783	113.105	111.502	120.45	118.256	142.6	142.35	155.633	170.525	164.84	166.983	169.157	161.258	188.1	140.9	141.467	119.25	117.3	135.85	132.086	1.04	0.93	0.943333	1.015	0.976	1.025	1.01714	1.05848	1.22	1.255	1.18333	1.0275	0.986	1	0.974286	0.72	0.965	1.12667	1.0375
2l70	146.15	132.635	132.147	132.14	136.744	138.318	147.736	136.243	181.19	135.14	139.137	123.12	122.32	129.465	129.709	177.7	159.9	167.333	162.075	167.28	175.267	189.029	170.379	239.9	166.8	172.167	142.275	142.24	156.633	160.286	1.27	1.045	1.02	0.99	1.036	1.06833	1.05714	1.06333	0.72	1.005	1.15	1.0025	0.966	0.983333	0.981429	0.8	1.005	1.15333	1.055
2l77	181.19	165.2	153.857	148.185	147.786	147.52	152.33	134.256	75.07	103.12	120.467	126.897	130.748	133.322	135.294	239.9	218.75	206.567	198.35	201.72	203.967	209.1	168.854	52.6	117.4	140.967	159.525	163.16	171.833	173.414	0.72	1.095	1.05333	1.115	1.138	1.15333	1.09143	1.06308	0.56	0.765	0.916667	0.995	1.05	1.08	1.13143	1.25	1.11	1.22333	1.1725
2l79	181.19	165.2	153.857	148.185	147.786	147.52	152.33	134.256	75.07	103.12	120.467	126.897	130.748	133.322	135.294	239.9	218.75	206.567	198.35	201.72	203.967	209.1	168.854	52.6	117.4	140.967	159.525	163.16	171.833	173.414	0.72	1.095	1.05333	1.115	1.138	1.15333	1.09143	1.06308	0.56	0.765	0.916667	0.995	1.05	1.08	1.13143	1.25	1.11	1.22333	1.1725
2l91	165.19	156.16	152.837	158.178	153.162	153.495	150.306	126.356	115.13	131.13	122.45	120.62	125.734	117.29	116.981	228.6	205.75	208.9	219.275	203.94	201.3	198.571	146.965	0	91.45	97.4667	73.1	101.52	93.3667	80.0286	1.07	1.255	1.24667	1.175	1.148	1.16	1.13286	1.04116	0.52	0.98	0.926667	0.825	0.906	0.848333	0.801429	1.32	1.035	0.946667	0.9575
2l92	147.13	139.15	136.49	124.64	122.738	124.143	125.423	127.23	149.21	127.15	124.473	122.642	121.14	125.315	133.297	182.9	178.3	179.6	158.125	126.5	134.367	135.543	137.361	197.6	153.55	149.733	151.6	121.28	136.933	151.643	1.44	1.37	1.23667	1.25	1.104	1.13667	1.12286	0.966818	1.47	1.145	1.03667	1.005	0.908	0.961667	0.927143	0.75	0.885	1.07333	1.03
2l96	89.09	117.64	127.157	128.16	131.766	131.667	125.584	128.033	146.19	146.19	141.183	142.435	140.182	131.667	129.304	93.7	154.45	174.7	174.45	182.6	181.117	168.629	164.375	215.2	215.2	201.367	204.825	198.6	181.117	155.243	1.29	1.26	1.25	1.2625	1.256	1.26333	1.26714	1.22875	1.23	1.23	1.25333	1.2475	1.258	1.26333	1.15714	0.9	0.835	0.813333	0.865
2l99	89.09	117.64	127.157	128.16	131.766	131.667	125.584	128.033	146.19	146.19	141.183	142.435	140.182	131.667	131.596	93.7	154.45	174.7	174.45	182.6	181.117	168.629	164.375	215.2	215.2	201.367	204.825	198.6	181.117	180.057	1.29	1.26	1.25	1.2625	1.256	1.26333	1.26714	1.22875	1.23	1.23	1.25333	1.2475	1.258	1.26333	1.26857	0.9	0.835	0.813333	0.865
2l9a	89.09	117.64	127.157	128.16	131.766	131.667	125.584	128.033	146.19	146.19	141.183	142.435	140.182	131.667	131.596	93.7	154.45	174.7	174.45	182.6	181.117	168.629	164.375	215.2	215.2	201.367	204.825	198.6	181.117	180.057	1.29	1.26	1.25	1.2625	1.256	1.26333	1.26714	1.22875	1.23	1.23	1.25333	1.2475	1.258	1.26333	1.26857	0.9	0.835	0.813333	0.865
2l9v	146.19	146.19	146.503	136.15	135.154	136.993	130.15	134.455	204.24	168.18	151.827	150.417	149.76	149.322	140.717	215.2	215.2	204.433	180.7	179.3	185.283	172.2	166.48	271.6	208.95	186.667	193.8	191.62	190.167	176.386	1.23	1.23	1.3	1.18	1.204	1.20833	1.22	1.13347	0.99	0.945	0.903333	0.985	1.076	1.13667	1.15857	0.77	0.77	0.763333	0.81
2lbg	174.2	139.645	142.833	129.398	124.536	116.292	118.417	109.641	146.19	150.675	150.187	134.912	122.944	117.302	113.271	250.4	179.95	185.833	162.8	152.14	135.55	141	125.604	215.2	201.65	200.3	173.65	149.44	140.15	133.514	0.96	0.89	1.08333	1.135	1.072	0.986667	1.03143	1.02037	1.23	1.225	1.30667	1.3025	1.154	1.17667	1.19286	0.99	0.97	0.97	0.9525
2lcm	146.19	138.68	141.183	134.67	133.97	140.675	141.463	136.699	146.19	139.645	136.82	135.645	132.34	132.145	134.151	215.2	194.45	201.367	151.025	155.56	171.367	177.629	174.236	215.2	178.9	180	171.575	165.68	168.433	175.114	1.23	1.265	1.25333	1.07	1.116	1.09	1.11	1.0425	1.23	1.135	1.08	1.035	0.992	0.988333	1.02286	0.77	0.895	0.853333	0.8
2lcv	115.13	123.15	142.497	125.64	123.942	127.807	134.434	124.968	89.09	89.09	99.1	111.627	118.54	120.967	120.421	0	86.85	137.867	116.55	124.68	134.383	150.957	150.874	93.7	93.7	109.833	131.775	148.46	147.483	148.871	0.52	0.91	0.846667	0.775	0.802	0.908333	0.915714	1.06362	1.29	1.29	1.13333	1.2175	1.22	1.19	1.15	0.64	0.83	0.97	0.9575
2le3	146.19	146.19	146.19	160.702	149.58	150.51	147.747	131.74	149.21	119.15	128.477	118.63	125.936	129.305	123.56	215.2	215.2	215.2	229.3	205.34	202.467	198.357	161.781	197.6	145.65	158.067	141.975	151.2	155.617	146.771	1.23	1.23	1.23	1.17	1.1	1.12	1.14571	1.09071	1.47	1.38	1.4	1.3725	1.342	1.33	1.32429	0.77	0.77	0.77	0.8625
2le7	165.19	148.18	137.837	125.65	118.338	111.127	121.136	133.449	131.17	124.16	140.84	134.917	125.752	133.827	135.593	228.6	201.15	186.5	163.3	149.38	133.25	148.486	171.81	173.7	165.45	193.767	184.625	166.44	180.433	185.4	1.07	1.185	1.09333	1.1425	1.172	1.07	1.02	1.049	1.3	1.105	1.05667	1.02	1.074	1.055	1.08	1.32	1.17	1.27667	1.1825
2lhc	147.13	133.125	127.8	125.63	133.542	131.138	133.289	131.021	119.12	119.12	139.81	141.405	139.358	137.993	137.019	182.9	162.5	160.733	156.075	170.58	165.833	172.886	167.593	142.1	142.1	174.7	184.825	182.6	182.533	181.271	1.44	1.13	1.05667	0.9975	1.012	0.98	1.01571	1.10018	0.82	0.82	0.786667	0.8975	0.978	0.976667	1.02286	0.75	0.98	1.15	1.165
2lhd	147.13	133.125	127.8	125.63	133.542	131.138	133.289	131.914	119.12	119.12	139.81	141.405	139.358	137.993	137.019	182.9	162.5	160.733	156.075	170.58	165.833	172.886	168.775	142.1	142.1	174.7	184.825	182.6	182.533	181.271	1.44	1.13	1.05667	0.9975	1.012	0.98	1.01571	1.08982	0.82	0.82	0.786667	0.8975	0.978	0.976667	1.02286	0.75	0.98	1.15	1.165
2ljq	204.24	184.715	148.167	144.155	130.338	121.127	122.697	122.94	146.19	163.69	169.523	145.91	143.152	131.805	129.711	271.6	250.1	184.267	174.775	150.34	134.05	135.8	144.381	215.2	227.55	231.667	186.9	178.78	157.75	157.671	0.99	1.03	0.873333	0.88	0.816	0.773333	0.791429	0.912432	1.23	0.975	0.89	0.8075	0.826	0.781667	0.8	1.14	1.23	1.12667	1.035
2ljt	204.24	184.715	148.167	144.155	130.338	121.127	122.697	124.349	146.19	163.69	169.523	145.91	143.152	131.805	129.711	271.6	250.1	184.267	174.775	150.34	134.05	135.8	147.851	215.2	227.55	231.667	186.9	178.78	157.75	157.671	0.99	1.03	0.873333	0.88	0.816	0.773333	0.791429	0.938378	1.23	0.975	0.89	0.8075	0.826	0.781667	0.8	1.14	1.23	1.12667	1.035
2lk9	119.12	142.155	138.493	136.662	135.564	132.158	130.014	122.652	131.17	131.17	131.17	117.145	119.95	112.47	115.141	142.1	185.35	184.3	183.775	181.76	151.467	152.286	152.713	173.7	173.7	173.7	143.425	151.18	134.75	141.529	0.82	0.945	0.953333	0.9575	1.026	0.941667	0.937143	1.00042	1.3	1.3	1.3	1.115	1.086	0.998333	0.994286	1.21	1.265	1.32667	1.3575
2lks	105.09	118.13	127.483	117.885	120.542	115.3	113.841	133.057	119.12	132.655	137.48	139.893	129.732	132.475	134.429	109.5	141.6	166.133	148.025	153.16	143.25	138.429	163.78	142.1	178.65	180.067	180.775	163.36	172	172.814	0.82	1.06	1.11667	1.16	1.188	1.205	1.15	1.13091	0.82	1.025	1.16333	1.2325	1.244	1.24167	1.24571	0.95	0.985	0.913333	0.91
2ll2	133.1	139.645	122.793	120.877	117.72	119.962	115.551	121.669	146.19	110.63	112.803	121.15	123.54	131.983	129.864	142.6	178.9	150.5	112.875	112.2	122.45	118.343	137.685	215.2	133.9	141.667	160.05	156.56	172.2	170.057	1.04	1.135	1.18667	1.02	0.98	1.03333	1.07	0.967692	1.23	0.895	0.9	0.9825	0.994	0.988333	0.977143	0.72	0.745	0.796667	0.7575
2ll5	75.07	90.08	98.43	102.605	105.11	116.625	110.689	114.616	75.07	104.085	99.0867	119.612	113.508	118.948	131.133	52.6	81.05	54.0333	40.525	32.42	68.75	66.4429	103.232	52.6	97.6	96.3	132.2	124.5	133.367	153.114	0.56	0.69	0.633333	0.605	0.588	0.65	0.637143	0.842273	0.56	0.8	0.963333	0.9025	0.98	1.02833	1.02286	0.92	0.935	0.836667	0.7875
2llm	146.19	146.19	146.19	142.435	143.79	139.35	138.181	120.979	75.07	90.08	108.77	118.125	120.734	120.137	126.573	215.2	215.2	215.2	204.825	203.38	195.683	192.543	152.121	52.6	81.05	113.267	138.75	145.74	147.65	159.214	1.23	1.23	1.23	1.2475	1.292	1.22833	1.23857	1.01674	0.56	0.69	0.883333	0.97	1.036	1.015	1.02286	0.77	0.77	0.77	0.8325
2lma	75.07	120.13	129.13	125.63	123.53	120.457	121.987	139.561	204.24	189.22	164.523	168.69	161.186	158.68	153.029	52.6	140.6	154.7	116.025	92.82	95.6	107.971	157.755	271.6	261	174	190.475	187.12	185.55	179.343	0.56	0.815	1.02333	0.8975	0.822	0.821667	0.842857	0.932273	0.99	0.975	0.823333	0.7975	0.898	0.96	0.94	0.92	1.12	0.996667	0.9075
2lmf	174.2	160.175	145.833	142.167	148.574	148.177	150.607	139.987	131.17	131.17	112.47	117.627	127.14	133.482	139.299	250.4	214.05	195.1	191.875	203.58	205.517	208.814	186.209	173.7	173.7	133.333	135.65	154.24	166.633	178.6	0.96	1.115	1.04667	1.0275	1.014	1.05	1.05286	1.07913	1.3	1.3	1.05333	1.05	1.054	1.05667	1.04286	0.99	0.895	1.09333	1.1825
2lny	146.15	146.17	146.177	153.183	153.578	152.34	155.463	128.542	149.21	119.15	109.13	111.135	106.726	101.45	105.696	177.7	196.45	202.7	214.625	209.32	204.05	210.671	159.06	197.6	145.65	128.333	135.55	127.18	114.75	123.171	1.27	1.25	1.24333	1.1725	1.182	1.19667	1.16286	1.0935	1.47	1.38	1.35	1.24	1.25	1.135	1.15857	0.8	0.785	0.78	0.8325
2lq1	155.16	144.13	145.13	138.135	133.534	130.803	130.856	116.605	119.12	97.095	108.77	110.865	103.706	108.283	107.827	188.1	165.35	171.2	167.7	134.16	138	143.1	125.856	142.1	97.35	113.667	124.55	110.16	120.75	119.143	1.22	1.13	1.23333	1.1525	1.026	1.00667	1.04857	0.9236	0.82	0.69	0.76	0.7975	0.75	0.841667	0.838571	1.08	0.9	0.85	1.01
2lq2	105.09	125.64	151.84	136.153	126.74	125.142	124	119.697	117.15	131.67	112.803	128.153	128.756	129.48	123.71	109.5	162.35	198.767	172.5	156.74	156.817	156.871	132.39	157.2	186.2	141.667	168.85	171.52	166.7	156.271	0.82	1.025	1.01333	1.0825	1.124	1.08833	1.06286	0.983333	0.91	1.07	0.9	0.915	0.926	0.945	0.994286	0.95	0.86	0.953333	0.94
2lqy	165.19	127.14	142.827	139.912	138.164	129.985	130.29	132.045	155.16	115.115	120.467	112.623	111.116	112.45	115.124	228.6	161.15	190.9	188.725	185.72	170.383	166.943	164.39	188.1	120.35	138.133	127.025	123.52	126.617	133.343	1.07	1.18	1.10667	1.0725	1.118	1.14667	1.11143	1.0545	1.22	0.89	1.02667	1.0925	1.038	1.00167	1.04429	1.32	1.11	1.07	1.165
2lrx	131.17	131.17	142.51	140.157	138.746	137.483	132.856	129.43	174.2	160.175	145.16	152.42	144.962	135.65	137.156	182.2	177.95	194.833	181.775	173.94	173.9	164.7	149.262	250.4	214.05	142.7	169.625	135.7	128.7	141.057	0.97	1.135	1.11333	1.095	1.084	1.12	1.07714	0.994222	0.96	1.115	0.916667	0.9275	0.846	0.92	0.964286	1.45	1.235	1.26333	1.1275
2ls3	146.19	146.19	141.5	151.423	144.962	145.67	148.459	139.303	146.19	150.675	144.173	140.923	141.968	138.16	135.159	215.2	215.2	192.233	204.15	191.74	192.717	197.843	183.39	215.2	201.65	192.333	187.675	185.68	178.417	175.386	1.23	1.23	1.12	1.02	0.98	1.06167	1.06286	1.09172	1.23	1.225	1.25	1.2625	1.264	1.19	1.15	0.77	0.77	0.766667	0.8875
2ls9	131.17	156.18	155.84	146.66	143.562	134.483	127.999	125.742	75.07	139.655	118.127	114.868	124.932	131.642	133.72	173.7	206.8	200.567	185.95	183.5	168.533	157.843	155.696	52.6	162.1	125.6	121.575	142.98	157.25	165.529	1.3	1.01	1.08	1.015	1.072	1.10833	1.13429	1.0356	0.56	0.775	0.703333	0.7325	0.8	0.845	0.9	1.02	1.135	1.11667	1.14
2lsa	105.09	118.605	128.807	129.398	132.944	123.298	122.42	124.489	75.07	103.12	93.77	106.875	118.538	120.643	125.574	109.5	127.9	151.133	158.9	163.7	145.183	146.9	155.374	52.6	117.4	95.8	125.65	146.24	150.817	156.143	0.82	0.86	1.06333	1.04	1.12	1.02667	1.01	1.03348	0.56	0.765	0.696667	0.83	0.878	0.948333	0.987143	0.95	0.855	0.893333	1.0325
2lsw	133.1	132.135	113.113	117.627	120.336	124.645	119.566	131.29	105.09	125.64	132.49	136.15	138.158	139.497	140.453	142.6	162.4	125.8	139.9	146.66	158.083	148.886	165.126	109.5	162.35	179.967	180.7	187.6	192.2	195.486	1.04	1.005	0.856667	0.885	0.968	1.01167	1.05143	1.05543	0.82	1.025	1.09333	1.18	1.19	1.19667	1.20143	0.72	1.085	1.03	1.135
2luf	132.12	131.645	148.16	143.912	144.36	154.34	151.03	125.585	105.09	110.11	111.783	112.62	124.936	116.625	114.977	146.3	160	186.633	185.525	183.96	198.567	195.014	122.98	109.5	54.75	36.5	27.375	71.98	68.75	74.5714	0.9	1.1	0.973333	0.9725	1.032	1.025	1.06429	0.845	0.82	0.67	0.62	0.595	0.668	0.65	0.674286	0.76	0.89	1.01	1.12
2lug	105.09	118.13	103.777	121.382	112.12	117.798	111.694	127.804	105.09	125.62	135.467	120.368	131.134	129.132	131.563	109.5	141.6	111.933	146.55	127.76	142.333	129.514	137.747	109.5	143.6	158.433	131.975	155.66	153.4	156.871	0.82	1.06	0.893333	0.91	0.84	0.905	0.855714	0.910278	0.82	1.045	1.10333	0.9675	0.966	0.941667	0.988571	0.95	0.985	0.963333	0.97
2luv	146.19	146.66	132.803	128.385	125.734	122.293	121.27	130.513	146.19	131.67	112.803	125.9	133.758	135.83	141.311	215.2	199.05	169.2	126.9	101.52	102.85	88.1571	146.614	215.2	186.2	141.667	163.4	176.44	182.9	192.543	1.23	1.335	1.16333	1.0025	0.906	0.891667	0.838571	1.02829	1.23	1.07	0.9	0.9425	0.968	1.01167	1.00429	0.77	0.76	0.823333	0.7775
2lvg	146.15	147.68	128.15	124.895	129.146	129.483	130	127.065	89.09	97.09	122.793	114.368	109.312	112.955	115.557	177.7	187.65	156.333	117.25	129.34	138.15	138.786	154.192	93.7	101.6	151.2	136.825	128.2	135.783	142.414	1.27	1.37	1.34333	1.1375	1.164	1.13167	1.11857	1.157	1.29	1.055	1.02333	1.09	1.13	1.15833	1.13143	0.8	0.885	0.89	0.8275
2lx0	146.19	146.19	146.177	142.425	150.178	149.513	151.753	136.535	146.19	146.19	149.18	141.665	139.566	150.345	149.886	215.2	215.2	202.7	195.45	204.34	206.15	209.357	178.553	215.2	215.2	206.167	190.15	188.56	202.4	199.614	1.23	1.23	1.24333	1.2575	1.15	1.16333	1.15	1.10156	1.23	1.23	1.22667	1.125	1.094	1.07667	1.12857	0.77	0.77	0.78	0.84
2lzp	174.2	144.665	140.167	137.917	141.366	132.653	137.301	126.047	133.1	126.11	133.117	132.63	132.338	122.793	115.976	250.4	125.2	141.367	149.45	157.18	146.6	158.314	145.384	142.6	142.35	155.867	162.45	166.4	147.433	133.886	0.96	0.74	0.926667	1.02	1.06	1.09833	1.09429	0.978387	1.04	0.93	1.1	1.0675	1.048	0.966667	0.908571	0.99	0.815	0.883333	0.9175
2lzq	174.2	160.665	145.487	152.665	148.366	143.492	139.729	148.394	174.2	139.645	122.793	124.888	123.34	124.803	121.987	250.4	216.65	144.433	170.925	171.48	166.583	165.243	185.738	250.4	179.95	151.2	156.825	156.9	155.133	148.614	0.96	1.2	0.973333	0.97	1.036	1	0.987143	1.01654	0.96	0.89	1.02333	1.0925	1.056	1.03	1	0.99	0.87	0.793333	0.8425
2m0s	174.2	152.685	145.513	141.928	128.556	121.978	117.28	123.75	133.1	132.135	113.113	122.138	112.724	113.462	114.27	250.4	212.05	199.267	192.875	164.82	152.967	144.5	150.093	142.6	162.4	125.8	143.75	125.52	130.8	132.414	0.96	1.13	1.18667	1.215	1.084	1.11833	1.14286	1.05	1.04	1.005	0.856667	1.01	0.92	0.918333	0.904286	0.99	1.005	1.01	1.0125
2m0w	146.19	125.64	113.457	103.86	106.912	108.947	116.981	123.52	133.1	149.145	143.153	140.395	133.334	125.96	129.281	215.2	162.35	139.467	117.75	122.62	125.867	140.543	146.135	142.6	185.6	181.633	172.8	160.14	149.067	156	1.23	1.025	1.11333	0.975	0.944	0.923333	0.944286	0.963913	1.04	1.055	1.13667	1.0775	1.026	1.07	1.12714	0.77	0.86	0.873333	0.885
2m16	105.09	135.14	138.823	133.405	135.962	132.49	132.437	132.863	119.12	146.66	142.14	147.903	147.56	142.155	132.571	109.5	169.05	184.433	177.625	185.14	154.283	153.143	151.186	142.1	196.25	178.367	190.925	195.78	163.15	147.357	0.82	0.945	1.04	1.0075	1.052	0.963333	0.954286	0.976413	0.82	0.89	0.94	0.9725	1.024	0.94	0.885714	0.95	1.135	1.01333	1.1325
2m1a	174.2	131.645	117.46	110.368	106.112	117.46	121.559	140.732	75.07	82.08	104.457	100.615	104.316	115.963	120.276	250.4	172.05	145.933	132.875	125.04	145.933	150.471	183.031	52.6	73.15	114.633	109.4	115.94	138.35	143.971	0.96	1.125	1.18	1.2075	1.224	1.18	1.19286	1.08885	0.56	0.925	1.10667	1.1525	1.086	1.065	1.09429	0.99	0.945	0.93	0.9225
2m3e	75.07	82.08	103.763	115.125	121.338	125.637	128.573	131.892	105.09	118.605	108.767	114.85	115.31	115.617	124.984	52.6	73.15	109.733	131.7	148.4	154.15	162.871	168.826	109.5	127.9	116.5	123.025	129.86	134.417	149.486	0.56	0.925	1.09667	1.19	1.198	1.23833	1.23714	1.067	0.82	0.86	1.00333	1.0125	0.992	0.978333	0.941429	0.92	0.91	0.856667	0.885
2m3f	132.12	118.605	122.793	128.643	129.148	129.485	140.164	145.983	119.12	126.11	133.117	133.113	129.92	132.632	134.569	146.3	127.9	146	163.3	165.38	166.767	181.743	192.555	142.1	142.35	155.867	152.55	153.48	163.767	171.114	0.9	0.86	0.896667	0.98	1.044	1.08667	1.07286	1.13364	0.82	0.93	1.1	1.085	1.05	1.08	1.10143	0.76	0.855	1.05333	0.9825
2M4X	131.17	138.66	152.837	151.175	145.17	155.015	157.756	135.037	147.13	134.14	133.15	136.645	135.55	140.49	141.304	182.2	179.95	199.933	203.75	190.04	203.633	210.314	166.494	182.9	159.05	163.933	168.675	171.38	180.917	185.814	0.97	1.12	0.986667	1.0475	1.06	1.04833	1.03571	1.06086	1.44	1.275	1.28333	1.3225	1.252	1.22167	1.22286	1.45	1.125	1.16667	1.0675
2m5l	147.13	139.15	136.49	131.15	127.946	128.642	136.149	137.706	146.19	155.69	142.17	150.178	137.96	139.835	136.306	182.9	178.3	176.767	132.575	106.06	112.767	130.929	142.125	215.2	221.9	147.933	173.55	157.58	164.25	140.786	1.44	1.37	1.34667	1.14	1.016	0.996667	0.957143	0.9765	1.23	1.15	0.94	0.945	1.014	1.09	1.00857	0.75	0.885	0.93	0.8575
2m73	146.19	138.68	136.82	135.407	132.15	140.323	145.163	141.44	174.2	152.685	150.507	149.417	160.382	162.685	160.329	215.2	194.45	177.167	176.3	169.46	181.2	191.086	185.008	250.4	212.05	200.6	194.875	210.22	216.917	216.671	1.23	1.265	1.19	1.2175	1.138	1.06833	1.05286	1.0976	0.96	1.13	1.17667	1.2	1.158	1.125	1.14	0.77	0.895	0.836667	0.8825
2m76	165.19	149.145	143.47	158.662	159.968	162.34	154.161	131.742	149.21	119.15	128.477	118.63	125.936	129.305	123.56	228.6	185.6	172.5	197.275	203.54	211.35	196.8	157.988	197.6	145.65	158.067	141.975	151.2	155.617	146.771	1.07	1.055	1.00333	1	1.014	1.005	0.978571	1.0516	1.47	1.38	1.4	1.3725	1.342	1.33	1.32429	1.32	1.02	0.933333	0.985
2m8f	133.1	111.095	117.787	117.123	111.516	118.79	122.699	123.172	75.07	95.1	103.107	106.112	114.732	115.135	109.411	142.6	118.15	136.667	102.5	100.74	115.3	124.214	127.021	52.6	26.3	64.9	48.675	78.46	91.5833	86.0143	1.04	1.165	1.21	1.0375	1.088	1.11	1.13286	0.948333	0.56	0.54	0.633333	0.605	0.778	0.8	0.765714	0.72	0.81	0.88	0.82
2m8i	75.07	90.08	98.43	117.373	123.324	136.81	138.144	134.702	75.07	103.12	117.79	127.132	131.548	124.472	125.704	52.6	81.05	54.0333	103.125	119.08	144.5	149.243	157.13	52.6	113.15	136.4	149.325	158.98	148.1	147.314	0.56	0.69	0.633333	0.715	0.86	0.881667	0.937143	1.00605	0.56	0.93	1.1	1.13	1.198	1.21333	1.18857	0.92	0.935	0.836667	0.875
2m8j	75.07	90.08	98.43	117.373	123.324	136.81	138.144	135.68	75.07	103.12	117.79	127.132	131.548	124.472	125.704	52.6	81.05	54.0333	103.125	119.08	144.5	149.243	158.837	52.6	113.15	136.4	149.325	158.98	148.1	147.314	0.56	0.69	0.633333	0.715	0.86	0.881667	0.937143	1.02047	0.56	0.93	1.1	1.13	1.198	1.21333	1.18857	0.92	0.935	0.836667	0.875
2m8m	146.19	138.68	152.85	165.697	158.792	166.367	161.474	147.877	132.12	139.625	141.8	143.132	140.74	139.145	140.286	215.2	198.7	212.433	227.225	216.52	225.7	214.357	188.904	146.3	164.6	168.967	172.45	172.7	172.867	174.3	1.23	1.1	0.973333	0.9775	1.042	1.03333	1.01429	1.1	0.9	1.17	1.20333	1.2625	1.27	1.275	1.29857	0.77	1.11	1.15667	1.1525
2m8o	146.19	138.68	152.85	165.697	158.792	166.367	161.474	147.877	132.12	139.625	141.8	143.132	140.74	139.145	140.286	215.2	198.7	212.433	227.225	216.52	225.7	214.357	188.904	146.3	164.6	168.967	172.45	172.7	172.867	174.3	1.23	1.1	0.973333	0.9775	1.042	1.03333	1.01429	1.1	0.9	1.17	1.20333	1.2625	1.27	1.275	1.29857	0.77	1.11	1.15667	1.1525
2m9e	75.07	90.08	98.43	117.373	123.324	130.302	132.566	133.964	146.19	138.68	130.83	126.905	116.538	131.155	133.437	52.6	81.05	54.0333	103.125	119.08	137.333	143.1	154.485	215.2	194.45	129.633	97.225	88.3	118.85	128	0.56	0.69	0.633333	0.715	0.86	0.895	0.948571	0.964848	1.23	1.265	1.01667	0.8925	0.826	0.853333	0.937143	0.92	0.935	0.836667	0.875
2m9f	75.07	90.08	98.43	117.373	123.324	130.302	132.566	133.964	146.19	138.68	130.83	126.905	116.538	131.155	133.437	52.6	81.05	54.0333	103.125	119.08	137.333	143.1	154.485	215.2	194.45	129.633	97.225	88.3	118.85	128	0.56	0.69	0.633333	0.715	0.86	0.895	0.948571	0.964848	1.23	1.265	1.01667	0.8925	0.826	0.853333	0.937143	0.92	0.935	0.836667	0.875
2m9i	75.07	90.08	98.43	117.373	123.324	130.302	132.566	135.618	146.19	138.68	130.83	126.905	116.538	131.155	133.437	52.6	81.05	54.0333	103.125	119.08	137.333	143.1	157.771	215.2	194.45	129.633	97.225	88.3	118.85	128	0.56	0.69	0.633333	0.715	0.86	0.895	0.948571	0.950882	1.23	1.265	1.01667	0.8925	0.826	0.853333	0.937143	0.92	0.935	0.836667	0.875
2m9j	75.07	90.08	98.43	117.373	123.324	130.302	132.566	135.618	146.19	138.68	130.83	126.905	116.538	131.155	133.437	52.6	81.05	54.0333	103.125	119.08	137.333	143.1	157.771	215.2	194.45	129.633	97.225	88.3	118.85	128	0.56	0.69	0.633333	0.715	0.86	0.895	0.948571	0.950882	1.23	1.265	1.01667	0.8925	0.826	0.853333	0.937143	0.92	0.935	0.836667	0.875
2m9r	117.15	117.15	103.123	96.11	100.318	108.467	111.71	125.811	133.1	111.095	123.107	133.627	141.742	143.978	142.424	157.2	157.2	122.333	104.9	115.36	129.067	135.443	153.49	142.6	118.15	139.733	161.95	179.64	181.05	175.557	0.91	0.91	0.793333	0.735	0.77	0.886667	0.945714	1.024	1.04	1.165	1.25667	1.21	1.16	1.17	1.15143	1.49	1.49	1.3	1.205
2m9s	117.15	117.15	103.123	96.11	100.318	108.467	111.71	125.811	133.1	111.095	123.107	133.627	141.742	143.978	142.424	157.2	157.2	122.333	104.9	115.36	129.067	135.443	153.49	142.6	118.15	139.733	161.95	179.64	181.05	175.557	0.91	0.91	0.793333	0.735	0.77	0.886667	0.945714	1.024	1.04	1.165	1.25667	1.21	1.16	1.17	1.15143	1.49	1.49	1.3	1.205
2mby	119.12	150.155	138.48	136.89	142.55	143.157	147.591	141.962	75.07	95.1	112.443	106.605	111.904	120.785	129.414	142.1	191	127.333	132.075	151.38	162.017	174.643	180.137	52.6	26.3	78.5	82.3	94.36	116.733	134.329	0.82	0.77	0.686667	0.74	0.806	0.876667	0.888571	1.09065	0.56	0.54	0.84	0.9525	0.97	0.986667	0.948571	1.21	1.23	1.03333	0.965
2mce	149.21	140.19	118.483	118.15	127.558	123.813	125.14	127.71	133.1	111.095	99.0867	113.105	105.498	112.273	114.973	197.6	185.65	141.3	145.275	161.94	153.2	151.686	155.233	142.6	118.15	96.3	119.25	105.92	117.883	127.071	1.47	1.385	1.11	1.06	1.062	1.02167	1.02429	1.02762	1.04	1.165	0.963333	1.0275	0.934	0.99	0.987143	0.97	0.995	0.97	1.1
2mdc	105.09	97.09	109.093	115.095	107.09	108.43	107.953	132.809	75.07	90.08	108.783	110.37	117.534	117.798	119.709	109.5	101.6	115.267	122.1	108.2	90.1667	92.9286	144.604	52.6	81.05	125.767	94.325	118.5	122.433	130.971	0.82	1.055	1.05	1.0475	0.95	0.878333	0.87	0.92	0.56	0.69	0.87	0.7825	0.872	0.863333	0.878571	0.95	0.925	0.856667	0.8225
2mdu	133.1	168.67	170.513	164.433	160.972	168.183	154.881	147.925	174.2	189.22	181.21	181.205	178.002	170.355	170.904	142.6	207.1	221.533	219.95	212.54	222.383	198.129	189.61	250.4	261	250.2	247.625	243.82	227.567	230.829	1.04	1.015	0.996667	1.055	1.132	1.10833	1.03	0.996897	0.96	0.975	1.00667	0.935	0.962	0.951667	0.952857	0.72	0.93	0.95	0.905
2me1	146.19	138.68	152.85	165.697	158.792	166.367	161.474	145.274	147.13	146.64	146.803	142.895	140.55	141.647	140.15	215.2	198.7	212.433	227.225	216.52	225.7	214.357	186.585	182.9	180.3	181.167	179.3	178.18	178.967	178.214	1.23	1.1	0.973333	0.9775	1.042	1.03333	1.01429	1.1363	1.44	1.355	1.38333	1.3625	1.35	1.365	1.35571	0.77	1.11	1.15667	1.1525
2me2	146.19	138.68	152.85	165.697	158.792	166.367	161.474	145.385	147.13	146.66	142.14	139.398	137.752	129.642	129.86	215.2	198.7	212.433	227.225	216.52	225.7	214.357	186.296	182.9	199.05	180.233	178.6	177.62	163.633	165.071	1.23	1.1	0.973333	0.9775	1.042	1.03333	1.01429	1.06519	1.44	1.335	1.23667	1.2525	1.262	1.26667	1.27143	0.77	1.11	1.15667	1.1525
2me3	146.19	138.68	152.85	165.697	158.792	166.367	161.474	147.387	147.13	146.66	142.14	139.398	137.752	129.642	129.86	215.2	198.7	212.433	227.225	216.52	225.7	214.357	189.022	182.9	199.05	180.233	178.6	177.62	163.633	165.071	1.23	1.1	0.973333	0.9775	1.042	1.03333	1.01429	1.07111	1.44	1.335	1.23667	1.2525	1.262	1.26667	1.27143	0.77	1.11	1.15667	1.1525
2me4	146.19	138.68	152.85	165.697	158.792	166.367	163.484	146.943	147.13	146.66	142.14	139.398	137.752	129.642	129.86	215.2	198.7	212.433	227.225	216.52	225.7	224.2	190.074	182.9	199.05	180.233	178.6	177.62	163.633	165.071	1.23	1.1	0.973333	0.9775	1.042	1.03333	1.06143	1.08556	1.44	1.335	1.23667	1.2525	1.262	1.26667	1.27143	0.77	1.11	1.15667	1.1525
2mg1	146.19	146.19	146.19	142.435	134.966	134.333	131.879	128.455	146.19	146.19	146.19	142.435	146.986	144.35	145.044	215.2	215.2	215.2	206.95	187.46	185.167	181.171	170.733	215.2	215.2	215.2	204.825	209.58	205.017	203.957	1.23	1.23	1.23	1.165	1.096	1.13	1.09857	1.05407	1.23	1.23	1.23	1.2475	1.212	1.17167	1.21429	0.77	0.77	0.77	0.94
2mg3	146.19	146.19	136.51	135.175	123.154	115.14	115.427	141.776	146.19	146.19	146.19	142.673	154.986	156.687	153.317	215.2	215.2	195.867	190.325	162.78	144.417	146.243	187.411	215.2	215.2	215.2	197.975	212.7	215.35	204.957	1.23	1.23	1.12333	1.1675	1.046	0.965	0.957143	1.03786	1.23	1.23	1.23	1.1475	1.116	1.10833	1.09857	0.77	0.77	1.01	1.0125
2mhw	132.12	110.605	134.133	137.148	139.144	130.802	130.854	114.13	75.07	103.12	93.77	89.095	94.706	100.783	105.124	146.3	120	159.967	173.775	175.6	161.95	163.629	138.137	52.6	117.4	95.8	85	99.44	111.817	120.657	0.9	1.095	0.97	1.035	1.116	1.145	1.16714	1.06037	0.56	0.765	0.696667	0.6625	0.712	0.81	0.88	0.76	0.83	0.97	0.92
2mkb	146.19	163.69	164.19	164.44	154.982	141.663	140.3	141.8	155.16	122.125	149.497	157.42	146.954	148.322	153.017	215.2	227.55	227.9	228.075	213.9	187.017	181.2	182.848	188.1	140.9	184.467	198.325	180.56	181.817	190.114	1.23	0.975	1.00667	1.0225	1	0.926667	0.922857	1.024	1.22	1.255	1.16667	1.055	1.008	1.04333	0.997143	0.77	1.01	1.11333	1.165
2mlu	89.09	117.64	103.45	121.138	126.336	139.32	135.864	131.081	149.21	147.7	138.173	136.423	135.372	141.843	145.179	93.7	154.45	120.5	152.975	158.96	177.733	152.343	161.617	197.6	206.4	184.967	184.275	182.16	193.533	198.543	1.29	1.26	1.02667	1.01	1.096	1.07833	0.998571	0.999333	1.47	1.35	1.17333	1.1225	1.158	1.125	1.11714	0.9	0.835	0.863333	0.895
2mlv	89.09	117.64	103.45	121.138	126.336	139.32	135.864	131.081	149.21	147.7	138.173	136.423	135.372	141.843	145.179	93.7	154.45	120.5	152.975	158.96	177.733	152.343	161.617	197.6	206.4	184.967	184.275	182.16	193.533	198.543	1.29	1.26	1.02667	1.01	1.096	1.07833	0.998571	0.999333	1.47	1.35	1.17333	1.1225	1.158	1.125	1.11714	0.9	0.835	0.863333	0.895
2mmm	146.19	110.63	117.477	110.38	117.542	119.813	113.421	119.64	75.07	75.07	93.77	106.875	114.738	117.477	111.419	215.2	133.9	150	135.925	151.78	156.85	141.957	147.836	52.6	52.6	92.9667	123.525	141.86	147.167	133.657	1.23	0.895	0.92	1.0125	1.056	1.04167	0.972857	1.03278	0.56	0.56	0.806667	0.9125	0.976	1.03	0.962857	0.77	0.845	1.04667	1.01
2mmt	75.07	128.13	140.483	131.635	131.542	128.807	134.004	125.371	75.07	75.07	79.7433	78.575	93.892	97.7683	100.249	52.6	146.25	173.7	157.65	162.56	135.467	148.771	137.733	52.6	52.6	66.3	62.875	87.92	99.4667	85.2571	0.56	0.64	0.783333	0.7925	0.828	0.776667	0.818571	0.859524	0.56	0.56	0.803333	0.7425	0.838	0.85	0.802857	0.92	1.085	1.16333	1.11
2mmw	75.07	128.13	140.483	131.635	131.542	128.807	127.423	123.178	75.07	75.07	79.7433	78.575	93.892	97.7683	100.249	52.6	146.25	173.7	157.65	162.56	135.467	136.414	133.614	52.6	52.6	66.3	62.875	87.92	99.4667	85.2571	0.56	0.64	0.783333	0.7925	0.828	0.776667	0.782857	0.847619	0.56	0.56	0.803333	0.7425	0.838	0.85	0.802857	0.92	1.085	1.16333	1.11
2mof	165.19	155.67	152.823	159.915	142.946	133.97	136.997	124.256	105.09	97.09	109.093	115.095	118.696	120.933	127.256	228.6	203.15	196.4	207.275	176.34	162.567	166.214	148.736	109.5	101.6	115.267	122.1	126.2	129.55	143.7	1.07	1.17	1.26	1.125	1.012	1.05833	1.08143	1.06024	0.82	1.055	1.05	1.0475	1.046	1.02167	1.02857	1.32	1.06	0.956667	1.03
2mr9	105.09	125.62	138.81	136.9	135.754	130.643	124.707	125.364	75.07	90.08	89.75	97.0925	110.712	111.448	116.546	109.5	143.6	171.933	172.375	172.64	162.117	152.343	147.78	52.6	81.05	85.2667	99.475	125.3	104.417	115.629	0.82	1.045	1.05333	1.115	1.152	1.09667	1.12429	1.06614	0.56	0.69	0.89	0.8725	0.912	0.846667	0.931429	0.95	0.875	1.02333	1.0225
2mrw	115.13	130.66	122.137	124.395	140.364	139.153	140.159	136.934	149.21	147.7	137.517	141.928	148.382	148.52	143.75	0	107.6	108.233	126.725	155.7	153.517	162.329	171.83	197.6	206.4	190	189.525	201.7	201.017	172.3	0.52	0.875	0.856667	0.885	0.906	0.928333	0.971429	1.034	1.47	1.35	1.20333	1.2075	1.158	1.21	1.11143	0.64	0.705	0.786667	0.9525
2msu	147.13	139.15	132.473	132.148	135.144	134.482	134.284	126.678	105.09	119.095	128.127	132.877	129.732	130.293	132.699	182.9	178.3	166.233	170.225	172.76	172.917	168.586	154.17	109.5	126.05	155.767	162.55	161.48	158.333	161.843	1.44	1.37	1.18667	1.1325	1.194	1.21167	1.18714	1.144	0.82	0.93	1.03	1.1325	1.088	1.08	1.13143	0.75	0.885	0.993333	1.1075
2mtl	147.13	139.15	127.797	114.615	126.532	127.305	126.136	132.107	75.07	111.1	123.803	126.127	127.136	134.98	139.296	182.9	178.3	155.367	129.675	153.82	158.55	156.2	165.622	52.6	117.75	144.367	143.925	151.58	168.05	176.7	1.44	1.37	1.18667	1.03	1.016	1.00833	0.981429	1.07852	0.56	1	1.15667	1.1275	1.096	1.07333	1.07286	0.75	0.885	0.906667	0.91
2mtw	155.16	160.175	131.807	137.645	139.354	140.487	139.156	139.246	181.19	150.155	144.143	144.645	142.14	140.312	139.141	188.1	208.35	156.433	164.35	174.52	175.05	174.857	172.505	239.9	191	176.1	176.5	170.46	172.417	168.686	1.22	1.145	0.95	1.0175	1.06	1.095	1.12429	1.0425	0.72	0.77	0.813333	0.9275	0.922	0.93	0.925714	1.08	1.2	1.10667	1.1
2mty	181.19	128.13	110.443	101.6	107.514	117.127	119.269	133.594	117.15	124.16	131.503	137.417	136.358	142.665	145.883	239.9	146.25	115.033	99.425	114.28	133.333	135.186	165.375	157.2	169.7	184.867	185.675	177.8	189.9	195.429	0.72	0.64	0.613333	0.6	0.74	0.795	0.81	0.965	0.91	0.94	1.03667	1.0825	1.046	1.03167	1.03714	1.25	1.085	1.03	1.0025
2mu6	155.16	143.165	144.173	151.68	144.774	140.498	141.446	136.504	146.19	125.64	133.497	132.915	132.756	125.478	133.437	188.1	185.15	195.167	208.975	198.62	189.2	188.3	176.2	215.2	162.35	174.1	176.125	170.16	157.417	169.2	1.22	1.095	1.14	1.095	1.058	1.01833	1.07857	1.108	1.23	1.025	1.17333	1.1225	1.078	1.11333	1.05714	1.08	1.265	1.1	1.0725
2mu7	89.09	104.105	94.4267	97.0925	101.498	97.0933	104.241	125.135	75.07	128.13	120.45	123.13	131.542	133.977	135.721	93.7	117.9	96.1333	99.475	108	98.7667	110.786	152.28	52.6	146.25	134	143.925	160.86	163.667	171.029	1.29	1.055	0.89	0.8725	0.862	0.811667	0.901429	1.0265	0.56	0.64	0.7	0.85	0.894	0.956667	0.995714	0.9	1.055	1.01	0.995
2mu8	174.2	152.685	136.82	139.917	138.358	145.497	137.439	136.845	146.19	139.155	141.813	132.632	135.344	142.985	137.571	250.4	216.3	180.7	184.925	177.2	187.65	174.229	171.495	215.2	180.75	181.467	163.475	173.82	184.833	174.071	0.96	0.965	0.916667	1.055	1.024	0.973333	1.01857	0.9925	1.23	1.065	1.19	1.0975	1.124	1.05667	1.02286	0.99	1.22	1.13	1.09
2mua	149.21	140.19	142.503	140.153	152.97	149.337	145.02	134.056	181.19	156.18	129.143	140.407	133.344	123.632	116.694	197.6	189.9	187.567	176.325	195.38	191.767	184.671	168.414	239.9	206.8	155.4	179.15	165.22	146.45	133.043	1.47	1.22	1.29333	1.23	1.182	1.20167	1.14714	1.03286	0.72	1.01	0.86	0.885	0.872	0.82	0.782857	0.97	1.21	1.05667	0.9725
2mue	147.13	139.15	141.483	142.66	143.366	141.333	136.156	134.505	147.13	132.14	131.817	144.16	141.562	142.333	138.447	182.9	178.3	178.1	187.375	192.94	189.733	178.271	167.9	182.9	170.05	171.267	188.425	185.48	190.433	163.229	1.44	1.37	1.33667	1.31	1.294	1.295	1.22714	1.0875	1.44	1.175	1.21667	1.0925	1.134	1.15	1.06	0.75	0.885	0.856667	0.835
2muf	155.16	122.125	133.137	136.635	135.732	134.972	134.429	138.496	105.09	119.095	118.447	132.385	142.146	140.475	141.291	188.1	140.9	156.633	163.2	159.82	162.133	163.786	173.545	109.5	126.05	136.433	164.925	179.92	174.317	180.157	1.22	1.255	1.24333	1.2925	1.214	1.22833	1.23857	1.0435	0.82	0.93	0.923333	0.9325	0.89	0.891667	0.94	1.08	0.99	1.02	0.9525
2muj	131.17	131.17	136.49	128.64	132.15	132.308	132.281	137.578	181.19	157.145	148.803	144.395	141.75	137.65	138.87	182.2	177.95	179.6	162.075	172.7	167.683	164.629	174.69	239.9	191.25	176.267	177.75	176.94	173.65	179.586	0.97	1.135	1.23667	1.1325	1.152	1.13333	1.1	1.07619	0.72	0.88	0.886667	0.9075	0.986	0.973333	1.01	1.45	1.235	1.07333	1.0425
2mv6	115.13	159.685	150.18	149.183	148.576	148.178	145.749	128.742	149.21	127.15	133.81	129.14	126.742	123.133	124.281	0	135.8	151.267	167.25	169.34	176.983	176.514	153.384	197.6	153.55	163.333	122.5	129.44	126.117	132.914	0.52	0.755	0.826667	0.9275	0.996	1.035	1.07286	1.06122	1.47	1.145	1.24333	1.0625	1.032	0.996667	1.04	0.64	0.89	1.07667	1
2mvh	133.1	139.645	151.163	154.67	144.754	133.14	132.859	133.388	149.21	147.7	153.53	160.445	152.18	148.678	148.323	142.6	178.9	202.733	209.2	189.26	166.483	167.514	168.112	197.6	206.4	213.8	220.325	204.68	200.933	202.971	1.04	1.135	1.07667	1.075	1.024	0.946667	0.997143	1.02423	1.47	1.35	1.25667	1.1225	1.062	1.04667	1.07286	0.72	0.745	0.826667	0.95
2mvj	133.1	139.645	151.163	154.67	144.754	133.14	132.859	132.386	149.21	147.7	153.53	160.445	152.18	148.678	148.323	142.6	178.9	202.733	209.2	189.26	166.483	167.514	171.715	197.6	206.4	213.8	220.325	204.68	200.933	202.971	1.04	1.135	1.07667	1.075	1.024	0.946667	0.997143	1.05385	1.47	1.35	1.25667	1.1225	1.062	1.04667	1.07286	0.72	0.745	0.826667	0.95
2mvl	131.17	118.13	117.13	124.63	128.942	136.485	135.726	136.076	119.12	125.62	141.813	149.91	149.166	141.82	132.284	173.7	141.6	94.4	116.525	136.26	155.283	157.914	172.577	142.1	144.2	179.6	197.3	200.88	185.65	166.643	1.3	1.06	0.88	1.02	1.062	1.045	1.08143	1.05846	0.82	0.86	0.893333	0.91	0.974	0.948333	0.892857	1.02	0.985	0.87	0.84
2mvm	131.17	110.13	111.797	120.395	125.554	119.477	123.293	131.067	75.07	95.1	88.4233	92.59	103.498	108.432	111.956	173.7	133.7	89.1333	120.65	139.56	131.917	143.814	155.42	52.6	26.3	35.0667	53.675	79.52	90.0333	97.5429	1.3	1.295	1.03667	1.085	1.114	1.14333	1.15571	1.11364	0.56	0.54	0.546667	0.615	0.78	0.823333	0.854286	1.02	0.96	0.853333	0.8325
2mvn	131.17	110.13	111.797	120.395	125.554	119.477	123.293	131.067	75.07	95.1	88.4233	92.59	103.498	108.432	111.956	173.7	133.7	89.1333	120.65	139.56	131.917	143.814	155.42	52.6	26.3	35.0667	53.675	79.52	90.0333	97.5429	1.3	1.295	1.03667	1.085	1.114	1.14333	1.15571	1.11364	0.56	0.54	0.546667	0.615	0.78	0.823333	0.854286	1.02	0.96	0.853333	0.8325
2mw3	115.13	148.16	142.497	136.16	135.162	134.497	128.01	124.421	105.09	118.13	103.777	104.105	104.302	106.107	116.833	0	119.95	140.7	144.825	152.3	155.867	146.986	131.471	109.5	141.6	111.933	111.325	110.96	92.4667	113.529	0.52	0.62	0.736667	0.78	0.818	0.898333	0.954286	0.869048	0.82	1.06	0.893333	0.875	0.864	0.806667	0.794286	0.64	0.945	1.11333	1.2075
2mw9	146.19	138.68	141.497	142.66	137.154	138.66	139.87	140.27	117.15	111.12	123.123	143.403	138.546	139.977	144.866	215.2	194.45	190.6	187.375	149.9	160.783	163.943	173.706	157.2	133.35	149.867	180.3	172.66	174.367	185.229	1.23	1.265	1.32333	1.31	1.152	1.165	1.20429	1.02758	0.91	0.865	1.05667	1.04	0.996	1.07	1.05429	0.77	0.895	0.846667	0.835
2mwa	146.19	138.68	141.497	142.66	137.154	138.66	139.87	137.499	89.09	103.12	103.777	114.615	132.54	130.303	132.707	215.2	194.45	190.6	187.375	149.9	160.783	163.943	169.097	93.7	125.45	120.133	135.825	162.98	159.5	162.843	1.23	1.265	1.32333	1.31	1.152	1.165	1.20429	1.04529	1.29	1.1	1.00667	1.115	1.09	1.045	1.10143	0.77	0.895	0.846667	0.835
2mwb	146.19	138.68	141.497	142.66	137.154	138.66	139.87	137.822	89.09	103.12	103.777	114.615	132.54	130.303	132.707	215.2	194.45	190.6	187.375	149.9	160.783	163.943	169.779	93.7	125.45	120.133	135.825	162.98	159.5	162.843	1.23	1.265	1.32333	1.31	1.152	1.165	1.20429	1.03059	1.29	1.1	1.00667	1.115	1.09	1.045	1.10143	0.77	0.895	0.846667	0.835
2mwd	115.13	130.66	136.15	153.173	146.362	139.483	140.576	140.754	105.09	126.11	152.153	143.895	144.542	149.485	149.014	0	107.6	132.7	167.425	162.36	153.55	157.743	172.343	109.5	146.2	188	176.525	177.8	189.9	193.514	0.52	0.875	1.06333	1.045	1	0.97	1.03714	0.991429	0.82	1.13	1.08333	1.0175	1.102	1.07833	1.1	0.64	0.705	0.72	0.825
2mwe	115.13	130.66	136.15	153.173	146.362	139.483	140.576	139.251	105.09	126.11	152.153	143.895	144.542	149.485	149.014	0	107.6	132.7	167.425	162.36	153.55	157.743	169.486	109.5	146.2	188	176.525	177.8	189.9	193.514	0.52	0.875	1.06333	1.045	1	0.97	1.03714	0.991071	0.82	1.13	1.08333	1.0175	1.102	1.07833	1.1	0.64	0.705	0.72	0.825
2mwf	146.19	138.68	141.497	142.66	137.154	138.66	139.87	140.993	105.09	126.11	152.153	143.895	144.542	149.485	149.014	215.2	194.45	190.6	187.375	149.9	160.783	163.943	174.222	109.5	146.2	188	176.525	177.8	189.9	193.514	1.23	1.265	1.32333	1.31	1.152	1.165	1.20429	1.03125	0.82	1.13	1.08333	1.0175	1.102	1.07833	1.1	0.77	0.895	0.846667	0.835
2mwt	165.19	140.16	137.163	132.653	129.552	120.472	122	139.613	146.19	160.195	161.86	157.942	155.592	157.192	158.334	228.6	114.3	136.933	138.225	142.02	127.117	134.986	185.068	215.2	232.8	231.4	227.35	224.92	225.533	225.971	1.07	0.795	0.853333	0.845	0.858	0.808333	0.831429	1.05353	1.23	1.095	1.08667	1.1225	1.144	1.13167	1.12286	1.32	0.98	1.13667	1.155
2n16	146.15	146.17	146.177	131.905	141.762	152.175	151.751	134.854	105.09	127.15	136.487	131.148	119.932	125.803	126.57	177.7	196.45	202.7	175.45	188.34	202.217	201.557	162.82	109.5	153.55	165.067	123.8	109.56	122.65	129.943	1.27	1.25	1.24333	1.255	1.148	1.12167	1.17143	1.0515	0.82	1.145	1.17	1.0075	0.918	0.968333	1.01571	0.8	0.785	0.78	0.81
2n1c	155.16	155.16	147.163	149.162	148.756	136.475	139.144	136.887	165.19	156.16	148.473	144.148	138.344	137.307	141.29	188.1	188.1	186.133	186.625	185.88	163.667	167.157	164.257	228.6	205.75	184.7	181.95	145.56	145.683	157.529	1.22	1.22	1.13667	1.1575	1.214	1.105	1.12143	1.05348	1.07	1.255	1.18333	1.2125	1.074	1.045	1.04857	1.08	1.08	1.20333	1.1725
2n2c	115.13	95.1	98.43	110.36	114.712	119.952	123.694	118.457	149.21	112.14	99.7833	93.605	104.726	109.292	117.277	0	26.3	54.0333	84.95	97.22	110.633	120.214	131.03	197.6	125.1	100.933	88.85	110.6	116.55	132.557	0.52	0.54	0.633333	0.7925	0.814	0.89	0.944286	1.05628	1.47	1.015	0.863333	0.7875	0.924	0.92	0.941429	0.64	0.78	0.836667	0.8275
2n4r	146.19	138.68	141.497	142.66	137.154	138.66	139.87	135.411	75.07	82.08	94.4267	93.0925	97.904	99.1017	105.963	215.2	194.45	190.6	187.375	149.9	160.783	163.943	164.13	52.6	73.15	96.1333	95.525	107.86	108.133	118.814	1.23	1.265	1.32333	1.31	1.152	1.165	1.20429	1.01	0.56	0.925	0.89	0.99	0.974	0.948333	1.01857	0.77	0.895	0.846667	0.835
2n4s	146.19	138.68	141.497	142.66	137.154	138.66	139.87	135.79	75.07	82.08	94.4267	93.0925	97.904	99.1017	105.963	215.2	194.45	190.6	187.375	149.9	160.783	163.943	165.219	52.6	73.15	96.1333	95.525	107.86	108.133	118.814	1.23	1.265	1.32333	1.31	1.152	1.165	1.20429	1.02081	0.56	0.925	0.89	0.99	0.974	0.948333	1.01857	0.77	0.895	0.846667	0.835
2n4t	146.19	138.68	141.497	142.66	137.154	138.66	139.87	137.334	75.07	82.08	94.4267	93.0925	97.904	99.1017	105.963	215.2	194.45	190.6	187.375	149.9	160.783	163.943	167.616	52.6	73.15	96.1333	95.525	107.86	108.133	118.814	1.23	1.265	1.32333	1.31	1.152	1.165	1.20429	1.00865	0.56	0.925	0.89	0.99	0.974	0.948333	1.01857	0.77	0.895	0.846667	0.835
2n4u	146.19	138.68	141.497	142.66	137.154	138.66	139.87	136.279	75.07	82.08	94.4267	93.0925	97.904	99.1017	105.963	215.2	194.45	190.6	187.375	149.9	160.783	163.943	166.511	52.6	73.15	96.1333	95.525	107.86	108.133	118.814	1.23	1.265	1.32333	1.31	1.152	1.165	1.20429	0.997568	0.56	0.925	0.89	0.99	0.974	0.948333	1.01857	0.77	0.895	0.846667	0.835
2n4v	146.19	138.68	141.497	142.66	137.154	138.66	139.87	135.736	75.07	82.08	94.4267	93.0925	97.904	99.1017	105.963	215.2	194.45	190.6	187.375	149.9	160.783	163.943	164.984	52.6	73.15	96.1333	95.525	107.86	108.133	118.814	1.23	1.265	1.32333	1.31	1.152	1.165	1.20429	1.02297	0.56	0.925	0.89	0.99	0.974	0.948333	1.01857	0.77	0.895	0.846667	0.835
2n4w	146.19	138.68	141.497	142.66	137.154	138.66	139.87	137.036	75.07	82.08	94.4267	93.0925	97.904	99.1017	105.963	215.2	194.45	190.6	187.375	149.9	160.783	163.943	167.614	52.6	73.15	96.1333	95.525	107.86	108.133	118.814	1.23	1.265	1.32333	1.31	1.152	1.165	1.20429	1.01432	0.56	0.925	0.89	0.99	0.974	0.948333	1.01857	0.77	0.895	0.846667	0.835
2n58	165.19	142.155	124.467	136.9	138.946	143.32	135.573	139.852	181.19	135.14	139.137	140.9	136.15	128.307	130.856	228.6	185.35	154.8	178.7	179.54	187.717	174.286	180.377	239.9	166.8	172.167	182.925	177.78	163.767	165.757	1.07	0.945	1.06	1.035	1.116	1.10833	1.13429	1.07267	0.72	1.005	1.15	1.17	1.118	1.14667	1.16429	1.32	1.265	1.14333	1.105
2n68	133.1	139.625	137.123	135.635	143.348	136.972	138.423	129.523	75.07	103.12	103.777	114.37	106.51	108.283	113.833	142.6	160.15	155.533	162.2	179.84	168.117	170.229	149.843	52.6	113.15	111.933	128.375	113.22	120.55	129.457	1.04	1.155	1.07	1.045	1.028	0.993333	1.05714	0.985652	0.56	0.93	0.893333	0.9875	0.902	0.903333	0.98	0.72	0.76	0.76	0.9325
2n6u	75.07	103.12	117.463	121.373	131.938	137.48	138.719	123.781	75.07	103.12	108.453	117.877	120.536	124.805	119.703	52.6	113.15	134.667	136.65	159.4	170.933	171.9	147.405	52.6	113.15	122.8	136.525	145.66	151	142.814	0.56	0.93	1.04333	1.0425	1.026	1.03333	1.06714	1.02	0.56	0.93	0.893333	0.9875	0.984	1.03167	1.06857	0.92	0.97	0.913333	0.865
2n6v	133.1	111.095	117.787	117.123	111.516	118.79	122.699	123.172	75.07	95.1	103.107	106.112	114.732	115.135	109.411	142.6	118.15	136.667	102.5	100.74	115.3	124.214	127.021	52.6	26.3	64.9	48.675	78.46	91.5833	86.0143	1.04	1.165	1.21	1.0375	1.088	1.11	1.13286	0.948333	0.56	0.54	0.633333	0.605	0.778	0.8	0.765714	0.72	0.81	0.88	0.82
2nd2	105.09	126.11	124.457	126.373	135.938	128.13	131.141	135.008	115.13	118.14	127.803	129.127	129.536	132.312	134.429	109.5	146.2	142.533	143.475	164.86	153	159.371	166.858	0	67.6	106.033	115.175	126.88	141.6	147.5	0.82	1.13	1.12333	1.0675	1.046	1.08667	1.14143	1.15605	0.52	0.815	1.02333	1.0275	1.082	1.10667	1.15429	0.95	0.85	0.813333	0.8
2nr1	147.13	111.1	117.79	107.11	106.706	110.942	113.831	123.961	133.1	111.095	117.787	118.12	120.73	118.123	116.261	182.9	117.75	139.233	117.575	115.96	121.017	128.543	147.857	142.6	118.15	136.667	138.025	145.16	139.217	134.971	1.44	1	0.99	0.8825	0.87	0.875	0.935714	1.01478	1.04	1.165	1.21	1.1125	1.15	1.095	1.05571	0.75	0.835	1.04	1.01
2nzz	131.17	131.17	136.49	147.665	147.362	151.835	148.883	150.389	174.2	160.175	150.507	149.428	145.776	155.52	156.901	173.7	173.7	176.767	192.55	189.58	199.717	196	200.257	250.4	214.05	203.433	206.375	201.54	213.217	215.414	1.3	1.3	1.34667	1.19	1.206	1.165	1.18429	1.10865	0.96	1.115	1.06667	1.1075	1.08	1.065	1.06571	1.02	1.02	0.93	1.01
2o00	131.17	131.17	136.49	147.665	147.362	151.835	148.883	150.389	174.2	160.175	150.507	149.428	145.776	155.52	156.901	173.7	173.7	176.767	192.55	189.58	199.717	196	200.257	250.4	214.05	203.433	206.375	201.54	213.217	215.414	1.3	1.3	1.34667	1.19	1.206	1.165	1.18429	1.10865	0.96	1.115	1.06667	1.1075	1.08	1.065	1.06571	1.02	1.02	0.93	1.01
2obu	146.15	132.635	132.147	132.14	136.744	138.318	147.736	136.243	181.19	135.14	139.137	123.12	122.32	129.465	129.709	177.7	159.9	167.333	162.075	167.28	175.267	189.029	170.379	239.9	166.8	172.167	142.275	142.24	156.633	160.286	1.27	1.045	1.02	0.99	1.036	1.06833	1.05714	1.06333	0.72	1.005	1.15	1.0025	0.966	0.983333	0.981429	0.8	1.005	1.15333	1.055
2odc	174.2	174.2	174.2	167.188	157.574	155.833	159.456	139.107	155.16	144.13	140.127	150.393	138.132	137.293	136.419	250.4	250.4	250.4	232.225	214.2	208.983	213.4	171.34	188.1	165.35	159	179.225	162.12	158.867	160.986	0.96	0.96	0.96	1.0375	0.994	1.06833	1.01857	0.999362	1.22	1.13	1.05333	0.97	1.034	1.035	1.07286	0.99	0.99	0.99	0.9425
2ojm	75.07	97.095	103.78	110.627	123.342	128.645	129.006	134.108	165.19	165.19	161.847	160.175	154.374	156.177	158.751	52.6	97.35	117.3	131.4	155.2	160.683	163.757	172.186	228.6	228.6	215.1	208.35	203.12	207.367	213.514	0.56	0.69	0.763333	0.8975	0.91	0.961667	0.962857	0.977273	1.07	1.07	1.12	1.145	1.11	1.10333	1.08286	0.92	1.065	1.20667	1.16
2ojn	75.07	97.095	103.78	110.627	123.342	128.645	129.006	135.929	165.19	165.19	161.847	160.175	154.374	156.177	158.751	52.6	97.35	117.3	131.4	155.2	160.683	163.757	169.795	228.6	228.6	215.1	208.35	203.12	207.367	213.514	0.56	0.69	0.763333	0.8975	0.91	0.961667	0.962857	0.975455	1.07	1.07	1.12	1.145	1.11	1.10333	1.08286	0.92	1.065	1.20667	1.16
2ojo	75.07	97.095	103.78	110.627	123.342	128.645	129.006	135.383	165.19	165.19	161.847	160.175	154.374	156.177	158.751	52.6	97.35	117.3	131.4	155.2	160.683	163.757	175.923	228.6	228.6	215.1	208.35	203.12	207.367	213.514	0.56	0.69	0.763333	0.8975	0.91	0.961667	0.962857	1.04364	1.07	1.07	1.12	1.145	1.11	1.10333	1.08286	0.92	1.065	1.20667	1.16
2op7	105.09	125.64	108.783	114.618	126.534	124.633	125.843	137.992	132.12	139.625	142.127	135.377	134.536	131.302	133.563	109.5	162.35	125.767	130.9	154.8	129	130.943	163.226	146.3	164.6	170.7	128.025	137.16	114.3	124.1	0.82	1.025	0.87	0.8775	0.894	0.831667	0.861429	0.955897	0.9	1.17	1.26	1.075	1.12	1.02	1.08	0.95	0.86	0.88	0.85
2oru	147.13	139.625	141.813	149.91	160.776	153.833	161.034	144.51	146.19	117.64	146.507	139.66	152.576	147	155.177	182.9	164.6	181.467	198.7	213.28	201.417	211.443	176.895	215.2	154.45	193.5	180.65	198.84	189.383	201.129	1.44	1.17	1.19	1.1325	1.104	1.05667	1.04714	0.989	1.23	1.26	1.17	1.0825	1.064	1.02333	1.01857	0.75	0.755	0.76	0.8175
2ovc	181.19	173.19	140.483	138.155	136.758	135.827	135.437	134.285	133.1	140.115	137.133	129.123	133.14	135.818	127.14	239.9	234.25	173.7	173.7	173.7	173.7	169.257	171.643	142.6	162.75	169.233	154.3	162.96	168.733	152.143	0.72	0.895	0.783333	0.9125	0.99	1.04167	1.04143	1.10267	1.04	1.24	1.15	1.0675	1.148	1.20167	1.11	1.25	1.285	1.16333	1.1275
2p81	105.09	125.64	132.49	132.16	134.966	127.32	134.017	140.495	89.09	117.64	136.493	139.153	144.36	142.32	143.007	109.5	162.35	179.967	180.525	187.46	171.833	183.057	182.239	93.7	154.45	186.433	185.55	194.16	186.183	185.714	0.82	1.025	1.09333	1.0625	1.096	1.12833	1.10429	1.10659	1.29	1.26	1.16	1.23	1.198	1.14833	1.19	0.95	0.86	0.83	0.985
2pco	146.19	146.66	122.797	128.645	129.15	131.99	134.019	140.475	105.09	127.15	152.847	140.907	127.74	131.318	141.736	215.2	199.05	150.233	166.475	167.92	175.8	181.429	186.658	109.5	153.55	192.9	172.05	148.16	156.4	172.857	1.23	1.335	1.07667	1.115	1.152	1.165	1.17429	1.12423	0.82	1.145	1.09333	1.025	0.932	1.02167	1.01714	0.77	0.76	0.813333	0.8025
2pdd	89.09	82.08	79.7433	82.08	91.898	104.113	101.967	124.58	117.15	124.16	112.47	121.655	120.35	117.807	117.713	93.7	73.15	66.3	73.15	93.26	115.817	112.657	151.988	157.2	169.7	144.367	157.675	126.14	123.367	128.2	1.29	0.925	0.803333	0.925	1	1.01167	1.05143	1.01209	0.91	0.94	1.05667	1.16	1.032	0.996667	0.984286	0.9	0.91	0.913333	0.91
2pde	89.09	82.08	79.7433	82.08	91.898	104.113	101.967	124.58	117.15	124.16	112.47	121.655	120.35	117.807	117.713	93.7	73.15	66.3	73.15	93.26	115.817	112.657	151.988	157.2	169.7	144.367	157.675	126.14	123.367	128.2	1.29	0.925	0.803333	0.925	1	1.01167	1.05143	1.01209	0.91	0.94	1.05667	1.16	1.032	0.996667	0.984286	0.9	0.91	0.913333	0.91
2pjv	75.07	90.08	89.75	89.585	86.682	91.76	95.6686	103.279	89.09	103.12	93.77	103.12	97.51	96.1067	101.116	52.6	81.05	85.2667	87.375	80.42	93.2167	100.2	115.267	93.7	125.45	101.167	121.425	107.66	105.333	115.1	0.56	0.69	0.89	0.99	0.904	0.905	0.892857	0.95625	1.29	1.1	0.92	0.9325	0.858	0.93	0.982857	0.92	0.935	0.923333	0.9175
2ppz	165.19	148.18	142.51	143.43	144.17	144.507	144.747	135.459	149.21	140.19	128.49	129.643	133.14	133.133	137.713	228.6	201.15	192	197.8	194.82	198.217	200.643	169.467	197.6	185.65	160.267	155.85	161.26	158.15	168.214	1.07	1.185	1.22333	1.225	1.268	1.26167	1.25714	1.13167	1.47	1.385	1.19667	1.1575	1.214	1.185	1.16857	1.32	1.17	1.12	1.0325
2pv6	146.19	138.68	152.85	165.697	158.792	166.367	161.474	150.259	147.13	139.15	137.133	139.398	152.366	141.82	136.573	215.2	198.7	212.433	227.225	216.52	225.7	214.357	193.277	182.9	178.3	166.4	178.6	197.2	179.95	169.886	1.23	1.1	0.973333	0.9775	1.042	1.03333	1.01429	1.05227	1.44	1.37	1.26	1.2525	1.2	1.215	1.15857	0.77	1.11	1.15667	1.1525
2rlw	75.07	115.115	120.467	131.648	120.332	129.31	127.573	126.402	117.15	141.17	145.833	131.648	141.556	135.478	128.851	52.6	120.35	140.967	162.875	140.82	159.083	158.814	151.3	157.2	192.9	191.3	166.9	181.5	169.5	158.671	0.56	0.89	0.916667	0.955	0.876	0.89	0.892857	0.944706	0.91	0.99	1.06667	1.1225	1.042	1.005	1.04571	0.92	1	1.15	1.1925
2rmf	117.15	111.12	118.447	130.132	130.34	130.478	136.724	134.995	133.1	132.61	126.783	121.36	123.322	120.283	121.839	157.2	133.35	136.433	159.475	164.02	167.05	178.957	166.773	142.6	144.45	96.3	99.6	114.42	113.6	123.4	0.91	0.865	0.923333	0.96	0.962	0.963333	0.962857	1.07425	1.04	0.97	0.82	0.82	0.916	0.9	0.91	1.49	1.22	1.05333	1.12
2rmg	117.15	145.675	126.813	127.903	128.556	136.163	129.439	126.853	131.17	124.16	126.497	121.145	123.15	124.808	123.714	157.2	203.8	167.1	168.75	171.44	184.6	171.614	156.797	182.2	169.7	171.033	155.65	159.26	156.483	156.586	0.91	0.935	1.05333	1.115	1.086	1.065	1.09714	1.09763	0.97	0.94	1.06	1	1.06	1.05667	1.03571	1.49	1.24	1.12667	1.1
2rmh	131.17	138.66	122.137	128.905	129.358	133.658	127.291	126.458	165.19	142.155	138.493	130.143	130.348	130.807	128.856	182.2	179.95	151.2	162.8	164.98	168.833	158.1	153.687	228.6	185.35	181.467	163.475	165.52	161.7	161.057	0.97	1.12	1.17667	1.25	1.26	1.25333	1.25857	1.12421	1.07	0.945	1.06333	1.0025	1.062	1.05833	1.03714	1.45	1.125	1.05	1.03
2rmy	181.19	156.18	152.85	151.175	147.174	142.17	142.744	126.526	149.21	119.15	128.477	133.66	121.942	119.133	122.999	239.9	206.8	209.6	201.625	196.04	189.567	193.229	159.782	197.6	145.65	158.067	167.95	144.88	138.983	149.871	0.72	1.01	1.08333	1.13	1.164	1.12167	1.13714	1.09735	1.47	1.38	1.4	1.4175	1.246	1.175	1.18286	1.25	1.135	1.01333	0.96
2rmz	165.19	156.16	152.837	158.178	153.162	153.495	150.306	127.078	115.13	131.13	122.45	120.62	125.734	117.29	116.981	228.6	205.75	208.9	219.275	203.94	201.3	198.571	151.97	0	91.45	97.4667	73.1	101.52	93.3667	80.0286	1.07	1.255	1.24667	1.175	1.148	1.16	1.13286	1.05767	0.52	0.98	0.926667	0.825	0.906	0.848333	0.801429	1.32	1.035	0.946667	0.9575
2rn0	165.19	156.16	152.837	158.178	153.162	153.495	150.306	127.078	115.13	131.13	122.45	120.62	125.734	117.29	116.981	228.6	205.75	208.9	219.275	203.94	201.3	198.571	151.97	0	91.45	97.4667	73.1	101.52	93.3667	80.0286	1.07	1.255	1.24667	1.175	1.148	1.16	1.13286	1.05767	0.52	0.98	0.926667	0.825	0.906	0.848333	0.801429	1.32	1.035	0.946667	0.9575
2rnd	181.19	156.18	152.85	151.175	147.174	142.17	142.744	126.526	149.21	119.15	128.477	133.66	121.942	119.133	122.999	239.9	206.8	209.6	201.625	196.04	189.567	193.229	159.782	197.6	145.65	158.067	167.95	144.88	138.983	149.871	0.72	1.01	1.08333	1.13	1.164	1.12167	1.13714	1.09735	1.47	1.38	1.4	1.4175	1.246	1.175	1.18286	1.25	1.135	1.01333	0.96
2rpw	146.19	146.19	132.49	125.64	126.746	129.98	124.139	130.306	146.19	146.19	132.49	138.157	134.35	126.807	123.704	215.2	215.2	179.967	162.35	164.62	166.8	156.357	164.38	215.2	215.2	179.967	182	174.02	160.633	153.329	1.23	1.23	1.09333	1.025	1.08	1.11167	1.13714	1.1152	1.23	1.23	1.09333	1.125	1.064	1.10167	1.06143	0.77	0.77	0.83	0.86
2rq2	132.12	110.605	103.433	107.355	109.314	105.943	103.536	113.659	115.13	102.11	111.797	129.145	129.55	120.47	115.987	146.3	120	111.233	118.95	126.6	121.117	117.2	126.343	0	46.85	91.9667	128.95	139.6	125.1	120.614	0.9	1.095	1.16	1.075	1.042	1.08333	1.11286	0.973667	0.52	0.905	0.926667	0.875	0.894	0.838333	0.902857	0.76	0.83	0.853333	0.9425
2rrh	75.07	103.595	112.787	117.382	114.924	117.79	119.701	134.078	155.16	130.125	131.117	120.61	119.918	127.463	126.271	52.6	99.45	124.2	138.7	132.86	135.1	140.614	169.076	188.1	148.8	146.733	133.475	138.22	153.283	151.686	0.56	0.73	0.92	0.9325	0.91	0.908333	0.964286	1.03345	1.22	1.02	1.02667	1.0925	1.056	1.05833	1.02429	0.92	0.84	0.9	1.0375
2rri	75.07	103.595	112.787	117.382	114.924	117.79	119.701	134.078	155.16	130.125	131.117	120.61	119.918	127.463	126.271	52.6	99.45	124.2	138.7	132.86	135.1	140.614	169.076	188.1	148.8	146.733	133.475	138.22	153.283	151.686	0.56	0.73	0.92	0.9325	0.91	0.908333	0.964286	1.03345	1.22	1.02	1.02667	1.0925	1.056	1.05833	1.02429	0.92	0.84	0.9	1.0375
2rsg	119.12	132.655	140.157	141.655	142.75	140.82	133.43	136.604	117.15	132.14	146.16	139.907	126.94	125.308	126.146	142.1	178.65	181.8	180.775	181.2	181.367	168.843	167.266	157.2	170.05	196.833	181.425	155.66	155.917	158.457	0.82	1.025	1.09	1.135	1.196	1.15833	1.17714	1.02149	0.91	1.175	1.10333	1.105	0.996	0.981667	1.02714	1.21	0.99	1.02	0.965
2rt4	75.07	75.07	75.07	101.6	99.098	104.443	104.536	125.853	75.07	96.11	103.123	120.892	125.944	138.993	134.15	52.6	52.6	52.6	99.425	98.28	112.267	111.871	144.524	52.6	104.9	122.333	154.35	159.02	177.783	168.029	0.56	0.56	0.56	0.6	0.738	0.776667	0.782857	0.8268	0.56	0.735	0.793333	0.835	0.922	0.933333	0.917143	0.92	0.92	0.92	1.0025
2v1a	131.17	139.15	141.497	128.395	120.534	124.967	126.129	133.257	131.17	110.13	113.127	114.625	117.934	122.8	130.143	173.7	178.3	190.6	166.375	151.84	157.017	154.957	163.034	173.7	133.7	136.5	137.9	145.06	151.367	165.514	1.3	1.37	1.32333	1.315	1.31	1.33167	1.29	1.05357	1.3	1.295	1.13667	1.0575	1.106	1.16167	1.13286	1.02	0.885	0.846667	0.86
2vvk	132.12	124.635	121.467	120.88	120.134	130.31	130.569	132.753	117.15	131.65	117.463	120.89	129.75	130.308	135.291	146.3	151.75	101.167	111.4	120.56	140.45	141.286	151.739	157.2	167.45	142.867	150.575	166.18	162.25	171.729	0.9	0.905	0.776667	0.7875	0.812	0.796667	0.811429	0.979074	0.91	1.09	1.15667	1.1925	1.168	1.14667	1.13571	0.76	1.125	0.963333	1.025
2wq0	147.13	111.1	113.117	117.63	123.342	122.638	123.993	135.081	149.21	147.7	147.183	143.18	143.97	142.158	142.734	182.9	117.75	130.9	141.6	156.32	153.95	152.857	170.648	197.6	206.4	196.833	191.05	189.42	181.617	186.414	1.44	1	0.97	1.0525	1.088	1.04333	1.02286	1.09516	1.47	1.35	1.32333	1.3175	1.342	1.29167	1.28286	0.75	0.835	1.05333	1.045
2wq1	147.13	111.1	113.117	117.63	123.342	122.638	123.993	136.303	174.2	161.705	156.533	153.938	149.384	149.008	146.736	182.9	117.75	130.9	141.6	156.32	153.95	152.857	173.141	250.4	224	221.067	210.225	202.92	199.583	191.443	1.44	1	0.97	1.0525	1.088	1.04333	1.02286	1.09094	0.96	1.215	1.22	1.2325	1.246	1.27833	1.24429	0.75	0.835	1.05333	1.045
2wq2	75.07	96.11	107.797	117.395	117.74	120.137	127.86	134.679	149.21	147.7	147.183	143.18	143.97	142.158	142.734	52.6	104.9	127.833	149.675	148.16	147.85	162.5	170.24	197.6	206.4	196.833	191.05	189.42	181.617	186.414	0.56	0.735	0.923333	1	0.964	0.953333	0.954286	1.08367	1.47	1.35	1.32333	1.3175	1.342	1.29167	1.28286	0.92	1.205	1.14333	1.05
2wq3	147.13	111.1	113.117	117.63	123.342	122.638	123.993	136.303	174.2	161.705	156.533	153.938	149.384	149.008	146.736	182.9	117.75	130.9	141.6	156.32	153.95	152.857	173.141	250.4	224	221.067	210.225	202.92	199.583	191.443	1.44	1	0.97	1.0525	1.088	1.04333	1.02286	1.09094	0.96	1.215	1.22	1.2325	1.246	1.27833	1.24429	0.75	0.835	1.05333	1.045
2wxc	89.09	117.64	108.123	113.885	122.14	126.148	129.146	124.027	75.07	90.08	108.77	114.608	118.11	120.608	116.106	93.7	154.45	134.2	144.075	152.88	163.267	166.071	147.928	52.6	81.05	113.267	121.525	126.48	129.167	124.1	1.29	1.26	1.27	1.2775	1.266	1.26	1.28571	1.04596	0.56	0.69	0.883333	0.8875	0.89	0.915	0.968571	0.9	0.835	0.856667	0.8975
2xkm	89.09	117.64	136.493	135.162	137.972	132.492	139.449	117.827	75.07	96.11	107.797	114.123	115.122	113.45	109.97	93.7	154.45	186.433	183.25	186.12	173.35	182.857	142.5	52.6	104.9	130.667	133.65	135.34	131.033	125.7	1.29	1.26	1.16	1.195	1.25	1.17833	1.11286	1.00543	0.56	0.735	0.813333	0.87	0.86	0.853333	0.915714	0.9	0.835	0.886667	0.92
2xl1	89.09	110.605	117.46	110.368	123.134	136.652	135.869	136.075	105.09	125.62	128.113	141.382	139.34	133.632	133.556	93.7	120	137.9	126.85	151.56	171.567	171.871	165.78	109.5	143.6	143.267	167.425	168.68	158.817	156.5	1.29	1.095	1.16333	1.195	1.148	1.12167	1.14714	1.084	0.82	1.045	1.04333	0.9625	1.03	0.995	1.00143	0.9	0.83	0.893333	0.895
2y4q	75.07	90.08	95.0833	100.095	95.09	96.7567	103.953	126.682	75.07	90.08	95.0833	90.08	93.082	95.0833	92.2243	52.6	81.05	90.5333	67.9	64.84	72.2833	88.0857	135.537	52.6	81.05	90.5333	81.05	86.74	90.5333	85.1143	0.56	0.69	0.733333	0.68	0.656	0.683333	0.791429	0.886735	0.56	0.69	0.733333	0.69	0.716	0.733333	0.708571	0.92	0.935	0.94	0.865
2ysb	204.24	161.68	146.163	153.173	151.768	160.513	158.461	126.698	75.07	90.08	95.0833	90.08	93.082	95.0833	92.2243	271.6	206.85	137.9	166.025	168.36	185.567	184.443	136.113	52.6	81.05	90.5333	81.05	86.74	90.5333	85.1143	0.99	0.905	0.776667	0.8225	0.912	0.925	0.974286	0.864359	0.56	0.69	0.733333	0.69	0.716	0.733333	0.708571	1.14	1.175	0.996667	0.995
2ysc	75.07	97.095	122.797	120.88	123.324	124.632	132.711	129.086	75.07	90.08	95.0833	90.08	93.082	95.0833	92.2243	52.6	97.35	148.367	111.275	117.54	128.317	144.257	146.31	52.6	81.05	90.5333	81.05	86.74	90.5333	85.1143	0.56	0.69	0.78	0.715	0.78	0.811667	0.798571	0.884	0.56	0.69	0.733333	0.69	0.716	0.733333	0.708571	0.92	1.065	1.04	0.94
2ysf	105.09	127.15	123.817	121.645	128.348	128.818	139.593	126.96	75.07	90.08	95.0833	90.08	93.082	95.0833	92.2243	109.5	153.55	154.767	116.075	130.48	139.1	158.029	145.585	52.6	81.05	90.5333	81.05	86.74	90.5333	85.1143	0.82	1.145	1.06667	0.93	0.988	0.985	0.985714	0.92725	0.56	0.69	0.733333	0.69	0.716	0.733333	0.708571	0.95	0.96	1.13667	1.0125
2ysg	105.09	105.09	105.09	107.6	120.92	125.288	136.567	127.055	75.07	90.08	95.0833	90.08	93.082	95.0833	92.2243	109.5	109.5	109.5	82.125	115.78	126.967	147.629	137.287	52.6	81.05	90.5333	81.05	86.74	90.5333	85.1143	0.82	0.82	0.82	0.745	0.788	0.896667	0.91	0.85275	0.56	0.69	0.733333	0.69	0.716	0.733333	0.708571	0.95	0.95	0.95	0.8725
2ysh	117.15	96.11	108.44	110.112	117.328	117.627	130	128.158	75.07	90.08	95.0833	90.08	93.082	95.0833	92.2243	157.2	104.9	117.467	88.1	113.52	118.283	140.186	148.47	52.6	81.05	90.5333	81.05	86.74	90.5333	85.1143	0.91	0.735	0.836667	0.7575	0.852	0.846667	0.867143	0.92225	0.56	0.69	0.733333	0.69	0.716	0.733333	0.708571	1.49	1.205	1.04333	0.9425
2zaj	75.07	90.08	95.0833	100.095	95.09	96.7567	99.3814	125.558	75.07	90.08	95.0833	90.08	93.082	95.0833	92.2243	52.6	81.05	90.5333	67.9	64.84	72.2833	61.9571	138.261	52.6	81.05	90.5333	81.05	86.74	90.5333	85.1143	0.56	0.69	0.733333	0.68	0.656	0.683333	0.66	0.922449	0.56	0.69	0.733333	0.69	0.716	0.733333	0.708571	0.92	0.935	0.94	0.865
3dwu	119.12	125.62	127.47	125.382	126.54	117.962	125.996	125.089	117.15	125.125	135.137	120.12	125.334	124.298	123.559	142.1	144.2	156.867	153.175	158.98	141.25	156.843	147.422	157.2	149.9	162.633	135.125	151.14	149.633	148.557	0.82	0.86	0.896667	0.8775	0.896	0.84	0.857143	1.01283	0.91	0.975	1.05667	0.9325	0.992	0.963333	0.942857	1.21	0.985	1.14	1.1575
3fog	147.13	146.64	146.477	132.13	140.544	146.153	144.013	132.078	149.21	152.185	156.52	143.662	141.164	136.825	138.297	182.9	180.3	179.433	158	176.48	188.8	186.643	156.994	197.6	192.85	204.767	180.95	181.2	151	155.557	1.44	1.355	1.32667	1.3175	1.246	1.19833	1.21286	1.04	1.47	1.345	1.25333	1.145	1.11	1.01167	1.07286	0.75	0.775	0.783333	0.8125
3hro	149.21	140.19	142.503	139.67	140.974	137.003	136.17	133.475	117.15	111.12	134.477	137.64	139.538	143.813	144.147	197.6	189.9	187.567	184.1	190.32	184.8	184.429	172.189	157.2	133.35	168.867	172.375	174.48	183.5	182.671	1.47	1.22	1.29333	1.295	1.282	1.22	1.18429	1.06351	0.91	0.865	0.816667	0.9725	1.066	1.06667	1.09571	0.97	1.21	1.05667	1.0475
3i1g	147.13	111.1	113.117	117.63	123.342	127.15	127.724	133.019	149.21	119.15	128.15	128.905	132.55	125.307	128.29	182.9	117.75	130.9	141.6	156.32	166.133	167.214	169.4	197.6	145.65	156.333	160.675	165.12	153.217	162.071	1.44	1	0.97	1.0525	1.088	1.11167	1.13857	1.18484	1.47	1.38	1.34333	1.3325	1.354	1.34333	1.32714	0.75	0.835	1.05333	1.045
3ifm	89.09	117.64	136.493	135.162	137.972	132.492	139.449	117.827	75.07	96.11	107.797	114.123	115.122	113.45	109.97	93.7	154.45	186.433	183.25	186.12	173.35	182.857	142.5	52.6	104.9	130.667	133.65	135.34	131.033	125.7	1.29	1.26	1.16	1.195	1.25	1.17833	1.11286	1.00543	0.56	0.735	0.813333	0.87	0.86	0.853333	0.915714	0.9	0.835	0.886667	0.92
3m48	147.13	111.1	113.117	117.63	123.342	127.15	127.724	132.48	89.09	117.62	122.137	128.385	120.526	124.803	123.71	182.9	117.75	130.9	141.6	156.32	166.133	167.214	168.46	93.7	135.7	148.367	157	144.34	156.15	156.3	1.44	1	0.97	1.0525	1.088	1.11167	1.13857	1.17533	1.29	1.28	1.28667	1.325	1.318	1.30333	1.24714	0.75	0.835	1.05333	1.045
3mra	174.2	164.68	161.507	150.91	147.152	144.488	140.583	135.238	181.19	165.2	153.857	156.69	149.176	149.182	146.609	250.4	219.25	208.867	192.175	183	182.867	179.2	176.248	239.9	218.75	203.733	209.95	196.38	196.583	194.529	0.96	1.09	1.13333	1.055	1.024	1.015	1	0.9984	0.72	1.095	1.16333	1.14	1.076	1.14167	1.11714	0.99	1.035	1.05	1.09
3p7k	147.13	139.15	141.497	142.67	143.562	139.16	132.007	134.242	146.19	138.68	141.497	128.395	128.95	131.98	134.01	182.9	182.55	193.433	198.875	195.68	189.267	175.614	173.593	215.2	198.7	193.433	168.5	171.24	173.183	179.186	1.44	1.205	1.21333	1.2175	1.262	1.20333	1.21571	1.17111	1.23	1.1	1.21333	1.2325	1.18	1.22333	1.22429	0.75	1.1	0.99	0.935
3s6w	131.17	123.15	130.83	130.915	131.156	126.812	127.434	134.703	149.21	176.725	166.547	153.692	137.968	137.157	138.581	182.2	91.1	132.467	144.9	145.18	139.233	144.157	163.996	197.6	234.6	228.133	171.1	147.4	146.6	151.786	0.97	0.745	0.906667	0.9225	0.918	0.901667	0.958571	1.04796	1.47	1.23	1.23	1.0525	0.954	0.968333	1.03571	1.45	1.045	0.953333	1.0775
3u91	131.17	138.66	141.157	139.143	140.552	138.988	145.017	137.523	146.15	150.655	144.16	140.912	141.96	140.162	137.156	173.7	175.7	176.367	167.925	177.38	176.767	185.786	176.643	177.7	182.9	179.833	178.3	178.18	177.433	172.386	1.3	1.285	1.28	1.22	1.222	1.235	1.16143	1.141	1.27	1.245	1.26333	1.2725	1.272	1.27667	1.21143	1.02	0.91	0.873333	0.835
3v1a	133.1	119.095	128.113	132.623	139.136	146.145	146.286	132.038	75.07	90.08	85.0767	90.08	95.09	101.103	99.3871	142.6	126.05	143.267	151.875	167.22	179.333	179.843	159.533	52.6	81.05	71.5667	81.05	64.84	82.9833	84.5143	1.04	0.93	1.04333	1.1	1.094	1.03167	1.09	1.09646	0.56	0.69	0.646667	0.69	0.656	0.763333	0.838571	0.72	0.835	0.823333	0.8175
3v86	146.19	138.68	136.82	139.162	134.76	136.822	136.29	134.593	181.19	149.17	159.843	156.42	151.37	150.507	148.02	215.2	194.45	177.167	186.675	180.78	181.133	175.629	172.807	239.9	198.55	212.333	203.675	197.68	200.6	192.314	1.23	1.265	1.19	1.2	1.142	1.19167	1.17	1.10926	0.72	0.815	0.783333	0.905	0.984	1.025	1.02714	0.77	0.895	0.836667	0.82
3zy1	146.15	160.175	167.18	155.165	153.558	149.827	145.44	141.107	133.1	140.115	137.133	135.643	144.752	142.488	138.58	177.7	214.05	222.667	202.525	198.6	195.867	188.186	174.93	142.6	162.75	166.4	168.225	182.56	181.083	155.214	1.27	1.115	0.983333	0.9425	1.042	1.03	1	1.1	1.04	1.24	1.26	1.27	1.16	1.18333	1.08857	0.8	0.895	1.01333	1.0625
4apd	75.07	124.635	108.113	124.635	123.138	124.477	135.871	126.586	155.16	122.125	130.46	116.612	117.114	125.127	124.269	52.6	151.5	118.533	151.5	152.64	156.15	172.643	154.313	188.1	140.9	154.9	129.325	131.88	148	147.157	0.56	0.76	0.693333	0.76	0.79	0.875	0.891429	1.02387	1.22	1.255	1.31667	1.1275	1.066	1.06667	1.03143	0.92	0.955	0.943333	0.955
4cvd	133.1	111.095	117.787	125.123	134.938	127.297	127.986	127.237	131.17	125.145	123.137	121.64	115.13	117.962	122.129	142.6	118.15	139.5	150.35	170.36	157.583	155.971	151.004	173.7	157.9	152.633	153.775	141.76	142.517	148.286	1.04	1.165	1.1	1.185	1.14	1.165	1.12714	1.03729	1.3	1.06	0.98	0.9625	1.028	1.00667	1.06857	0.72	0.81	1.02333	0.955
4dzk	146.15	146.17	141.17	128.15	120.338	122.143	125.713	126.004	75.07	111.1	117.79	110.615	106.31	110.453	115.559	177.7	196.45	191.7	167.2	152.5	157.45	161.086	160.638	52.6	117.75	139.233	127.85	121.02	131.217	143.214	1.27	1.25	1.15667	1.19	1.21	1.17	1.20857	1.17276	0.56	1	0.99	1.065	1.11	1.08667	1.10714	0.8	0.785	1.00667	0.98
4eo7	115.13	123.15	117.13	120.64	114.33	119.64	115.276	135.13	149.21	132.17	137.157	146.417	150.172	147.327	139.007	0	86.85	94.4	114.225	110.12	127.633	122.786	164.321	197.6	98.8	126.833	157.725	171.9	167.017	156.543	0.52	0.91	0.88	0.985	1.046	1.07667	1.10714	1.04443	1.47	0.995	1.14333	1.0975	1.092	1.08333	1.11286	0.64	0.83	0.87	0.9075
4gif	204.24	139.655	141.833	149.925	149.366	146.333	146.744	130.88	75.07	75.07	118.127	117.882	115.324	108.615	114.117	271.6	162.1	179.8	197.45	194.54	191.067	192	164.573	52.6	52.6	125.6	133.5	128.7	116.017	125.571	0.99	0.775	0.926667	0.935	1.036	1.08	1.13571	1.04533	0.56	0.56	0.703333	0.755	0.768	0.733333	0.834286	1.14	1.03	0.943333	0.955
4gwt	105.09	110.11	131.473	135.387	149.158	148.657	142.433	137.665	146.19	138.68	130.83	126.905	116.538	131.155	133.437	109.5	54.75	119.967	135.7	162.88	165.35	157.371	160.818	215.2	194.45	129.633	97.225	88.3	118.85	128	0.82	0.67	0.766667	0.935	0.946	1	0.974286	0.954545	1.23	1.265	1.01667	0.8925	0.826	0.853333	0.937143	0.95	0.795	0.86	0.8325
4gwv	105.09	110.11	131.473	135.387	149.158	148.657	142.433	137.665	146.19	138.68	130.83	126.905	116.538	131.155	133.437	109.5	54.75	119.967	135.7	162.88	165.35	157.371	160.818	215.2	194.45	129.633	97.225	88.3	118.85	128	0.82	0.67	0.766667	0.935	0.946	1	0.974286	0.954545	1.23	1.265	1.01667	0.8925	0.826	0.853333	0.937143	0.95	0.795	0.86	0.8325
4hlr	131.17	138.66	141.157	139.143	140.552	138.988	145.017	137.802	146.15	146.15	149.153	144.657	141.96	142.658	141.017	173.7	175.7	176.367	167.925	177.38	176.767	185.786	176.677	177.7	177.7	181.167	179.3	178.18	178.1	177.471	1.3	1.285	1.28	1.22	1.222	1.235	1.16143	1.14516	1.27	1.27	1.25333	1.265	1.272	1.27167	1.27571	1.02	0.91	0.873333	0.835
4htm	131.17	132.135	137.827	140.673	135.968	137.828	139.157	136.221	174.2	160.195	161.86	147.667	147.56	147.332	145.023	182.2	162.4	174.133	180	175.44	176.683	177.571	175.382	250.4	232.8	231.4	200.925	197.32	200.3	197.714	0.97	1.005	1.16	1.2375	1.172	1.21667	1.24857	1.20321	0.96	1.095	1.08667	1.02	1.104	1.125	1.10286	1.45	1.085	1.04667	1.0275
4ifm	89.09	117.64	136.493	135.162	137.972	132.492	139.449	117.827	75.07	96.11	107.797	114.123	115.122	113.45	109.97	93.7	154.45	186.433	183.25	186.12	173.35	182.857	142.5	52.6	104.9	130.667	133.65	135.34	131.033	125.7	1.29	1.26	1.16	1.195	1.25	1.17833	1.11286	1.00543	0.56	0.735	0.813333	0.87	0.86	0.853333	0.915714	0.9	0.835	0.886667	0.92
4l5e	131.17	103.12	129.143	133.64	136.15	135.32	140.874	136.177	155.16	150.675	135.48	134.403	136.76	138.488	137.443	182.2	117.4	158.233	164.4	174.56	174.417	185.271	176.065	188.1	201.65	170.933	173.75	182.04	182.183	182.186	0.97	0.765	0.75	0.9225	0.984	1.03667	1.02571	1.09565	1.22	1.225	1.09	1.06	1.094	1.15167	1.12571	1.45	1.185	1.20667	1.0925
4lh9	75.07	120.13	119.137	126.655	130.554	130.657	130.73	135.45	133.1	125.125	121.793	120.127	125.528	133.64	143.726	52.6	140.6	146.133	159	162.74	164.567	167.086	159.47	142.6	149.9	99.9333	74.95	96.54	122.183	143.529	0.56	0.815	0.846667	1.0025	1.056	1.09667	1.07857	1.05325	1.04	0.975	0.823333	0.7475	0.886	0.898333	0.911429	0.92	1.12	1.24333	1.175
4mgp	105.09	118.605	128.807	129.398	132.944	125.635	124.423	125.013	75.07	103.12	93.77	106.875	118.538	120.643	125.574	109.5	127.9	151.133	158.9	163.7	152.033	152.771	158.261	52.6	117.4	95.8	125.65	146.24	150.817	156.143	0.82	0.86	1.06333	1.04	1.12	1.14833	1.11429	1.11739	0.56	0.765	0.696667	0.83	0.878	0.948333	0.987143	0.95	0.855	0.893333	1.0325
4ncu	131.17	148.18	138.493	130.143	130.348	130.485	128.58	131.476	75.07	128.13	129.143	125.64	129.938	123.13	121.987	173.7	201.15	181.467	163.475	165.52	166.883	165.5	153.304	52.6	146.25	158.233	118.675	131.52	125.217	107.329	1.3	1.185	1.06333	1.0025	1.062	1.10167	1.07429	0.981852	0.56	0.64	0.75	0.6925	0.842	0.916667	0.86	1.02	1.17	1.18333	1.125
4q21	121.15	133.67	129.497	123.395	128.558	127.323	119.859	130.714	119.12	133.125	149.147	148.407	144.96	140.325	137.014	135.2	175.2	161.867	148.775	158.54	154.65	140.071	157.939	142.1	162.5	188.3	195.025	190.76	185.167	181.171	1.11	1.17	1.15	1.0675	1.148	1.14167	1.05857	1.02886	0.82	1.13	0.993333	1.0525	1.102	1.07	1.04714	0.74	0.755	0.75	0.8
4qq6	147.13	134.14	133.15	128.645	123.934	125.14	126.001	129.033	146.19	146.19	141.5	135.905	126.542	120.3	118.127	182.9	159.05	166.767	125.075	121.96	130.583	136.743	154.62	215.2	215.2	192.233	179.7	162.5	151.033	145.1	1.44	1.275	1.17333	1.01	0.972	1.02667	1.06571	1.01833	1.23	1.23	1.12	1.045	1.094	1.12667	1.08286	0.75	0.745	0.98	0.895
4rex	105.09	118.13	128.49	118.64	124.15	132.492	130.011	130.058	75.07	82.08	104.457	97.11	110.726	116.793	118.847	109.5	141.6	160.267	143.625	157.94	173.35	148.586	147.767	52.6	73.15	114.633	99.125	125.02	134.667	141.457	0.82	1.06	1.19667	1.22	1.222	1.17833	1.08429	1.01188	0.56	0.925	1.10667	0.97	0.99	1.065	1.05143	0.95	0.985	0.98	0.96
4uzw	146.15	130.64	122.123	120.88	126.13	122.623	126.124	128.017	105.09	97.09	109.093	127.118	122.712	119.775	121.403	177.7	88.85	95.7333	111.1	125.46	122.8	131.386	155.746	109.5	101.6	115.267	146.425	139.04	134.117	139.771	1.27	0.895	0.87	0.88	0.992	0.963333	1.03143	1.051	0.82	1.055	1.05	0.9675	0.938	0.918333	0.972857	0.8	0.72	0.796667	0.97
5aht	89.09	102.11	111.797	120.395	122.55	131.158	128.869	133.029	75.07	90.08	109.79	119.125	124.53	116.287	123.273	93.7	46.85	91.9667	122.775	132.96	152.533	130.743	149.965	52.6	81.05	119.9	135.65	144.06	128.817	143.071	1.29	0.905	0.926667	1.0025	1.062	1.045	0.97	0.979302	0.56	0.69	0.95	1.0725	1.112	1.02	1.02714	0.9	0.77	0.996667	0.94
5c85	75.07	112.14	123.49	129.4	121.338	125.473	132.434	136.115	149.21	148.17	148.517	147.925	144.574	140.332	136.731	52.6	125.1	155.133	162.075	148.4	153.283	167.157	166.87	197.6	190.25	192.7	188.95	185.9	178.6	153.086	0.56	1.015	1.08667	1.175	1.198	1.21	1.17429	1.08174	1.47	1.455	1.46	1.4125	1.39	1.295	1.18429	0.92	0.945	0.886667	0.8525
5e4x	146.15	146.15	146.15	154.91	150.162	146.997	142.733	131.2	181.19	135.14	129.143	119.13	124.73	121.457	120.841	177.7	177.7	177.7	193.25	189.34	186.733	182.514	159.122	239.9	166.8	163.6	146.125	153.48	146.15	147.729	1.27	1.27	1.27	1.1325	1.166	1.18833	1.14857	1.0242	0.72	1.005	0.973333	1.0525	1.13	1.07833	1.05429	0.8	0.8	0.8	0.9125
5L33	117.15	136.155	130.477	130.65	128.344	126.478	133.296	136.61	75.07	90.08	111.773	121.132	119.932	124.465	127.703	157.2	172.65	162.467	167.4	162.34	161.483	174.186	169.086	52.6	81.05	116.733	136.95	109.56	121.783	130.514	0.91	1.065	0.983333	0.98	0.948	0.941667	0.944286	1.0562	0.56	0.69	0.866667	1.0175	0.918	1.005	1.06714	1.49	1.285	1.26	1.3075
5M4K	117.15	117.15	118.483	118.642	129.754	137.162	134.874	131.304	174.2	144.665	156.84	139.903	136.152	137.982	137.009	157.2	157.2	149.867	147.925	168.42	182.083	175.386	157.119	250.4	125.2	163.433	146	143.84	150.35	153.686	0.91	0.91	0.976667	0.9375	0.942	0.945	0.968571	0.982281	0.96	0.74	0.733333	0.8725	0.92	1.00667	1.04857	1.49	1.49	1.24	1.2325
5T4R	75.07	120.13	119.793	108.612	113.51	128.632	120.98	133.545	147.13	134.14	138.157	148.915	145.366	155.178	143.734	52.6	140.6	141.1	118.975	123.7	148.35	134.671	160.854	182.9	159.05	177.767	193.3	189.38	203.083	181.586	0.56	0.815	0.816667	0.7525	0.81	0.84	0.8	1.03829	1.44	1.275	1.26	1.125	1.16	1.13167	1.05	0.92	1.12	1.15	1.0925
6cxk	174.2	174.2	165.177	156.675	151.574	150.833	152.884	131.105	149.21	140.19	128.49	129.16	129.562	122.817	117.999	250.4	250.4	227.9	214.35	207.92	203.75	207.3	153.953	197.6	189.9	163.1	165.75	169.04	156.483	147.514	0.96	0.96	1.12	1.165	1.126	1.17833	1.16286	1.02541	1.47	1.22	1.08667	1.14	1.106	1.13667	1.15857	0.99	0.99	0.91	0.9375
6E5C	147.13	147.13	156.153	149.907	154.766	156.503	155.164	131.936	119.12	146.66	146.817	139.893	141.152	137.152	134.576	182.9	182.9	205.4	199.6	209.76	212.9	208.614	155.237	142.1	196.25	191.8	179.375	186.54	181.65	176	1.44	1.44	1.28	1.2025	1.154	1.14	1.18286	0.988974	0.82	0.89	1.07333	1.01	1.054	1.03	1	0.75	0.75	0.83	0.985
6i0q	115.13	117.125	121.807	124.147	128.556	126.655	127.3	135.868	105.09	135.14	128.47	133.135	129.938	127.807	130.567	0	71.05	105.267	122.375	140.94	143.65	147.943	163.734	109.5	169.05	112.7	130.25	135.64	139.233	145.471	0.52	0.67	0.88	0.985	1.034	1.01333	1.05429	1.01951	0.82	0.945	0.803333	0.9625	0.952	0.945	1.01571	0.64	0.925	0.956667	0.9725
Cib81	105.09	118.13	113.783	118.13	129.344	125.302	126.416	125.666	149.21	140.665	118.8	111.373	115.332	108.622	103.829	109.5	145.85	133.733	143.725	165.06	155.8	153.914	144.863	197.6	171.95	132.167	122.55	134.48	120.833	111.086	0.82	0.895	0.87	0.9775	0.974	0.948333	0.961429	1.00667	1.47	1.185	0.976667	1.055	1.038	0.958333	0.901429	0.95	1.2	1.11667	1.0925
cpDHFR	132.12	168.18	150.497	150.175	137.958	136.985	138.434	129.396	131.17	123.15	111.797	117.123	119.932	114.792	127.57	146.3	208.95	139.3	153.875	141.84	142.583	148.343	150.863	173.7	86.85	89.1333	102.5	116.74	112.9	135.571	0.9	0.945	0.803333	0.97	1.034	1.01167	1.07286	1.01122	1.3	0.91	1.03667	1.0375	1.09	1.12333	1.10429	0.76	0.95	0.846667	0.8775
d1b77a2	146.19	139.155	132.477	132.15	123.538	124.81	123.997	129.6	89.09	118.11	123.107	125.123	129.328	132.132	131.994	215.2	180.75	167.867	171.45	155.9	160.283	157.686	162.325	93.7	138.3	139.733	148.225	154.12	158.05	160.286	1.23	1.065	0.983333	0.98	1.042	1.03	1	1.08333	1.29	1.365	1.25667	1.2675	1.268	1.26833	1.27286	0.77	0.765	0.913333	1.0475
d1boub	115.13	130.64	130.817	130.905	134.566	126.987	119.57	129.435	117.15	145.675	141.483	138.905	147.362	142.655	145.874	0	88.85	117.133	133.4	146.24	137.483	125.357	149.217	157.2	203.8	183.4	180.975	192.76	184.317	190.643	0.52	0.895	1.03	1.015	1.106	1.13667	1.05429	1.00208	0.91	0.935	0.97	1.0525	0.986	0.958333	0.974286	0.64	0.72	0.82	0.9775
d1by5a	165.19	169.695	156.853	150.67	149.766	153.838	148.597	141.239	146.19	147.7	137.517	121.905	133.762	128.983	134.156	228.6	239.5	217.567	199.75	195.34	204.517	197.757	179.513	215.2	206.4	190	155.65	172.5	162	171.514	1.07	1.015	1.11	1.0575	1.1	1.07667	1.05286	1.02478	1.23	1.35	1.20333	1.0425	0.978	0.951667	0.968571	1.32	1.155	1.11	1.0225
d1fxka	131.17	125.145	132.473	132.148	134.956	136.985	138.294	132.359	117.15	149.17	148.177	137.405	130.942	121.63	123.129	173.7	157.9	166.233	168.1	177.52	178.417	178.314	168.35	157.2	198.55	204.1	180.45	166.26	147.317	147.171	1.3	1.06	1.18667	1.215	1.218	1.255	1.25714	1.11321	0.91	0.815	0.953333	0.92	0.9	0.843333	0.851429	1.02	1.115	0.993333	1
d1g8aa	181.19	149.17	148.49	133.64	133.336	133.297	132.993	129.39	117.15	125.125	122.467	124.642	132.752	135.148	134.856	239.9	198.55	193.333	168.425	164	160.433	163.543	156.304	157.2	149.9	152.333	159.8	173.56	175.117	170.471	0.72	0.815	1.02333	1.09	1.052	1.05	1.03857	1.06333	0.91	0.975	0.953333	0.9575	0.98	1.05667	1.05429	1.25	1.37	1.16333	1.0975
d1i8oa	147.13	133.125	132.473	140.653	141.76	142.498	140.88	130.26	75.07	103.12	107.797	131.907	129.35	122.64	124.134	182.9	162.5	166.233	181.825	188.5	192.95	190.2	152.658	52.6	113.15	127.833	163.775	159.44	148.483	147.643	1.44	1.13	1.18667	1.1575	1.172	1.18167	1.19857	1.02808	0.56	0.93	0.923333	0.94	0.916	0.978333	0.987143	0.75	0.98	0.993333	1.075
d1k5na1	181.19	173.19	140.483	138.155	128.342	140.992	138.157	134.772	146.19	132.655	140.157	134.405	131.348	135.317	138.151	239.9	234.25	173.7	173.7	157.7	176.683	170.757	161.725	215.2	178.65	181.8	175.65	168.94	172.133	174.414	0.72	0.895	0.783333	0.9125	0.988	0.988333	1.00571	1.03583	1.23	1.025	1.09	1.045	1	1.03667	1.06286	1.25	1.285	1.16333	1.1275
d1kw3b1	146.15	160.175	150.507	149.428	146.162	136.65	138.444	127.052	133.1	132.135	117.787	133.637	124.728	116.452	118.554	177.7	214.05	200.6	204.25	191.92	175.55	178.7	155.592	142.6	158.15	136.667	162.475	148.72	132.7	138.557	1.27	1.115	1.17667	1.19	1.16	1.18167	1.22286	1.16917	1.04	1.17	1.21	1.0875	1.128	1.03333	1.07143	0.8	0.895	0.936667	0.895
d1p1ja1	105.09	127.15	133.497	122.395	127.154	127.823	134.449	139.322	131.17	156.18	153.163	137.145	139.558	140.657	145.449	109.5	153.55	174.1	154	166.24	167.483	179.329	178.492	173.7	206.8	198.833	172.55	177.56	177.583	187.986	0.82	1.145	1.17333	1.2025	1.208	1.22333	1.18571	1.17042	1.3	1.01	1.15333	1.1875	1.244	1.24833	1.20714	0.95	0.96	0.896667	0.8975
d1pj5a4	105.09	118.13	136.82	124.888	123.34	122.637	123.856	122.633	89.09	103.12	108.453	126.638	125.134	126.14	126.859	109.5	141.6	177.867	156.825	156.9	154.433	158.4	149.758	93.7	125.45	131	158.225	155	158.117	160.343	0.82	1.06	1.02667	1.0925	1.056	1.01667	1.01	0.997083	1.29	1.1	1.00667	0.935	0.912	0.976667	1.02286	0.95	0.985	0.986667	0.965
d1qaua	115.13	130.64	126.8	124.388	134.35	133.82	131.72	126.707	119.12	137.14	135.15	138.145	134.34	131.803	136.573	0	88.85	106.6	119.25	145.48	151.6	150.243	142.786	142.1	165.1	167.967	171.7	165.78	161.833	171.371	0.52	0.895	0.87	0.88	0.896	0.908333	0.895714	0.919524	0.82	1.02	1.11333	1.195	1.12	1.07	1.07	0.64	0.72	0.883333	1.035
d1rz3a	131.17	125.145	132.147	125.382	126.54	129.808	130.139	120.841	131.17	124.16	126.497	113.64	117.146	119.805	113.414	173.7	157.9	164.5	150.75	155.34	159.067	157.243	145.742	173.7	165.45	168.2	139.3	147.88	147	133.514	1.3	1.06	1.13	1.0525	1.102	1.13	1.09714	1.01	1.3	1.105	1.17	1.0175	1.008	1.01333	0.948571	1.02	1.115	1.01	0.995
d1txda2	131.17	131.17	131.17	128.157	138.764	137.498	136.87	136.782	149.21	140.19	145.18	145.667	131.548	128.812	129.149	173.7	173.7	173.7	165.8	180.62	179.467	174.2	169.854	197.6	189.9	189.3	187.7	160.68	133.9	139.586	1.3	1.3	1.3	1.18	1.088	1.12333	1.11143	1.05083	1.47	1.22	1.22	1.275	1.132	1.03	1.06857	1.02	1.02	1.02	1.0675
d1vpma	132.12	132.12	123.11	131.123	128.328	135.973	133.284	132.342	131.17	139.15	136.49	139.15	126.334	132.81	130.573	146.3	146.3	134.033	147.55	149.48	166.3	165	164.444	173.7	178.3	176.767	178.3	153.16	165.733	164.514	0.9	0.9	0.873333	0.96	0.95	0.951667	0.945714	1.008	1.3	1.37	1.34667	1.37	1.208	1.185	1.14571	0.76	0.76	0.823333	0.8875
d1w8oa3	105.09	143.14	134.477	139.648	144.756	142.65	145.87	133.099	146.19	110.63	128.817	122.885	124.928	123.295	120.694	109.5	174.7	168.867	173.675	184.66	178.267	185.457	159.246	215.2	133.9	165.467	151.475	149.7	124.75	122.571	0.82	0.77	0.816667	0.9175	0.948	0.94	0.958571	0.929583	1.23	0.895	0.953333	0.92	0.944	0.873333	0.865714	0.95	1.1	1.23	1.1925
d1yhta1	89.09	117.64	108.123	126.39	118.93	123.473	124.573	131.394	119.12	97.095	113.46	113.877	124.14	125.312	122.423	93.7	154.45	134.2	160.625	147.24	158.567	161.943	159.11	142.1	97.35	136.633	102.475	127.7	135.367	131.671	1.29	1.26	1.27	1.1325	1.164	1.175	1.14571	1.0335	0.82	0.69	0.87	0.7825	0.84	0.916667	0.902857	0.9	0.835	0.856667	0.955
d2afwa	119.12	112.105	118.46	121.638	123.734	120.627	126.993	131.933	117.15	124.16	131.817	131.655	131.944	129.807	134.861	142.1	125.8	144.6	154	152.46	145.3	157.2	158.542	157.2	165.45	171.267	174	167.72	163.45	172.757	0.82	0.82	0.87	0.895	0.896	0.883333	0.91	0.934583	0.91	1.105	1.21667	1.155	1.132	1.08	1.07857	1.21	1.08	1.20333	1.265
d2b94a	121.15	98.11	109.773	111.618	115.528	123.805	124.857	121.852	117.15	103.12	108.453	114.132	121.148	120.482	124.586	135.2	93.9	110.133	121.9	133.96	149.733	154.371	152.225	157.2	125.45	131	141.675	152.86	153.583	159.871	1.11	0.835	0.903333	0.905	0.918	0.943333	0.947143	0.989583	0.91	1.1	1.00667	1.08	1.158	1.11667	1.16714	0.74	0.83	0.793333	0.9675
d2bbkh	131.17	139.15	144.487	127.132	131.548	134.145	138.58	131.146	105.09	139.645	148.16	140.407	135.756	132.655	132.443	182.2	182.55	184.4	151.45	160.68	164.383	173.557	167.117	109.5	179.95	196.167	186.425	180.58	176.683	176.257	0.97	1.205	1.21	1.0475	1.132	1.18333	1.16714	1.09208	0.82	0.89	0.95	0.94	0.934	0.93	0.982857	1.45	1.1	1.09333	1.05
d2c78a2	147.13	160.665	150.833	135.398	141.356	146.83	144.593	131.647	132.12	124.635	122.797	133.395	130.54	128.308	130.997	182.9	216.65	205.167	177.3	187.56	198.033	194.557	163.85	146.3	151.75	148.533	168.55	163.26	162.25	165.2	1.44	1.2	1.12333	1.165	1.146	1.115	1.14143	1.07583	0.9	0.905	0.876667	0.925	0.904	0.905	0.981429	0.75	0.87	1.06333	1.0225
d2grrb	155.16	136.155	134.493	133.662	141.77	137.995	137.02	130.982	133.1	111.095	117.787	125.642	129.744	132.485	126.286	188.1	172.65	173	173.175	188.62	180.867	179.843	162.316	142.6	118.15	136.667	151.9	157.06	166.75	156.314	1.22	1.065	1.14333	1.1825	1.138	1.085	1.11571	1.0684	1.04	1.165	1.21	1.275	1.274	1.26667	1.27	1.08	1.285	1.19667	1.1525
d2hs1a	131.17	139.15	136.49	135.16	134.362	136.327	135.866	130.485	146.19	130.66	135.837	139.18	137.578	127.16	119.719	182.2	182.55	182.433	182.375	182.34	181.567	176	161.917	215.2	107.6	143.467	157	162.04	143.8	130.771	0.97	1.205	1.12667	1.0875	1.064	1.09833	1.09	0.974583	1.23	0.875	0.993333	1.1125	1.084	0.996667	0.934286	1.45	1.1	1.21667	1.275
d2nrka1	119.12	97.095	125.127	123.625	122.724	117.118	119.126	134.771	147.13	139.15	136.49	145.917	147.766	145	137.013	142.1	97.35	144.867	144.175	143.76	135.417	142.1	164.65	182.9	182.55	179.6	197.3	195.46	191.833	177.814	0.82	0.69	0.7	0.73	0.748	0.838333	0.857143	1.0225	1.44	1.205	1.23667	1.1675	1.178	1.19833	1.21143	1.21	1.065	1.12667	1.1475
d2nwaa1	131.17	118.13	118.46	121.638	126.548	135.655	133.293	132.479	75.07	97.095	94.4267	107.603	109.512	115.618	119.986	173.7	141.6	141.767	149.75	162.84	175.683	170.886	167.329	52.6	97.35	96.1333	117.825	125.7	134.367	145.914	1.3	1.06	0.98	1.06	1.094	1.03167	1.00143	1.05208	0.56	0.69	0.89	1.0275	1.004	1.04833	1.07429	1.02	0.985	1.06	1.05
d2nxca1	147.13	118.11	108.437	118.11	123.914	125.123	123.696	124.968	146.19	139.645	151.163	135.645	131.542	131.48	129.433	182.9	138.3	123.433	138.3	147.22	151.633	129.971	143.283	215.2	178.9	202.733	175.475	140.38	145.933	147.543	1.44	1.365	1.34	1.365	1.38	1.36667	1.24571	1.11917	1.23	1.135	1.07667	1.13	1.008	1.05667	1.03571	0.75	0.825	0.85	0.825
d2qifa	165.19	135.14	129.143	130.132	127.536	130.645	122.706	119.04	117.15	96.11	113.117	117.63	120.724	113.115	113.691	228.6	169.05	165.1	159.475	159.02	168.383	151.843	142.783	157.2	104.9	130.9	141.6	141.8	126.933	131.257	1.07	0.945	0.933333	0.96	0.95	0.996667	0.934286	1.01478	0.91	0.735	0.97	1.0525	1.05	0.968333	0.96	1.32	1.135	1.25333	1.12
d2v8qa1	133.1	132.135	123.12	135.89	141.75	140.308	139.003	139.193	165.19	135.14	138.823	141.42	134.154	133.657	135.441	142.6	162.4	144.767	171.175	182.66	175.983	175.657	177.004	228.6	169.05	184.433	187.725	172.08	172.35	173.114	1.04	1.005	0.943333	0.9475	0.972	0.983333	1.02857	1.04333	1.07	0.945	1.04	1.1475	1.082	1.11833	1.14	0.72	1.085	1.04	1.0275
d2wura	147.13	156.16	152.837	143.915	144.558	135.313	140.869	141.61	181.19	149.17	148.163	147.905	153.164	147.49	145.159	182.9	205.75	208.9	195.975	193.36	176.75	187.271	183.208	239.9	198.55	191.6	189.425	201.62	191.7	190.343	1.44	1.255	1.24667	1.1625	1.218	1.23	1.19143	1.04625	0.72	0.815	0.966667	1.085	1.06	1.02	1.01286	0.75	1.035	0.946667	1.0825
d2zwua	174.2	174.2	159.857	152.685	151.574	150.833	146.593	139.819	115.13	131.13	139.14	147.905	147.554	147.483	145.153	250.4	250.4	224.833	212.05	206.22	202.333	192.743	163.471	0	91.45	123.667	155.35	159.82	163.667	165.1	0.96	0.96	1.07333	1.13	1.192	1.23333	1.21571	1.12583	0.52	0.98	1.06	1.035	1.082	1.14167	1.16429	0.99	0.99	1	1.005
d3d06a	117.15	145.675	136.167	138.907	144.164	137.652	136.861	127.555	131.17	131.17	127.153	128.157	128.76	127.153	127.727	157.2	203.8	188.267	186.925	195.26	180.967	176.014	158.504	182.2	177.95	166	170.05	172.48	167.417	168.314	0.91	0.935	0.926667	1.055	1.058	1.01833	1.00143	0.994167	0.97	1.135	1.03	1.015	1.006	0.975	1.02143	1.49	1.24	1.32333	1.18
d3fvsa	147.13	139.15	136.49	135.16	131.558	134.153	134.003	122.589	75.07	75.07	110.443	101.6	99.098	104.443	113.121	182.9	182.55	182.433	182.375	177.34	178.267	173.171	147.946	52.6	52.6	115.033	99.425	98.28	110.85	127.671	1.44	1.205	1.12667	1.0875	1.052	1.11667	1.10571	1.03292	0.56	0.56	0.613333	0.6	0.738	0.831667	0.865714	0.75	1.1	1.21667	1.275
d3k67a	119.12	150.155	140.487	141.912	136.96	136.317	135.581	130.353	117.15	117.15	136.167	131.412	134.556	124.642	123.571	142.1	191	172.4	183.1	177.92	172.033	173.486	165.933	157.2	157.2	188.267	180.5	180.98	159.583	159.243	0.82	0.77	0.883333	0.97	0.958	0.971667	0.971429	0.944583	0.91	0.91	0.926667	0.9225	1.026	0.948333	0.942857	1.21	1.23	1.06667	0.9925
d3ks9a	174.2	152.685	156.853	154.423	149.772	142.325	142.871	132.391	131.17	103.12	103.777	114.615	117.926	127.305	128.133	250.4	216.3	220.4	211.025	205.26	189.3	187.643	164.096	173.7	113.15	111.933	129.675	140.18	158.55	156.271	0.96	0.965	1	1.11	1.082	1.03833	1.07143	1.05458	1.3	0.93	0.893333	1.03	1.018	1.00833	1.01286	0.99	1.22	1.25333	1.1275
d3mt6a	165.19	155.67	153.517	144.917	142.554	148.993	146.447	127.892	131.17	156.18	147.843	156.18	151.178	148.002	141.871	228.6	203.15	201.3	186.5	177.72	188.083	187.243	151.021	182.2	211.05	198.6	208.925	203.58	194.033	181.957	1.07	1.17	1.27	1.1575	1.134	1.065	1.05143	0.926667	0.97	0.845	0.996667	0.9275	0.936	0.93	0.914286	1.32	1.06	1.03	1.075
d3nvsa	146.15	146.64	147.497	143.415	145.764	143.332	139.873	131.442	117.15	118.135	122.48	128.407	128.96	126.992	119.574	177.7	180.3	186.067	185.1	185.7	183.7	177.757	163.267	157.2	149.65	160.5	174.175	175.78	172.683	155.529	1.27	1.355	1.39333	1.2875	1.274	1.27833	1.21286	1.0325	0.91	0.865	0.9	0.9825	0.98	0.968333	0.91	0.8	0.775	0.84	0.9925
d3pggb	75.07	128.13	134.463	137.385	133.338	133.298	133.27	133.182	147.13	156.16	139.137	123.12	121.926	123.467	130.714	52.6	146.25	158.467	163.275	162.06	158.817	156.5	163.708	182.9	205.75	173.667	143.4	146.16	150.75	164.986	0.56	0.64	0.906667	0.9975	0.98	0.99	0.997143	1.015	1.44	1.255	1.11	0.9725	0.96	1.01667	1.00857	0.92	1.085	0.973333	0.93
d3pwta	146.15	150.655	140.143	134.395	136.746	135.817	129.141	126.34	147.13	156.16	172.187	165.923	156.168	152.323	143.29	177.7	182.9	169.3	166.275	168.56	169.417	158.6	146.579	182.9	205.75	227.7	216.5	204.64	194.3	179.929	1.27	1.245	1.10333	1.055	1.098	1.13167	1.15429	1.06125	1.44	1.255	1.16667	1.235	1.17	1.14833	1.16857	0.8	0.94	1.03	1.145
d3rjsa	131.17	156.18	159.183	164.685	157.982	159.183	158.609	139.235	155.16	138.155	131.153	127.653	117.136	126.647	127.429	182.2	211.05	216.9	222.65	214.56	216.9	212.786	175.317	188.1	161.65	160.167	159.425	138.06	156.783	155.286	0.97	0.845	0.92	0.87	0.89	0.92	0.962857	0.954583	1.22	1.165	1.08	1.0375	0.942	0.945	0.938571	1.45	1.35	1.34	1.3175
d3uawa	155.16	144.13	131.117	127.625	125.924	126.798	125.42	121.799	119.12	119.12	109.11	114.625	127.938	126.468	127.14	188.1	165.35	146.733	149.35	147.9	152.2	152.914	148.05	142.1	142.1	125.967	137.9	158.3	155.6	158.186	1.22	1.13	1.02667	0.9975	0.962	1.01833	1.00286	1.01667	0.82	0.82	0.976667	1.0575	0.99	0.961667	1.01	1.08	0.9	0.916667	1.06
DP00009r001	105.09	125.62	118.777	122.358	112.9	111.598	106.38	119.86	133.1	119.095	131.117	141.887	140.13	131.623	127.833	109.5	143.6	132.233	134.825	118.38	116.9	107.714	132.15	142.6	126.05	146.733	172.65	166.64	154.483	148.057	0.82	1.045	0.97	0.9875	0.902	0.888333	0.841429	0.953125	1.04	0.93	1.02667	1.01	1.016	1.06167	1.02714	0.95	0.875	0.9	0.855
DP00042	146.19	117.64	122.467	110.618	106.312	101.105	105.676	119.003	149.21	132.17	136.843	146.183	146.184	139.335	132.157	215.2	154.45	151.733	126.95	120.3	109.017	113.814	133.374	197.6	98.8	137.6	165.8	175.68	164.65	154.514	1.23	1.26	1.14	0.995	1.054	0.971667	0.981429	1.05786	1.47	0.995	1.07333	1.045	1.082	1.03833	1.07429	0.77	0.835	0.81	0.8375
DP00054r003	75.07	115.115	125.473	123.392	122.538	126.48	121.139	125.417	115.13	148.16	143.14	137.135	138.946	140.153	141.016	52.6	120.35	151.967	153.275	151.04	161.733	152.014	150.194	0	119.95	127.5	131.15	147.96	159.167	167.171	0.56	0.89	1.00333	0.98	0.948	0.995	1.03714	1.06333	0.52	0.62	0.76	0.775	0.866	0.926667	0.97	0.92	1	0.923333	1.065
DP00073r001	174.2	144.665	145.487	131.387	131.73	138.808	139.997	126.938	149.21	132.17	127.163	117.645	109.13	108.457	113.981	250.4	125.2	144.433	131.75	133.92	153.333	157.557	124.388	197.6	98.8	118.267	112.125	100.22	101.767	113.357	0.96	0.74	0.973333	1.0525	1.05	1.035	1.09286	1.0044	1.47	0.995	0.966667	1.0475	0.95	0.928333	1.00143	0.99	0.815	0.793333	0.82
DP00117	75.07	75.07	89.0967	99.615	105.926	110.292	113.41	131.592	149.21	141.155	142.82	136.403	138.964	140.162	143.737	52.6	52.6	87.4667	111.15	125.36	128.85	131.343	162.607	197.6	170.1	172.633	168.775	174.54	175.067	182.714	0.56	0.56	0.676667	0.75	0.794	0.811667	0.824286	1.03471	1.47	1.255	1.26	1.1725	1.232	1.23833	1.21429	0.92	0.92	1.11	1.195
DP00130	146.19	125.64	132.49	128.15	125.546	124.813	127.867	126.866	149.21	127.15	145.163	145.41	145.558	145.657	145.727	215.2	162.35	179.967	134.975	107.98	112.517	127.186	101.972	197.6	153.55	182.333	181.175	180.48	180.017	179.686	1.23	1.025	1.09333	0.95	0.864	0.905	0.951429	0.903611	1.47	1.145	1.00333	1.07	1.11	1.13667	1.15571	0.77	0.86	0.83	0.7825
DP00137	146.15	138.66	152.837	151.41	150.554	144.65	142.724	124.961	117.15	117.15	138.497	133.653	133.542	131.477	129.711	177.7	175.7	197.1	193.55	191.42	159.517	162.757	141.149	157.2	157.2	184.767	174.1	167.8	162.367	159.471	1.27	1.285	1.09667	1.1825	1.234	1.115	1.09429	0.993077	0.91	0.91	0.846667	0.84	0.88	0.918333	0.904286	0.8	0.91	1.02333	0.955
DP00179	147.13	146.66	146.503	148.667	133.948	126.472	119.129	131.095	149.21	140.665	133.483	133.387	135.94	137.642	138.863	182.9	199.05	204.433	200.35	170.8	157.95	142.9	162.468	197.6	171.95	162	157.15	161.26	164	171.314	1.44	1.335	1.3	1.28	1.136	1.16167	1.07571	1.10044	1.47	1.185	1.06333	1.0575	1.1	1.12833	1.14286	0.75	0.76	0.763333	0.8425
DP00182r004	115.13	131.13	136.15	130.895	133.954	135.993	133.013	120.948	149.21	119.15	117.81	118.138	123.748	132.157	134.161	0	91.45	132.7	99.525	122.66	138.083	118.357	118.095	197.6	145.65	97.1	108.35	129.72	149.833	159.171	0.52	0.98	1.06333	0.9275	0.988	1.02833	0.955714	0.969524	1.47	1.38	1.09333	1.025	1.066	1.04833	1.07429	0.64	0.695	0.72	0.7
DP00202	146.15	146.17	135.823	138.65	140.346	134.47	144.437	130.14	149.21	127.15	133.81	130.137	130.344	128.473	126.856	177.7	196.45	130.967	143.95	151.74	144.7	162.829	149.56	197.6	153.55	163.333	158.025	162.86	159.4	159.086	1.27	1.25	1.00667	1.115	1.18	1.12	1.10143	1.01092	1.47	1.145	1.24333	1.1375	1.104	1.05667	1.03571	0.8	0.785	0.736667	0.74
DP00211r001	75.07	90.08	95.0833	90.08	95.888	99.095	102.246	111.448	121.15	119.15	123.8	136.4	138.962	128.313	130.867	52.6	81.05	90.5333	81.05	93.26	77.7167	85.9286	108.156	135.2	146.2	145	171.35	176.6	155.933	164.4	0.56	0.69	0.733333	0.69	0.716	0.683333	0.744286	0.835185	1.11	1.01	1.02	1.005	1.098	1.00833	1.04	0.92	0.935	0.94	0.935
DP00223r001	146.19	146.19	141.827	139.162	134.76	136.665	127.866	124.332	149.21	119.15	123.157	135.917	132.164	129.99	136.306	215.2	215.2	191	188.8	182.48	187.933	168.6	145.501	197.6	145.65	155	178.85	174.52	169.117	180.729	1.23	1.23	1.16667	1.1175	1.076	1.10167	1.02429	1.04628	1.47	1.38	1.35333	1.255	1.186	1.125	1.10143	0.77	0.77	0.753333	0.9275
DP00229r001	146.15	139.625	118.107	110.853	103.696	108.433	113.961	127.219	131.17	131.645	136.493	153.43	151.982	144.167	144.456	177.7	160.15	124.3	116.65	103.84	110.917	121.2	150.966	173.7	160	178.4	201.7	204.4	188.583	192.386	1.27	1.155	0.956667	1.04	0.944	0.936667	1.00857	1.03771	1.3	1.1	1.14333	1.105	1.13	1.07833	1.1	0.8	0.76	0.813333	0.835
DP00277	117.15	103.12	93.77	92.6	91.898	91.43	91.0957	118.718	146.19	146.19	155.527	145.428	145.58	140.505	131.157	157.2	125.45	101.167	99.3	98.18	97.4333	96.9	119.026	215.2	215.2	226.933	170.2	179.2	149.333	135.514	0.91	1.1	0.92	1.0125	1.068	1.105	1.13143	0.848163	1.23	1.23	1.14	0.985	1.034	0.948333	0.892857	1.49	1.195	1.10333	1.0525
DP00277	132.12	110.605	108.767	110.358	111.716	117.618	124.414	134.508	149.21	134.165	138.487	133.645	133.536	135.645	137.151	146.3	120	116.5	87.375	101.34	114.933	131.171	160.522	197.6	169.85	174.2	166.175	161.46	170.417	176.814	0.9	1.095	1.00333	0.8825	0.888	0.98	0.992857	1.10087	1.47	1.145	1.24333	1.1375	1.118	1.13667	1.15	0.76	0.83	0.87	0.8125
DP00288	174.2	153.16	141.157	138.66	140.354	141.327	140.011	129.179	149.21	147.68	133.483	132.905	132.748	138.155	143.304	250.4	198.35	184.633	181.9	182.1	187.617	181.714	159.392	197.6	187.65	161.6	166.75	162.66	173.65	184.614	0.96	0.93	0.923333	1.0175	1.102	1.12333	1.09143	1.06959	1.47	1.37	1.18667	1.1325	1.086	1.08333	1.06571	0.99	0.875	1.08	1.065
DP00297r001	131.17	103.12	107.123	102.615	105.118	102.447	100.539	112.682	174.2	124.635	143.487	144.398	156.366	152.488	143.431	182.2	117.4	78.2667	82.125	65.7	70.3667	73.7	104.113	250.4	151.5	180.967	181.45	199.48	190	176.243	0.97	0.765	0.683333	0.835	0.772	0.858333	0.92	0.899565	0.96	0.76	0.746667	0.92	0.934	0.951667	1	1.45	1.185	1.00333	0.9775
DP00303r006	115.13	123.15	130.83	136.912	138.768	135.493	128.864	130.744	155.16	155.16	152.483	136.635	138.734	137.473	138.719	0	91.1	132.467	146.375	160.14	157.133	148.071	150.19	188.1	188.1	186.367	163.2	167.14	168.233	174.943	0.52	0.745	0.906667	0.985	1.034	0.998333	1.04	1.142	1.22	1.22	1.29333	1.2925	1.322	1.31833	1.30571	0.64	1.045	0.953333	0.985
DP00310r001	146.19	146.66	146.817	146.895	141.34	130.295	132.56	133.54	131.17	143.165	135.827	138.407	125.74	124.637	127.85	215.2	199.05	193.667	190.975	181.2	159.767	162.329	163.33	173.7	180.9	165.667	168.675	145.46	144.9	150.329	1.23	1.335	1.37	1.3875	1.274	1.155	1.17143	1.183	1.3	1.26	1.21	1.225	1.092	1.04667	1.10286	0.77	0.76	0.756667	0.755
DP00344r003	147.13	126.11	128.44	126.11	127.508	130.622	133.277	134.242	89.09	131.645	136.493	139.673	140.976	139.663	136.729	182.9	146.2	145	144.275	143.94	155.817	161.786	169.18	93.7	172.05	186.433	189.225	194.42	185.783	179.543	1.44	1.13	1.1	1.03	1.032	1.065	1.12286	1.134	1.29	1.125	1.16	1.2375	1.236	1.20333	1.14857	0.75	0.85	0.806667	0.9075
DP00349r011	133.1	132.135	132.13	131.89	120.526	115.287	119.836	131.445	174.2	174.2	155.183	153.17	151.962	144.15	140.293	142.6	158.15	154.2	161.2	139.48	131.85	139.143	162.852	250.4	250.4	219.333	210.225	204.76	188.883	184.357	1.04	1.17	1.08	1.0525	0.954	1.01	1.07143	1.04043	0.96	0.96	0.943333	1.0675	1.142	1.08833	1.06286	0.72	0.87	0.833333	0.9875
DP00352r001	133.1	139.625	128.113	132.623	129.922	125.783	129.13	127.97	89.09	118.11	118.447	118.615	121.316	120.95	124.55	142.6	160.15	143.267	151.875	149.92	143.183	150.957	150.679	93.7	138.3	139.567	140.2	141.42	141.533	146.7	1.04	1.155	1.04333	1.1	1.044	1.00667	1.07286	1.09158	1.29	1.365	1.18333	1.0925	1.054	1.015	1.05143	0.72	0.76	0.823333	0.8175
DP00357	105.09	126.11	109.097	104.095	112.506	118.12	122.264	132.438	149.21	127.15	129.133	133.398	129.744	130.303	133.004	109.5	146.2	115	109.675	123.28	138.6	144.929	157.889	197.6	153.55	149.9	166.225	132.98	134.583	143.586	0.82	1.13	0.94	1.0275	1.076	1.10167	1.15	1.12295	1.47	1.145	1.11	1.14	1.016	1.02	1.08429	0.95	0.85	0.873333	0.88
DP00364r005	121.15	113.12	110.443	119.38	110.518	116.457	114.833	108.198	133.1	104.085	99.0867	96.5875	98.288	106.265	101.809	135.2	122.35	118.067	142.35	124.4	133.283	129.886	117.436	142.6	97.6	96.3	95.65	98.42	111.633	103.2	1.11	0.965	0.916667	0.995	0.908	0.968333	0.947143	0.982727	1.04	0.8	0.963333	1.045	1	1.045	0.975714	0.74	0.845	0.88	0.8525
DP00377r001	174.2	144.665	126.14	131.153	128.352	126.813	129.581	134.831	147.13	146.66	146.817	143.387	132.528	129.628	135.996	250.4	125.2	114.7	139.825	143.3	143.1	153.4	151.243	182.9	199.05	193.667	180.9	163.46	136.217	152.529	0.96	0.74	0.923333	1	0.982	0.955	0.994286	1.02	1.44	1.335	1.37	1.2875	1.288	1.16	1.13143	0.99	0.815	0.843333	0.825
DP00380r001	131.17	140.19	128.49	122.64	121.138	122.81	124.004	134.328	131.17	118.13	113.783	130.635	140.746	139.15	134.284	173.7	185.65	160.267	147.575	118.06	128.75	136.386	163.094	182.2	145.85	133.733	160.275	176.2	175.783	166.314	1.3	1.385	1.19667	1.1025	0.986	0.983333	0.981429	0.967647	0.97	0.895	0.87	0.8325	0.81	0.891667	0.881429	1.02	0.995	0.98	0.9725
DP00390r001	75.07	111.1	132.133	131.893	131.748	129.643	126.136	128.388	174.2	160.665	155.84	160.43	143.358	141.327	133.864	52.6	117.75	161.967	164.9	166.66	162.567	154.986	159.132	250.4	216.65	216.167	224.725	190.3	187.533	174.129	0.56	1	0.986667	1.065	1.112	1.06333	1.02857	1.08679	0.96	1.2	1.21	1.1475	1.03	1.075	1.10571	0.92	0.835	0.886667	0.92
DP00410r008	117.15	133.18	137.503	121.895	126.746	127.483	128.146	126.33	146.15	139.135	141.487	132.387	135.148	136.988	138.303	157.2	177.4	177.5	146.275	152.56	156.083	154.686	149.225	177.7	162	179.733	162.175	172.78	179.85	184.9	0.91	1.19	1.21667	1.0525	1.096	1.13	1.09714	1.0525	1.27	1.085	1.13333	1.055	1.09	1.11333	1.13	1.49	1.23	1.08667	1.045
DP00419r001	146.19	146.17	146.49	138.65	145.76	140.992	141.869	134.165	149.21	119.15	114.463	131.145	127.942	126.81	130.86	215.2	196.45	191.933	143.95	165.24	163.9	166.614	157.967	197.6	145.65	133.6	160.175	128.14	129.317	137.714	1.23	1.25	1.31333	1.115	1.084	1.055	1.11	1.06467	1.47	1.38	1.19333	1.075	0.964	0.988333	1.02143	0.77	0.785	0.773333	0.74
DP00422r003	119.12	118.135	127.473	128.88	132.334	127.793	128.411	130.181	149.21	157.2	153.843	151.92	156.376	149.838	147.307	142.1	149.65	159	154.9	159.46	151.133	150.443	160.213	197.6	213.1	203.033	196.7	207.44	199.067	191.529	0.82	0.865	1	1.01	1.062	1.02167	1.00429	1.01739	1.47	1.27	1.32667	1.3125	1.242	1.18667	1.14571	1.21	1.35	1.16667	1.055
DP00436r004	181.19	173.19	155.167	159.925	160.978	156.01	152.597	132.355	133.1	111.095	99.0867	93.0825	103.704	101.268	111.687	239.9	234.25	203.533	215.25	217.92	210.55	201.371	158.753	142.6	118.15	96.3	85.375	111.34	108.4	128.686	0.72	0.895	0.87	0.8925	0.928	0.99	0.977143	1.00316	1.04	1.165	0.963333	0.8625	0.936	0.995	0.99	1.25	1.285	1.26	1.1925
DP00445r001	146.19	146.19	135.837	124.15	117.138	117.468	117.423	117.237	146.19	130.66	116.803	116.89	117.336	112.628	109.266	215.2	215.2	143.467	131.025	123.56	126.65	131.014	122.6	215.2	107.6	102.967	116.525	121.64	116.983	113.657	1.23	1.23	0.993333	1.0675	1.112	1.06333	1.04143	1.033	1.23	0.875	1.01333	0.9875	0.954	1.01	1.05	0.77	0.77	0.726667	0.77
DP00475	146.15	110.61	112.117	113.375	116.934	109.957	117.847	132.113	149.21	152.185	145.18	146.188	153.188	147.51	145.176	177.7	115.15	76.7667	96.875	112.24	102.3	120.343	157.916	197.6	192.85	186.467	189.25	199.38	189.833	187.529	1.27	0.915	0.783333	0.815	0.912	0.853333	0.884286	0.993793	1.47	1.345	1.33	1.365	1.236	1.16667	1.18571	0.8	0.86	0.786667	0.9625
DP00580	132.12	139.155	131.147	134.907	144.164	142.157	142.867	134.324	133.1	140.115	123.107	128.868	136.132	137.808	139.14	146.3	180.75	120.5	144.175	163.32	160.483	163.686	164.024	142.6	162.75	139.733	149.225	165.1	173.45	174.8	0.9	1.065	0.883333	0.97	0.92	0.916667	0.991429	1.0814	1.04	1.24	1.25667	1.26	1.222	1.22333	1.25429	0.76	0.765	0.723333	0.735
DP00583r001	174.2	153.65	142.14	132.877	121.316	128.628	125.266	127.043	115.13	130.66	138.827	126.392	127.348	127.985	130.58	250.4	196.5	178.367	161.15	139.44	154.3	147.9	143.124	0	107.6	134.433	124.25	135.84	143.567	148.443	0.96	1	0.94	0.91	0.84	0.878333	0.87	0.978571	0.52	0.875	0.99	1.065	1.046	1.03333	1.06714	0.99	0.855	0.973333	0.9675
DP00592	105.09	125.62	118.777	107.85	104.098	111.113	116.124	127.263	149.21	127.15	133.81	143.907	144.356	132.808	126.563	109.5	143.6	132.233	112.325	108.6	126.367	139.057	153.626	197.6	153.55	163.333	185.1	183.62	161.783	152.057	0.82	1.045	0.97	0.8675	0.952	0.998333	1.03143	1.07468	1.47	1.145	1.24333	1.1725	1.192	1.08667	1.11571	0.95	0.875	0.9	0.905
DP00614r004	89.09	97.09	103.777	114.615	106.706	108.775	119.12	116.987	117.15	111.12	122.81	133.405	121.738	123.468	116.554	93.7	101.6	120.133	135.825	119.18	123	139.7	136.627	157.2	133.35	160.633	177.625	152.62	151.567	137.429	1.29	1.055	1.00667	1.115	1.004	0.973333	0.937143	0.895333	0.91	0.865	0.986667	1.0075	0.918	0.915	0.864286	0.9	0.925	1.11333	1.0225
DP00628r001	181.19	165.2	153.857	148.185	147.786	147.52	152.33	134.256	75.07	103.12	120.467	126.897	130.748	133.322	135.294	239.9	218.75	206.567	198.35	201.72	203.967	209.1	168.854	52.6	117.4	140.967	159.525	163.16	171.833	173.414	0.72	1.095	1.05333	1.115	1.138	1.15333	1.09143	1.06308	0.56	0.765	0.916667	0.995	1.05	1.08	1.13143	1.25	1.11	1.22333	1.1725
DP00722r001	115.13	123.15	126.467	128.125	129.12	135.132	134.841	115.256	131.17	103.12	93.77	113.877	120.332	112.788	107.4	0	91.1	108.267	116.85	122	139.767	140.171	107.794	173.7	113.15	92.9667	132.325	141.4	126.6	116.029	0.52	0.745	0.843333	0.8925	0.922	0.946667	0.96	0.888769	1.3	0.93	0.806667	0.845	0.93	0.868333	0.824286	0.64	1.045	0.936667	0.8825
DP00728r009	165.19	160.175	167.18	144.153	136.34	135.637	134.999	123.679	165.19	148.18	153.85	148.18	136.362	135.497	134.879	228.6	208.35	218.867	177.3	163.74	160.833	162.671	143.027	228.6	205.4	213.133	203.275	181.36	180.083	179.171	1.07	1.145	1.00333	0.8925	0.878	0.881667	0.941429	0.965682	1.07	1.02	1.03667	1.1025	1.14	1.16667	1.18571	1.32	1.2	1.21667	1.1425
DP00730r006	133.1	104.085	113.757	118.11	130.726	121.45	119.113	125.786	131.17	132.135	132.13	132.373	135.128	130.122	122.257	142.6	97.6	112.6	127.875	150.28	134	130.5	142.075	182.2	162.4	157.033	153.425	158.28	150.15	136.214	1.04	0.8	0.88	0.985	0.932	0.87	0.862857	0.938333	0.97	1.005	0.97	0.9875	1.044	1.00667	0.942857	0.72	0.82	0.786667	0.845
DP00741	89.09	104.105	109.11	118.38	123.942	125.305	122.417	129.309	149.21	148.17	147.497	154.173	149.572	144.497	142.593	93.7	117.9	125.967	148.275	161.66	159.1	152.014	158.408	197.6	190.25	186.067	202.15	198.16	188.817	186.657	1.29	1.055	0.976667	1.04	1.078	1.04833	1.01571	1.0403	1.47	1.455	1.39333	1.285	1.222	1.155	1.17571	0.9	1.055	1.10667	1.0225
DP00759	117.15	103.12	103.777	96.6	92.294	96.1	95.0986	130.934	149.21	141.155	137.827	132.657	135.364	134.823	137.729	157.2	125.45	120.133	103.25	93.12	77.6	79.9	151.868	197.6	170.1	171.3	167.775	177.26	172.1	174.386	0.91	1.1	1.00667	0.895	0.828	0.776667	0.85	1.10273	1.47	1.255	1.27	1.18	1.19	1.14167	1.15286	1.49	1.195	1.11333	1.065
DP00759r001	117.15	103.12	103.777	96.6	92.294	96.1	95.0986	122.394	146.15	138.66	141.483	142.66	147.166	146.997	141.01	157.2	125.45	120.133	103.25	93.12	77.6	79.9	120.073	177.7	175.7	178.1	187.375	195.62	192.633	180.757	0.91	1.1	1.00667	0.895	0.828	0.776667	0.85	1.021	1.27	1.285	1.33667	1.31	1.262	1.26333	1.2	1.49	1.195	1.11333	1.065
DP00764	131.17	131.17	147.843	147.42	140.962	141.827	146.451	130.014	149.21	140.19	137.5	135.917	126.552	127.643	134.294	173.7	173.7	195.767	191.25	153	157.117	170.443	153.417	197.6	185.65	172.533	172.825	157	154.6	168.286	1.3	1.3	1.10667	1.1475	1.022	1.06333	1.04857	1.03115	1.47	1.385	1.22333	1.2425	1.252	1.21667	1.18	1.02	1.02	1.09667	1.0225
DP00786r002	75.07	111.1	118.433	115.097	115.902	111.433	116.533	120.553	155.16	144.13	139.81	134.637	134.33	134.125	129.977	52.6	117.75	126.033	121.9	125.94	120.567	129.471	137.488	188.1	165.35	170.967	163.75	159.52	156.7	149.957	0.56	1	1.01333	0.965	0.936	0.995	1.05857	1.01976	1.22	1.13	1.07667	1.0125	1.018	1.02167	0.992857	0.92	0.835	0.796667	0.835
DP00798r002	146.19	146.19	146.177	135.905	137.962	134.493	132.016	135.822	149.21	148.17	142.82	143.662	141.55	132.807	132.573	215.2	215.2	202.7	179.4	186.56	181.667	178.171	172.676	197.6	190.25	175.6	185.5	176.92	163.05	164.571	1.23	1.23	1.24333	1.1375	1.156	1.115	1.08571	1.12205	1.47	1.455	1.27	1.26	1.216	1.22833	1.23857	0.77	0.77	0.78	0.8225
DP00801	131.17	131.17	137.183	132.175	131.974	131.84	130.313	134.599	149.21	141.155	142.833	136.412	138.36	145.498	143.451	173.7	173.7	181.667	175.55	176.88	177.767	171.686	170.356	197.6	170.1	185.133	178.15	178.06	188.367	186.271	1.3	1.3	1.35667	1.245	1.19	1.15333	1.14714	1.10481	1.47	1.255	1.24667	1.1625	1.184	1.10667	1.13429	1.02	1.02	1.00333	1.125
DP00804	149.21	112.14	104.457	111.135	103.922	104.117	101.97	123.763	149.21	140.665	137.817	132.65	135.358	137.32	136.441	197.6	125.1	114.633	129.4	114.04	113.283	110.486	148.31	197.6	171.95	163.4	161.85	172.52	174.25	174.171	1.47	1.015	1.10667	1.155	1.036	1	1.04143	0.983729	1.47	1.185	1.09	1.045	1.082	1.14167	1.16429	0.97	0.945	0.93	0.9525
DP00807r001	155.16	137.14	126.457	123.625	121.926	120.793	119.984	104.26	115.13	115.13	101.777	98.605	102.708	104.778	102.537	188.1	165.1	146.567	109.925	87.94	73.2833	62.8143	57.4981	0	0	17.5333	36.575	57.68	48.0667	54.5857	1.22	1.02	0.953333	0.845	0.78	0.736667	0.705714	0.743269	0.52	0.52	0.533333	0.7225	0.742	0.705	0.788571	1.08	1.145	1.08	0.97
DP00811r004	147.13	140.115	128.44	133.113	127.508	130.778	127.109	134.125	174.2	145.675	148.837	148.165	151.57	150.667	150.161	182.9	162.75	145	154.475	145.48	151.717	145.686	158.738	250.4	203.8	198.567	193.35	200.4	196.617	194.657	1.44	1.24	1.1	1.185	1.112	1.16667	1.11714	1.109	0.96	0.935	1.03	1.09	1.086	1.11667	1.16286	0.75	0.735	0.806667	0.7925
DP00822r002	105.09	105.09	109.11	118.38	121.128	120.465	122.13	114.987	174.2	131.645	136.48	121.127	114.72	108.112	103.391	109.5	109.5	125.4	147.85	147.54	149.15	148.743	132.813	250.4	172.05	173.933	143.6	133.62	120.117	110.471	0.82	0.82	0.85	0.945	0.936	0.931667	0.927143	0.95	0.96	1.125	1.17333	1.02	1.074	0.988333	0.927143	0.95	0.95	1.13	1.04
DP00827	75.07	82.08	98.76	110.618	115.114	120.287	123.987	123.909	149.21	157.2	139.83	137.903	136.556	126.308	127.003	52.6	73.15	97.5333	126.95	130.08	138.017	149.043	148.547	197.6	213.1	178.567	170.5	172.84	152.8	157	0.56	0.925	0.916667	0.995	1.004	1.04833	1.07429	1.04071	1.47	1.27	1.12	1.065	1.046	0.965	0.965714	0.92	0.91	0.86	0.8375
DP00828	146.15	146.64	155.827	167.93	163.77	160.84	154.31	131.108	149.21	157.2	143.177	140.175	129.958	132.663	132.586	177.7	180.3	203.667	220.65	213.1	213.45	182.957	155.748	197.6	213.1	142.067	149.975	138.72	151.467	150.729	1.27	1.355	1.22333	1.165	1.22	1.22167	1.12143	1.03275	1.47	1.27	1.02	1.09	1.13	1.14667	1.11143	0.8	0.775	0.846667	0.92
DP00840r004	133.1	132.135	128.473	115.123	118.522	111.28	114.397	133.664	149.21	148.17	159.177	148.67	136.754	128.81	129.147	142.6	162.4	153.333	128.15	131.78	118.583	122.014	169.02	197.6	190.25	206.8	194.4	174.26	160.833	162.671	1.04	1.005	1.04	0.92	0.916	0.856667	0.882857	1.05829	1.47	1.455	1.21	1.135	1.166	1.18667	1.20286	0.72	1.085	0.97	0.9575
DP00851r002	89.09	111.095	109.093	100.588	98.288	96.755	95.66	107.579	149.21	127.15	123.817	122.642	121.938	126.137	125.134	93.7	118.15	115.267	99.6	98.42	97.6333	97.0714	120.082	197.6	153.55	154.767	151.6	149.7	155.233	153.357	1.29	1.165	1.05	0.9275	1	1.04833	1.08286	1.02059	1.47	1.145	1.06667	1.005	0.968	1.04667	1.01429	0.9	0.81	0.856667	0.8725
DP00856r003	146.19	146.19	122.483	128.645	132.154	131.99	132.009	129.035	115.13	123.15	131.143	131.387	131.534	134.133	135.99	215.2	215.2	161	166.475	176.22	177.217	172.8	154.09	0	86.85	118.867	125.725	129.84	138.683	145	1.23	1.23	1.00667	1.115	1.138	1.11	1.08	1.06	0.52	0.91	1.08667	1.04	1.012	1.08333	1.13429	0.77	0.77	0.82	0.8025
DP00874r001	146.15	146.64	142.127	128.868	132.936	132.8	134.847	136.863	147.13	139.625	137.45	140.39	141.738	140.135	141.431	177.7	180.3	167.733	149.225	158.9	156.8	160.529	163.009	182.9	164.6	157.267	167.35	170.46	166.433	170.886	1.27	1.355	1.25	1.26	1.302	1.235	1.26429	1.24545	1.44	1.17	1.12667	1.2125	1.258	1.19833	1.23714	0.8	0.775	0.756667	0.7925
DP00878	89.09	110.13	122.15	124.642	125.948	126.818	127.716	128.463	149.21	140.19	137.827	136.162	131.956	122.475	123.853	93.7	133.7	160.867	157.225	160.52	162.717	159.843	153.032	197.6	185.65	171.3	171.9	137.52	123.367	126.643	1.29	1.295	1.27333	1.18	1.204	1.22	1.19429	1.09857	1.47	1.385	1.27	1.2775	1.126	1.03167	1.01286	0.9	0.96	0.896667	0.8625
DP00882r001	117.15	131.67	112.803	121.15	117.938	132.322	134.303	127.47	149.21	132.17	126.49	131.415	131.752	131.977	134.007	157.2	186.2	141.667	160.05	149.94	170.217	176.643	153.032	197.6	98.8	65.8667	103.2	111.08	116.333	130.457	0.91	1.07	0.9	0.9825	0.95	0.956667	0.995714	1.0355	1.47	0.995	0.836667	0.935	0.956	0.97	1.00714	1.49	1.13	1.06	0.9875
DP00883	89.09	105.12	114.12	122.138	121.94	116.465	116.844	125.466	149.21	149.21	143.513	129.907	127.75	130.98	131.143	93.7	114.45	125.067	147.6	145.12	136.55	137.343	150.998	197.6	197.6	180.5	158.8	155.46	160.033	158.071	1.29	1.2	1.1	1.1325	1.128	1.155	1.10714	1.04466	1.47	1.47	1.28	1.2825	1.19	1.23167	1.18429	0.9	0.82	0.8	0.7925
DP00887r002	133.1	132.135	137.827	139.917	141.36	142.158	142.734	132.597	75.07	110.63	117.477	117.888	123.548	122.145	125.58	142.6	158.15	171.3	182.275	182.4	181.617	186.414	163.311	52.6	133.9	147.167	145.9	159.76	133.133	144.857	1.04	1.17	1.27	1.26	1.296	1.29167	1.28286	1.13296	0.56	0.895	1.03	0.9775	1.028	0.943333	0.984286	0.72	0.87	0.903333	0.87
DP00892	155.16	143.165	144.173	141.16	139.352	145.16	145.301	132.146	149.21	140.19	128.49	129.398	121.336	125.478	126.291	188.1	180.9	192.333	180.825	173.92	186.667	185.386	164.819	197.6	189.9	163.1	158.9	145.86	157.417	160.957	1.22	1.26	1.25	1.1625	1.11	1.085	1.11143	1.10221	1.47	1.22	1.08667	1.04	1.09	1.11333	1.09286	1.08	1.05	0.956667	0.9075
DP00897r012	155.16	130.125	130.473	134.637	136.948	133.312	135.583	124.682	147.13	139.625	142.82	125.882	121.724	126.305	129.146	188.1	148.8	157.1	163.55	173.88	144.9	152.429	142.662	182.9	164.6	175.6	144.85	137.78	147.75	157.386	1.22	1.02	1.11333	1.195	1.202	1.08833	1.14286	1.04654	1.44	1.17	1.27	1.0925	1.038	1.11	1.12714	1.08	1.015	1.01667	0.95
DP00898r001	131.17	139.15	137.133	139.398	140.944	141.818	142.443	133.37	149.21	134.165	138.16	144.917	136.952	135.988	135.436	182.2	182.55	169.233	180.725	181.16	186.833	190.886	164.319	197.6	169.85	172.467	186.5	171.1	171.533	167.929	0.97	1.205	1.15	1.17	1.224	1.225	1.22571	1.09065	1.47	1.145	1.18667	1.1575	1.09	1.125	1.09286	1.45	1.1	0.973333	0.9225
DP00907	131.17	118.13	122.477	128.395	123.734	124.973	117.844	129.743	149.21	119.15	114.463	122.63	127.53	128.137	130.71	173.7	141.6	155.133	160.775	150.52	155.8	141.057	161.134	197.6	145.65	133.6	145.925	153.32	156.717	159.714	1.3	1.06	1.03	1.09	1.036	1.025	0.958571	1.11637	1.47	1.38	1.19333	1.255	1.292	1.29333	1.29	1.02	0.985	1.14	1.055
DP00915	131.17	139.15	141.81	139.15	140.558	131.98	132	136.652	149.21	141.155	152.17	150.675	146.774	144.495	144.871	173.7	178.3	179.833	180.425	187.38	171.767	168.129	169.012	197.6	170.1	196.867	201.45	195.9	187.017	186.429	1.3	1.37	1.39333	1.2875	1.276	1.27833	1.22429	1.0575	1.47	1.255	1.15667	1.175	1.2	1.17333	1.21143	1.02	0.885	0.84	0.9925
DP00918	147.13	111.1	118.433	134.123	125.116	124.455	125.414	123.415	149.21	140.665	142.507	143.428	141.166	139.5	138.31	182.9	117.75	126.033	154.5	142.34	141.15	145.8	142.446	197.6	171.95	186.367	193.575	184.12	183.8	182.357	1.44	1	1.01333	0.94	1.01	1.02667	1.06571	1.04732	1.47	1.185	1.2	1.2075	1.146	1.11667	1.14286	0.75	0.835	0.796667	0.91
DP00934	105.09	126.11	119.103	125.875	118.518	113.613	118.401	122.889	149.21	134.165	133.81	129.645	133.142	130.805	129.136	109.5	146.2	133.967	154.275	142.16	134.083	141.057	146.622	197.6	169.85	160.767	159.875	164.48	160.75	158.086	0.82	1.13	1.02667	1.0775	1.12	1.14833	1.19	1.04895	1.47	1.145	1.11	1.06	1.136	1.08333	1.04571	0.95	0.85	0.883333	0.855
DP00935r009	89.09	110.13	98.4433	111.135	109.926	120.638	120.421	121.978	181.19	156.18	129.143	119.13	124.73	123.795	123.127	93.7	133.7	106.667	129.4	125.42	146.25	145.657	146.5	239.9	206.8	155.4	139.975	148.56	147.483	146.714	1.29	1.295	1.05	1.155	1.088	1.06667	1.03143	1.02692	0.72	1.01	0.86	0.9675	1.062	1.02167	0.992857	0.9	0.96	0.946667	0.9525
DP00941r004	133.1	133.1	133.1	132.618	139.132	128.455	130.989	128.626	105.09	126.11	123.123	122.123	124.318	122.787	126.264	142.6	142.6	142.6	152.5	167.72	148.533	158.057	144.543	109.5	146.2	149.867	147.925	146.86	122.383	131.029	1.04	1.04	1.04	1.0225	1.032	0.953333	0.992857	0.995714	0.82	1.13	1.05667	0.9975	1.006	0.925	0.998571	0.72	0.72	0.72	0.9025
DP00942r001	105.09	105.09	105.09	112.093	104.688	111.598	120.541	133.677	149.21	161.705	165.87	161.185	163.788	149.002	152.601	109.5	109.5	109.5	117.775	104.74	116.9	135.971	164.315	197.6	224	232.8	220.325	226.34	197.383	204.957	0.82	0.82	0.82	0.875	0.812	0.888333	0.898571	0.972308	1.47	1.215	1.13	1.2075	1.158	1.05833	1.04429	0.95	0.95	0.95	0.8925
DP00954r001	155.16	122.125	125.783	137.887	136.544	138.145	139.726	129.624	105.09	130.125	135.48	134.403	130.548	126.305	118.986	188.1	140.9	141.467	168.7	171.4	172.45	176.043	143.919	109.5	148.8	170.933	171.625	137.3	132.667	121.229	1.22	1.255	1.18333	1.1275	1.096	1.125	1.17429	0.978387	0.82	1.02	1.09	1.1425	1.018	0.985	0.924286	1.08	0.99	0.9	0.9225
DP00975	115.13	130.66	131.147	117.127	128.542	128.98	135.44	128.378	149.21	147.7	150.187	153.938	140.968	139.335	138.169	0	107.6	120.5	103.525	132.9	139.7	155.514	146.69	197.6	206.4	200.3	207.375	184.64	184.233	182.729	0.52	0.875	0.883333	0.8025	0.834	0.911667	0.918571	1.03418	1.47	1.35	1.30667	1.2475	1.256	1.20833	1.22143	0.64	0.705	0.723333	0.7725
DP00977	133.1	139.625	137.123	139.38	146.344	143.815	148.156	131.753	149.21	147.7	150.187	153.938	146.58	144.012	142.177	142.6	160.15	155.533	161.075	178.94	178.067	188.4	153.269	197.6	206.4	200.3	207.375	197.34	194.817	191.8	1.04	1.155	1.07	1.12	1.088	1.12333	1.1	1.04325	1.47	1.35	1.30667	1.2475	1.18	1.145	1.16714	0.72	0.76	0.76	0.77
DP00984r001	165.19	165.19	145.157	137.65	136.74	144.148	134.28	128.466	115.13	110.11	117.13	117.135	119.942	117.467	119.424	228.6	228.6	188.9	141.675	141.86	158.2	143.114	152.627	0	54.75	94.4	110.1	124.52	122.017	129.4	1.07	1.07	0.986667	0.87	0.904	0.873333	0.828571	0.996421	0.52	0.67	0.88	0.8875	0.904	0.89	0.948571	1.32	1.32	1.19667	1.0575
DP00986	146.19	138.68	131.503	127.41	119.746	112.3	108.984	125.872	149.21	112.14	104.457	114.88	115.334	115.965	124.284	215.2	194.45	182.033	136.525	127.96	115.4	112.3	146.738	197.6	125.1	114.633	130.4	135.76	136.817	153.043	1.23	1.265	1.14667	0.99	1.05	0.968333	1.01429	1.00899	1.47	1.015	1.10667	1.1475	1.1	1.05333	1.04	0.77	0.895	1.09333	0.98
DP00987	147.13	111.1	99.09	96.59	100.298	112.615	117.546	130.357	149.21	140.19	142.503	145.667	139.964	135.825	137.737	182.9	117.75	96.0333	95.45	76.36	105.367	116.443	155.334	197.6	189.9	187.567	187.7	181.6	151.333	157.943	1.44	1	0.853333	0.9625	0.874	0.888333	0.967143	1.10557	1.47	1.22	1.29333	1.275	1.202	1.08833	1.14286	0.75	0.835	0.863333	0.8725
DP00989	146.19	132.655	132.16	131.912	131.764	134.168	125.726	130.699	149.21	161.705	168.2	155.93	151.364	143.652	148.016	215.2	178.65	177	176.175	175.68	182.267	163.743	154.746	197.6	224	229.3	207.5	194.52	180.35	190.357	1.23	1.025	1.11667	1.1625	1.19	1.19667	1.10571	1.0219	1.47	1.215	1.05	0.9925	1.002	0.971667	0.97	0.77	0.99	1	1.005
DP00989r001	89.09	104.105	118.133	127.39	128.336	121.795	123.41	133.892	149.21	161.705	168.2	155.93	151.364	143.652	148.016	93.7	117.9	150.333	159.775	157.08	146.517	145.957	160.51	197.6	224	229.3	207.5	194.52	180.35	190.357	1.29	1.055	1.11333	1.14	1.092	1.125	1.11286	1.0355	1.47	1.215	1.05	0.9925	1.002	0.971667	0.97	0.9	1.055	0.96	0.99
DP00994r005	89.09	110.13	108.45	110.12	114.33	117.295	115.551	130.241	147.13	160.665	150.833	149.907	143.75	134.64	136.424	93.7	133.7	125.633	94.225	110.12	116.15	115.2	158.755	182.9	216.65	205.167	199.6	188.1	172.367	173.871	1.29	1.295	1.13667	0.9825	1.046	1.02167	0.992857	1.01165	1.44	1.2	1.12333	1.2025	1.126	1.15333	1.19429	0.9	0.96	0.956667	0.8775
DP01004	147.13	139.625	142.127	143.143	140.748	151.33	148.586	131.381	149.21	127.15	128.49	133.15	135.758	127.98	131.863	182.9	164.6	170.7	181.825	180.2	195.433	188.414	163.939	197.6	153.55	160.267	165.925	175.78	162.1	165.814	1.44	1.17	1.26	1.2525	1.262	1.21667	1.17143	1.05882	1.47	1.145	1.19667	1.2575	1.252	1.25833	1.25286	0.75	0.755	0.753333	0.7575
DP01013	105.09	125.64	113.457	121.64	126.55	117.97	119.991	137.696	149.21	165.2	153.857	145.173	142.372	143.002	143.591	109.5	162.35	139.467	158.4	169.76	150.233	149.671	168.303	197.6	218.75	203.733	188.325	185.4	184.117	183.943	0.82	1.025	1.11333	1.1425	1.16	1.06	1.03714	1.01625	1.47	1.095	1.16333	1.0775	1.122	1.14667	1.18857	0.95	0.86	0.873333	0.8475
DP01015r001	146.19	117.64	136.493	128.643	126.344	135.485	137.149	126.717	147.13	139.15	141.497	138.915	134.956	136.985	134.433	215.2	154.45	186.433	167.2	165.2	177.65	178.4	154.219	182.9	178.3	190.6	188.5	179.22	179.833	174.443	1.23	1.26	1.16	1.075	1.042	0.988333	1.05286	1.00018	1.44	1.37	1.32333	1.235	1.152	1.2	1.14571	0.77	0.835	0.886667	0.9025
DP01016r001	133.1	132.61	128.79	140.143	136.344	126.132	137.29	134.622	149.21	127.15	128.49	129.16	127.152	130.482	128.577	142.6	144.45	141.367	168.625	161.94	143.717	161.986	159.876	197.6	153.55	160.267	163.625	159.32	163.25	162.386	1.04	0.97	1.01667	1.0025	1.024	0.946667	0.952857	1.03714	1.47	1.145	1.19667	1.2225	1.142	1.19167	1.15143	0.72	0.74	0.74	0.8025
DP01017r001	146.19	138.68	141.17	138.67	140.166	141.17	139.741	133.266	146.19	132.655	123.467	129.382	127.33	120.957	122.691	215.2	194.45	188.867	185.075	183.6	188.867	186.7	170.5	215.2	178.65	155.6	162.425	158.36	147.583	146.871	1.23	1.265	1.26667	1.275	1.274	1.26667	1.27143	1.15353	1.23	1.025	0.956667	1.0775	1.026	1.07	1.06571	0.77	0.895	0.863333	0.9025
DP01024r005	75.07	120.13	120.47	112.625	119.526	129.803	132.279	134.39	146.15	146.17	146.49	153.417	155.772	142.322	137.003	52.6	140.6	138.8	127.525	138.6	155.483	159.4	165.781	177.7	196.45	191.933	206.55	210.96	184.567	173.843	0.56	0.815	0.913333	1.0075	1.094	1.03167	1.09	1.06688	1.27	1.25	1.31333	1.225	1.194	1.08833	1.05	0.92	1.12	0.993333	0.97
DP01038	146.19	139.155	142.507	125.647	124.342	127.983	130.719	118.296	149.21	119.15	123.8	125.88	129.942	132.643	128.707	215.2	180.75	186.367	152.925	150.76	161.5	164.557	141.517	197.6	145.65	144.633	145.05	159.08	162.183	154.657	1.23	1.065	1.2	1.04	0.996	1.035	1.09286	1.09338	1.47	1.38	1.26667	1.175	1.186	1.2	1.14571	0.77	0.765	0.833333	0.855
DP01111r001	131.17	143.165	133.82	145.662	142.764	133.818	127.429	122.802	131.17	118.13	113.783	121.885	126.934	125.303	126.417	173.7	180.9	120.6	150.425	155.08	144.85	137.543	128.322	173.7	141.6	130.9	151.975	158.16	158	155.8	1.3	1.26	1.01333	0.94	1.012	1.05833	1.09143	1.01196	1.3	1.06	0.98	1.0425	1.122	1.08667	1.08	1.02	1.05	0.913333	0.9975
DP01123r001	115.13	110.11	113.113	117.627	128.942	122.3	121.276	120.414	105.09	97.09	99.7567	107.847	104.096	104.262	100.091	0	54.75	83.8667	108.45	136.84	129.65	111.129	121.376	109.5	101.6	104.233	114.75	110.54	110.367	102.114	0.52	0.67	0.72	0.7825	0.818	0.896667	0.842857	0.935556	0.82	1.055	0.976667	0.9575	1.024	0.99	0.928571	0.64	0.795	0.933333	1.0625
DP01131r001	174.2	152.685	162.187	166.938	156.576	145.328	143.306	127.284	149.21	148.17	142.503	135.66	131.958	129.153	127.439	250.4	212.05	221.333	225.975	180.78	166.267	167.329	138.136	197.6	190.25	187.567	140.675	143.98	119.983	125.3	0.96	1.13	0.993333	0.925	0.844	0.918333	0.972857	1.01089	1.47	1.455	1.29333	1.1	1.062	0.971667	0.962857	0.99	1.005	1.08667	1.1275
DP01146	89.09	117.64	127.157	138.917	140.372	147.175	147.169	136.526	149.21	148.17	156.847	139.907	144.964	145.162	143.299	93.7	154.45	174.7	193.625	197.94	204.933	201.786	169.659	197.6	190.25	210.3	181.15	190.64	188.483	182.457	1.29	1.26	1.25	1.1775	1.188	1.11	1.15714	1.07071	1.47	1.455	1.29	1.29	1.246	1.25	1.2	0.9	0.835	0.813333	0.8575
DP01148	105.09	118.13	113.783	107.61	107.106	106.77	116.403	132.466	149.21	127.15	124.473	129.893	133.144	135.312	128.709	109.5	141.6	130.9	121.6	119.18	117.567	136.543	162.806	197.6	153.55	149.733	156.725	160.92	163.717	153.714	0.82	1.06	0.98	1.0575	1.01	0.978333	0.975714	1.08062	1.47	1.145	1.03667	1.095	1.13	1.15333	1.17286	0.95	0.985	0.973333	0.955
DP01154r001	133.1	133.1	133.1	133.1	133.1	133.1	133.1	134.534	105.09	125.64	151.84	150.417	151.366	150.497	149.876	142.6	142.6	142.6	142.6	142.6	142.6	142.6	159.758	109.5	162.35	198.767	193.5	192.42	189.967	188.214	1.04	1.04	1.04	1.04	1.04	1.04	1.04	1.06674	0.82	1.025	1.01333	1.0775	1.106	1.13333	1.15286	0.72	0.72	0.72	0.72
DP01160r001	131.17	138.66	130.817	124.385	128.934	119.957	119.267	122.461	149.21	127.15	119.797	118.63	129.744	132.642	138.579	173.7	175.7	117.133	115.225	128.76	116.067	99.4857	124.693	197.6	153.55	138.867	104.15	133.4	141.65	157.186	1.3	1.285	1.03	0.9775	1.07	0.985	0.918571	0.912593	1.47	1.145	1.03667	0.9075	0.918	1.005	0.998571	1.02	0.91	0.82	0.8525
DP01161r001	117.15	118.135	127.487	114.382	126.346	129.653	132.016	132.034	119.12	117.125	127.127	128.137	128.744	131.645	133.723	157.2	149.65	171.5	141.775	163.5	172.117	178.271	166.292	142.1	71.05	108.333	126.8	137.88	144.517	154.614	0.91	0.865	0.986667	0.88	0.896	0.951667	0.991429	1.05231	0.82	0.67	0.926667	0.9375	0.944	0.998333	1.03143	1.49	1.35	1.15667	1.0975
DP01186	119.12	104.105	118.133	117.382	123.332	121.965	123.28	131.583	149.21	133.18	132.51	142.933	143.576	141.508	136.306	142.1	117.9	150.333	112.75	126.78	105.65	115.371	163.003	197.6	177.4	176.167	194.725	191.32	188.383	177.114	0.82	1.055	1.11333	0.965	1.06	0.97	1.01714	1.05155	1.47	1.19	1.22667	1.16	1.182	1.20167	1.14714	1.21	1.055	0.96	0.88
DP01191	132.12	110.605	103.433	106.862	100.504	108.118	113.557	131.994	149.21	127.15	142.833	129.398	121.336	122.975	121.854	146.3	120	111.233	122.725	108.7	126.45	139.129	155.856	197.6	153.55	185.833	162.8	148.98	153.1	131.229	0.9	1.095	1.16	1.0975	0.99	1.03	1.05857	1.09366	1.47	1.145	1.08333	1.135	1.166	1.18833	1.09286	0.76	0.83	0.853333	1.0125
DP01195r001	155.16	151.145	135.793	131.132	125.924	119.785	121.411	128.599	149.21	133.18	123.817	125.655	133.562	133.163	132.879	188.1	185.5	160.167	159.425	149.44	140.15	146.157	155.787	197.6	177.4	154.767	159.5	173.32	173.383	174.643	1.22	1.33	1.16	1.0975	1.042	1.08333	1.06714	1	1.47	1.19	1.06667	1.125	1.114	1.145	1.12	1.08	0.915	0.926667	1.0675
DP01243r001	105.09	139.645	137.463	148.395	133.73	135.963	132.987	126.532	75.07	90.08	99.1033	110.865	114.926	114.96	115.273	109.5	179.95	167.5	185.6	159	162.983	139.7	140.54	52.6	81.05	106.433	124.25	135.84	113.2	119.486	0.82	0.89	0.94	0.885	0.82	0.923333	0.865714	0.953	0.56	0.69	0.763333	0.89	0.906	0.841667	0.851429	0.95	0.97	0.886667	0.9775
DP01246	105.09	125.62	113.443	107.355	100.898	96.5933	103.673	131.215	149.21	140.19	151.527	157.195	152.18	146.005	142.164	109.5	143.6	126.967	118.65	105.44	96.6333	108.214	158.804	197.6	185.65	207.233	218.025	203.68	169.733	165.786	0.82	1.045	1.12667	1.1675	1.046	0.965	1.00857	1.06975	1.47	1.385	1.24333	1.1725	1.118	1.01833	0.99	0.95	0.875	0.883333	0.8875
DP01249r001	147.13	146.66	147.51	136.905	136.144	143.652	142.144	130.903	149.21	148.17	123.803	125.645	121.534	123.14	131.433	182.9	199.05	198.567	176.3	169.56	181.283	175.757	156.838	197.6	190.25	144.367	153.825	144.96	151.167	163.843	1.44	1.335	1.38	1.24	1.2	1.12	1.10857	1.00462	1.47	1.455	1.15667	1.11	1.052	1.03833	0.992857	0.75	0.76	0.83	0.86
DP01252r001	149.21	140.19	137.183	135.68	141.582	137.173	142.463	129.51	119.12	119.12	104.437	121.877	132.342	122.797	124.269	197.6	185.65	181.667	179.675	189.46	157.883	171.1	154.855	142.1	142.1	112.267	146.8	167.52	148.367	147.543	1.47	1.385	1.35667	1.3425	1.288	1.16	1.13143	1.00773	0.82	0.82	0.733333	0.79	0.824	0.78	0.817143	0.97	0.995	1.00333	1.0075
DP01283r001	89.09	89.09	109.13	104.12	98.31	101.113	103.116	114.748	117.15	118.135	123.123	114.615	117.926	117.46	121.699	93.7	93.7	128.333	119.675	106.26	88.55	75.9	100.4	157.2	149.65	147.3	133.9	141.86	118.217	127.457	1.29	1.29	1.35	1.335	1.18	1.07	0.991429	1.01375	0.91	0.865	0.923333	1.015	1.072	0.98	1.04571	0.9	0.9	0.923333	0.9175
DP01286	131.17	138.68	147.517	151.935	142.566	136.32	133.863	124.919	75.07	95.1	98.43	115.12	116.326	121.303	116.701	182.2	198.7	208.667	213.65	192.82	178.933	173.671	137.615	52.6	26.3	54.0333	97.675	105.18	123.517	119.257	0.97	1.1	1.09	1.085	1.032	0.996667	0.971429	0.981957	0.56	0.54	0.633333	0.7425	0.816	0.885	0.942857	1.45	1.11	1.18	1.215
DP01286r001	131.17	138.68	147.517	151.935	142.566	136.32	133.863	123.044	115.13	95.1	103.783	104.11	107.112	106.775	106.534	182.2	198.7	208.667	213.65	192.82	178.933	173.671	137.545	0	26.3	62.6	74.325	87.88	91.4833	94.0571	0.97	1.1	1.09	1.085	1.032	0.996667	0.971429	0.891818	0.52	0.54	0.73	0.7525	0.766	0.775	0.781429	1.45	1.11	1.18	1.215
DP01289r001	75.07	96.11	108.44	114.36	114.918	121.625	126.416	127.609	149.21	127.15	128.807	140.155	138.744	137.482	141.44	52.6	104.9	117.467	124.675	131.18	140.667	147.443	156.647	197.6	153.55	151.133	175.95	169.28	170.017	178.386	0.56	0.735	0.836667	0.8525	0.864	0.923333	0.965714	1.09611	1.47	1.145	1.06333	1.0375	1.038	1.08167	1.08	0.92	1.205	1.04333	0.9725
DP01290r001	105.09	90.08	85.0767	107.358	115.124	108.448	113.84	110.211	89.09	97.09	113.457	103.86	112.326	106.117	111.841	109.5	81.05	71.5667	116.275	136.06	122.15	135.443	129.009	93.7	101.6	139.467	117.75	137.24	123.133	136.286	0.82	0.69	0.646667	0.725	0.826	0.781667	0.845714	0.892727	1.29	1.055	1.11333	0.975	1.026	0.948333	0.988571	0.95	0.935	0.93	0.945
DP01296	133.1	133.1	149.13	144.64	141.946	138.48	139.716	128.652	149.21	127.15	129.133	129.643	132.944	135.308	136.863	142.6	142.6	175.033	176.825	176.2	169.367	171.3	150.193	197.6	153.55	149.9	157.975	161.92	165.417	172.529	1.04	1.04	0.933333	0.9425	1.014	1.03	1.08857	1.12707	1.47	1.145	1.11	1.075	1.114	1.16833	1.17714	0.72	0.72	0.896667	1.035
DP01309r001	105.09	90.08	108.783	111.875	124.34	125.637	133.573	125.802	119.12	132.655	118.133	114.873	114.924	125.968	126.847	109.5	81.05	125.767	128.125	152.58	151.533	164.157	142.467	142.1	178.65	150.333	140.125	112.1	133.4	135.243	0.82	0.69	0.87	0.93	0.936	0.93	0.9	0.915	0.82	1.025	1.11333	1.04	0.936	0.9	0.9	0.95	0.935	0.88	0.845
DP01342r001	132.12	103.595	112.787	110.862	114.924	115.962	112.123	126.23	149.21	127.15	133.483	126.385	130.346	121.133	124.713	146.3	99.45	127.033	122.65	134.56	134.667	128.814	139.779	197.6	153.55	161.6	148.575	161.9	143.683	153.9	0.9	0.73	0.81	0.8125	0.844	0.888333	0.945714	0.987209	1.47	1.145	1.18667	1.095	1.122	1.02833	1.05714	0.76	0.84	1.04333	1.02
DP01407r001	165.19	127.14	139.823	146.165	143.552	141.488	140.014	144.158	133.1	153.65	137.463	135.89	141.75	143.985	148.301	228.6	161.15	183.633	194.875	184.42	182.633	181.357	186.629	142.6	196.5	167.5	169.05	180.96	182.15	191.9	1.07	1.18	1.14333	1.125	1.108	1.14	1.16286	1.10786	1.04	1	0.94	1.03	1.038	1.06833	1.05286	1.32	1.11	1.18	1.215
DP01457r001	147.13	140.115	137.777	136.607	135.906	135.438	137.109	134.303	105.09	119.095	123.12	125.615	126.726	127.467	127.996	182.9	162.75	156.033	152.675	150.66	149.317	154.114	158.891	109.5	126.05	144.767	144.225	151.82	156.883	159.286	1.44	1.24	1.17333	1.14	1.12	1.10667	1.15429	1.06906	0.82	0.93	0.943333	0.9675	0.968	0.968333	1.01571	0.75	0.735	0.73	0.7275
DP01486r001	115.13	130.66	136.15	134.905	137.154	133.82	133.717	132.433	174.2	160.195	164.863	174.708	168.996	162.85	160.604	0	107.6	132.7	142.95	149.9	151.117	149.9	158.669	250.4	232.8	238.667	246.9	233.06	218.6	213.5	0.52	0.875	1.06333	1.1225	1.152	1.11167	1.10143	1.03721	0.96	1.095	1.05	1.035	1.082	1.05167	1.10714	0.64	0.705	0.72	0.795
DP01496r003	165.19	165.19	158.857	162.692	159.58	150.498	149.883	138.532	115.13	117.125	127.127	132.127	129.132	127.135	129.991	228.6	228.6	224.133	230.7	221.14	202.533	204.343	173.9	0	71.05	108.333	126.975	133.02	137.05	143.6	1.07	1.07	1.12333	1.0825	1.154	1.09833	1.11714	1.02571	0.52	0.67	0.926667	1.055	1.026	1.00667	1.06857	1.32	1.32	1.13667	1.1
DP01499r001	131.17	140.19	118.483	118.642	121.148	122.818	130.159	135.736	131.17	131.17	136.177	134.925	142.78	143.505	144.023	173.7	185.65	141.3	141.5	147.94	153.65	167.471	172.008	173.7	177.95	190.367	186.2	199.04	196.35	194.429	1.3	1.385	1.11	1.0375	1.09	1.07	1.05429	1.1109	1.3	1.135	1.16667	1.2	1.152	1.2	1.23429	1.02	0.995	0.97	1.03
DP01510	147.13	139.15	141.497	149.673	145.972	136.492	137.877	135.559	149.21	148.17	147.51	140.412	141.756	140.15	137.146	182.9	182.55	193.433	207.675	200.88	183.017	187.614	171.83	197.6	190.25	198.567	184.45	184.14	177.833	172.729	1.44	1.205	1.21333	1.15	1.18	1.19833	1.20286	1.09082	1.47	1.455	1.38	1.24	1.28	1.21667	1.16	0.75	1.1	0.99	0.99
DP01510r001	146.19	146.19	141.5	128.398	129.338	122.63	125.996	132.712	149.21	148.17	147.51	140.412	141.756	140.15	137.146	215.2	215.2	192.233	167.6	162.6	151.117	160.271	164.547	197.6	190.25	198.567	184.45	184.14	177.833	172.729	1.23	1.23	1.12	1.1625	1.138	1.16333	1.17286	1.072	1.47	1.455	1.38	1.24	1.28	1.21667	1.16	0.77	0.77	0.766667	0.8
DP01512	89.09	82.08	98.4433	117.382	108.92	115.288	119.703	135.17	149.21	147.7	123.49	129.92	124.954	128.493	131.453	93.7	73.15	109.5	144.725	126.3	135.733	147.086	167.53	197.6	206.4	155.133	165.75	154.5	164.617	169.329	1.29	0.925	0.94	0.945	0.868	0.963333	1.00143	1.0583	1.47	1.35	1.08667	1.1825	1.11	1.13	1.17857	0.9	0.91	1.09	1.065
DP01526r001	105.09	119.095	114.427	119.095	110.29	116.43	112.524	111.114	149.21	119.15	109.13	104.12	106.726	108.463	109.704	109.5	126.05	120.533	126.05	111.36	123.283	119.057	127.407	197.6	145.65	128.333	119.675	127.18	132.183	135.757	0.82	0.93	0.893333	0.93	0.856	0.953333	1.00143	1.07714	1.47	1.38	1.35	1.335	1.25	1.19333	1.15286	0.95	0.835	0.873333	0.835
DP01562r002	117.15	116.14	121.467	127.882	128.73	131.64	129.281	131.767	105.09	125.64	133.497	128.905	132.362	134.667	131.876	157.2	78.6	101.167	121.6	126.54	141.317	121.129	138.508	109.5	162.35	174.1	130.575	147.5	158.783	136.1	0.91	0.715	0.776667	0.9425	0.934	0.983333	0.917143	0.993846	0.82	1.025	1.17333	1.01	1.054	1.08333	1.00286	1.49	1.065	0.963333	0.91
DP01570r001	75.07	82.08	98.4433	102.615	97.106	95.77	106.974	117.29	149.21	112.14	109.79	115.373	121.536	118.795	122.709	52.6	73.15	106.667	80	74.52	77.7167	102.386	121.608	197.6	125.1	119.9	126.5	144.24	138.45	149.414	0.56	0.925	1.05	0.9175	0.846	0.92	0.925714	0.964286	1.47	1.015	0.95	0.9375	0.996	0.966667	1.00429	0.92	0.91	0.946667	0.87
DP01572	165.19	184.715	161.52	164.69	172.6	165.695	167.909	131.369	149.21	119.15	123.8	129.398	124.536	125.963	126.707	228.6	250.1	166.733	187.65	204.44	200.733	206.329	156.767	197.6	145.65	144.633	162.275	151.72	150.2	153.557	1.07	1.03	0.86	0.885	0.906	0.916667	0.888571	1.03755	1.47	1.38	1.26667	1.2575	1.17	1.14833	1.17	1.32	1.23	1.03333	1.0225
DP01591r001	89.09	111.095	109.093	118.603	127.92	119.112	112.82	119.821	146.15	117.62	138.81	130.38	119.318	123.797	123.129	93.7	118.15	115.267	132.175	151.46	134.983	123.214	136.953	177.7	135.7	170.433	155.2	134.68	148.1	147.243	1.29	1.165	1.05	1.1475	1.132	1.03667	0.968571	0.987647	1.27	1.28	1.09333	1.025	0.932	0.981667	0.958571	0.9	0.81	0.856667	0.83
DP01599r001	132.12	139.155	127.8	128.643	132.152	134.492	130.291	126.222	133.1	132.61	137.45	135.88	135.324	130.285	122.397	146.3	180.75	157	163.3	173.68	180.6	170.443	148.45	142.6	144.45	157.267	161.375	157.62	149.6	135.743	0.9	1.065	0.983333	0.98	1.03	1.06333	1.02857	0.998	1.04	0.97	1.12667	1.17	1.144	1.09	1.01429	0.76	0.765	0.826667	0.9825
DP01608r002	132.12	132.61	132.773	143.13	129.518	127.12	127.699	125.321	121.15	147.675	136.827	121.388	120.136	112.625	115.274	146.3	144.45	143.833	170.475	146.9	122.417	129.743	127.069	135.2	192.8	128.533	109.55	87.64	81.8	94.9286	0.9	0.97	0.993333	0.985	0.9	0.836667	0.902857	0.918077	1.11	1.035	0.863333	0.7875	0.734	0.705	0.79	0.76	0.74	0.733333	0.7975
DP01643	105.09	125.64	132.477	129.137	121.128	120.128	121.706	130.193	149.21	119.15	128.477	126.138	127.53	125.463	128.424	109.5	162.35	167.467	161.125	147.64	123.033	131.486	157.395	197.6	145.65	158.067	154.075	151.78	126.483	139.157	0.82	1.025	1.10667	1.035	1.086	0.991667	0.988571	1.09158	1.47	1.38	1.4	1.255	1.212	1.09667	1.11571	0.95	0.86	0.84	0.9325
DP01644r001	146.19	130.66	131.473	135.153	141.16	143.493	133.719	118.763	131.17	123.15	111.797	116.64	116.338	121.47	123.131	215.2	107.6	119.267	143.25	160.32	164.95	148.9	109.023	173.7	86.85	89.1333	110.275	88.22	104	109.514	1.23	0.875	0.93	1.005	1.018	1.05167	0.981429	0.917273	1.3	0.91	1.03667	1.1025	0.986	1.06167	1.05857	0.77	0.705	0.71	0.725
DP01669r002	132.12	103.595	118.107	121.61	115.106	108.433	111.817	117.952	133.1	124.115	127.11	114.1	120.706	125.11	126.111	146.3	99.45	127.267	132.025	124.36	112.4	117.243	117.254	142.6	71.3	95.0667	84.45	104.14	117.267	121.414	0.9	0.73	0.966667	0.95	1.018	0.941667	0.935714	0.968462	1.04	0.78	0.866667	0.79	0.92	1.00667	0.991429	0.76	0.84	0.81	0.7975
DP01738r003	155.16	151.145	155.827	158.167	155.96	155.827	150.873	137.483	149.21	133.18	128.493	126.15	118.738	119.14	124.286	188.1	185.5	199.867	207.05	202.22	199.867	190.629	172.258	197.6	177.4	165.633	159.75	146.54	144.65	150.857	1.22	1.33	1.24333	1.2	1.248	1.24333	1.22429	1.15667	1.47	1.19	1.06667	1.005	1.062	1.07	1.09143	1.08	0.915	1.05	1.1175
DP01747r001	105.09	126.11	119.103	126.11	133.926	136.473	137.861	135.989	132.12	139.135	141.487	138.907	144.164	142.32	140.727	109.5	146.2	133.967	146.2	162.68	168.5	175.171	171.429	146.3	162	179.733	178.225	188.3	180.683	179.686	0.82	1.13	1.02667	1.13	1.118	1.17667	1.18429	1.1043	0.9	1.085	1.13333	1.175	1.154	1.135	1.15857	0.95	0.85	0.883333	0.85
DP01768r001	146.19	146.19	135.837	138.425	139.978	138.51	137.461	138.213	146.19	146.19	135.837	134.67	122.75	126.657	129.879	215.2	215.2	143.467	161.4	172.16	172.417	172.6	170.686	215.2	215.2	143.467	151.025	131.34	145.317	152.786	1.23	1.23	0.993333	1.0525	1.088	1.12333	1.14857	1.09619	1.23	1.23	0.993333	1.07	0.968	1.01167	1.07714	0.77	0.77	0.726667	0.7375
DP01772r001	132.12	103.595	112.787	129.887	130.144	132.975	132.993	129.373	75.07	103.12	103.777	100.105	109.314	113.278	115.834	146.3	99.45	124.2	153.125	157.24	161.517	158.814	144.495	52.6	113.15	111.933	107.375	121.44	124.967	133.143	0.9	0.73	0.92	0.87	0.956	1.03667	1.03714	0.967857	0.56	0.93	0.893333	0.9925	1.048	1.04667	1.03571	0.76	0.84	0.9	0.9875
DP01784r001	133.1	153.65	137.463	129.37	124.514	121.277	124.83	125.767	149.21	132.17	136.843	128.905	132.362	134.823	134.301	142.6	196.5	167.5	153	144.3	138.5	144.1	149.242	197.6	98.8	137.6	130.575	147.5	153.4	156.3	1.04	1	0.94	0.91	0.892	0.88	0.935714	1.02033	1.47	0.995	1.07333	1.01	1.054	1.11833	1.14429	0.72	0.855	0.886667	0.9025
DP01833	105.09	126.11	128.44	129.605	129.918	138.463	139.701	130.227	105.09	119.095	128.113	114.853	118.502	118.277	114.107	109.5	146.2	145	144.4	150.26	165.2	167.729	141.447	109.5	126.05	143.267	120.6	125	130.367	125.129	0.82	1.13	1.1	1.085	1.128	1.06	1.11429	1.05719	0.82	0.93	1.04333	0.9225	0.946	0.94	0.99	0.95	0.85	0.806667	0.785
DP01835	105.09	105.09	114.1	122.358	120.912	125.125	128.269	133.381	149.21	140.665	128.807	125.892	115.728	120.962	116.409	109.5	109.5	121.767	137.05	109.64	127.233	135.186	160.834	197.6	171.95	151.133	152.65	132.64	141.017	134.257	0.82	0.82	0.846667	0.995	0.9	0.955	1.02429	1.06447	1.47	1.185	1.06333	1.025	0.932	1.01667	1.05571	0.95	0.95	0.886667	0.8525
DP01838	181.19	177.695	167.18	168.935	158.972	152.002	149.026	135.338	181.19	148.16	128.47	132.9	129.346	132.31	126.136	239.9	245.15	222.667	229.6	212.1	202.95	198.771	154.239	239.9	119.95	111.2	137.2	109.76	121.95	117.914	0.72	0.84	0.983333	0.9775	0.946	0.94	0.991429	1.00139	0.72	0.62	0.843333	0.94	0.856	0.953333	1.00143	1.25	1.12	1.01333	1.0075
DP01941r001	131.17	131.17	122.477	137.155	145.962	140.823	138.013	131.436	133.1	132.135	126.467	125.138	129.348	137.988	135.583	173.7	173.7	152.3	174.2	187.34	156.117	153.129	157.093	142.6	162.4	108.267	115	135.04	152.517	150.043	1.3	1.3	1.14	1.035	0.972	0.896667	0.927143	1.02889	1.04	1.005	0.843333	0.91	0.974	0.931667	0.957143	1.02	1.02	0.996667	1.06
DP01978r001	131.17	131.17	117.143	106.625	118.338	128.813	129.286	134.423	132.12	143.64	147.48	136.882	144.346	137.803	139.001	182.2	177.95	149.867	125.55	146.16	161.783	159.571	167.778	146.3	167.2	174.167	158	176.48	165.317	172.443	0.97	1.135	1.18667	1.03	1.038	0.985	0.972857	1	0.9	1.06	1.11333	1.04	1.024	0.99	1.02429	1.45	1.235	1.12333	1.0725
DP01982	89.09	110.13	98.4433	119.13	128.342	135.985	141.444	131.752	181.19	156.18	148.487	150.155	135.138	134.477	125.99	93.7	137.95	109.5	142.1	159.4	174.567	185.4	144.602	239.9	206.8	185.4	186.075	159.38	161.767	146.171	1.29	1.13	0.94	0.885	0.922	0.928333	0.932857	1.0051	0.72	1.01	1.02	1.07	0.968	1.02333	0.957143	0.9	1.175	1.09	1.13
DP01999r001	174.2	160.195	150.52	149.438	145.784	145.845	145.894	134.493	105.09	139.645	131.473	135.387	143.15	134.14	135.996	250.4	232.8	213.1	213.625	205.64	200.983	203.014	164.45	109.5	179.95	119.967	135.7	158.64	147.817	152.829	0.96	1.095	1.16333	1.18	1.204	1.215	1.21714	1.14156	0.82	0.89	0.766667	0.935	0.94	0.998333	1.06143	0.99	0.88	0.926667	0.8875
DP02011r001	174.2	124.635	131.82	135.412	137.568	143.673	133.873	125.721	119.12	104.105	94.4267	103.612	112.128	122.473	121.424	250.4	151.5	172.733	183.35	189.72	199.833	178.8	148.697	142.1	117.9	96.1333	117.65	137.16	156.033	133.743	0.96	0.76	0.916667	0.995	1.042	1.02833	0.961429	0.964211	0.82	1.055	0.89	0.91	0.974	0.971667	0.907143	0.99	0.955	0.893333	0.8625
DP02015r001	174.2	160.195	146.503	138.66	137.352	129.308	136.72	137.849	147.13	160.665	145.487	131.387	134.34	133.97	135.85	250.4	232.8	202.567	151.925	150.8	141.283	155.371	163.597	182.9	216.65	144.433	131.75	140.94	141.833	147.7	0.96	1.095	1.00333	0.8825	0.886	0.953333	0.92	1.014	1.44	1.2	0.973333	1.0525	1.096	1.06333	1.11714	0.99	0.88	0.99	0.9025
DP02065r001	146.19	138.68	122.15	128.16	129.148	131.988	132.147	135.784	131.17	148.18	143.153	140.64	141.938	142.803	139.42	215.2	194.45	160.867	174.45	168.08	175.933	171.171	171.579	182.2	205.4	184.467	174	175.78	176.967	171.986	1.23	1.265	1.27333	1.2625	1.218	1.22	1.19429	1.15571	0.97	1.02	1.02667	1.03	1.112	1.16667	1.11714	0.77	0.895	0.896667	0.865
DP02079r001	89.09	119.15	123.473	118.877	121.722	125.957	122.976	129.441	146.15	146.17	146.49	146.415	146.37	146.34	146.319	93.7	145.65	145.867	136.775	137.94	145.433	140.3	158.639	177.7	196.45	191.933	197.75	201.24	203.567	205.229	1.29	1.38	1.22	1.12	1.104	1.16	1.11143	1.1097	1.27	1.25	1.31333	1.2925	1.28	1.27167	1.26571	0.9	0.935	0.876667	0.895
DP02117	146.15	110.61	98.7633	110.62	117.726	117.63	126.71	126.238	149.21	119.15	128.15	132.895	135.546	132.808	134.72	177.7	115.15	94.3	124.525	135.16	138.833	153.271	151.008	197.6	145.65	156.333	162.975	165.92	161.95	169.557	1.27	0.915	0.796667	0.905	0.978	0.966667	0.931429	1.06484	1.47	1.38	1.34333	1.3675	1.348	1.26	1.25571	0.8	0.86	0.88	0.8525
DP02143r003	204.24	167.705	169.87	170.952	169.8	166.022	167.19	144.182	149.21	161.705	146.853	146.688	132.364	129.492	126.006	271.6	222.65	231.9	236.525	234.94	226.267	229.714	189.871	197.6	224	201.733	205.1	174.6	145.5	140.357	0.99	1.145	1.08333	1.0525	1.056	1.12	1.09714	1.04559	1.47	1.215	1.11333	1.1425	1.026	0.941667	0.924286	1.14	1.08	1.05	1.035
DP02150r001	131.17	118.13	123.12	128.877	129.722	133.962	125.549	132.545	174.2	164.68	158.517	148.667	142.364	140.498	145.313	173.7	141.6	141.933	150.875	149.22	155.7	140.971	151.73	250.4	219.25	217.9	198.95	190.6	189.2	197.943	1.3	1.06	1.05333	1.1075	1.094	1.115	1.03571	1.00733	0.96	1.09	1.13667	1.0575	1.028	1.01833	1.01	1.02	0.985	0.896667	0.8725
DP02188r001	132.12	140.665	132.153	121.388	112.124	117.802	119.711	128.351	149.21	132.17	148.51	144.175	144.578	132.993	126.721	146.3	171.95	114.633	109.4	98.04	117.567	125.586	131.66	197.6	98.8	145.833	152.8	165.28	146.5	138.957	0.9	1.185	0.963333	1.045	0.948	0.995	1.03857	0.998	1.47	0.995	0.903333	1.0025	1.048	0.966667	1.01286	0.76	0.865	0.79	0.8175
DP02203r001	131.17	139.15	131.143	120.63	129.542	129.813	130.007	132.245	119.12	133.125	137.48	135.903	138.148	136.985	128.14	173.7	178.3	118.867	112.575	135.78	142.1	147.829	161.705	142.1	162.5	180.067	178.475	179.36	179.833	161.657	1.3	1.37	1.08667	1.1375	1.124	1.15333	1.12714	1.08381	0.82	1.13	1.16333	1.1975	1.246	1.2	1.10857	1.02	0.885	0.803333	0.8275
DP02207	165.19	142.155	155.167	152.912	151.56	156.498	155.02	135.538	149.21	147.7	153.53	147.94	141.782	145.683	137.599	228.6	185.35	203.533	197.075	193.2	200.983	197.657	155.837	197.6	206.4	213.8	203.775	194.46	200.15	184.943	1.07	0.945	0.87	0.97	1.03	0.978333	1.02	0.986935	1.47	1.35	1.25667	1.2675	1.196	1.175	1.19143	1.32	1.265	1.26	1.145
DP02215r001	117.15	124.635	131.82	121.138	126.14	129.638	123.846	127.276	132.12	118.605	128.113	137.382	132.932	132.638	130.707	157.2	151.75	172.9	153.1	158.02	162.167	152.386	147.021	146.3	127.9	146.233	166.825	133.46	141.583	141.657	0.91	0.905	1.01333	1.0825	1.12	1.17333	1.19	1.06214	0.9	0.86	1.05333	1.0575	0.95	0.953333	0.934286	1.49	1.125	1.00667	0.98
DP02234r001	132.12	110.605	128.8	125.382	121.324	126.963	119.55	125.203	89.09	82.08	94.4267	97.0925	92.688	94.755	96.2314	146.3	120	156.2	117.15	115.62	127.7	116.971	144.711	93.7	73.15	96.1333	99.475	90.1	93.3333	95.6429	0.9	1.095	1.08667	0.945	0.92	0.97	0.911429	0.936786	1.29	0.925	0.89	0.8725	0.81	0.811667	0.812857	0.76	0.83	0.993333	0.905
DP02251r001	147.13	147.13	147.13	129.115	132.718	123.11	126.541	127.939	75.07	111.1	129.13	123.12	127.922	121.45	128.986	182.9	182.9	182.9	150.325	156.84	139.467	145.671	153.975	52.6	117.75	154.7	143.4	151.3	141.7	157.229	1.44	1.44	1.44	1.22	1.264	1.14667	1.18857	1.13094	0.56	1	1.02333	0.9725	1.066	1.10333	1.08286	0.75	0.75	0.75	0.7925
DP02256r001	117.15	131.65	127.473	132.387	132.334	139.312	140.289	145.063	146.15	160.175	146.49	153.417	151.964	155.67	152.306	157.2	167.45	159	164.975	161.24	176.1	176.329	186.809	177.7	214.05	190.067	205.15	199.66	208.117	199.286	0.91	1.09	1	1.11	1.068	1.05	1.08143	1.05273	1.27	1.115	1.01667	1.0025	1.056	1.04	1.02	1.49	1.145	1.16667	1.0625
DP02258r001	115.13	131.13	142.483	145.653	142.946	143.48	146.581	134.256	149.21	127.15	139.83	135.16	129.146	135.153	139.444	0	91.45	137.167	149.9	149.18	153.933	164.6	157.506	197.6	153.55	178.567	167.725	156.08	168.167	176.8	0.52	0.98	1.01	1.0625	1.03	1.07	1.07	1.02167	1.47	1.145	1.12	1.1175	1.058	1.06	1.06143	0.64	0.695	0.903333	0.9475
DP02267	89.09	131.645	145.83	145.92	140.166	135.993	135.304	129.231	149.21	119.15	117.81	131.907	120.54	127.982	124.711	93.7	172.05	198.167	202.425	193.38	161.15	162.943	152.596	197.6	145.65	97.1	135.425	118.86	137.15	133.2	1.29	1.125	1.07	1.11	1.07	0.978333	1.02429	1.0525	1.47	1.38	1.09333	1.06	0.96	0.978333	0.955714	0.9	0.945	0.96	0.9125
DP02295r002	132.12	124.635	122.797	133.395	133.336	135.635	131.271	121.949	105.09	111.12	99.1033	107.12	106.714	103.777	107.69	146.3	151.75	148.533	168.55	163.36	166.617	158.457	141.945	109.5	133.35	106.433	123.25	120.5	116.033	124.271	0.9	0.905	0.876667	0.925	0.948	1.03	1	1.01655	0.82	0.865	0.763333	0.8975	0.882	0.95	1	0.76	1.125	1.15333	1.195
DP02296	133.1	104.085	104.42	107.097	100.692	96.4217	93.3714	113.89	149.21	141.155	134.487	131.153	128.746	131.81	127.993	142.6	97.6	101.567	76.175	71.46	68.3167	66.0714	118.197	197.6	170.1	158.467	152.65	150.54	155.933	149.3	1.04	0.8	0.806667	0.735	0.7	0.676667	0.66	0.943205	1.47	1.255	1.20667	1.1825	1.11	1.165	1.11571	0.72	0.82	0.863333	0.8075
H3C1	89.09	131.645	136.807	121.373	131.938	131.81	137.866	131.013	89.09	131.645	127.47	132.15	134.95	132.312	126.137	93.7	172.05	175.667	144.9	166	168.7	180.371	160.93	93.7	172.05	162.067	175.35	175.82	170.2	159.271	1.29	1.125	1.23	1.0625	1.042	1.03	1.02	1.05941	1.29	1.125	1.02333	1.075	1.114	1.065	1.09714	0.9	0.945	0.88	0.89
IH	131.17	132.135	127.14	125.642	124.338	123.468	129.429	129.646	131.17	148.18	138.493	133.65	131.15	128.817	129.429	182.2	162.4	160.667	154.3	151.86	150.233	161.429	164.025	182.2	205.4	184.3	173.75	166.04	164.567	161.429	0.97	1.005	0.973333	1.0075	0.97	0.945	0.962857	0.96375	0.97	1.02	0.953333	0.92	0.958	0.95	0.962857	1.45	1.085	1.22	1.1
lupas-motif-1	146.19	138.68	136.177	131.912	126.548	127.318	126.147	129.196	146.19	110.63	122.797	124.89	117.73	127.142	133.864	215.2	194.45	190.367	178.3	164.54	166.067	162.643	151.625	215.2	133.9	150.233	158.225	145.32	162.833	175.343	1.23	1.265	1.16667	1.08	1.028	1.07333	1.03714	0.9735	1.23	0.895	1.07667	1.05	1.098	1.075	1.05857	0.77	0.895	1.08	1.1125
lupas-motif-10	149.21	133.18	132.51	142.933	140.77	129.82	126.287	127.738	119.12	150.155	139.153	137.395	124.93	128.473	128.859	197.6	177.4	179	196.85	186.74	164.383	156.543	155.673	142.1	191	179.733	171.375	147.62	158.883	161	1.47	1.19	1.11667	1.0775	1.042	0.961667	0.941429	0.975455	0.82	0.77	0.816667	0.8375	0.782	0.856667	0.92	0.97	1.23	1.30333	1.225
lupas-motif-11	117.15	103.12	98.4433	106.625	109.124	115.458	119.983	119.535	133.1	119.095	123.12	131.13	122.722	119.783	121.686	157.2	125.45	114.867	131.7	133.78	141.967	147.814	129.03	142.6	126.05	141.933	153.475	141.52	136.183	137.1	0.91	1.1	1.16333	1.115	1.056	1.12	1.16571	1.04852	1.04	0.93	1.05333	1.095	1.134	1.08167	1.07571	1.49	1.195	1.09667	1.185
lupas-motif-12	117.15	124.16	121.823	121.147	126.148	117.635	113.557	122.474	146.19	138.68	136.177	131.42	134.374	136.5	127.724	157.2	165.45	162.7	157.55	161.58	143.417	136.314	155.017	215.2	198.7	190.367	182.075	188.7	187.733	168.429	0.91	1.105	1.04	0.985	1.042	0.961667	1.00857	1.03889	1.23	1.1	1.16667	1.1025	1.128	1.18	1.09143	1.49	1.255	1.33333	1.3025
lupas-motif-13	146.19	130.66	142.17	125.395	123.342	124.968	128.431	138.918	174.2	145.675	141.483	128.385	120.526	127.97	128.563	215.2	107.6	147.933	124.1	99.28	106.5	119.514	172.145	250.4	203.8	183.4	160.975	147.52	161.033	158.929	1.23	0.875	0.94	0.845	0.78	0.823333	0.915714	1.01711	0.96	0.935	0.97	1.05	1.098	1.09333	1.06571	0.77	0.705	0.91	0.9125
lupas-motif-14	121.15	133.65	114.123	118.385	125.74	132.315	138.299	147.342	204.24	167.705	152.187	150.923	156.976	151.005	148.171	135.2	156.45	121.833	134.8	145.46	159.317	172.329	190.165	271.6	222.65	193.5	190.85	200.66	189.75	187.457	1.11	1.19	0.98	1.06	1.092	1.08833	1.07	1.0887	0.99	1.145	1.13333	1.21	1.112	1.11167	1.13857	0.74	0.77	0.82	0.87
lupas-motif-15	119.12	125.62	127.47	114.37	121.338	122.977	126.427	116.061	75.07	82.08	98.4433	103.12	108.92	108.282	111.551	142.1	144.2	156.867	130.8	144.16	149.083	153.914	135.78	52.6	73.15	106.667	119.3	124.7	122.167	129.529	0.82	0.86	0.896667	0.8125	0.944	1.00333	1.06571	1.00667	0.56	0.925	1.05	1.015	0.992	0.963333	1.01143	1.21	0.985	1.14	1.085
lupas-motif-16	119.12	132.635	123.453	125.382	129.536	129.967	124.127	120.392	131.17	124.16	126.497	113.64	117.146	119.805	113.414	142.1	159.9	143.1	150.75	156.14	154.5	145.814	144.526	173.7	165.45	168.2	139.3	147.88	147	133.514	0.82	1.045	0.97	1.0525	1.096	1.06333	1.09571	0.997391	1.3	1.105	1.17	1.0175	1.008	1.01333	0.948571	1.21	1.005	0.986667	0.995
lupas-motif-17	174.2	164.68	150.17	142.407	143.768	139.998	140.877	144.169	165.19	155.69	152.51	144.67	145.578	141.168	138.309	250.4	219.25	191.233	178.95	182.68	174.767	175.186	185.567	228.6	221.9	207.167	189.175	190.86	182.733	175.943	0.96	1.09	1.09667	1.0275	1.116	1.115	1.13714	1.14	1.07	1.15	1.19	1.17	1.23	1.16167	1.15429	0.99	1.035	0.936667	1.005
lupas-motif-18	119.12	97.095	105.113	101.108	98.704	104.115	106.549	117.997	133.1	153.65	142.817	139.905	141.35	137.983	128.996	142.1	97.35	109.967	105.9	103.46	116.583	119.243	136.733	142.6	196.5	176.067	177.6	178.66	171.417	154.443	0.82	0.69	0.83	0.945	1.014	1.00667	1.02143	1.03	1.04	1	1.03667	1.02	1.104	1.105	1.02714	1.21	1.065	0.956667	0.9425
lupas-motif-19	131.17	126.16	119.137	132.903	137.354	133.987	133.72	131.692	117.15	119.15	147.513	143.428	138.972	137.83	139.159	173.7	154.45	139.467	167.2	171.38	169.017	165.771	160.958	157.2	146.2	188	186.55	176.28	171.283	172.943	1.3	1.205	1.07667	1.0475	1.082	1.05333	1.03143	1.06161	0.91	1.01	1.00333	0.995	1.018	0.998333	1.06143	1.02	0.88	0.903333	0.925
lupas-motif-2	131.17	110.13	108.45	114.13	117.538	112.797	115.421	117.089	165.19	156.16	147.83	143.665	141.166	135.153	132.581	173.7	133.7	125.633	137.65	144.86	136.333	141.671	137.682	228.6	205.75	195.067	189.725	186.52	173.683	171.329	1.3	1.295	1.13667	1.1775	1.202	1.21667	1.22857	1.07	1.07	1.255	1.27	1.2775	1.282	1.205	1.16286	1.02	0.96	0.956667	0.9725
lupas-motif-20	155.16	151.145	139.813	135.148	125.936	135.145	133.146	122.405	174.2	161.705	137.5	133.412	121.744	123.315	116.423	188.1	185.5	176.067	165.85	151.42	166.167	161.743	146.013	250.4	224	180.567	169.225	145.9	151.95	137.757	1.22	1.33	1.19	1.17	1.194	1.115	1.11429	1.06733	0.96	1.215	1.24	1.2075	1.078	1.06	0.988571	1.08	0.915	1.10667	1.015
lupas-motif-21	131.17	140.19	118.483	130.16	137.166	136.167	127.439	134.638	133.1	126.11	128.113	132.868	132.914	132.782	132.687	173.7	185.65	141.3	163.125	176.22	177.217	159.414	163.625	142.6	142.35	143.667	153.475	151.3	150.467	149.871	1.3	1.385	1.11	1.1	1.094	1.07333	1	0.9995	1.04	0.93	0.92	1.05	1.048	1.02333	1.00571	1.02	0.995	0.97	1.0575
lupas-motif-22	147.13	151.145	149.493	148.667	148.36	148.155	148.009	137.552	147.13	139.15	117.79	110.615	123.332	127.298	132.711	182.9	185.5	195.4	200.35	196.86	194.533	192.871	178.977	182.9	182.55	139.233	127.85	152.36	157.45	167.614	1.44	1.33	1.29667	1.28	1.312	1.33333	1.34857	1.19286	1.44	1.205	0.99	1.065	1.044	1.11	1.10429	0.75	0.915	0.866667	0.8425
lupas-motif-23	89.09	111.095	132.13	140.395	135.746	134.983	126.424	129.25	105.09	112.105	104.433	100.597	113.516	124.795	127.986	93.7	118.15	162.233	178.825	174.5	175.783	158.186	161.278	109.5	125.8	115.1	109.75	133.52	151.25	155.771	1.29	1.165	1.09667	1.09	1.054	1.04	0.971429	1.00778	0.82	0.82	0.976667	1.055	1.058	1.00167	1.06429	0.9	0.81	0.87	0.9825
lupas-motif-24	119.12	133.125	132.473	121.627	126.54	129.815	128.577	135.636	105.09	125.64	132.803	132.395	132.15	134.993	136.593	142.1	162.5	166.233	148.1	161.52	170.467	165.429	176.668	109.5	162.35	169.2	170.325	171	175.433	181.114	0.82	1.13	1.18667	1.2125	1.216	1.21833	1.20286	1.1008	0.82	1.025	1.16333	1.1975	1.218	1.26	1.25571	1.21	0.98	0.993333	0.97
lupas-motif-25	146.15	163.67	158.157	151.41	155.968	149.827	141.15	126.608	89.09	82.08	79.7433	89.095	100.702	114.117	110.541	177.7	208.8	200.167	193.55	204.92	194.45	180.057	148.547	93.7	73.15	66.3	89.025	107.8	129.817	124.657	1.27	0.995	1.14333	1.1825	1.138	1.085	1.11429	1.01526	1.29	0.925	0.803333	0.83	0.952	0.913333	0.967143	0.8	1.025	0.933333	0.955
lupas-motif-26	119.12	125.145	123.813	119.132	130.146	133.323	133.291	125.698	121.15	105.12	110.463	111.63	115.924	109.115	114.843	142.1	157.9	150.333	140.125	162.18	168.083	164.443	144.417	135.2	114.45	121.367	91.025	101.34	93.2167	108.129	0.82	1.06	1.07667	1.0125	1.002	1.08	1.07429	1.08167	1.11	1.2	1.17	1.0075	1.014	0.938333	1.01429	1.21	1.115	0.99	0.98
lupas-motif-27	147.13	139.15	153.163	148.148	147.756	144.992	149.164	132.985	131.17	138.66	144.16	140.912	136.96	143.167	141.453	182.9	178.3	198.833	184.775	190.86	188	196.914	158.54	173.7	175.7	179.833	178.3	169.68	183.133	181.786	1.44	1.37	1.15333	1.125	1.146	1.17167	1.14143	1.03767	1.3	1.285	1.26333	1.2725	1.24	1.19333	1.20857	0.75	0.885	1.00667	0.935
lupas-motif-28	165.19	173.19	164.177	152.42	139.754	142.322	142.869	130.388	146.19	117.64	122.15	124.888	126.144	119.968	117.843	228.6	234.25	215.4	200.85	179.42	180.867	180.414	160.984	215.2	154.45	163.7	158.425	161.48	150.183	144.371	1.07	0.895	1.02	0.9925	1.052	1.08	1.10714	1.14719	1.23	1.26	1.16333	1.1325	1.166	1.18667	1.13429	1.32	1.285	1.12333	1.215
lupas-motif-29	89.09	110.13	108.45	118.12	120.73	125.13	126.269	129.995	181.19	164.16	167.507	170.928	160.172	155.338	143.871	93.7	133.7	125.633	139.95	146.7	152.733	151.286	163.407	239.9	211.4	224.4	228.275	214.06	208.75	186.443	1.29	1.295	1.13667	1.2125	1.23	1.265	1.23286	1.08148	0.72	1.08	1.04	0.96	0.95	0.953333	0.897143	0.9	0.96	0.956667	0.905
lupas-motif-3	174.2	131.645	131.487	135.398	134.552	134.31	136.141	126.272	149.21	112.14	123.803	129.635	129.942	123.133	120.556	250.4	172.05	172.6	175.175	176.58	170.917	172.629	159.153	197.6	125.1	144.367	154	159.64	148.65	143.057	0.96	1.125	1.18333	1.2475	1.192	1.16667	1.20571	1.15633	1.47	1.015	1.15667	1.2275	1.176	1.195	1.14143	0.99	0.945	0.97	0.915
lupas-motif-30	147.13	146.64	155.827	149.662	148.968	148.498	148.163	130.143	146.19	138.68	122.15	135.162	134.364	133.99	135.867	182.9	180.3	203.667	196.175	199.98	196.267	193.614	166.506	215.2	198.7	163.7	185.375	184.74	178.333	178.986	1.44	1.355	1.22333	1.2425	1.24	1.245	1.24857	1.19226	1.23	1.1	1.16333	1.1125	1.084	1.05333	1.10857	0.75	0.775	0.846667	0.89
lupas-motif-31	147.13	147.13	137.793	136.62	138.526	139.96	138.704	136.854	147.13	132.14	132.133	135.648	143.358	141.327	142.156	182.9	182.9	169.3	162.625	165.64	168.517	170.471	174.408	182.9	170.05	162.133	175.4	190.4	187.617	186.943	1.44	1.44	1.23333	1.185	1.202	1.24167	1.20286	1.10167	1.44	1.175	1.08333	1.12	1.088	1.12333	1.16857	0.75	0.75	0.903333	0.8575
lupas-motif-32	89.09	110.13	113.127	126.142	118.732	123.812	125.139	122.398	75.07	97.095	89.7533	97.095	98.694	94.7567	97.6671	93.7	133.7	136.5	159.525	146.36	154.9	153.143	143.483	52.6	97.35	82.4333	97.35	99.78	91.9167	78.7857	1.29	1.295	1.13667	1.12	1.154	1.20667	1.18286	1.05567	0.56	0.69	0.646667	0.69	0.716	0.69	0.665714	0.9	0.96	1.04333	1.1125
lupas-motif-33	75.07	120.13	119.137	119.132	119.13	118.8	122.713	134.28	174.2	152.685	145.513	131.407	138.164	132.652	138.587	52.6	140.6	146.133	145.125	144.52	146.633	156.429	167.739	250.4	216.3	204.933	177.125	187.42	174.433	185.286	0.56	0.815	0.846667	0.84	0.836	0.848333	0.902857	0.99087	0.96	0.965	0.966667	1.0475	1.052	1.01333	1.00571	0.92	1.12	1.24333	1.235
lupas-motif-34	117.15	132.14	139.813	141.407	146.164	143.665	135.869	127.343	131.17	118.13	117.803	110.625	121.538	123.143	118.279	157.2	170.05	176.067	185.85	194.4	192.367	178.271	154.62	182.2	145.85	149.633	135.65	154.24	158.9	149.586	0.91	1.175	1.19	1.2	1.174	1.14	1.16143	1.0756	0.97	0.895	0.9	0.9975	1.012	1.005	1.04571	1.49	1.12	1.10667	1.0225
lupas-motif-35	75.07	97.095	103.78	121.385	120.538	124.807	127.996	129.667	149.21	119.15	128.163	132.67	132.37	130.162	132.451	52.6	97.35	117.3	150.575	151.9	156.2	160.014	167.562	197.6	145.65	168.833	180.425	180.78	174.333	180.171	0.56	0.69	0.763333	0.8125	0.832	0.905	0.981429	1.06586	1.47	1.38	1.33	1.305	1.238	1.16833	1.17714	0.92	1.065	1.20667	1.1525
lupas-motif-36	75.07	110.63	117.477	117.395	123.154	122.153	115.427	123.259	147.13	139.15	131.817	131.655	128.754	136.328	127.577	52.6	133.9	150	151.8	164.48	163.267	147.457	157.312	182.9	178.3	171.267	174	170.64	183.933	165.171	0.56	0.895	0.92	0.9175	0.98	0.968333	0.91	1.03769	1.44	1.37	1.21667	1.155	1.106	1.08167	1.00714	0.92	0.845	1.04667	1.1575
lupas-motif-37	121.15	119.15	123.157	114.64	112.73	124.14	127.424	121.403	149.21	149.21	129.17	115.645	123.548	120.472	122	135.2	146.2	155.367	139.95	133.86	151.533	156.014	143.833	197.6	197.6	162.967	135.375	145.92	139.85	144.686	1.11	1.01	1.10667	1.1525	1.086	1.025	1.08429	1.08533	1.47	1.47	1.41	1.1975	1.202	1.13833	1.16143	0.74	1.115	1.08333	1.0375
lupas-motif-38	147.13	139.15	141.497	157.183	143.564	139.162	140.16	138.255	146.15	160.175	150.507	146.155	146.162	143.663	141.879	182.9	178.3	190.6	210.85	187.42	182.383	181.714	178.823	177.7	214.05	200.6	186.1	191.92	190.3	187.929	1.44	1.37	1.32333	1.24	1.25	1.19333	1.20429	1.185	1.27	1.115	1.17667	1.1425	1.16	1.12833	1.15286	0.75	0.885	0.846667	0.92
lupas-motif-39	181.19	150.155	151.823	146.66	143.562	144.157	142.301	139.456	147.13	156.16	148.147	149.9	137.738	136.643	135.997	239.9	191	190.033	185.95	185.2	184.817	183.229	174.006	182.9	205.75	185.933	186.475	167.92	170.3	166.871	0.72	0.77	0.92	1.015	1.006	1.07833	1.11	1.04212	1.44	1.255	1.13667	1.1575	1.184	1.14833	1.11286	1.25	1.23	1.18	1.14
lupas-motif-4	131.17	131.645	131.487	131.407	134.552	131.98	132	134.948	146.19	117.64	127.157	132.15	131.954	138.995	140.157	173.7	160	164.567	166.85	170.06	165.4	162.671	173.705	215.2	154.45	174.7	176.75	176.14	188.517	187.714	1.3	1.1	1.16667	1.2	1.248	1.17667	1.13714	1.1995	1.23	1.26	1.25	1.2975	1.298	1.24167	1.27	1.02	0.89	0.933333	0.955
lupas-motif-40	146.15	155.67	161.847	157.923	149.768	139.655	132.431	123.293	131.17	110.13	117.143	121.132	111.92	117.625	124.42	177.7	203.15	218.9	208.6	198.32	180.883	168.429	143.879	173.7	133.7	149.867	148.05	128.96	137.083	150.157	1.27	1.17	1.1	1.1425	1.096	1.12833	1.15143	1.05158	1.3	1.295	1.18667	1.15	1.032	1.07167	1.07143	0.8	1.06	1.03667	0.9775
lupas-motif-5	133.1	132.135	131.813	135.407	123.34	122.308	121.571	128.558	132.12	139.625	136.807	135.398	126.136	129.635	137	142.6	162.4	169	180.55	154.96	155.333	155.6	155.613	146.3	164.6	167.633	169.15	154.06	158.867	170.443	1.04	1.005	0.993333	1.0525	0.954	0.946667	0.941429	1.07458	0.9	1.17	1.21333	1.235	1.246	1.27833	1.19857	0.72	1.085	1.20667	1.0975
lupas-motif-6	117.15	118.135	122.48	121.147	120.742	113.13	113.986	124.257	174.2	152.685	126.813	117.382	117.336	119.642	113.274	157.2	149.65	160.5	159.675	156.16	138.9	139.357	152.054	250.4	212.05	158.9	142.6	145.52	151.633	137.486	0.91	0.865	0.9	0.9025	0.886	0.831667	0.83	0.964231	0.96	1.13	0.94	1.0275	1.004	0.998333	0.935714	1.49	1.35	1.38333	1.41
lupas-motif-7	181.19	156.18	153.163	147.665	135.95	135.475	137.006	133.237	174.2	145.675	136.167	134.917	130.96	130.995	133.3	239.9	211.05	201.667	194.675	174.48	169.167	175.743	167.13	250.4	203.8	188.267	186.75	149.4	154.867	158.871	0.72	0.845	1.04333	1.1075	1.144	1.12667	1.14143	1.05522	0.96	0.935	0.926667	0.9375	0.854	0.873333	0.954286	1.25	1.35	1.15	1.1175
lupas-motif-8	121.15	105.12	109.13	111.627	112.732	118.308	120.146	121.037	146.19	125.64	122.81	124.9	129.762	129.997	122.15	135.2	114.45	128.7	132.05	137.08	150.1	154.686	144.627	215.2	162.35	160.633	163.9	170.64	171.15	154.214	1.11	1.2	1.10333	1.0325	1.008	1.045	1.03429	0.97	1.23	1.025	0.986667	1.065	1.146	1.17167	1.08429	0.74	0.82	1.04333	1.085
lupas-motif-9	146.19	139.645	136.82	131.903	131.946	138.988	137.871	125.291	146.19	131.67	126.83	131.905	123.342	120.3	123.993	215.2	178.9	180	174.3	168.7	182.317	181.086	150.815	215.2	186.2	176.533	178.125	161.24	152.617	156.2	1.23	1.135	1.08	1.0375	1.01	1.00167	1.04429	1.03	1.23	1.07	1.01667	1.1225	1.156	1.1	1.12429	0.77	0.745	0.98	1.1075
MDMX	119.12	104.105	113.127	114.625	115.13	117.803	119.849	129.687	75.07	90.08	85.0767	90.08	93.082	102.09	106.38	142.1	117.9	136.5	137.9	141.76	147.083	146.971	154.899	52.6	81.05	71.5667	81.05	86.74	102.767	108.986	0.82	1.055	1.13667	1.0575	1.028	1.07333	1.04857	1.03932	0.56	0.69	0.646667	0.69	0.716	0.836667	0.845714	1.21	1.055	1.04333	1.085
Medium	89.09	97.09	89.75	89.585	92.686	89.75	89.6557	89.6557	89.09	82.08	89.75	89.585	86.682	89.75	89.6557	93.7	101.6	85.2667	87.375	91.8	85.2667	86.4714	86.4714	93.7	73.15	85.2667	87.375	80.42	85.2667	86.4714	1.29	1.055	0.89	0.99	0.956	0.89	0.947143	0.947143	1.29	0.925	0.89	0.99	0.904	0.89	0.947143	0.9	0.925	0.923333	0.9175
OH	131.17	131.17	117.143	120.65	122.754	136.335	140.457	139.096	174.2	189.22	175.883	164.705	155.194	151.19	153.19	173.7	173.7	147.033	155.825	159.4	178.1	185.314	181.343	250.4	261	239.867	223.325	210.1	205.45	208.757	1.3	1.3	1.29667	1.215	1.232	1.19167	1.17429	1.09643	0.96	0.975	1.14	1.18	1.126	1.1	1.09571	1.02	1.02	0.98	1.0975
OH1	165.19	148.18	137.837	136.17	138.778	149.688	153.19	159.571	204.24	189.22	194.227	182.972	172.612	163.368	158.769	228.6	205.4	189.333	185.425	187.86	201.817	208.757	216.613	271.6	261	264.533	247.8	232.98	220.35	214.9	1.07	1.02	0.983333	1.0625	1.144	1.11833	1.09571	1.0825	0.99	0.975	0.98	1.1025	1.142	1.10333	1.08429	1.32	1.385	1.42	1.32
OH2	165.19	165.19	153.85	166.447	154.176	150.342	145.6	148.049	165.19	141.17	137.837	129.65	144.568	142.335	145.6	228.6	228.6	210.3	225.625	202.4	197.617	191.843	196.438	228.6	192.9	186.5	167.25	188.12	185.717	191.843	1.07	1.07	1.14667	1.1075	1.05	1.09167	1.06571	1.06625	1.07	0.99	1.09333	1.025	1.018	1.065	1.06571	1.32	1.32	1.22	1.2
OH3	131.17	131.17	117.143	120.65	122.754	136.335	140.457	137.544	117.15	141.17	162.193	154.438	149.784	139.668	138.454	173.7	173.7	147.033	155.825	159.4	178.1	185.314	181.8	157.2	192.9	219.133	207.775	202.66	184.5	182.957	1.3	1.3	1.29667	1.215	1.232	1.19167	1.17429	1.14125	0.91	0.99	0.99	1.0675	1.048	1.08833	1.11857	1.02	1.02	0.98	1.0975
unirapr_model_rap	147.13	139.15	141.497	138.915	137.366	138.993	135.873	129.737	119.12	120.135	119.14	118.642	125.946	135.153	132.863	182.9	178.3	190.6	186.375	183.84	183.683	179.9	153.463	142.1	138.65	144.833	147.925	155.96	169.95	165.971	1.44	1.37	1.32333	1.3175	1.314	1.335	1.27429	1.0148	0.82	0.965	0.946667	0.9375	0.994	0.948333	0.93	0.75	0.885	0.846667	0.89
means	127.75	128.686	128.92	130.238	130.563	131.174	131.397	130.397	126.37	125.748	127.943	128.238	128.393	128.837	128.939	152.731	155.48	154.719	156.996	157.843	159.003	159.551	157.515	149.494	148.015	151.191	151.203	151.86	152.858	153.199	1.02893	1.04395	1.03421	1.03645	1.04043	1.04322	1.04711	1.03796	1.0438	1.03327	1.03015	1.02984	1.03034	1.03145	1.03584	0.954881	0.958001	0.96566	0.973516
stdev	30.3473	21.297	17.7112	15.9995	14.6039	13.746	13.0559	7.48885	31.563	21.7057	18.5023	16.5845	14.712	13.4633	12.8942	65.096	45.4715	39.0538	35.6602	32.0955	29.7977	28.1206	16.4079	66.4104	47.9663	39.8653	36.7296	32.9033	30.1293	29.0069	0.279358	0.201423	0.16938	0.147515	0.134496	0.125281	0.117683	0.0712746	0.327797	0.215384	0.174782	0.157208	0.140033	0.129635	0.122962	0.217712	0.163514	0.142017	0.128182
[truncated: 177 more columns]
