# Supplementary material for: Probing ion channel functional architecture and domain recombination compatibility by massively parallel domain insertion profiling
Source: Nat Commun. 2021 Dec 8;12:7114. doi: 10.1038/s41467-021-27342-0 (PMC8654947; doi:10.1038/s41467-021-27342-0)
Supplement: Supplementary file 8 — Supplementary Data 6 [file 41467_2021_27342_MOESM8_ESM.zip]

Archive with 4 entries (4 files):
- Supplementary_Data_6.nb.html
- __MACOSX/._Supplementary_Data_6.nb.html
- Supplementary_Data_6.Rmd
- __MACOSX/._Supplementary_Data_6.Rmd
