# Supplementary material for: Probing ion channel functional architecture and domain recombination compatibility by massively parallel domain insertion profiling
Source: Nat Commun. 2021 Dec 8;12:7114. doi: 10.1038/s41467-021-27342-0 (PMC8654947; doi:10.1038/s41467-021-27342-0)
Supplement: Supplementary file 8 — Supplementary Data 6 [file 41467_2021_27342_MOESM8_ESM.zip › Supplementary_Data_6.Rmd]

---
title: "Coyote-Maestas et. al (2021) Nature Communications Source Data"
output:
  html_document:
    df_print: paged
---

This is an [R Markdown](http://rmarkdown.rstudio.com) Notebook. When you execute code within the notebook, the results appear beneath the code. 

Try executing this chunk by clicking the *Run* button within the chunk or by placing your cursor inside it and pressing *Cmd+Shift+Enter*. 

```{r, setup, include=FALSE}
knitr::opts_knit$set(root.dir = './') #set to correct working directory
```

#setup
```{r data intake, message=FALSE, warning=FALSE}
library(reshape2)
library(plyr)
library(dplyr)
library(tidyr)
library(ggplot2)
library(ComplexHeatmap)
library(ggpubr)
library(randomForest)
library(iml)
library(RFLPtools)
library(corrplot)
library(NbClust)
library(lsa)
library(circlize)
library(plyr)
library(uwot)
library(openxlsx)
library(scico)
library(yaImpute)

range01 = function(x, remove.na = F){
  if(remove.na){
    (x-min(x, na.rm = T))/(max(x, na.rm = T)-min(x, na.rm = T))
  }
  else{
    (x-min(x))/(max(x)-min(x))
  }
}
```

#Download data from Zenodo
Uncomment to download data from Zenodo.
This requires inborutils (https://github.com/inbo/inborutils).
Note that the download is very large (3.16GB).
```{r}
#inborutils::download_zenodo(doi = "10.5281/zenodo.5683566")
```

#Alternative: load a local copy of the data
Download the data from Zenodo (https://doi.org/10.5281/zenodo.5683566) manually
Move the datafile (Supplemental_Data_6.RData) in the path
```{r}
load('Supplementary_Data_6_Part1.RData')
load('Supplementary_Data_6_Part2.RData')
load('Supplementary_Data_6_Part3.RData')
load('Supplementary_Data_6_Part4.RData')
```

#Kir2.1 Large Dataset ; merge with calculated properties
```{r message=FALSE, warning=FALSE}
#remove any duplicates
d = unique(kir21_large_dataset)

#remove any NAs
d_complete = d[complete.cases(d$normalized_dp),]
#replace outliers above or below
d_complete[d_complete$normalized_dp>5,'normalized_dp'] = 5
d_complete[d_complete$normalized_dp<(-5),'normalized_dp'] = (-5)

#remove domains and positions missing 80% data
perm_pivot = dcast(d_complete,position~domain,value.var='normalized_dp')
perm_pivot_plot = perm_pivot[rowMeans(is.na(perm_pivot)) <= .8,]
perm_pivot_plot = perm_pivot_plot[,colMeans(is.na(perm_pivot_plot)) <= .5]

perm_plot_melt = melt(perm_pivot_plot,id.vars='position')
perm_plot_melt = na.omit(perm_plot_melt)
colnames(perm_plot_melt) = c('position','domain','permissibility')

#merge with domain annotations
annotated_kir21 = merge(perm_plot_melt,domain_annotations)

#QC on completeness of groups
annotated_only_annotations_kir21 = annotated_kir21
annotated_only_annotations_kir21$permissibility = NULL
annotated_only_annotations_kir21$position = NULL
annotated_only_annotations_kir21 = unique(annotated_only_annotations_kir21[,1:8])

#merge with Kir architecture annotation
annotated_kir21 = merge(domain_arch_key,annotated_kir21)

#merge calculated properties
#just sequence
kir21_seq_dom = merge(annotated_kir21,domain_sequence_feat)
kir21_seq_dom_no_annot = data.frame(
  domain = kir21_seq_dom$domain,
  permissibility = kir21_seq_dom$permissibility,kir21_seq_dom[,24:293])

#merge with calculated structural properties
kir21_struc_dom = merge(annotated_kir21,domain_structural_feat)

#merge with residue contact map (Arpeggio)
count_1 =  kir21_arpeggio_contacts %>% count(ResNum1)
colnames(count_1)<-c('structure','count_1')
count_2 =  kir21_arpeggio_contacts %>% count(ResNum2)
colnames(count_2)<-c('structure','count_2')
count_all = merge(count_1,count_2,all=TRUE)
count_all[is.na(count_all)]<-0
count_all = data.frame(
  structure=count_all$structure,
  contacts = count_all$count_1+count_all$count_2)
count_all = data.frame(
  structure=count_all$structure,
  contacts=count_all$contacts,
  contact_density=count_all$contacts/330)
kir21_contacts = merge(annotated_kir21,count_all,all=TRUE)

```

#Figure 1b-e
```{r Figure 1b-e}
#unmelt domains#####
perm_pivot<-dcast(d_complete,position~domain,value.var='normalized_dp')

#count number of missing in positions and domains
perm_miss_pos = data.frame(position=seq(1:nrow(perm_pivot)),missing=rowMeans(is.na(perm_pivot)))
perm_miss_dom = data.frame(domain=seq(1:ncol(perm_pivot)),missing=colMeans(is.na(perm_pivot)))

#plot number of missing
gg_miss_pos_scatter = ggplot(perm_miss_pos,aes(x=position,y=missing))+geom_point()+
  labs(title='Missing Amino Acid Positions',x='Positions',y='missing percentage')+
  theme_classic()
gg_miss_domain_scatter = ggplot(perm_miss_dom,aes(x=domain,y=missing))+
  geom_point()+labs(title='Missing Domains',x='Domains',y='missing percentage')+
  theme_classic()
gg_miss_pos_density<-ggplot(perm_miss_pos,aes(x=missing))+geom_density()+
  theme_classic()
gg_miss_dom_density<-ggplot(perm_miss_dom,aes(x=missing))+geom_density()+
  theme_classic()

ggarrange(gg_miss_pos_scatter, gg_miss_domain_scatter, gg_miss_pos_density, gg_miss_dom_density, 
          ncol = 2, nrow = 2)
```
#Figure 2a
```{r Figure 2a}
#Start calculating group means
#remove incomplete data (domains with 50% missing positions and positions with 80% missing domains)
perm_pivot_qc = perm_pivot[rowMeans(is.na(perm_pivot)) <= .8,]
perm_pivot_qc = perm_pivot_qc[,colMeans(is.na(perm_pivot)) <= .8] 

#scale data prior to distance measure
perm_scaled = scale(perm_pivot_qc[,-1],center=F)

#replace NAs with zeros
perm_pivot_zeros = perm_scaled
perm_pivot_zeros[is.na(perm_scaled)] = 0

#calculate cosine similarity
perm_matrix = data.matrix(perm_pivot_zeros)
cosine_sim = cosine(perm_matrix)

#convert similarity to distance matrix
cosine_distance = sim2dist(cosine_sim, maxSim = 1)

#cluster based on cosine similarity
res.hc_dom_cos = hclust(cosine_distance,  method = "ward.D2")

#calculate cosine similarity across positions
cosine_sim = cosine(t(perm_matrix))

#convert similarity to distance matrix
cosine_distance= sim2dist(cosine_sim, maxSim = 1)

#cluster based on cosine similarity
res.hc_pos_cos <- hclust(cosine_distance,  method = "ward.D2")


col_fun1 = colorRamp2(c(-1, 0, 1), c("#377EB8", "white", "#E41A1C"))
Heatmap(t(perm_pivot_qc[,-1]),
        col = col_fun1,
        cluster_rows = res.hc_dom_cos,
        column_title_gp = gpar(fontsize = 14), 
        cluster_columns = FALSE,
        row_dend_width = unit(20, "mm"),
        row_names_gp = gpar(fontsize = 2),
        column_names_gp = gpar(fontsize = 2),
        heatmap_legend_param = list(title = 'z-scored fitness'))

```

#Supplementary Figure 1
```{r Supplementary Figure 1, message=FALSE, warning=FALSE}
perm_pivot_se = dcast(d_complete,position~domain,value.var='se_dp')
perm_pivot_se_qc = perm_pivot_se[rowMeans(is.na(perm_pivot)) <= .8,]
perm_pivot_se_qc = perm_pivot_se_qc[,colMeans(is.na(perm_pivot)) <= .8]

col_fun2 = colorRamp2(seq(0,2, by = 0.2), 
                                scico(11, palette = 'buda', direction = -1))
Heatmap(t(perm_pivot_se_qc[,-1]),
        col = col_fun2,
        cluster_rows = res.hc_dom_cos,
        column_title_gp = gpar(fontsize = 14), 
        cluster_columns = FALSE,
        row_dend_width = unit(20, "mm"),
        row_names_gp = gpar(fontsize = 2),
        column_names_gp = gpar(fontsize = 2),
        heatmap_legend_param = list(title = 'fitness standard error'))

```
#Figure 2c
```{r Figure 2c}
ggplot(d_complete, aes(x=normalized_dp)) + geom_histogram(bins = 200, fill = 'black') + xlab('z-scored fitness')
```
#Figure 2d
```{r Figure 2d}
#productive insertions
prod_ins$location = factor(prod_ins$location, levels = c('N-term','Middle','C-term'))
ggplot(prod_ins, 
       aes(x=location, y=per_prod_ins, fill=as.factor(type))) + 
  geom_col(position = 'dodge') +
  ylab('fraction productive insertions')
```

#Supplementary Figure 3
```{r Supplementary Figure 3, echo=FALSE, message=FALSE, warning=FALSE}
#create groupings based on clusters
cut_clust_dom = data.frame(dom_hier_3=cutree(res.hc_dom_cos, k = 3),dom_hier_20=cutree(res.hc_dom_cos, k = 19))
cut_clust_dom = data.frame(domain=rownames(cut_clust_dom),cut_clust_dom)
cut_clust_dom = lapply(cut_clust_dom,as.character)
clusters = as.data.frame(do.call(cbind, cut_clust_dom)) 
clusters_props = merge(clusters, domain_annotations)

feat_sel = c('PDB',
             'd_AA_hydrophob_mean',
             'd_AA_negat_mean',
             'd_AA_vol_n_7',
             'domain_length')

clusters_props = merge(clusters_props, domain_sequence_feat[,feat_sel])

cluster_stats = clusters_props %>%
  group_by(dom_hier_3, group, group_reduced) %>%
  summarise(count = n(),
            hydrophobicity = mean(d_AA_hydrophob_mean),
            size = mean(domain_length),
            negat = mean(d_AA_negat_mean),
            vol_n_7 = mean(d_AA_vol_n_7))

ggplot(cluster_stats, aes(x = dom_hier_3, y = count)) +
  geom_col(aes(fill = group)) +
  xlab('Cluster#') +
  scale_fill_manual(values = c('#7fc97f', '#beaed4', '#fdc086', '#ffff99', '#386cb0', '#f0027f', '#bf5b17'))

```
#Figure 3c-h
```{r Figure 3c-h, fig.height=5, fig.width=5, message=FALSE, warning=FALSE}
clusters_props$dom_hier_3 = as.factor(clusters_props$dom_hier_3)
clusters_props$dom_hier_3 = revalue(clusters_props$dom_hier_3,
                                          c('1' = 'structured_motif',
                                            '2' = 'unstructured_motif',
                                            '3' = 'hydrophobic_motif'))
my_comparisons = list(
  c('structured_motif', 'unstructured_motif'), 
  c('unstructured_motif', 'hydrophobic_motif'), 
  c('structured_motif', 'hydrophobic_motif')
  )

# box plots with pairwise p-values
length_boxplot = ggboxplot(clusters_props, x = "dom_hier_3", y = "domain_length",
                          color = "dom_hier_3", palette = "jco") + 
  font("xy.text", size = 7) +
  xlab('Cluster#') +
  stat_compare_means(comparisons = my_comparisons, method='wilcox.test')

hydrophob_boxplot = ggboxplot(clusters_props, x = "dom_hier_3", y = "d_AA_hydrophob_mean",
                           color = "dom_hier_3", palette = "jco") + 
  font("xy.text", size = 7) +
  xlab('Cluster#') +
  stat_compare_means(comparisons = my_comparisons, method='wilcox.test') 


negat_boxplot = ggboxplot(clusters_props, x = "dom_hier_3", y = "d_AA_negat_mean",
                              color = "dom_hier_3", palette = "jco") +
  font("xy.text", size = 7) +
  xlab('Cluster#') +
  stat_compare_means(comparisons = my_comparisons, method='wilcox.test')


figure_boxplots_props = ggarrange(length_boxplot, hydrophob_boxplot, negat_boxplot,
                                   labels = c("A", "B", "C"),
                                   ncol = 3, nrow = 1)

clusters_props$domain_cluster = ifelse(clusters_props$group == 'struc_domain', 'struc_dom', 'other')

domain_length_dens = ggplot(clusters_props,aes(x=domain_length,fill=domain_cluster))+
  geom_histogram(aes(y=0.5*..density..),position='identity',alpha=0.4)+
  theme_classic() +
  theme(legend.position = "none")

domain_negat_dens = ggplot(clusters_props,aes(x=d_AA_negat_mean,fill=domain_cluster))+
  geom_histogram(aes(y=0.5*..density..),position='identity',alpha=0.4)+
  theme_classic() +
  theme(legend.position = "none")

domain_hydrophob_dens = ggplot(clusters_props,aes(x=d_AA_hydrophob_mean,fill=domain_cluster))+
  geom_histogram(aes(y=0.5*..density..),position='identity',alpha=0.4)+
  theme_classic() +
  theme(legend.position = "none")

figure_dens_props = ggarrange(domain_length_dens, domain_negat_dens, domain_hydrophob_dens,
                               labels = c("D", "E", "F"),
                               ncol = 3, nrow = 1)

all_props = ggarrange(length_boxplot, hydrophob_boxplot, negat_boxplot,domain_length_dens, domain_negat_dens, domain_hydrophob_dens,
                      labels = c('C','D','E','F','G','H'),
                      ncol = 3, nrow = 2)
all_props

```
#Figure 4m
```{r Figure 4m, message=FALSE, warning=FALSE}
#all position based properties mean w/o weakly correlated
rownames(receiving_pos_combined) = receiving_pos_combined$rowname
receiving_pos_combined = receiving_pos_combined[,2:424]
Heatmap(receiving_pos_combined,clustering_distance_rows = "euclidean",cluster_columns =FALSE,
        row_names_gp = gpar(fontsize = 5),
        column_names_gp = gpar(fontsize = 2),
        heatmap_legend_param = list(title = 'Spearman correlation'))
```

#Supplementary Figure 4
```{r Supplementary Figure 4, message=FALSE, warning=FALSE}
Heatmap(receiving_pos_combined,clustering_distance_rows = 'euclidean',
        clustering_distance_columns = 'euclidean',
        heatmap_legend_param = list(title = 'Spearman correlation'),
        row_names_gp = gpar(fontsize = 5),
        column_names_gp = gpar(fontsize = 2))
```

#Figure 4a,b,i-k
```{r Figure 4a,b,i-k, fig.height=5, fig.width=5, message=FALSE, warning=FALSE}
recipient_stats = kir21_contacts %>%
  group_by(Kir2_1_Resid) %>%
  summarise(var_perm = sd(permissibility), mean_perm=median(permissibility),
            rmsf_3jyc=mean(rmsf_3jyc),cdegree=mean(contact_density))

recipient_stats = recipient_stats[complete.cases(recipient_stats),]

relationship_recip_rmsf_3jyc = ggplot(recipient_stats, aes(x=rmsf_3jyc, y=mean_perm)) +
  geom_point() + theme_classic() + geom_smooth(method = "loess", col='red', span=0.8)

relationship_recip_contacts = ggplot(recipient_stats, aes(x=cdegree, y=mean_perm)) +
  geom_point() + theme_classic() + geom_smooth(method = "loess", col='red', span=0.8)

donor_stats_struc = kir21_struc_dom %>%
  group_by(PDB) %>%
  summarise(var_perm = sd(permissibility), mean_perm = median(permissibility),
            d_nc_dist = mean(d_nc_dist))

relationship_nc_dist = ggplot(donor_stats_struc, aes(x = d_nc_dist, y = mean_perm)) +
  geom_point() + theme_classic() + geom_smooth(method = "loess", col='red')

donor_stats_seq = kir21_seq_dom %>%
  group_by(PDB) %>%
  summarise(var_perm = sd(permissibility), mean_perm = median(permissibility),
            d_AA_hydrophob_mean = mean(d_AA_hydrophob_mean),
            domain_length = mean(domain_length))

relationship_domain_length = ggplot(donor_stats_seq, aes(x = domain_length, y = mean_perm)) +
  geom_point() + theme_classic() + geom_smooth(method = "loess", col='red')

relationship_d_hydrophob = ggplot(donor_stats_seq, aes(x = d_AA_hydrophob_mean, y = mean_perm)) +
  geom_point() + theme_classic() + geom_smooth(method = "loess", col='red')

figure_relationships = ggarrange(relationship_recip_rmsf_3jyc, relationship_recip_contacts, relationship_domain_length, relationship_nc_dist, relationship_d_hydrophob,
                                 labels = c("a", "b", "i","j", "k"),
                                 ncol = 2, nrow = 3)
figure_relationships
```

#Figure 3a
```{r Figure 3a, message=FALSE, warning=FALSE, results=FALSE}
set.seed(42)
perm_pivot_zeros = perm_pivot_plot
perm_pivot_zeros[is.na(perm_pivot_zeros)] = 0

df.umap = umap(perm_pivot_zeros[,-1], 
               metric = 'cosine',
               n_epochs = 50,
               n_neighbors = 50,
               nn_method = 'annoy',
               n_trees = 20
)


scores_kir21_large = data.frame(df.umap) # PC score matrix
scores_kir21_large$group = as.factor(NbClust(scores_kir21_large, 
                                             method = 'ward.D2')$Best.partition)
scores_kir21_large$position = perm_pivot_zeros$position
scores_kir21_large$gene = rep('Kir21', nrow(scores_kir21_large))

scores_kir21_large$group = revalue(scores_kir21_large$group, 
                                   c('1' = 'high',
                                     '2' = 'low',
                                     '3' = 'intermediate'))

plot_kir21_umap = ggplot(scores_kir21_large, aes(X1,X2, color = as.factor(group))) +
  geom_point() +
  xlab('UMAP1') + ylab('UMAP2') + ggtitle('Kir2.1 large dataset')
plot_kir21_umap
```
#Supplementary Figure 5c,f
```{r Supplementary Figure 5c & f, warning=FALSE, message=FALSE}
final_model_perf = data.frame(
  'trees' = seq(1,500,by = 1),
  'Error' = plot(rf_kir21_just_seq_train)
)

p1 = ggplot(final_model_perf, aes(trees, Error)) + geom_line() + theme_classic()
p2 = plot(imp_cutoff)

final_model_perf = ggarrange(p1,p2,ncol = 2, nrow = 1)
final_model_perf
```
#Supplementary Figure 6
```{r Supplementary Figure 6, message=FALSE, warning=FALSE}

perm_heatmap = data.frame(permissibility=predictions_df_useful[,2],predictions_df_useful[,4:5])

p1 = ggplot(predictions_df_useful, aes(x = permissibility)) + geom_density() +
  ggtitle('Actual') + theme_classic() + xlab('fitness')
p2 = ggplot(predictions_df_useful, aes(x = predictions_test)) + geom_density() +
  ggtitle('Predicted') + theme_classic() + xlab('fitness')
p3 = ggplot(predictions_df_useful, aes(x = pred_actual_test)) + geom_density() +
  ggtitle('Actual minus Predicted') + theme_classic() + xlab('fitness difference')
p4 = ggplot(predictions_df_useful, aes(permissibility,predictions_test)) + geom_point() + theme_classic() +
  xlab('Actual') + ylab('Predicted')

SuppFig6 = ggarrange(p1,p2,p3,p4,
                     ncol = 4, nrow = 1,
                     labels = c('a','b','c','d'))

SuppFig6
```
#Supplementary Figure 6e-h
```{r Supplementary Figure 6e-h, fig.height=5, fig.width=10, message=FALSE, warning=FALSE}
perm_heatmap_dcast = dcast(predictions_df_useful,position~domain,value.var='permissibility')
rownames(perm_heatmap_dcast) = perm_heatmap_dcast[,1]
perm_heatmap_dcast = t(perm_heatmap_dcast[,-1])
perm_pos_mean = colMeans(perm_heatmap_dcast,na.rm=TRUE)
perm_dom_mean = rowMeans(perm_heatmap_dcast,na.rm=TRUE)
pred_heatmap_dcast = dcast(predictions_df_useful,position~domain,value.var='predictions_test')
rownames(pred_heatmap_dcast) = pred_heatmap_dcast[,1]
pred_heatmap_dcast = t(pred_heatmap_dcast[,-1])
pred_pos_mean = colMeans(pred_heatmap_dcast,na.rm=TRUE)
pred_dom_mean = rowMeans(pred_heatmap_dcast,na.rm=TRUE)
perm_pred_heatmap_dcast = dcast(predictions_df_useful,position~domain,value.var='pred_actual_test')
rownames(perm_pred_heatmap_dcast) = perm_pred_heatmap_dcast[,1]
perm_pred_heatmap_dcast = t(perm_pred_heatmap_dcast[,-1])
perm_pred_pos_mean = colMeans(perm_pred_heatmap_dcast,na.rm=TRUE)
perm_pred_dom_mean = rowMeans(perm_pred_heatmap_dcast,na.rm=TRUE)


domains_mean = data.frame(perm_dom=perm_dom_mean,pred_dom=pred_dom_mean,perm_pred_dom=perm_pred_dom_mean)
domains_mean = data.frame(rownames(domains_mean),domains_mean)
colnames(domains_mean) = c('domain','perm_domain','pred_domain','perm_pred_domain')
domains_mean_melt = melt(domains_mean)

domains_mean_melt_order = domains_mean[order(domains_mean$perm_domain),]
domains_mean_melt_order$domain_num = seq_along(domains_mean_melt_order$domain)

p1 = ggplot(domains_mean_melt_order) + 
  geom_line(aes(x=domain_num, y=perm_domain), stat = 'identity', color = '#F8766D') +
  geom_line(aes(x=domain_num, y=perm_pred_domain), stat = 'identity', color = '#619CFF') +
  geom_line(aes(x=domain_num, y=pred_domain), stat = 'identity', color = '#00BA38') +
  xlab('Motif') + ylab('Fitness') +
  theme_classic2()

lm_eqn = function(df){
  m = lm(pred_domain ~ perm_domain, df);
  eq = substitute(italic(y) == a + b %.% italic(x)*","~~italic(r)^2~"="~r2, 
                   list(a = format(unname(coef(m)[1]), digits = 2),
                        b = format(unname(coef(m)[2]), digits = 2),
                        r2 = format(summary(m)$r.squared, digits = 3)))
  as.character(as.expression(eq));
}

p2 = ggplot(domains_mean, aes(x=perm_domain, y=pred_domain)) + 
  geom_point() + 
  geom_smooth(method = "lm", se=FALSE, color="black") +
  geom_text(x = -0.8, y = -0.4, label = lm_eqn(domains_mean), parse = TRUE) +
  coord_fixed() +
  ylim(-1.25,0) +
  xlim(-1.25,0) +
  theme_classic2()

positions_mean = data.frame(perm_pos=perm_pos_mean,pred_pos=pred_pos_mean,perm_pred=perm_pred_pos_mean)
positions_mean = data.frame(rownames(positions_mean),positions_mean)
colnames(positions_mean) = c('positions','perm_positions','pred_positions','perm_pred_positions')
positions_mean_melt = melt(positions_mean)
positions_mean_melt$positions = as.numeric(as.character(positions_mean_melt$positions))

p3 = ggplot(positions_mean_melt, aes(x=positions, y=value, group=variable, color=variable)) + geom_line() +
  scale_x_continuous(breaks = seq(50,400, by = 50)) +
  theme(axis.text.x = element_text(angle = 90, hjust=1)) + 
  xlab('positions') + ylab('Fitness') +
  theme_classic2()

lm_eqn = function(df){
  m = lm(pred_positions ~ perm_positions, df);
  eq = substitute(italic(y) == a + b %.% italic(x)*","~~italic(r)^2~"="~r2, 
                   list(a = format(unname(coef(m)[1]), digits = 2),
                        b = format(unname(coef(m)[2]), digits = 2),
                        r2 = format(summary(m)$r.squared, digits = 3)))
  as.character(as.expression(eq));
}

p4 = ggplot(positions_mean, aes(x=perm_positions, y=pred_positions)) + 
  geom_point() + 
  geom_smooth(method = "lm", se=FALSE, color="black") +
  geom_text(x = -0.8, y = 0.3, label = lm_eqn(positions_mean), parse = TRUE) +
  coord_fixed() +
  theme_classic2()

ggarrange(p1,p2,p3,p4,
          ncol = 2, nrow = 2,
          labels = c('e','f','g','h'))
```

#Figure 5a
```{r Figure 5a, message=FALSE, warning=FALSE}
feature_importance = imp_cutoff$results
feature_order = c('beta_start_11',
                  'contact_density',
                  'd_AA_vol_n_7',
                  'd_AA_hydrophob_mean',
                  'domain_length'
                  ,'d_AA_negat_mean',
                  'phi_mid_11',
                  'polarsasa_start_11',
                  'rmsf_3jyc',
                  'stiffness_mid_11')
feature_importance$feature = factor(feature_importance$feature,levels=feature_order)

#ggplot(feature_importance, aes(x = feature, y = importance)) + 
#  geom_col(fill='#008440')+theme_classic() +
#  theme(axis.ticks = element_blank(), axis.text.x = element_text(angle = 90, hjust=1))

ggplot(data = feature_importance, aes(x = feature, y = 1)) + 
  geom_tile(aes(fill = importance), color = "white", size = 1) + 
  scale_fill_gradient(low = "gray95", high = "tomato", limits = c(1, max(feature_importance$importance))) +
  theme(axis.text.x = element_text(angle = 90)) +
  ylab('Importance')

```
#Figure 5b-e
```{r Figure 5b-e, fig.height=2, fig.width=5, message=FALSE, warning=FALSE}
ale_contact_density = FeatureEffect$new(predictor_cutoff, feature = "contact_density")
ale_contact_density_plot = ale_contact_density$plot() + theme_classic()

ale_d_AA_hydrophob_mean = FeatureEffect$new(predictor_cutoff, feature = "d_AA_hydrophob_mean")
ale_d_AA_hydrophob_mean_plot = ale_d_AA_hydrophob_mean$plot() + theme_classic()

ale_domain_length = FeatureEffect$new(predictor_cutoff, feature = "domain_length")
ale_domain_length_plot = ale_domain_length$plot() + theme_classic()

ale_rmsf_3jyc = FeatureEffect$new(predictor_cutoff, feature = "rmsf_3jyc")
ale_rmsf_3jyc_plot = ale_rmsf_3jyc$plot() + theme_classic()

figure_ALEplot = ggarrange(ale_contact_density_plot, 
                           ale_d_AA_hydrophob_mean_plot,
                           ale_domain_length_plot,
                           ale_rmsf_3jyc_plot,
                           labels = c('b','c','d','e'),
                           ncol = 4, nrow = 1)
figure_ALEplot
```
#Supplementary Figure 7
```{r Supplementary Figure 7, fig.height=5, fig.width=5, message=FALSE, warning=FALSE}

ale_d_AA_negat_mean = FeatureEffect$new(predictor_cutoff, feature = "d_AA_negat_mean")
ale_d_AA_negat_mean_plot = ale_d_AA_negat_mean$plot() + theme_classic()

ale_d_AA_vol_n_7 = FeatureEffect$new(predictor_cutoff, feature = "d_AA_vol_n_7")
ale_d_AA_vol_n_7_plot = ale_d_AA_vol_n_7$plot() + theme_classic()

ale_polarsasa_start_11 = FeatureEffect$new(predictor_cutoff, feature = "polarsasa_start_11")
ale_polarsasa_start_11_plot = ale_polarsasa_start_11$plot()+theme_classic()

ale_phi_mid_11 = FeatureEffect$new(predictor_cutoff, feature = "phi_mid_11")
ale_phi_mid_11_plot = ale_phi_mid_11$plot() + theme_classic()

ale_stiffness_mid_11 = FeatureEffect$new(predictor_cutoff, feature = "stiffness_mid_11")
ale_stiffness_mid_11_plot = ale_stiffness_mid_11$plot() + theme_classic()

ale_beta_start_11 = FeatureEffect$new(predictor_cutoff, feature = "beta_start_11")
ale_beta_start_11_plot = ale_beta_start_11$plot() + theme_classic()

figure_ALEplot_supp = ggpubr::ggarrange(ale_d_AA_hydrophob_mean_plot, 
                                        ale_d_AA_negat_mean_plot,
                                        ale_rmsf_3jyc_plot,
                                        ale_phi_mid_11_plot,
                                        ale_contact_density_plot,
                                        ale_beta_start_11_plot,
                                        ale_stiffness_mid_11_plot,
                                        ale_domain_length_plot,
                                        ale_d_AA_vol_n_7_plot,
                                        ale_polarsasa_start_11_plot,
                                        labels = c('a','b','c','d',
                                                   'e','f','g','h','i','j'),
                                        ncol = 3, nrow = 4)
figure_ALEplot_supp
```

#Figure 6a
```{r Figure 6a, message=FALSE, warning=FALSE}
#order of plotting (overall on top)
feature_1_levels = c('d_AA_hydrophob_mean', 'd_AA_negat_mean', 'd_AA_vol_n_7', 'domain_length', 'beta_start_11',
                     'contact_density',  'phi_mid_11',  'polarsasa_start_11', 'rmsf_3jyc', 'stiffness_mid_11', 'overall')
feature_2_levels = c('overall','beta_start_11', 'contact_density', 'phi_mid_11', 'polarsasa_start_11', 'rmsf_3jyc',
                     'stiffness_mid_11', 'd_AA_hydrophob_mean', 'd_AA_negat_mean', 'd_AA_vol_n_7','domain_length')
interactions_heatmap$feature_1 = factor(interactions_heatmap$feature_1, levels = feature_1_levels)
interactions_heatmap$feature_2 = factor(interactions_heatmap$feature_2, levels = feature_2_levels)
ggplot(data = interactions_heatmap, aes(x = feature_2, y = feature_1)) + 
  geom_tile(aes(fill = interaction_strength), color = 'white', size = 1) + 
  scale_fill_gradient(low = "gray95", high = "tomato") + 
  xlab('Feature_2') + 
  theme_grey(base_size = 12) + 
  ggtitle('Interaction Strength Between Features') + 
  theme(axis.ticks = element_blank(), axis.text.x = element_text(angle = 90, hjust=1),
        panel.background = element_blank(), 
        plot.title = element_text(size = 12, colour = "gray50")) 


```
#Figure 6b-d
```{r Figure 6b-d, fig.height=2, fig.width=7, message=FALSE, warning=FALSE}
#two way plots
ale_d_hydrophob_stiffness = FeatureEffect$new(predictor_cutoff, feature = c("d_AA_hydrophob_mean", "stiffness_mid_11"))
ale_d_hydrophob_stiffness_plot = ale_d_hydrophob_stiffness$plot() + 
  scale_fill_gradient2(high = '#b2182b', mid = '#f7f7f7', low = '#2166ac') +
  theme_classic()

ale_d_hydrophob_domain_length = FeatureEffect$new(predictor_cutoff, feature = c("d_AA_hydrophob_mean", "domain_length"))
ale_d_hydrophob_domain_length_plot = ale_d_hydrophob_domain_length$plot() + 
  scale_fill_gradient2(high = '#b2182b', mid = '#f7f7f7', low = '#2166ac') +
  theme_classic()

ale_phi_stiffness = FeatureEffect$new(predictor_cutoff, feature = c("phi_mid_11", "stiffness_mid_11"))
ale_phi_stiffness_plot = ale_phi_stiffness$plot() + 
  scale_fill_gradient2(high = '#b2182b', mid = '#f7f7f7', low = '#2166ac') +
  theme_classic()

figure6_twoway = ggarrange(ale_phi_stiffness_plot, 
                           ale_d_hydrophob_domain_length_plot,
                           ale_d_hydrophob_stiffness_plot,
                           labels = c('b','c','d'),
                           ncol = 3, nrow = 1)
figure6_twoway
```

#Supplementary Figure 11
```{r Supplementary Figure 11, fig.height=3, fig.width=5, message=FALSE, warning=FALSE}
ale_polarsasa_stiffness = FeatureEffect$new(predictor_cutoff, feature = c("polarsasa_start_11", "stiffness_mid_11"))
ale_polarsasa_stiffness_plot = ale_polarsasa_stiffness$plot() + 
  scale_fill_gradient2(high = '#b2182b', mid = '#f7f7f7', low = '#2166ac') +
  theme_classic()

suppfigure11_twoway = ggarrange(ale_phi_stiffness_plot, 
                                ale_polarsasa_stiffness_plot,
                                labels = c('a','b'),
                                ncol = 2, nrow = 1)
suppfigure11_twoway
```

#Supplementary Figure 10-12
```{r Supplementary Figure 10-12, fig.height=19, fig.width=8, message=FALSE, warning=FALSE}
ale_d_hydrophob_cdegree = FeatureEffect$new(predictor_cutoff, feature = c("d_AA_hydrophob_mean", "contact_density"))
ale_d_hydrophob_cdegree_plot = ale_d_hydrophob_cdegree$plot() + 
  scale_fill_gradient2(high = '#b2182b', mid = '#f7f7f7', low = '#2166ac') +
  theme_classic()

ale_d_hydrophob_beta_start_11 = FeatureEffect$new(predictor_cutoff, feature = c("d_AA_hydrophob_mean", "beta_start_11"))
ale_d_hydrophob_beta_start_11_plot = ale_d_hydrophob_beta_start_11$plot() + 
  scale_fill_gradient2(high = '#b2182b', mid = '#f7f7f7', low = '#2166ac') +
  theme_classic()

ale_d_hydrophob_polarsasa_start_11 = FeatureEffect$new(predictor_cutoff, feature = c("d_AA_hydrophob_mean", "polarsasa_start_11"))
ale_d_hydrophob_polarsasa_start_11_plot = ale_d_hydrophob_polarsasa_start_11$plot() + 
  scale_fill_gradient2(high = '#b2182b', mid = '#f7f7f7', low = '#2166ac') +
  theme_classic()

ale_d_rmsf_3jyc_hydrophob = FeatureEffect$new(predictor_cutoff, feature = c("d_AA_hydrophob_mean", "rmsf_3jyc"))
ale_d_rmsf_3jyc_hydrophob_plot = ale_d_rmsf_3jyc_hydrophob$plot() + 
  scale_fill_gradient2(high = '#b2182b', mid = '#f7f7f7', low = '#2166ac') +
  theme_classic()

ale_d_vol_n_7_domain_length = FeatureEffect$new(predictor_cutoff, feature = c("d_AA_vol_n_7", "domain_length"))
ale_d_vol_n_7_domain_length_plot = ale_d_vol_n_7_domain_length$plot() + 
  scale_fill_gradient2(high = '#b2182b', mid = '#f7f7f7', low = '#2166ac') +
  theme_classic()

ale_d_hydrophob_domain_negat = FeatureEffect$new(predictor_cutoff, feature = c("d_AA_hydrophob_mean", "d_AA_negat_mean"))
ale_d_hydrophob_domain_negat_plot = ale_d_hydrophob_domain_negat$plot() + 
  scale_fill_gradient2(high = '#b2182b', mid = '#f7f7f7', low = '#2166ac') +
  theme_classic()

ale_d_stiffness_mid_11_domain_length <- FeatureEffect$new(predictor_cutoff, feature = c("stiffness_mid_11", "domain_length"))
ale_d_stiffness_mid_11_domain_length_plot = ale_d_stiffness_mid_11_domain_length$plot() + 
  scale_fill_gradient2(high = '#b2182b', mid = '#f7f7f7', low = '#2166ac') +
  theme_classic()

ale_d_negat_domain_length = FeatureEffect$new(predictor_cutoff, feature = c("d_AA_negat_mean", "domain_length"))
ale_d_negat_domain_length_plot = ale_d_negat_domain_length$plot() + 
  scale_fill_gradient2(high = '#b2182b', mid = '#f7f7f7', low = '#2166ac') +
  theme_classic()

ale_d_rmsf_3jyc_domain_length = FeatureEffect$new(predictor_cutoff, feature = c("rmsf_3jyc", "domain_length"))
ale_d_rmsf_3jyc_domain_length_plot = ale_d_rmsf_3jyc_domain_length$plot() + 
  scale_fill_gradient2(high = '#b2182b', mid = '#f7f7f7', low = '#2166ac') +
  theme_classic()


ale_d_cdegree_domain_length <- FeatureEffect$new(predictor_cutoff, feature = c("contact_density", "domain_length"))
ale_d_cdegree_domain_length_plot = ale_d_cdegree_domain_length$plot() + 
  scale_fill_gradient2(high = '#b2182b', mid = '#f7f7f7', low = '#2166ac') +
  theme_classic()

suppfigure10_twoway = ggarrange(ale_d_hydrophob_stiffness_plot,
                                ale_d_hydrophob_domain_length_plot,
                                ale_d_hydrophob_cdegree_plot,
                                ale_d_hydrophob_beta_start_11_plot,
                                ale_d_hydrophob_polarsasa_start_11_plot,
                                ale_d_rmsf_3jyc_hydrophob_plot,
                                ale_d_vol_n_7_domain_length_plot,
                                ale_d_hydrophob_domain_negat_plot,
                                ale_d_stiffness_mid_11_domain_length_plot,
                                ale_d_negat_domain_length_plot,
                                ale_d_rmsf_3jyc_domain_length_plot,
                                ale_d_cdegree_domain_length_plot,
                                labels = c('a','b','c','d','e','f',
                                           'g','h','i','j','k','l'),
                                ncol = 3, nrow = 4)

suppfigure10_twoway
```

#Supplementary Figure 2 & 12 for Kir21_15D
```{r Supplementary Figure 2 & 12 for Kir21_15D, message=FALSE, warning=FALSE}
#Kir21_15 based on structured motifs

z = dcast(kir21_15D, domain + gene + position ~ variable, fun.aggregate = function(x) mean(x, na.rm = T))
z[,'normalized_lowANDhigh'][z[,'normalized_lowANDhigh'] == 0] = NA

z$perm = rep(NA, nrow(z))

for (i in levels(z$gene)){
  idx = z$gene == i
  z[idx,'perm'] = range01(z[idx,'normalized_lowANDhigh'],remove.na = T)
}

SuppFig12_b = ggplot(z) +
  geom_tile(aes(x=position,y=domain,fill=normalized_lowANDhigh)) +
  scico::scale_fill_scico(palette = 'bilbao', na.value = 'cyan') +
  facet_grid(gene~.) +
  theme_classic() +
  ggtitle('Kir21')

kir21z = z

d = z[z$gene == 'Kir21',c('domain','position','perm')]

#remove domains and positions missing 80% data
perm_pivot = dcast(d,position~domain,value.var='perm')
perm_pivot_plot = perm_pivot[rowMeans(is.na(perm_pivot)) <= .8,]
perm_pivot_plot = perm_pivot_plot[,colMeans(is.na(perm_pivot_plot)) <= .5]

perm_plot_melt = melt(perm_pivot_plot,id.vars='position')
perm_plot_melt = na.omit(perm_plot_melt)
colnames(perm_plot_melt) = c('position','domain','permissibility')

perm_pivot_zeros = perm_pivot_plot
perm_pivot_zeros[is.na(perm_pivot_zeros)] = 0


df.umap = umap(perm_pivot_zeros[,-1], 
                     metric = 'cosine',
                     n_epochs = 500,
                     n_neighbors = 20,
                     nn_method = 'annoy',
                     n_trees = 100,
                     bandwidth = 0.8
)

scores_kir21_15D = data.frame(df.umap) # PC score matrix
scores_kir21_15D$group = NbClust::NbClust(scores_kir21_15D, method = 'ward.D2')$Best.partition
scores_kir21_15D$gene = rep('Kir21', nrow(scores_kir21_15D))

SuppFig2_b = ggplot(scores_kir21_15D, aes(X1,X2, color = as.factor(group))) +
  geom_point() + xlab('UMAP1') + ylab('UMAP2') + ggtitle('Kir2.1 (based on structural motifs')

```
#Supplementary Figure 2 & 12 for Kir3.1
```{r Supplementary Figure 2 & 12 for Kir3.1, message=FALSE, warning=FALSE}
#Kir31_15D

z = dcast(kir31_15D, domain + gene + position ~ variable, fun.aggregate = function(x) mean(x, na.rm = T))
z[,'normalized_lowANDhigh'][z[,'normalized_lowANDhigh'] == 0] = NA

z$perm = rep(NA, nrow(z))

for (i in levels(z$gene)){
    idx = z$gene == i
    z[idx,'perm'] = range01(z[idx,'normalized_lowANDhigh'],remove.na = T)
}

z$gene = revalue(z$gene, c('Kir31-2'='Kir31','Kir31-3'='Kir31','Kir31-4'='Kir31','Kir31-5'='Kir31'))
kir31z = z

z = melt(kir31z, id.vars = c('gene','domain', 'position'))
z = dcast(z, domain + gene + position ~ variable, fun.aggregate = function(x) mean(x, na.rm = T))

SuppFig12_d = ggplot(z) +
  geom_tile(aes(x=position,y=domain,fill=perm)) +
  scico::scale_fill_scico(palette = 'bilbao', na.value = 'cyan') +
  facet_grid(gene~.) +
  theme_classic()+
  ggtitle('Kir31')

d = z[z$gene == 'Kir31',c('domain','position','perm')]


#remove domains and positions missing 80% data
perm_pivot = dcast(d,position~domain,value.var='perm')
perm_pivot_plot = perm_pivot[rowMeans(is.na(perm_pivot)) <= .8,]
perm_pivot_plot = perm_pivot_plot[,colMeans(is.na(perm_pivot_plot)) <= .5]

perm_plot_melt = melt(perm_pivot_plot,id.vars='position')
perm_plot_melt = na.omit(perm_plot_melt)
colnames(perm_plot_melt) = c('position','domain','permissibility')

perm_pivot_zeros = perm_pivot_plot
perm_pivot_zeros[is.na(perm_pivot_zeros)] = 0

#umap
df.umap = umap(perm_pivot_zeros[,-1], 
                     metric = 'euclidean',
                     n_epochs = 500,
                     n_neighbors = 20,
                     nn_method = 'annoy',
                     n_trees = 100,
                     bandwidth = 1
)


scores_Kir31 = data.frame(df.umap) # PC score matrix
scores_Kir31$group = NbClust(scores_Kir31, method = 'ward.D2', min.nc = 2)$Best.partition
scores_Kir31$gene = rep('Kir31', nrow(scores_Kir31))

SuppFig2_c = ggplot(scores_Kir31, aes(X1,X2, color = as.factor(group))) +
  geom_point()  + xlab('UMAP1') + ylab('UMAP2') + ggtitle('Kir3.1')
```

#Supplementary Figure 2 & 12 for Asic1a
```{r Supplementary Figure 2 & 12 for Asic1a, message=FALSE, warning=FALSE}
#load Asic1a####

#SuppFig12_f = ggplot(asic1_15D) +
#  geom_tile(aes(x=position,y=domain,fill=value)) +
#  scico::scale_fill_scico(palette = 'bilbao', na.value = 'cyan') +
#  facet_grid(gene~.) +
#  theme_classic() +
#  ggtitle('Asic1a')

z = dcast(asic1_15D, domain + gene + position ~ variable, fun.aggregate = function(x) mean(x, na.rm = T))
z[,'normalized_lowANDhigh'][z[,'normalized_lowANDhigh'] == 0] = NA

z$perm = rep(NA, nrow(z))


for (i in levels(z$gene)){
  idx = z$gene == i
  z[idx,'perm'] = range01(z[idx,'normalized_lowANDhigh'],remove.na = T)
}

SuppFig12_f = ggplot(z) +
  geom_tile(aes(x=position,y=domain,fill=normalized_lowANDhigh)) +
  scico::scale_fill_scico(palette = 'bilbao', na.value = 'cyan') +
  facet_grid(gene~.) +
  theme_classic() +
  ggtitle('Asic1a')

asic1az = z


#Asic1a####

d = z[z$gene == 'Asic1a',c('domain','position','perm')]


#remove domains and positions missing 80% data
perm_pivot<-dcast(d,position~domain,value.var='perm')
perm_pivot_plot<-perm_pivot[rowMeans(is.na(perm_pivot)) <= .8,]
perm_pivot_plot<-perm_pivot_plot[,colMeans(is.na(perm_pivot_plot)) <= .5]

perm_plot_melt<-melt(perm_pivot_plot,id.vars='position')
perm_plot_melt<-na.omit(perm_plot_melt)
colnames(perm_plot_melt)<-c('position','domain','permissibility')

perm_pivot_zeros = perm_pivot_plot
perm_pivot_zeros[is.na(perm_pivot_zeros)] = 0


df.umap = umap(perm_pivot_zeros[,-1], 
                     metric = 'euclidean',
                     n_epochs = 500,
                     n_neighbors = 20,
                     nn_method = 'annoy',
                     n_trees = 100,
                     bandwidth = 1
)


scores_Asic1a = data.frame(df.umap) # PC score matrix
scores_Asic1a$group = NbClust(scores_Asic1a, method = 'ward.D2', min.nc = 2)$Best.partition
scores_Asic1a$gene = rep('Asic1a', nrow(scores_Asic1a))

SuppFig2_d = ggplot(scores_Asic1a, aes(X1,X2, color = as.factor(group))) +
  geom_point()  + xlab('UMAP1') + ylab('UMAP2') + ggtitle('Asic1a')


```
#Supplementary Figure 2 & 12 for P2X3

```{r Supplementary Figure 2 & 12 for P2X3, message=FALSE, warning=FALSE}
#load P2X3####


#SuppFig12_c = ggplot(p2x3_15D) +
#  geom_tile(aes(x=position,y=domain,fill=value)) +
#  scico::scale_fill_scico(palette = 'bilbao', na.value = 'cyan') +
#  facet_grid(gene~.) +
#  theme_classic() +
#  ggtitle('P2X3')

z = dcast(p2x3_15D, domain + gene + position ~ variable, fun.aggregate = function(x) mean(x, na.rm = T))
z[,'normalized_lowANDhigh'][z[,'normalized_lowANDhigh'] == 0] = NA

z$perm = rep(NA, nrow(z))


for (i in levels(z$gene)){
  idx = z$gene == i
  z[idx,'perm'] = range01(z[idx,'normalized_lowANDhigh'],remove.na = T)
}

SuppFig12_c = ggplot(z) +
  geom_tile(aes(x=position,y=domain,fill=normalized_lowANDhigh)) +
  scico::scale_fill_scico(palette = 'bilbao', na.value = 'cyan') +
  facet_grid(gene~.) +
  theme_classic() +
  ggtitle('P2X3')

p2x3z = z

#P2X3####

d = z[z$gene == 'P2X3',c('domain','position','perm')]


#remove domains and positions missing 80% data
perm_pivot<-dcast(d,position~domain,value.var='perm')
perm_pivot_plot<-perm_pivot[rowMeans(is.na(perm_pivot)) <= .8,]
perm_pivot_plot<-perm_pivot_plot[,colMeans(is.na(perm_pivot_plot)) <= .8]

perm_plot_melt<-melt(perm_pivot_plot,id.vars='position')
perm_plot_melt<-na.omit(perm_plot_melt)
colnames(perm_plot_melt)<-c('position','domain','permissibility')

perm_pivot_zeros = perm_pivot_plot
perm_pivot_zeros[is.na(perm_pivot_zeros)] = 0


#umap
df.umap = umap(perm_pivot_zeros[,-1], 
                     metric = 'euclidean',
                     n_epochs = 500,
                     n_neighbors = 20,
                     nn_method = 'annoy',
                     n_trees = 100,
                     bandwidth = 1
)


scores_P2X3 = data.frame(df.umap) # PC score matrix
scores_P2X3$group = NbClust(scores_P2X3, method = 'kmeans')$Best.partition
scores_P2X3$gene = rep('P2X3', nrow(scores_P2X3))

SuppFig2_e = ggplot(scores_P2X3, aes(X1,X2, color = as.factor(group))) +
  geom_point()  + xlab('UMAP1') + ylab('UMAP2') + ggtitle('P2X3')
```

#Supplementary Figure 2 & 12 for Kv13
```{r Supplementary Figure 2 & 12 for Kv13, message=FALSE, warning=FALSE}
#load Kv1.3

#SuppFig12_e = ggplot(kv13) +
#  geom_tile(aes(x=position,y=domain,fill=value)) +
#  scico::scale_fill_scico(palette = 'bilbao', na.value = 'cyan') +
#  facet_grid(gene~.) +
#  theme_classic() +
#  ggtitle('Kv13')

z = dcast(kv13_15D, domain + gene + position ~ variable, fun.aggregate = function(x) mean(x, na.rm = T))
z[,'normalized_high'][z[,'normalized_high'] == 0] = NA

z$perm = rep(NA, nrow(z))


for (i in levels(z$gene)){
  idx = z$gene == i
  z[idx,'perm'] = range01(z[idx,'normalized_high'],remove.na = T)
}

SuppFig12_e = ggplot(z) +
  geom_tile(aes(x=position,y=domain,fill=normalized_high)) +
  scico::scale_fill_scico(palette = 'bilbao', na.value = 'cyan') +
  facet_grid(gene~.) +
  theme_classic() +
  ggtitle('Kv13')

kv13z = z
colnames(kv13z) = c('domain','gene','position','normalized_lowANDhigh','perm')

#Kv13####

d = z[z$gene == 'Kv13',c('domain','position','perm')]


#remove domains and positions missing 80% data
perm_pivot = dcast(d,position~domain,value.var='perm')
perm_pivot_plot = perm_pivot[rowMeans(is.na(perm_pivot)) <= .8,]
perm_pivot_plot = perm_pivot_plot[,colMeans(is.na(perm_pivot_plot)) <= .8]

perm_plot_melt = melt(perm_pivot_plot,id.vars='position')
perm_plot_melt = na.omit(perm_plot_melt)
colnames(perm_plot_melt) = c('position','domain','permissibility')

perm_pivot_zeros = perm_pivot_plot
perm_pivot_zeros[is.na(perm_pivot_zeros)] = 0

#umap
df.umap = umap(perm_pivot_zeros[,-1], 
                     metric = 'cosine',
                     n_epochs = 500,
                     n_neighbors = 20,
                     nn_method = 'annoy',
                     n_trees = 100,
                     bandwidth = 0.8
)


scores_Kv13 = data.frame(df.umap) # PC score matrix
scores_Kv13$group = NbClust(scores_Kv13, method = 'ward.D2')$Best.partition
scores_Kv13$gene = rep('Kv13', nrow(scores_Kv13))

SuppFig2_f = ggplot(scores_Kv13, aes(X1,X2, color = as.factor(group))) +
  geom_point() + xlab('UMAP1') + ylab('UMAP2') + ggtitle('Kv1.3')

```

#Supplementary Figure 2
```{r Supplementary Figure 2, fig.height=10, fig.width=8, message=FALSE, warning=FALSE}
ggarrange(plot_kir21_umap, SuppFig2_b,
          SuppFig2_c, SuppFig2_d,
          SuppFig2_e, SuppFig2_f,
          nrow = 3, ncol = 2,
          labels = c('a','b','c','d','e','f'))
```

#Supplementary Figure 12
```{r Supplementary Figure 12, fig.height=10, fig.width=8, message=FALSE, warning=FALSE}
ggarrange(SuppFig12_b, SuppFig12_b,
          SuppFig12_c, SuppFig12_d,
          SuppFig12_e, SuppFig12_f,
          nrow = 3, ncol = 2,
          labels = c('a','b','c','d','e','f'))
```

#Supplementary Figure 13a
```{r Supplementary Figure 13a, fig.height=3, fig.width=3, message=FALSE, warning=FALSE}
#spearman correlations

df = rbind(asic1az, kir21z, kir31z, kv13z, p2x3z)
df$domain = as.factor(df$domain)
df$int = interaction(df$gene, df$domain)
df[df == 0] = NA
df[is.nan(df$perm),'perm'] = NA

df_pivot = dcast(df, domain~gene, value.var = 'perm', fun.aggregate = function(x){mean(x, na.rm = T)}) #SuppFig13

df_cor = cor(df_pivot[,-1], method = 'spearman', use = 'pairwise.complete.obs')

c1 = cor.mtest(df_pivot[,-1])

corrplot(df_cor, type = "upper", order = "hclust",
                   hclust.method = 'ward.D2',
                   tl.col = "black", tl.srt = 45,
                   p.mat = c1$p, sig.level = 0.2)


```

#Supplementary Figure 13b-e
```{r Supplementary Figure 13b-e, fig.height=4, fig.width=4, message=FALSE, warning=FALSE}

p2 = ggscatter(df_pivot, x = 'Kir21', y= 'Kir31',
                  add = 'reg.line', conf.int = T,
                  cor.coef = T, cor.method = 'pearson',
                  xlab = 'Kir21', ylab = 'Kir31')

p3 = ggscatter(df_pivot, x = 'Kir21', y= 'Kv13',
                  add = 'reg.line', conf.int = T,
                  cor.coef = T, cor.method = 'pearson',
                  xlab = 'Kir21', ylab = 'Kv13')

p4 = ggscatter(df_pivot, x = 'Asic1a', y= 'Kv13',
                  add = 'reg.line', conf.int = T,
                  cor.coef = T, cor.method = 'pearson',
                  xlab = 'Asic1a', ylab = 'Kv13')

p5 = ggscatter(df_pivot, x = 'Asic1a', y= 'Kir31',
                  add = 'reg.line', conf.int = T,
                  cor.coef = T, cor.method = 'pearson',
                  xlab = 'Asic1a', ylab = 'Kir31')

ggarrange(p2,p3,p4,p5,
          ncol = 2, nrow = 2,
          labels = c('b','c','d','e'))
```

#Supplementary Figure 14
```{r Supplementary Figure 14, fig.height=6, fig.width=6, message=FALSE, warning=FALSE}
df_pivot = dcast(df, position~int, value.var = 'perm', fun.aggregate = function(x){sum(x, na.rm = T)})
df_cor = cor(df_pivot[,-1], method = 'spearman', use = 'pairwise.complete.obs')

c1 = cor.mtest(df_pivot[,-1])

corrplot(df_cor, type = "upper", order = "hclust",
                   hclust.method = 'ward.D2',
                   tl.col = "black", tl.srt = 45,
                   p.mat = c1$p, sig.level = 0.2)
```
