# Supplementary material for: Probing ion channel functional architecture and domain recombination compatibility by massively parallel domain insertion profiling
Source: Nat Commun. 2021 Dec 8;12:7114. doi: 10.1038/s41467-021-27342-0 (PMC8654947; doi:10.1038/s41467-021-27342-0)
Supplement: Supplementary file 9 — Supplementary Data 7 [file 41467_2021_27342_MOESM9_ESM.zip]

Archive with 30 entries (30 files):
- P2X3_Gene_Primers.fasta
- __MACOSX/._P2X3_Gene_Primers.fasta
- Kir21_Gene_Primers.fasta
- __MACOSX/._Kir21_Gene_Primers.fasta
- Kir31_Barcode_Primers.fasta
- __MACOSX/._Kir31_Barcode_Primers.fasta
- Kir31_Cassettes.fasta
- __MACOSX/._Kir31_Cassettes.fasta
- Kir31_Gene_Primers.fasta
- __MACOSX/._Kir31_Gene_Primers.fasta
- Kv13_Barcode_Primers.fasta
- __MACOSX/._Kv13_Barcode_Primers.fasta
- Kv13_Cassettes.fasta
- __MACOSX/._Kv13_Cassettes.fasta
- Kv13_Gene_Primers.fasta
- __MACOSX/._Kv13_Gene_Primers.fasta
- P2X3_Barcode_Primers.fasta
- __MACOSX/._P2X3_Barcode_Primers.fasta
- P2X3_Cassettes.fasta
- __MACOSX/._P2X3_Cassettes.fasta
- Kir21_Cassettes.fasta
- __MACOSX/._Kir21_Cassettes.fasta
- Kir21_Barcode_Primers.fasta
- __MACOSX/._Kir21_Barcode_Primers.fasta
- Asic1a_Gene_Primers.fasta
- __MACOSX/._Asic1a_Gene_Primers.fasta
- Asic1a_Cassettes.fasta
- __MACOSX/._Asic1a_Cassettes.fasta
- Asic1a_Barcode_Primers.fasta
- __MACOSX/._Asic1a_Barcode_Primers.fasta
