# Supplementary material for: Probing ion channel functional architecture and domain recombination compatibility by massively parallel domain insertion profiling
Source: Nat Commun. 2021 Dec 8;12:7114. doi: 10.1038/s41467-021-27342-0 (PMC8654947; doi:10.1038/s41467-021-27342-0)
Supplement: Supplementary file 9 — Supplementary Data 7 [file 41467_2021_27342_MOESM9_ESM.zip › P2X3_Gene_Primers.fasta]

>BP00651_geneP_DIFrag1-51_R 57.1C
ATACGTCTCTCATGGTGGCCGGAtctgac
>BP00651_geneP_DIFrag1-51_F 56.2C
ATACGTCTCTAGGGATACGGCCATTGAGTC
>BP00651_geneP_DIFrag52-102_R 60.1C
ATACGTCTCCCCTAACTTGGTATGCTTTTTCATGC
>BP00651_geneP_DIFrag52-102_F 58.8C
ATACGTCTCCAAAATGATAGTGACGGAAAATCAAATG
>BP00651_geneP_DIFrag103-153_R 59.9C
ATACGTCTCTTTTGGTTATTATGACAAAGACGCTGG
>BP00651_geneP_DIFrag103-153_F 57.6C
ATACGTCTCGACCTGTGAAATCCAGGGATGG
>BP00651_geneP_DIFrag154-204_R 57.8C
ATACGTCTCAGGTCCGCAGCACAC
>BP00651_geneP_DIFrag154-204_F 59.5C
ATACGTCTCCGCACGAGATATGAAAACATGTAG
>BP00651_geneP_DIFrag205-255_R 59.2C
ATACGTCTCGTGCGGTCAAGTTTGG
>BP00651_geneP_DIFrag205-255_F 56.5C
ATACGTCTCTGACTTGGACAAGGCCTGG
>BP00651_geneP_DIFrag256-305_R 57.9C
ATACGTCTCAGTCACAAACCCAGCCAATTTTTATGC
>BP00651_geneP_DIFrag256-305_F 59.7C
ATACGTCTCGCTGAAGGCGTTTGGTATTCG
>BP00651_geneP_DIFrag306-355_R 60.4C
ATACGTCTCTCAGCAAGGTGCGATACTCTGAACC
>BP00651_geneP_DIFrag306-355_F 60.4C
ATACGTCTCGAAAGGAGCCGATCAGTACAAGG
>BP00651_geneP_DIFrag356-405_R 61.2C
ATACGTCTCCTTTCAAAAAATTCAGAAGGATGATATCG
>BP00651_geneP_DIFrag356-405_F 62.9C
ATACGTCTCCGCAACTAATTTTAGTCTACTGAAACAAGC
