# Supplementary material for: Probing ion channel functional architecture and domain recombination compatibility by massively parallel domain insertion profiling
Source: Nat Commun. 2021 Dec 8;12:7114. doi: 10.1038/s41467-021-27342-0 (PMC8654947; doi:10.1038/s41467-021-27342-0)
Supplement: Supplementary file 9 — Supplementary Data 7 [file 41467_2021_27342_MOESM9_ESM.zip › Kir21_Gene_Primers.fasta]

>BP00642_geneP_Frag3-162_R 55.8C
ATACGTCTCCCATGGTGGCcggatc
>BP00642_geneP_Frag3-162_F 58.1C
ATACGTCTCTAATGTGCAGTTCATAAACGTGGG
>BP00642_geneP_Frag165-330_R 58.9C
ATACGTCTCCATTACAGTGGCCATCTTTCTTGAC
>BP00642_geneP_Frag165-330_F 58.0C
ATACGTCTCTGGAGATTTGGACACCGATTATAAAG
>BP00642_geneP_Frag333-495_R 59.5C
ATACGTCTCCTCCATGCAACAAAGCGATCAAC
>BP00642_geneP_Frag333-495_F 58.8C
ATACGTCTCCGTTTTCATGGTTGTCTTTCAATCA
>BP00642_geneP_Frag498-660_R 57.6C
ATACGTCTCAAACGGCTATTGGGCATTCG
>BP00642_geneP_Frag498-660_F 57.1C
ATACGTCTCGAGGGTGGGCAATCTGAGAA
>BP00642_geneP_Frag663-822_R 56.4C
ATACGTCTCCCCTCCACATGAGGCACAG
>BP00642_geneP_Frag663-822_F 57.7C
ATACGTCTCAATCACCATCGTCCACGAGA
>BP00642_geneP_Frag825-984_R 59.9C
ATACGTCTCTGATTGGGCTAACGAGAAAGATCC
>BP00642_geneP_Frag825-984_F 56.6C
ATACGTCTCCCTTTGGGGCCATCGCT
>BP00642_geneP_Frag987-1146_R 59.7C
ATACGTCTCAAAGGATTTCATTGGCAAGATAACTACT
>BP00642_geneP_Frag987-1146_F 61.3C
ATACGTCTCCTGTTACGAGAACGAAGTAGCTCT
>BP00642_geneP_Frag1149-1308_R 61.1C
ATACGTCTCAACAGAAAGAGTTTGCGTTAGACAGA
>BP00642_geneP_Frag1149-1308_F 61.2C
ATACGTCTCCGCTGCTTCATCTGCAGTCAATG
