# Supplementary material for: Probing ion channel functional architecture and domain recombination compatibility by massively parallel domain insertion profiling
Source: Nat Commun. 2021 Dec 8;12:7114. doi: 10.1038/s41467-021-27342-0 (PMC8654947; doi:10.1038/s41467-021-27342-0)
Supplement: Supplementary file 9 — Supplementary Data 7 [file 41467_2021_27342_MOESM9_ESM.zip › Kir31_Barcode_Primers.fasta]

>BP00628_barP_DIFrag1-51_F 57.6C
AGGCTTCAGACCTTATACGTCTCC
>BP00628_barP_DIFrag1-51_R 58.4C
CAATCTTCTCCGGACTCCGTC
>BP00628_barP_DIFrag52-102_F 59.4C
TCGGATTAGAGTTCTCTCGTCTC
>BP00628_barP_DIFrag52-102_R 56.2C
AATGTTCGGGATTTCCCCG
>BP00628_barP_DIFrag103-153_F 55.6C
CCGAGAGTTAAGGCCACC
>BP00628_barP_DIFrag103-153_R 57.4C
GCTTGATAGTTGCATTACGTCTC
>BP00628_barP_DIFrag154-204_F 57.9C
TCTCCGTATGTCATCTCCGTC
>BP00628_barP_DIFrag154-204_R 56.6C
GGTAATTTCATGCCACGCG
>BP00628_barP_DIFrag205-255_F 57.0C
TGGCCAGATTAATTCCCCGTC
>BP00628_barP_DIFrag205-255_R 57.1C
GAGGGACATCTTTATGGCGTC
>BP00628_barP_DIFrag256-306_F 56.6C
TAAATCGTGGATGGAGGCG
>BP00628_barP_DIFrag256-306_R 55.9C
GGTAGACTACATGACCCCGTC
>BP00628_barP_DIFrag307-357_F 59.5C
CATTGAGAGGGATGCTTCGTC
>BP00628_barP_DIFrag307-357_R 59.1C
GGCACATCTAATTTCTTCGTCTCC
>BP00628_barP_DIFrag358-408_F 57.2C
TCTCATTGTCTATTCCCCGTCTCC
>BP00628_barP_DIFrag358-408_R 57.3C
GTGATTGCTCAAGTACCCGTC
>BP00628_barP_DIFrag409-459_F 59.7C
TTCTTGTCGACTCCATGCGTC
>BP00628_barP_DIFrag409-459_R 58.4C
AATCATGCCTACGCTTTCGTC
>BP00628_barP_DIFrag460-509_F 58.5C
TCTTGTTGTGATGGGAGTCGTC
>BP00628_barP_DIFrag460-509_R 56.0C
TTAGAATGTGTCGTCAGCCC
