# Supplementary material for: Probing ion channel functional architecture and domain recombination compatibility by massively parallel domain insertion profiling
Source: Nat Commun. 2021 Dec 8;12:7114. doi: 10.1038/s41467-021-27342-0 (PMC8654947; doi:10.1038/s41467-021-27342-0)
Supplement: Supplementary file 9 — Supplementary Data 7 [file 41467_2021_27342_MOESM9_ESM.zip › Kir31_Cassettes.fasta]

>BP00628_DIFrag1-51_insertion1
AGGCTTCAGACCTTATACGTCTCCCATGAGCGGGAGACCGGGGTCTCTGAGCTCTGCACT
TAGGCGGAAGTTCGGTGACGACTATCAGGTCGTGACCACATCCAGTTCAGGATCTGGCCT
TCAGCCACAAGGGCCTGGTCAAGGGCCACAACAACAGTTGGTGCCAAAGAAGAAAAGACA
GAGGTTCGTTGATAAGAACGGACGATGGAGACGGAGTCCGGAGAAGATTG
>BP00628_DIFrag1-51_insertion2
AGGCTTCAGACCTTATACGTCTCCCATGTCTAGCGGGAGACCGGGGTCTCTGAGCGCACT
TAGGCGGAAGTTCGGTGACGACTATCAGGTCGTGACCACATCCAGTTCAGGATCTGGCCT
TCAGCCACAAGGGCCTGGTCAAGGGCCACAACAACAGTTGGTGCCAAAGAAGAAAAGACA
GAGGTTCGTTGATAAGAACGGACGATGGAGACGGAGTCCGGAGAAGATTG
>BP00628_DIFrag1-51_insertion3
AGGCTTCAGACCTTATACGTCTCCCATGTCTGCAAGCGGGAGACCGGGGTCTCTGAGCCT
TAGGCGGAAGTTCGGTGACGACTATCAGGTCGTGACCACATCCAGTTCAGGATCTGGCCT
TCAGCCACAAGGGCCTGGTCAAGGGCCACAACAACAGTTGGTGCCAAAGAAGAAAAGACA
GAGGTTCGTTGATAAGAACGGACGATGGAGACGGAGTCCGGAGAAGATTG
>BP00628_DIFrag1-51_insertion4
AGGCTTCAGACCTTATACGTCTCCCATGTCTGCACTTAGCGGGAGACCGGGGTCTCTGAG
CAGGCGGAAGTTCGGTGACGACTATCAGGTCGTGACCACATCCAGTTCAGGATCTGGCCT
TCAGCCACAAGGGCCTGGTCAAGGGCCACAACAACAGTTGGTGCCAAAGAAGAAAAGACA
GAGGTTCGTTGATAAGAACGGACGATGGAGACGGAGTCCGGAGAAGATTG
>BP00628_DIFrag1-51_insertion5
AGGCTTCAGACCTTATACGTCTCCCATGTCTGCACTTAGGAGCGGGAGACCGGGGTCTCT
GAGCCGGAAGTTCGGTGACGACTATCAGGTCGTGACCACATCCAGTTCAGGATCTGGCCT
TCAGCCACAAGGGCCTGGTCAAGGGCCACAACAACAGTTGGTGCCAAAGAAGAAAAGACA
GAGGTTCGTTGATAAGAACGGACGATGGAGACGGAGTCCGGAGAAGATTG
>BP00628_DIFrag1-51_insertion6
AGGCTTCAGACCTTATACGTCTCCCATGTCTGCACTTAGGCGGAGCGGGAGACCGGGGTC
TCTGAGCAAGTTCGGTGACGACTATCAGGTCGTGACCACATCCAGTTCAGGATCTGGCCT
TCAGCCACAAGGGCCTGGTCAAGGGCCACAACAACAGTTGGTGCCAAAGAAGAAAAGACA
GAGGTTCGTTGATAAGAACGGACGATGGAGACGGAGTCCGGAGAAGATTG
>BP00628_DIFrag1-51_insertion7
AGGCTTCAGACCTTATACGTCTCCCATGTCTGCACTTAGGCGGAAGAGCGGGAGACCGGG
GTCTCTGAGCTTCGGTGACGACTATCAGGTCGTGACCACATCCAGTTCAGGATCTGGCCT
TCAGCCACAAGGGCCTGGTCAAGGGCCACAACAACAGTTGGTGCCAAAGAAGAAAAGACA
GAGGTTCGTTGATAAGAACGGACGATGGAGACGGAGTCCGGAGAAGATTG
>BP00628_DIFrag1-51_insertion8
AGGCTTCAGACCTTATACGTCTCCCATGTCTGCACTTAGGCGGAAGTTCAGCGGGAGACC
GGGGTCTCTGAGCGGTGACGACTATCAGGTCGTGACCACATCCAGTTCAGGATCTGGCCT
TCAGCCACAAGGGCCTGGTCAAGGGCCACAACAACAGTTGGTGCCAAAGAAGAAAAGACA
GAGGTTCGTTGATAAGAACGGACGATGGAGACGGAGTCCGGAGAAGATTG
>BP00628_DIFrag1-51_insertion9
AGGCTTCAGACCTTATACGTCTCCCATGTCTGCACTTAGGCGGAAGTTCGGTAGCGGGAG
ACCGGGGTCTCTGAGCGACGACTATCAGGTCGTGACCACATCCAGTTCAGGATCTGGCCT
TCAGCCACAAGGGCCTGGTCAAGGGCCACAACAACAGTTGGTGCCAAAGAAGAAAAGACA
GAGGTTCGTTGATAAGAACGGACGATGGAGACGGAGTCCGGAGAAGATTG
>BP00628_DIFrag1-51_insertion10
AGGCTTCAGACCTTATACGTCTCCCATGTCTGCACTTAGGCGGAAGTTCGGTGACAGCGG
GAGACCGGGGTCTCTGAGCGACTATCAGGTCGTGACCACATCCAGTTCAGGATCTGGCCT
TCAGCCACAAGGGCCTGGTCAAGGGCCACAACAACAGTTGGTGCCAAAGAAGAAAAGACA
GAGGTTCGTTGATAAGAACGGACGATGGAGACGGAGTCCGGAGAAGATTG
>BP00628_DIFrag1-51_insertion11
AGGCTTCAGACCTTATACGTCTCCCATGTCTGCACTTAGGCGGAAGTTCGGTGACGACAG
CGGGAGACCGGGGTCTCTGAGCTATCAGGTCGTGACCACATCCAGTTCAGGATCTGGCCT
TCAGCCACAAGGGCCTGGTCAAGGGCCACAACAACAGTTGGTGCCAAAGAAGAAAAGACA
GAGGTTCGTTGATAAGAACGGACGATGGAGACGGAGTCCGGAGAAGATTG
>BP00628_DIFrag1-51_insertion12
AGGCTTCAGACCTTATACGTCTCCCATGTCTGCACTTAGGCGGAAGTTCGGTGACGACTA
TAGCGGGAGACCGGGGTCTCTGAGCCAGGTCGTGACCACATCCAGTTCAGGATCTGGCCT
TCAGCCACAAGGGCCTGGTCAAGGGCCACAACAACAGTTGGTGCCAAAGAAGAAAAGACA
GAGGTTCGTTGATAAGAACGGACGATGGAGACGGAGTCCGGAGAAGATTG
>BP00628_DIFrag1-51_insertion13
AGGCTTCAGACCTTATACGTCTCCCATGTCTGCACTTAGGCGGAAGTTCGGTGACGACTA
TCAGAGCGGGAGACCGGGGTCTCTGAGCGTCGTGACCACATCCAGTTCAGGATCTGGCCT
TCAGCCACAAGGGCCTGGTCAAGGGCCACAACAACAGTTGGTGCCAAAGAAGAAAAGACA
GAGGTTCGTTGATAAGAACGGACGATGGAGACGGAGTCCGGAGAAGATTG
>BP00628_DIFrag1-51_insertion14
AGGCTTCAGACCTTATACGTCTCCCATGTCTGCACTTAGGCGGAAGTTCGGTGACGACTA
TCAGGTCAGCGGGAGACCGGGGTCTCTGAGCGTGACCACATCCAGTTCAGGATCTGGCCT
TCAGCCACAAGGGCCTGGTCAAGGGCCACAACAACAGTTGGTGCCAAAGAAGAAAAGACA
GAGGTTCGTTGATAAGAACGGACGATGGAGACGGAGTCCGGAGAAGATTG
>BP00628_DIFrag1-51_insertion15
AGGCTTCAGACCTTATACGTCTCCCATGTCTGCACTTAGGCGGAAGTTCGGTGACGACTA
TCAGGTCGTGAGCGGGAGACCGGGGTCTCTGAGCACCACATCCAGTTCAGGATCTGGCCT
TCAGCCACAAGGGCCTGGTCAAGGGCCACAACAACAGTTGGTGCCAAAGAAGAAAAGACA
GAGGTTCGTTGATAAGAACGGACGATGGAGACGGAGTCCGGAGAAGATTG
>BP00628_DIFrag1-51_insertion16
AGGCTTCAGACCTTATACGTCTCCCATGTCTGCACTTAGGCGGAAGTTCGGTGACGACTA
TCAGGTCGTGACCAGCGGGAGACCGGGGTCTCTGAGCACATCCAGTTCAGGATCTGGCCT
TCAGCCACAAGGGCCTGGTCAAGGGCCACAACAACAGTTGGTGCCAAAGAAGAAAAGACA
GAGGTTCGTTGATAAGAACGGACGATGGAGACGGAGTCCGGAGAAGATTG
>BP00628_DIFrag1-51_insertion17
AGGCTTCAGACCTTATACGTCTCCCATGTCTGCACTTAGGCGGAAGTTCGGTGACGACTA
TCAGGTCGTGACCACAAGCGGGAGACCGGGGTCTCTGAGCTCCAGTTCAGGATCTGGCCT
TCAGCCACAAGGGCCTGGTCAAGGGCCACAACAACAGTTGGTGCCAAAGAAGAAAAGACA
GAGGTTCGTTGATAAGAACGGACGATGGAGACGGAGTCCGGAGAAGATTG
>BP00628_DIFrag1-51_insertion18
AGGCTTCAGACCTTATACGTCTCCCATGTCTGCACTTAGGCGGAAGTTCGGTGACGACTA
TCAGGTCGTGACCACATCCAGCGGGAGACCGGGGTCTCTGAGCAGTTCAGGATCTGGCCT
TCAGCCACAAGGGCCTGGTCAAGGGCCACAACAACAGTTGGTGCCAAAGAAGAAAAGACA
GAGGTTCGTTGATAAGAACGGACGATGGAGACGGAGTCCGGAGAAGATTG
>BP00628_DIFrag1-51_insertion19
AGGCTTCAGACCTTATACGTCTCCCATGTCTGCACTTAGGCGGAAGTTCGGTGACGACTA
TCAGGTCGTGACCACATCCAGTAGCGGGAGACCGGGGTCTCTGAGCTCAGGATCTGGCCT
TCAGCCACAAGGGCCTGGTCAAGGGCCACAACAACAGTTGGTGCCAAAGAAGAAAAGACA
GAGGTTCGTTGATAAGAACGGACGATGGAGACGGAGTCCGGAGAAGATTG
>BP00628_DIFrag1-51_insertion20
AGGCTTCAGACCTTATACGTCTCCCATGTCTGCACTTAGGCGGAAGTTCGGTGACGACTA
TCAGGTCGTGACCACATCCAGTTCAAGCGGGAGACCGGGGTCTCTGAGCGGATCTGGCCT
TCAGCCACAAGGGCCTGGTCAAGGGCCACAACAACAGTTGGTGCCAAAGAAGAAAAGACA
GAGGTTCGTTGATAAGAACGGACGATGGAGACGGAGTCCGGAGAAGATTG
>BP00628_DIFrag1-51_insertion21
AGGCTTCAGACCTTATACGTCTCCCATGTCTGCACTTAGGCGGAAGTTCGGTGACGACTA
TCAGGTCGTGACCACATCCAGTTCAGGAAGCGGGAGACCGGGGTCTCTGAGCTCTGGCCT
TCAGCCACAAGGGCCTGGTCAAGGGCCACAACAACAGTTGGTGCCAAAGAAGAAAAGACA
GAGGTTCGTTGATAAGAACGGACGATGGAGACGGAGTCCGGAGAAGATTG
>BP00628_DIFrag1-51_insertion22
AGGCTTCAGACCTTATACGTCTCCCATGTCTGCACTTAGGCGGAAGTTCGGTGACGACTA
TCAGGTCGTGACCACATCCAGTTCAGGATCTAGCGGGAGACCGGGGTCTCTGAGCGGCCT
TCAGCCACAAGGGCCTGGTCAAGGGCCACAACAACAGTTGGTGCCAAAGAAGAAAAGACA
GAGGTTCGTTGATAAGAACGGACGATGGAGACGGAGTCCGGAGAAGATTG
>BP00628_DIFrag1-51_insertion23
AGGCTTCAGACCTTATACGTCTCCCATGTCTGCACTTAGGCGGAAGTTCGGTGACGACTA
TCAGGTCGTGACCACATCCAGTTCAGGATCTGGCAGCGGGAGACCGGGGTCTCTGAGCCT
TCAGCCACAAGGGCCTGGTCAAGGGCCACAACAACAGTTGGTGCCAAAGAAGAAAAGACA
GAGGTTCGTTGATAAGAACGGACGATGGAGACGGAGTCCGGAGAAGATTG
>BP00628_DIFrag1-51_insertion24
AGGCTTCAGACCTTATACGTCTCCCATGTCTGCACTTAGGCGGAAGTTCGGTGACGACTA
TCAGGTCGTGACCACATCCAGTTCAGGATCTGGCCTTAGCGGGAGACCGGGGTCTCTGAG
CCAGCCACAAGGGCCTGGTCAAGGGCCACAACAACAGTTGGTGCCAAAGAAGAAAAGACA
GAGGTTCGTTGATAAGAACGGACGATGGAGACGGAGTCCGGAGAAGATTG
>BP00628_DIFrag1-51_insertion25
AGGCTTCAGACCTTATACGTCTCCCATGTCTGCACTTAGGCGGAAGTTCGGTGACGACTA
TCAGGTCGTGACCACATCCAGTTCAGGATCTGGCCTTCAGAGCGGGAGACCGGGGTCTCT
GAGCCCACAAGGGCCTGGTCAAGGGCCACAACAACAGTTGGTGCCAAAGAAGAAAAGACA
GAGGTTCGTTGATAAGAACGGACGATGGAGACGGAGTCCGGAGAAGATTG
>BP00628_DIFrag1-51_insertion26
AGGCTTCAGACCTTATACGTCTCCCATGTCTGCACTTAGGCGGAAGTTCGGTGACGACTA
TCAGGTCGTGACCACATCCAGTTCAGGATCTGGCCTTCAGCCAAGCGGGAGACCGGGGTC
TCTGAGCCAAGGGCCTGGTCAAGGGCCACAACAACAGTTGGTGCCAAAGAAGAAAAGACA
GAGGTTCGTTGATAAGAACGGACGATGGAGACGGAGTCCGGAGAAGATTG
>BP00628_DIFrag1-51_insertion27
AGGCTTCAGACCTTATACGTCTCCCATGTCTGCACTTAGGCGGAAGTTCGGTGACGACTA
TCAGGTCGTGACCACATCCAGTTCAGGATCTGGCCTTCAGCCACAAAGCGGGAGACCGGG
GTCTCTGAGCGGGCCTGGTCAAGGGCCACAACAACAGTTGGTGCCAAAGAAGAAAAGACA
GAGGTTCGTTGATAAGAACGGACGATGGAGACGGAGTCCGGAGAAGATTG
>BP00628_DIFrag1-51_insertion28
AGGCTTCAGACCTTATACGTCTCCCATGTCTGCACTTAGGCGGAAGTTCGGTGACGACTA
TCAGGTCGTGACCACATCCAGTTCAGGATCTGGCCTTCAGCCACAAGGGAGCGGGAGACC
GGGGTCTCTGAGCCCTGGTCAAGGGCCACAACAACAGTTGGTGCCAAAGAAGAAAAGACA
GAGGTTCGTTGATAAGAACGGACGATGGAGACGGAGTCCGGAGAAGATTG
>BP00628_DIFrag1-51_insertion29
AGGCTTCAGACCTTATACGTCTCCCATGTCTGCACTTAGGCGGAAGTTCGGTGACGACTA
TCAGGTCGTGACCACATCCAGTTCAGGATCTGGCCTTCAGCCACAAGGGCCTAGCGGGAG
ACCGGGGTCTCTGAGCGGTCAAGGGCCACAACAACAGTTGGTGCCAAAGAAGAAAAGACA
GAGGTTCGTTGATAAGAACGGACGATGGAGACGGAGTCCGGAGAAGATTG
>BP00628_DIFrag1-51_insertion30
AGGCTTCAGACCTTATACGTCTCCCATGTCTGCACTTAGGCGGAAGTTCGGTGACGACTA
TCAGGTCGTGACCACATCCAGTTCAGGATCTGGCCTTCAGCCACAAGGGCCTGGTAGCGG
GAGACCGGGGTCTCTGAGCCAAGGGCCACAACAACAGTTGGTGCCAAAGAAGAAAAGACA
GAGGTTCGTTGATAAGAACGGACGATGGAGACGGAGTCCGGAGAAGATTG
>BP00628_DIFrag1-51_insertion31
AGGCTTCAGACCTTATACGTCTCCCATGTCTGCACTTAGGCGGAAGTTCGGTGACGACTA
TCAGGTCGTGACCACATCCAGTTCAGGATCTGGCCTTCAGCCACAAGGGCCTGGTCAAAG
CGGGAGACCGGGGTCTCTGAGCGGGCCACAACAACAGTTGGTGCCAAAGAAGAAAAGACA
GAGGTTCGTTGATAAGAACGGACGATGGAGACGGAGTCCGGAGAAGATTG
>BP00628_DIFrag1-51_insertion32
AGGCTTCAGACCTTATACGTCTCCCATGTCTGCACTTAGGCGGAAGTTCGGTGACGACTA
TCAGGTCGTGACCACATCCAGTTCAGGATCTGGCCTTCAGCCACAAGGGCCTGGTCAAGG
GAGCGGGAGACCGGGGTCTCTGAGCCCACAACAACAGTTGGTGCCAAAGAAGAAAAGACA
GAGGTTCGTTGATAAGAACGGACGATGGAGACGGAGTCCGGAGAAGATTG
>BP00628_DIFrag1-51_insertion33
AGGCTTCAGACCTTATACGTCTCCCATGTCTGCACTTAGGCGGAAGTTCGGTGACGACTA
TCAGGTCGTGACCACATCCAGTTCAGGATCTGGCCTTCAGCCACAAGGGCCTGGTCAAGG
GCCAAGCGGGAGACCGGGGTCTCTGAGCCAACAACAGTTGGTGCCAAAGAAGAAAAGACA
GAGGTTCGTTGATAAGAACGGACGATGGAGACGGAGTCCGGAGAAGATTG
>BP00628_DIFrag1-51_insertion34
AGGCTTCAGACCTTATACGTCTCCCATGTCTGCACTTAGGCGGAAGTTCGGTGACGACTA
TCAGGTCGTGACCACATCCAGTTCAGGATCTGGCCTTCAGCCACAAGGGCCTGGTCAAGG
GCCACAAAGCGGGAGACCGGGGTCTCTGAGCCAACAGTTGGTGCCAAAGAAGAAAAGACA
GAGGTTCGTTGATAAGAACGGACGATGGAGACGGAGTCCGGAGAAGATTG
>BP00628_DIFrag1-51_insertion35
AGGCTTCAGACCTTATACGTCTCCCATGTCTGCACTTAGGCGGAAGTTCGGTGACGACTA
TCAGGTCGTGACCACATCCAGTTCAGGATCTGGCCTTCAGCCACAAGGGCCTGGTCAAGG
GCCACAACAAAGCGGGAGACCGGGGTCTCTGAGCCAGTTGGTGCCAAAGAAGAAAAGACA
GAGGTTCGTTGATAAGAACGGACGATGGAGACGGAGTCCGGAGAAGATTG
>BP00628_DIFrag1-51_insertion36
AGGCTTCAGACCTTATACGTCTCCCATGTCTGCACTTAGGCGGAAGTTCGGTGACGACTA
TCAGGTCGTGACCACATCCAGTTCAGGATCTGGCCTTCAGCCACAAGGGCCTGGTCAAGG
GCCACAACAACAGAGCGGGAGACCGGGGTCTCTGAGCTTGGTGCCAAAGAAGAAAAGACA
GAGGTTCGTTGATAAGAACGGACGATGGAGACGGAGTCCGGAGAAGATTG
>BP00628_DIFrag1-51_insertion37
AGGCTTCAGACCTTATACGTCTCCCATGTCTGCACTTAGGCGGAAGTTCGGTGACGACTA
TCAGGTCGTGACCACATCCAGTTCAGGATCTGGCCTTCAGCCACAAGGGCCTGGTCAAGG
GCCACAACAACAGTTGAGCGGGAGACCGGGGTCTCTGAGCGTGCCAAAGAAGAAAAGACA
GAGGTTCGTTGATAAGAACGGACGATGGAGACGGAGTCCGGAGAAGATTG
>BP00628_DIFrag1-51_insertion38
AGGCTTCAGACCTTATACGTCTCCCATGTCTGCACTTAGGCGGAAGTTCGGTGACGACTA
TCAGGTCGTGACCACATCCAGTTCAGGATCTGGCCTTCAGCCACAAGGGCCTGGTCAAGG
GCCACAACAACAGTTGGTGAGCGGGAGACCGGGGTCTCTGAGCCCAAAGAAGAAAAGACA
GAGGTTCGTTGATAAGAACGGACGATGGAGACGGAGTCCGGAGAAGATTG
>BP00628_DIFrag1-51_insertion39
AGGCTTCAGACCTTATACGTCTCCCATGTCTGCACTTAGGCGGAAGTTCGGTGACGACTA
TCAGGTCGTGACCACATCCAGTTCAGGATCTGGCCTTCAGCCACAAGGGCCTGGTCAAGG
GCCACAACAACAGTTGGTGCCAAGCGGGAGACCGGGGTCTCTGAGCAAGAAGAAAAGACA
GAGGTTCGTTGATAAGAACGGACGATGGAGACGGAGTCCGGAGAAGATTG
>BP00628_DIFrag1-51_insertion40
AGGCTTCAGACCTTATACGTCTCCCATGTCTGCACTTAGGCGGAAGTTCGGTGACGACTA
TCAGGTCGTGACCACATCCAGTTCAGGATCTGGCCTTCAGCCACAAGGGCCTGGTCAAGG
GCCACAACAACAGTTGGTGCCAAAGAGCGGGAGACCGGGGTCTCTGAGCAAGAAAAGACA
GAGGTTCGTTGATAAGAACGGACGATGGAGACGGAGTCCGGAGAAGATTG
>BP00628_DIFrag1-51_insertion41
AGGCTTCAGACCTTATACGTCTCCCATGTCTGCACTTAGGCGGAAGTTCGGTGACGACTA
TCAGGTCGTGACCACATCCAGTTCAGGATCTGGCCTTCAGCCACAAGGGCCTGGTCAAGG
GCCACAACAACAGTTGGTGCCAAAGAAGAGCGGGAGACCGGGGTCTCTGAGCAAAAGACA
GAGGTTCGTTGATAAGAACGGACGATGGAGACGGAGTCCGGAGAAGATTG
>BP00628_DIFrag1-51_insertion42
AGGCTTCAGACCTTATACGTCTCCCATGTCTGCACTTAGGCGGAAGTTCGGTGACGACTA
TCAGGTCGTGACCACATCCAGTTCAGGATCTGGCCTTCAGCCACAAGGGCCTGGTCAAGG
GCCACAACAACAGTTGGTGCCAAAGAAGAAAAGCGGGAGACCGGGGTCTCTGAGCAGACA
GAGGTTCGTTGATAAGAACGGACGATGGAGACGGAGTCCGGAGAAGATTG
>BP00628_DIFrag1-51_insertion43
AGGCTTCAGACCTTATACGTCTCCCATGTCTGCACTTAGGCGGAAGTTCGGTGACGACTA
TCAGGTCGTGACCACATCCAGTTCAGGATCTGGCCTTCAGCCACAAGGGCCTGGTCAAGG
GCCACAACAACAGTTGGTGCCAAAGAAGAAAAGAAGCGGGAGACCGGGGTCTCTGAGCCA
GAGGTTCGTTGATAAGAACGGACGATGGAGACGGAGTCCGGAGAAGATTG
>BP00628_DIFrag1-51_insertion44
AGGCTTCAGACCTTATACGTCTCCCATGTCTGCACTTAGGCGGAAGTTCGGTGACGACTA
TCAGGTCGTGACCACATCCAGTTCAGGATCTGGCCTTCAGCCACAAGGGCCTGGTCAAGG
GCCACAACAACAGTTGGTGCCAAAGAAGAAAAGACAGAGCGGGAGACCGGGGTCTCTGAG
CAGGTTCGTTGATAAGAACGGACGATGGAGACGGAGTCCGGAGAAGATTG
>BP00628_DIFrag1-51_insertion45
AGGCTTCAGACCTTATACGTCTCCCATGTCTGCACTTAGGCGGAAGTTCGGTGACGACTA
TCAGGTCGTGACCACATCCAGTTCAGGATCTGGCCTTCAGCCACAAGGGCCTGGTCAAGG
GCCACAACAACAGTTGGTGCCAAAGAAGAAAAGACAGAGGAGCGGGAGACCGGGGTCTCT
GAGCTTCGTTGATAAGAACGGACGATGGAGACGGAGTCCGGAGAAGATTG
>BP00628_DIFrag1-51_insertion46
AGGCTTCAGACCTTATACGTCTCCCATGTCTGCACTTAGGCGGAAGTTCGGTGACGACTA
TCAGGTCGTGACCACATCCAGTTCAGGATCTGGCCTTCAGCCACAAGGGCCTGGTCAAGG
GCCACAACAACAGTTGGTGCCAAAGAAGAAAAGACAGAGGTTCAGCGGGAGACCGGGGTC
TCTGAGCGTTGATAAGAACGGACGATGGAGACGGAGTCCGGAGAAGATTG
>BP00628_DIFrag1-51_insertion47
AGGCTTCAGACCTTATACGTCTCCCATGTCTGCACTTAGGCGGAAGTTCGGTGACGACTA
TCAGGTCGTGACCACATCCAGTTCAGGATCTGGCCTTCAGCCACAAGGGCCTGGTCAAGG
GCCACAACAACAGTTGGTGCCAAAGAAGAAAAGACAGAGGTTCGTTAGCGGGAGACCGGG
GTCTCTGAGCGATAAGAACGGACGATGGAGACGGAGTCCGGAGAAGATTG
>BP00628_DIFrag1-51_insertion48
AGGCTTCAGACCTTATACGTCTCCCATGTCTGCACTTAGGCGGAAGTTCGGTGACGACTA
TCAGGTCGTGACCACATCCAGTTCAGGATCTGGCCTTCAGCCACAAGGGCCTGGTCAAGG
GCCACAACAACAGTTGGTGCCAAAGAAGAAAAGACAGAGGTTCGTTGATAGCGGGAGACC
GGGGTCTCTGAGCAAGAACGGACGATGGAGACGGAGTCCGGAGAAGATTG
>BP00628_DIFrag1-51_insertion49
AGGCTTCAGACCTTATACGTCTCCCATGTCTGCACTTAGGCGGAAGTTCGGTGACGACTA
TCAGGTCGTGACCACATCCAGTTCAGGATCTGGCCTTCAGCCACAAGGGCCTGGTCAAGG
GCCACAACAACAGTTGGTGCCAAAGAAGAAAAGACAGAGGTTCGTTGATAAGAGCGGGAG
ACCGGGGTCTCTGAGCAACGGACGATGGAGACGGAGTCCGGAGAAGATTG
>BP00628_DIFrag1-51_insertion50
AGGCTTCAGACCTTATACGTCTCCCATGTCTGCACTTAGGCGGAAGTTCGGTGACGACTA
TCAGGTCGTGACCACATCCAGTTCAGGATCTGGCCTTCAGCCACAAGGGCCTGGTCAAGG
GCCACAACAACAGTTGGTGCCAAAGAAGAAAAGACAGAGGTTCGTTGATAAGAACAGCGG
GAGACCGGGGTCTCTGAGCGGACGATGGAGACGGAGTCCGGAGAAGATTG
>BP00628_DIFrag1-51_insertion51
AGGCTTCAGACCTTATACGTCTCCCATGTCTGCACTTAGGCGGAAGTTCGGTGACGACTA
TCAGGTCGTGACCACATCCAGTTCAGGATCTGGCCTTCAGCCACAAGGGCCTGGTCAAGG
GCCACAACAACAGTTGGTGCCAAAGAAGAAAAGACAGAGGTTCGTTGATAAGAACGGAAG
CGGGAGACCGGGGTCTCTGAGCCGATGGAGACGGAGTCCGGAGAAGATTG
>BP00628_DIFrag52-102_insertion52
TCGGATTAGAGTTCTCTCGTCTCCACGAAGCGGGAGACCGGGGTCTCTGAGCTGCAATGT
TCAGCACGGCAATCTCGGTAGTGAAACGTCACGCTATTTGTCTGATCTCTTCACCACCTT
GGTAGACCTGAAATGGAGGTGGAACCTGTTTATATTCATCCTGACTTATACAGTTGCTTG
GCTCTTTATGGCTTCTATGTGGTGGGGGAGACGGGGAAATCCCGAACATT
>BP00628_DIFrag52-102_insertion53
TCGGATTAGAGTTCTCTCGTCTCCACGATGCAGCGGGAGACCGGGGTCTCTGAGCAATGT
TCAGCACGGCAATCTCGGTAGTGAAACGTCACGCTATTTGTCTGATCTCTTCACCACCTT
GGTAGACCTGAAATGGAGGTGGAACCTGTTTATATTCATCCTGACTTATACAGTTGCTTG
GCTCTTTATGGCTTCTATGTGGTGGGGGAGACGGGGAAATCCCGAACATT
>BP00628_DIFrag52-102_insertion54
TCGGATTAGAGTTCTCTCGTCTCCACGATGCAATAGCGGGAGACCGGGGTCTCTGAGCGT
TCAGCACGGCAATCTCGGTAGTGAAACGTCACGCTATTTGTCTGATCTCTTCACCACCTT
GGTAGACCTGAAATGGAGGTGGAACCTGTTTATATTCATCCTGACTTATACAGTTGCTTG
GCTCTTTATGGCTTCTATGTGGTGGGGGAGACGGGGAAATCCCGAACATT
>BP00628_DIFrag52-102_insertion55
TCGGATTAGAGTTCTCTCGTCTCCACGATGCAATGTTAGCGGGAGACCGGGGTCTCTGAG
CCAGCACGGCAATCTCGGTAGTGAAACGTCACGCTATTTGTCTGATCTCTTCACCACCTT
GGTAGACCTGAAATGGAGGTGGAACCTGTTTATATTCATCCTGACTTATACAGTTGCTTG
GCTCTTTATGGCTTCTATGTGGTGGGGGAGACGGGGAAATCCCGAACATT
>BP00628_DIFrag52-102_insertion56
TCGGATTAGAGTTCTCTCGTCTCCACGATGCAATGTTCAGAGCGGGAGACCGGGGTCTCT
GAGCCACGGCAATCTCGGTAGTGAAACGTCACGCTATTTGTCTGATCTCTTCACCACCTT
GGTAGACCTGAAATGGAGGTGGAACCTGTTTATATTCATCCTGACTTATACAGTTGCTTG
GCTCTTTATGGCTTCTATGTGGTGGGGGAGACGGGGAAATCCCGAACATT
>BP00628_DIFrag52-102_insertion57
TCGGATTAGAGTTCTCTCGTCTCCACGATGCAATGTTCAGCACAGCGGGAGACCGGGGTC
TCTGAGCGGCAATCTCGGTAGTGAAACGTCACGCTATTTGTCTGATCTCTTCACCACCTT
GGTAGACCTGAAATGGAGGTGGAACCTGTTTATATTCATCCTGACTTATACAGTTGCTTG
GCTCTTTATGGCTTCTATGTGGTGGGGGAGACGGGGAAATCCCGAACATT
>BP00628_DIFrag52-102_insertion58
TCGGATTAGAGTTCTCTCGTCTCCACGATGCAATGTTCAGCACGGCAGCGGGAGACCGGG
GTCTCTGAGCAATCTCGGTAGTGAAACGTCACGCTATTTGTCTGATCTCTTCACCACCTT
GGTAGACCTGAAATGGAGGTGGAACCTGTTTATATTCATCCTGACTTATACAGTTGCTTG
GCTCTTTATGGCTTCTATGTGGTGGGGGAGACGGGGAAATCCCGAACATT
>BP00628_DIFrag52-102_insertion59
TCGGATTAGAGTTCTCTCGTCTCCACGATGCAATGTTCAGCACGGCAATAGCGGGAGACC
GGGGTCTCTGAGCCTCGGTAGTGAAACGTCACGCTATTTGTCTGATCTCTTCACCACCTT
GGTAGACCTGAAATGGAGGTGGAACCTGTTTATATTCATCCTGACTTATACAGTTGCTTG
GCTCTTTATGGCTTCTATGTGGTGGGGGAGACGGGGAAATCCCGAACATT
>BP00628_DIFrag52-102_insertion60
TCGGATTAGAGTTCTCTCGTCTCCACGATGCAATGTTCAGCACGGCAATCTCAGCGGGAG
ACCGGGGTCTCTGAGCGGTAGTGAAACGTCACGCTATTTGTCTGATCTCTTCACCACCTT
GGTAGACCTGAAATGGAGGTGGAACCTGTTTATATTCATCCTGACTTATACAGTTGCTTG
GCTCTTTATGGCTTCTATGTGGTGGGGGAGACGGGGAAATCCCGAACATT
>BP00628_DIFrag52-102_insertion61
TCGGATTAGAGTTCTCTCGTCTCCACGATGCAATGTTCAGCACGGCAATCTCGGTAGCGG
GAGACCGGGGTCTCTGAGCAGTGAAACGTCACGCTATTTGTCTGATCTCTTCACCACCTT
GGTAGACCTGAAATGGAGGTGGAACCTGTTTATATTCATCCTGACTTATACAGTTGCTTG
GCTCTTTATGGCTTCTATGTGGTGGGGGAGACGGGGAAATCCCGAACATT
>BP00628_DIFrag52-102_insertion62
TCGGATTAGAGTTCTCTCGTCTCCACGATGCAATGTTCAGCACGGCAATCTCGGTAGTAG
CGGGAGACCGGGGTCTCTGAGCGAAACGTCACGCTATTTGTCTGATCTCTTCACCACCTT
GGTAGACCTGAAATGGAGGTGGAACCTGTTTATATTCATCCTGACTTATACAGTTGCTTG
GCTCTTTATGGCTTCTATGTGGTGGGGGAGACGGGGAAATCCCGAACATT
>BP00628_DIFrag52-102_insertion63
TCGGATTAGAGTTCTCTCGTCTCCACGATGCAATGTTCAGCACGGCAATCTCGGTAGTGA
AAGCGGGAGACCGGGGTCTCTGAGCACGTCACGCTATTTGTCTGATCTCTTCACCACCTT
GGTAGACCTGAAATGGAGGTGGAACCTGTTTATATTCATCCTGACTTATACAGTTGCTTG
GCTCTTTATGGCTTCTATGTGGTGGGGGAGACGGGGAAATCCCGAACATT
>BP00628_DIFrag52-102_insertion64
TCGGATTAGAGTTCTCTCGTCTCCACGATGCAATGTTCAGCACGGCAATCTCGGTAGTGA
AACGAGCGGGAGACCGGGGTCTCTGAGCTCACGCTATTTGTCTGATCTCTTCACCACCTT
GGTAGACCTGAAATGGAGGTGGAACCTGTTTATATTCATCCTGACTTATACAGTTGCTTG
GCTCTTTATGGCTTCTATGTGGTGGGGGAGACGGGGAAATCCCGAACATT
>BP00628_DIFrag52-102_insertion65
TCGGATTAGAGTTCTCTCGTCTCCACGATGCAATGTTCAGCACGGCAATCTCGGTAGTGA
AACGTCAAGCGGGAGACCGGGGTCTCTGAGCCGCTATTTGTCTGATCTCTTCACCACCTT
GGTAGACCTGAAATGGAGGTGGAACCTGTTTATATTCATCCTGACTTATACAGTTGCTTG
GCTCTTTATGGCTTCTATGTGGTGGGGGAGACGGGGAAATCCCGAACATT
>BP00628_DIFrag52-102_insertion66
TCGGATTAGAGTTCTCTCGTCTCCACGATGCAATGTTCAGCACGGCAATCTCGGTAGTGA
AACGTCACGCAGCGGGAGACCGGGGTCTCTGAGCTATTTGTCTGATCTCTTCACCACCTT
GGTAGACCTGAAATGGAGGTGGAACCTGTTTATATTCATCCTGACTTATACAGTTGCTTG
GCTCTTTATGGCTTCTATGTGGTGGGGGAGACGGGGAAATCCCGAACATT
>BP00628_DIFrag52-102_insertion67
TCGGATTAGAGTTCTCTCGTCTCCACGATGCAATGTTCAGCACGGCAATCTCGGTAGTGA
AACGTCACGCTATAGCGGGAGACCGGGGTCTCTGAGCTTGTCTGATCTCTTCACCACCTT
GGTAGACCTGAAATGGAGGTGGAACCTGTTTATATTCATCCTGACTTATACAGTTGCTTG
GCTCTTTATGGCTTCTATGTGGTGGGGGAGACGGGGAAATCCCGAACATT
>BP00628_DIFrag52-102_insertion68
TCGGATTAGAGTTCTCTCGTCTCCACGATGCAATGTTCAGCACGGCAATCTCGGTAGTGA
AACGTCACGCTATTTGAGCGGGAGACCGGGGTCTCTGAGCTCTGATCTCTTCACCACCTT
GGTAGACCTGAAATGGAGGTGGAACCTGTTTATATTCATCCTGACTTATACAGTTGCTTG
GCTCTTTATGGCTTCTATGTGGTGGGGGAGACGGGGAAATCCCGAACATT
>BP00628_DIFrag52-102_insertion69
TCGGATTAGAGTTCTCTCGTCTCCACGATGCAATGTTCAGCACGGCAATCTCGGTAGTGA
AACGTCACGCTATTTGTCTAGCGGGAGACCGGGGTCTCTGAGCGATCTCTTCACCACCTT
GGTAGACCTGAAATGGAGGTGGAACCTGTTTATATTCATCCTGACTTATACAGTTGCTTG
GCTCTTTATGGCTTCTATGTGGTGGGGGAGACGGGGAAATCCCGAACATT
>BP00628_DIFrag52-102_insertion70
TCGGATTAGAGTTCTCTCGTCTCCACGATGCAATGTTCAGCACGGCAATCTCGGTAGTGA
AACGTCACGCTATTTGTCTGATAGCGGGAGACCGGGGTCTCTGAGCCTCTTCACCACCTT
GGTAGACCTGAAATGGAGGTGGAACCTGTTTATATTCATCCTGACTTATACAGTTGCTTG
GCTCTTTATGGCTTCTATGTGGTGGGGGAGACGGGGAAATCCCGAACATT
>BP00628_DIFrag52-102_insertion71
TCGGATTAGAGTTCTCTCGTCTCCACGATGCAATGTTCAGCACGGCAATCTCGGTAGTGA
AACGTCACGCTATTTGTCTGATCTCAGCGGGAGACCGGGGTCTCTGAGCTTCACCACCTT
GGTAGACCTGAAATGGAGGTGGAACCTGTTTATATTCATCCTGACTTATACAGTTGCTTG
GCTCTTTATGGCTTCTATGTGGTGGGGGAGACGGGGAAATCCCGAACATT
>BP00628_DIFrag52-102_insertion72
TCGGATTAGAGTTCTCTCGTCTCCACGATGCAATGTTCAGCACGGCAATCTCGGTAGTGA
AACGTCACGCTATTTGTCTGATCTCTTCAGCGGGAGACCGGGGTCTCTGAGCACCACCTT
GGTAGACCTGAAATGGAGGTGGAACCTGTTTATATTCATCCTGACTTATACAGTTGCTTG
GCTCTTTATGGCTTCTATGTGGTGGGGGAGACGGGGAAATCCCGAACATT
>BP00628_DIFrag52-102_insertion73
TCGGATTAGAGTTCTCTCGTCTCCACGATGCAATGTTCAGCACGGCAATCTCGGTAGTGA
AACGTCACGCTATTTGTCTGATCTCTTCACCAGCGGGAGACCGGGGTCTCTGAGCACCTT
GGTAGACCTGAAATGGAGGTGGAACCTGTTTATATTCATCCTGACTTATACAGTTGCTTG
GCTCTTTATGGCTTCTATGTGGTGGGGGAGACGGGGAAATCCCGAACATT
>BP00628_DIFrag52-102_insertion74
TCGGATTAGAGTTCTCTCGTCTCCACGATGCAATGTTCAGCACGGCAATCTCGGTAGTGA
AACGTCACGCTATTTGTCTGATCTCTTCACCACCAGCGGGAGACCGGGGTCTCTGAGCTT
GGTAGACCTGAAATGGAGGTGGAACCTGTTTATATTCATCCTGACTTATACAGTTGCTTG
GCTCTTTATGGCTTCTATGTGGTGGGGGAGACGGGGAAATCCCGAACATT
>BP00628_DIFrag52-102_insertion75
TCGGATTAGAGTTCTCTCGTCTCCACGATGCAATGTTCAGCACGGCAATCTCGGTAGTGA
AACGTCACGCTATTTGTCTGATCTCTTCACCACCTTGAGCGGGAGACCGGGGTCTCTGAG
CGTAGACCTGAAATGGAGGTGGAACCTGTTTATATTCATCCTGACTTATACAGTTGCTTG
GCTCTTTATGGCTTCTATGTGGTGGGGGAGACGGGGAAATCCCGAACATT
>BP00628_DIFrag52-102_insertion76
TCGGATTAGAGTTCTCTCGTCTCCACGATGCAATGTTCAGCACGGCAATCTCGGTAGTGA
AACGTCACGCTATTTGTCTGATCTCTTCACCACCTTGGTAAGCGGGAGACCGGGGTCTCT
GAGCGACCTGAAATGGAGGTGGAACCTGTTTATATTCATCCTGACTTATACAGTTGCTTG
GCTCTTTATGGCTTCTATGTGGTGGGGGAGACGGGGAAATCCCGAACATT
>BP00628_DIFrag52-102_insertion77
TCGGATTAGAGTTCTCTCGTCTCCACGATGCAATGTTCAGCACGGCAATCTCGGTAGTGA
AACGTCACGCTATTTGTCTGATCTCTTCACCACCTTGGTAGACAGCGGGAGACCGGGGTC
TCTGAGCCTGAAATGGAGGTGGAACCTGTTTATATTCATCCTGACTTATACAGTTGCTTG
GCTCTTTATGGCTTCTATGTGGTGGGGGAGACGGGGAAATCCCGAACATT
>BP00628_DIFrag52-102_insertion78
TCGGATTAGAGTTCTCTCGTCTCCACGATGCAATGTTCAGCACGGCAATCTCGGTAGTGA
AACGTCACGCTATTTGTCTGATCTCTTCACCACCTTGGTAGACCTGAGCGGGAGACCGGG
GTCTCTGAGCAAATGGAGGTGGAACCTGTTTATATTCATCCTGACTTATACAGTTGCTTG
GCTCTTTATGGCTTCTATGTGGTGGGGGAGACGGGGAAATCCCGAACATT
>BP00628_DIFrag52-102_insertion79
TCGGATTAGAGTTCTCTCGTCTCCACGATGCAATGTTCAGCACGGCAATCTCGGTAGTGA
AACGTCACGCTATTTGTCTGATCTCTTCACCACCTTGGTAGACCTGAAAAGCGGGAGACC
GGGGTCTCTGAGCTGGAGGTGGAACCTGTTTATATTCATCCTGACTTATACAGTTGCTTG
GCTCTTTATGGCTTCTATGTGGTGGGGGAGACGGGGAAATCCCGAACATT
>BP00628_DIFrag52-102_insertion80
TCGGATTAGAGTTCTCTCGTCTCCACGATGCAATGTTCAGCACGGCAATCTCGGTAGTGA
AACGTCACGCTATTTGTCTGATCTCTTCACCACCTTGGTAGACCTGAAATGGAGCGGGAG
ACCGGGGTCTCTGAGCAGGTGGAACCTGTTTATATTCATCCTGACTTATACAGTTGCTTG
GCTCTTTATGGCTTCTATGTGGTGGGGGAGACGGGGAAATCCCGAACATT
>BP00628_DIFrag52-102_insertion81
TCGGATTAGAGTTCTCTCGTCTCCACGATGCAATGTTCAGCACGGCAATCTCGGTAGTGA
AACGTCACGCTATTTGTCTGATCTCTTCACCACCTTGGTAGACCTGAAATGGAGGAGCGG
GAGACCGGGGTCTCTGAGCTGGAACCTGTTTATATTCATCCTGACTTATACAGTTGCTTG
GCTCTTTATGGCTTCTATGTGGTGGGGGAGACGGGGAAATCCCGAACATT
>BP00628_DIFrag52-102_insertion82
TCGGATTAGAGTTCTCTCGTCTCCACGATGCAATGTTCAGCACGGCAATCTCGGTAGTGA
AACGTCACGCTATTTGTCTGATCTCTTCACCACCTTGGTAGACCTGAAATGGAGGTGGAG
CGGGAGACCGGGGTCTCTGAGCAACCTGTTTATATTCATCCTGACTTATACAGTTGCTTG
GCTCTTTATGGCTTCTATGTGGTGGGGGAGACGGGGAAATCCCGAACATT
>BP00628_DIFrag52-102_insertion83
TCGGATTAGAGTTCTCTCGTCTCCACGATGCAATGTTCAGCACGGCAATCTCGGTAGTGA
AACGTCACGCTATTTGTCTGATCTCTTCACCACCTTGGTAGACCTGAAATGGAGGTGGAA
CAGCGGGAGACCGGGGTCTCTGAGCCTGTTTATATTCATCCTGACTTATACAGTTGCTTG
GCTCTTTATGGCTTCTATGTGGTGGGGGAGACGGGGAAATCCCGAACATT
>BP00628_DIFrag52-102_insertion84
TCGGATTAGAGTTCTCTCGTCTCCACGATGCAATGTTCAGCACGGCAATCTCGGTAGTGA
AACGTCACGCTATTTGTCTGATCTCTTCACCACCTTGGTAGACCTGAAATGGAGGTGGAA
CCTGAGCGGGAGACCGGGGTCTCTGAGCTTTATATTCATCCTGACTTATACAGTTGCTTG
GCTCTTTATGGCTTCTATGTGGTGGGGGAGACGGGGAAATCCCGAACATT
>BP00628_DIFrag52-102_insertion85
TCGGATTAGAGTTCTCTCGTCTCCACGATGCAATGTTCAGCACGGCAATCTCGGTAGTGA
AACGTCACGCTATTTGTCTGATCTCTTCACCACCTTGGTAGACCTGAAATGGAGGTGGAA
CCTGTTTAGCGGGAGACCGGGGTCTCTGAGCATATTCATCCTGACTTATACAGTTGCTTG
GCTCTTTATGGCTTCTATGTGGTGGGGGAGACGGGGAAATCCCGAACATT
>BP00628_DIFrag52-102_insertion86
TCGGATTAGAGTTCTCTCGTCTCCACGATGCAATGTTCAGCACGGCAATCTCGGTAGTGA
AACGTCACGCTATTTGTCTGATCTCTTCACCACCTTGGTAGACCTGAAATGGAGGTGGAA
CCTGTTTATAAGCGGGAGACCGGGGTCTCTGAGCTTCATCCTGACTTATACAGTTGCTTG
GCTCTTTATGGCTTCTATGTGGTGGGGGAGACGGGGAAATCCCGAACATT
>BP00628_DIFrag52-102_insertion87
TCGGATTAGAGTTCTCTCGTCTCCACGATGCAATGTTCAGCACGGCAATCTCGGTAGTGA
AACGTCACGCTATTTGTCTGATCTCTTCACCACCTTGGTAGACCTGAAATGGAGGTGGAA
CCTGTTTATATTCAGCGGGAGACCGGGGTCTCTGAGCATCCTGACTTATACAGTTGCTTG
GCTCTTTATGGCTTCTATGTGGTGGGGGAGACGGGGAAATCCCGAACATT
>BP00628_DIFrag52-102_insertion88
TCGGATTAGAGTTCTCTCGTCTCCACGATGCAATGTTCAGCACGGCAATCTCGGTAGTGA
AACGTCACGCTATTTGTCTGATCTCTTCACCACCTTGGTAGACCTGAAATGGAGGTGGAA
CCTGTTTATATTCATCAGCGGGAGACCGGGGTCTCTGAGCCTGACTTATACAGTTGCTTG
GCTCTTTATGGCTTCTATGTGGTGGGGGAGACGGGGAAATCCCGAACATT
>BP00628_DIFrag52-102_insertion89
TCGGATTAGAGTTCTCTCGTCTCCACGATGCAATGTTCAGCACGGCAATCTCGGTAGTGA
AACGTCACGCTATTTGTCTGATCTCTTCACCACCTTGGTAGACCTGAAATGGAGGTGGAA
CCTGTTTATATTCATCCTGAGCGGGAGACCGGGGTCTCTGAGCACTTATACAGTTGCTTG
GCTCTTTATGGCTTCTATGTGGTGGGGGAGACGGGGAAATCCCGAACATT
>BP00628_DIFrag52-102_insertion90
TCGGATTAGAGTTCTCTCGTCTCCACGATGCAATGTTCAGCACGGCAATCTCGGTAGTGA
AACGTCACGCTATTTGTCTGATCTCTTCACCACCTTGGTAGACCTGAAATGGAGGTGGAA
CCTGTTTATATTCATCCTGACTAGCGGGAGACCGGGGTCTCTGAGCTATACAGTTGCTTG
GCTCTTTATGGCTTCTATGTGGTGGGGGAGACGGGGAAATCCCGAACATT
>BP00628_DIFrag52-102_insertion91
TCGGATTAGAGTTCTCTCGTCTCCACGATGCAATGTTCAGCACGGCAATCTCGGTAGTGA
AACGTCACGCTATTTGTCTGATCTCTTCACCACCTTGGTAGACCTGAAATGGAGGTGGAA
CCTGTTTATATTCATCCTGACTTATAGCGGGAGACCGGGGTCTCTGAGCACAGTTGCTTG
GCTCTTTATGGCTTCTATGTGGTGGGGGAGACGGGGAAATCCCGAACATT
>BP00628_DIFrag52-102_insertion92
TCGGATTAGAGTTCTCTCGTCTCCACGATGCAATGTTCAGCACGGCAATCTCGGTAGTGA
AACGTCACGCTATTTGTCTGATCTCTTCACCACCTTGGTAGACCTGAAATGGAGGTGGAA
CCTGTTTATATTCATCCTGACTTATACAAGCGGGAGACCGGGGTCTCTGAGCGTTGCTTG
GCTCTTTATGGCTTCTATGTGGTGGGGGAGACGGGGAAATCCCGAACATT
>BP00628_DIFrag52-102_insertion93
TCGGATTAGAGTTCTCTCGTCTCCACGATGCAATGTTCAGCACGGCAATCTCGGTAGTGA
AACGTCACGCTATTTGTCTGATCTCTTCACCACCTTGGTAGACCTGAAATGGAGGTGGAA
CCTGTTTATATTCATCCTGACTTATACAGTTAGCGGGAGACCGGGGTCTCTGAGCGCTTG
GCTCTTTATGGCTTCTATGTGGTGGGGGAGACGGGGAAATCCCGAACATT
>BP00628_DIFrag52-102_insertion94
TCGGATTAGAGTTCTCTCGTCTCCACGATGCAATGTTCAGCACGGCAATCTCGGTAGTGA
AACGTCACGCTATTTGTCTGATCTCTTCACCACCTTGGTAGACCTGAAATGGAGGTGGAA
CCTGTTTATATTCATCCTGACTTATACAGTTGCTAGCGGGAGACCGGGGTCTCTGAGCTG
GCTCTTTATGGCTTCTATGTGGTGGGGGAGACGGGGAAATCCCGAACATT
>BP00628_DIFrag52-102_insertion95
TCGGATTAGAGTTCTCTCGTCTCCACGATGCAATGTTCAGCACGGCAATCTCGGTAGTGA
AACGTCACGCTATTTGTCTGATCTCTTCACCACCTTGGTAGACCTGAAATGGAGGTGGAA
CCTGTTTATATTCATCCTGACTTATACAGTTGCTTGGAGCGGGAGACCGGGGTCTCTGAG
CCTCTTTATGGCTTCTATGTGGTGGGGGAGACGGGGAAATCCCGAACATT
>BP00628_DIFrag52-102_insertion96
TCGGATTAGAGTTCTCTCGTCTCCACGATGCAATGTTCAGCACGGCAATCTCGGTAGTGA
AACGTCACGCTATTTGTCTGATCTCTTCACCACCTTGGTAGACCTGAAATGGAGGTGGAA
CCTGTTTATATTCATCCTGACTTATACAGTTGCTTGGCTCAGCGGGAGACCGGGGTCTCT
GAGCTTTATGGCTTCTATGTGGTGGGGGAGACGGGGAAATCCCGAACATT
>BP00628_DIFrag52-102_insertion97
TCGGATTAGAGTTCTCTCGTCTCCACGATGCAATGTTCAGCACGGCAATCTCGGTAGTGA
AACGTCACGCTATTTGTCTGATCTCTTCACCACCTTGGTAGACCTGAAATGGAGGTGGAA
CCTGTTTATATTCATCCTGACTTATACAGTTGCTTGGCTCTTTAGCGGGAGACCGGGGTC
TCTGAGCATGGCTTCTATGTGGTGGGGGAGACGGGGAAATCCCGAACATT
>BP00628_DIFrag52-102_insertion98
TCGGATTAGAGTTCTCTCGTCTCCACGATGCAATGTTCAGCACGGCAATCTCGGTAGTGA
AACGTCACGCTATTTGTCTGATCTCTTCACCACCTTGGTAGACCTGAAATGGAGGTGGAA
CCTGTTTATATTCATCCTGACTTATACAGTTGCTTGGCTCTTTATGAGCGGGAGACCGGG
GTCTCTGAGCGCTTCTATGTGGTGGGGGAGACGGGGAAATCCCGAACATT
>BP00628_DIFrag52-102_insertion99
TCGGATTAGAGTTCTCTCGTCTCCACGATGCAATGTTCAGCACGGCAATCTCGGTAGTGA
AACGTCACGCTATTTGTCTGATCTCTTCACCACCTTGGTAGACCTGAAATGGAGGTGGAA
CCTGTTTATATTCATCCTGACTTATACAGTTGCTTGGCTCTTTATGGCTAGCGGGAGACC
GGGGTCTCTGAGCTCTATGTGGTGGGGGAGACGGGGAAATCCCGAACATT
>BP00628_DIFrag52-102_insertion100
TCGGATTAGAGTTCTCTCGTCTCCACGATGCAATGTTCAGCACGGCAATCTCGGTAGTGA
AACGTCACGCTATTTGTCTGATCTCTTCACCACCTTGGTAGACCTGAAATGGAGGTGGAA
CCTGTTTATATTCATCCTGACTTATACAGTTGCTTGGCTCTTTATGGCTTCTAGCGGGAG
ACCGGGGTCTCTGAGCATGTGGTGGGGGAGACGGGGAAATCCCGAACATT
>BP00628_DIFrag52-102_insertion101
TCGGATTAGAGTTCTCTCGTCTCCACGATGCAATGTTCAGCACGGCAATCTCGGTAGTGA
AACGTCACGCTATTTGTCTGATCTCTTCACCACCTTGGTAGACCTGAAATGGAGGTGGAA
CCTGTTTATATTCATCCTGACTTATACAGTTGCTTGGCTCTTTATGGCTTCTATGAGCGG
GAGACCGGGGTCTCTGAGCTGGTGGGGGAGACGGGGAAATCCCGAACATT
>BP00628_DIFrag52-102_insertion102
TCGGATTAGAGTTCTCTCGTCTCCACGATGCAATGTTCAGCACGGCAATCTCGGTAGTGA
AACGTCACGCTATTTGTCTGATCTCTTCACCACCTTGGTAGACCTGAAATGGAGGTGGAA
CCTGTTTATATTCATCCTGACTTATACAGTTGCTTGGCTCTTTATGGCTTCTATGTGGAG
CGGGAGACCGGGGTCTCTGAGCTGGGGGAGACGGGGAAATCCCGAACATT
>BP00628_DIFrag103-153_insertion103
CCGAGAGTTAAGGCCACCGTCTCCGTGGAGCGGGAGACCGGGGTCTCTGAGCGTTATAGC
CTATACTAGAGGTGATCTGAATAAAGACTATAAGGACGACGATGACAAAGCTCATGTAGG
GAATTATACTCCTTGCGTCGCTAACGTCTACAATTTTCCTTCTGCCTTTCTGTTCTTCAT
AGAGACTGAGGCTACCATTGGGTATGGGAGACGTAATGCAACTATCAAGC
>BP00628_DIFrag103-153_insertion104
CCGAGAGTTAAGGCCACCGTCTCCGTGGGTTAGCGGGAGACCGGGGTCTCTGAGCATAGC
CTATACTAGAGGTGATCTGAATAAAGACTATAAGGACGACGATGACAAAGCTCATGTAGG
GAATTATACTCCTTGCGTCGCTAACGTCTACAATTTTCCTTCTGCCTTTCTGTTCTTCAT
AGAGACTGAGGCTACCATTGGGTATGGGAGACGTAATGCAACTATCAAGC
>BP00628_DIFrag103-153_insertion105
CCGAGAGTTAAGGCCACCGTCTCCGTGGGTTATAAGCGGGAGACCGGGGTCTCTGAGCGC
CTATACTAGAGGTGATCTGAATAAAGACTATAAGGACGACGATGACAAAGCTCATGTAGG
GAATTATACTCCTTGCGTCGCTAACGTCTACAATTTTCCTTCTGCCTTTCTGTTCTTCAT
AGAGACTGAGGCTACCATTGGGTATGGGAGACGTAATGCAACTATCAAGC
>BP00628_DIFrag103-153_insertion106
CCGAGAGTTAAGGCCACCGTCTCCGTGGGTTATAGCCAGCGGGAGACCGGGGTCTCTGAG
CTATACTAGAGGTGATCTGAATAAAGACTATAAGGACGACGATGACAAAGCTCATGTAGG
GAATTATACTCCTTGCGTCGCTAACGTCTACAATTTTCCTTCTGCCTTTCTGTTCTTCAT
AGAGACTGAGGCTACCATTGGGTATGGGAGACGTAATGCAACTATCAAGC
>BP00628_DIFrag103-153_insertion107
CCGAGAGTTAAGGCCACCGTCTCCGTGGGTTATAGCCTATAGCGGGAGACCGGGGTCTCT
GAGCACTAGAGGTGATCTGAATAAAGACTATAAGGACGACGATGACAAAGCTCATGTAGG
GAATTATACTCCTTGCGTCGCTAACGTCTACAATTTTCCTTCTGCCTTTCTGTTCTTCAT
AGAGACTGAGGCTACCATTGGGTATGGGAGACGTAATGCAACTATCAAGC
>BP00628_DIFrag103-153_insertion108
CCGAGAGTTAAGGCCACCGTCTCCGTGGGTTATAGCCTATACTAGCGGGAGACCGGGGTC
TCTGAGCAGAGGTGATCTGAATAAAGACTATAAGGACGACGATGACAAAGCTCATGTAGG
GAATTATACTCCTTGCGTCGCTAACGTCTACAATTTTCCTTCTGCCTTTCTGTTCTTCAT
AGAGACTGAGGCTACCATTGGGTATGGGAGACGTAATGCAACTATCAAGC
>BP00628_DIFrag103-153_insertion109
CCGAGAGTTAAGGCCACCGTCTCCGTGGGTTATAGCCTATACTAGAAGCGGGAGACCGGG
GTCTCTGAGCGGTGATCTGAATAAAGACTATAAGGACGACGATGACAAAGCTCATGTAGG
GAATTATACTCCTTGCGTCGCTAACGTCTACAATTTTCCTTCTGCCTTTCTGTTCTTCAT
AGAGACTGAGGCTACCATTGGGTATGGGAGACGTAATGCAACTATCAAGC
>BP00628_DIFrag103-153_insertion110
CCGAGAGTTAAGGCCACCGTCTCCGTGGGTTATAGCCTATACTAGAGGTAGCGGGAGACC
GGGGTCTCTGAGCGATCTGAATAAAGACTATAAGGACGACGATGACAAAGCTCATGTAGG
GAATTATACTCCTTGCGTCGCTAACGTCTACAATTTTCCTTCTGCCTTTCTGTTCTTCAT
AGAGACTGAGGCTACCATTGGGTATGGGAGACGTAATGCAACTATCAAGC
>BP00628_DIFrag103-153_insertion111
CCGAGAGTTAAGGCCACCGTCTCCGTGGGTTATAGCCTATACTAGAGGTGATAGCGGGAG
ACCGGGGTCTCTGAGCCTGAATAAAGACTATAAGGACGACGATGACAAAGCTCATGTAGG
GAATTATACTCCTTGCGTCGCTAACGTCTACAATTTTCCTTCTGCCTTTCTGTTCTTCAT
AGAGACTGAGGCTACCATTGGGTATGGGAGACGTAATGCAACTATCAAGC
>BP00628_DIFrag103-153_insertion112
CCGAGAGTTAAGGCCACCGTCTCCGTGGGTTATAGCCTATACTAGAGGTGATCTGAGCGG
GAGACCGGGGTCTCTGAGCAATAAAGACTATAAGGACGACGATGACAAAGCTCATGTAGG
GAATTATACTCCTTGCGTCGCTAACGTCTACAATTTTCCTTCTGCCTTTCTGTTCTTCAT
AGAGACTGAGGCTACCATTGGGTATGGGAGACGTAATGCAACTATCAAGC
>BP00628_DIFrag103-153_insertion113
CCGAGAGTTAAGGCCACCGTCTCCGTGGGTTATAGCCTATACTAGAGGTGATCTGAATAG
CGGGAGACCGGGGTCTCTGAGCAAAGACTATAAGGACGACGATGACAAAGCTCATGTAGG
GAATTATACTCCTTGCGTCGCTAACGTCTACAATTTTCCTTCTGCCTTTCTGTTCTTCAT
AGAGACTGAGGCTACCATTGGGTATGGGAGACGTAATGCAACTATCAAGC
>BP00628_DIFrag103-153_insertion114
CCGAGAGTTAAGGCCACCGTCTCCGTGGGTTATAGCCTATACTAGAGGTGATCTGAATAA
AAGCGGGAGACCGGGGTCTCTGAGCGACTATAAGGACGACGATGACAAAGCTCATGTAGG
GAATTATACTCCTTGCGTCGCTAACGTCTACAATTTTCCTTCTGCCTTTCTGTTCTTCAT
AGAGACTGAGGCTACCATTGGGTATGGGAGACGTAATGCAACTATCAAGC
>BP00628_DIFrag103-153_insertion115
CCGAGAGTTAAGGCCACCGTCTCCGTGGGTTATAGCCTATACTAGAGGTGATCTGAATAA
AGACAGCGGGAGACCGGGGTCTCTGAGCTATAAGGACGACGATGACAAAGCTCATGTAGG
GAATTATACTCCTTGCGTCGCTAACGTCTACAATTTTCCTTCTGCCTTTCTGTTCTTCAT
AGAGACTGAGGCTACCATTGGGTATGGGAGACGTAATGCAACTATCAAGC
>BP00628_DIFrag103-153_insertion116
CCGAGAGTTAAGGCCACCGTCTCCGTGGGTTATAGCCTATACTAGAGGTGATCTGAATAA
AGACTATAGCGGGAGACCGGGGTCTCTGAGCAAGGACGACGATGACAAAGCTCATGTAGG
GAATTATACTCCTTGCGTCGCTAACGTCTACAATTTTCCTTCTGCCTTTCTGTTCTTCAT
AGAGACTGAGGCTACCATTGGGTATGGGAGACGTAATGCAACTATCAAGC
>BP00628_DIFrag103-153_insertion117
CCGAGAGTTAAGGCCACCGTCTCCGTGGGTTATAGCCTATACTAGAGGTGATCTGAATAA
AGACTATAAGAGCGGGAGACCGGGGTCTCTGAGCGACGACGATGACAAAGCTCATGTAGG
GAATTATACTCCTTGCGTCGCTAACGTCTACAATTTTCCTTCTGCCTTTCTGTTCTTCAT
AGAGACTGAGGCTACCATTGGGTATGGGAGACGTAATGCAACTATCAAGC
>BP00628_DIFrag103-153_insertion118
CCGAGAGTTAAGGCCACCGTCTCCGTGGGTTATAGCCTATACTAGAGGTGATCTGAATAA
AGACTATAAGGACAGCGGGAGACCGGGGTCTCTGAGCGACGATGACAAAGCTCATGTAGG
GAATTATACTCCTTGCGTCGCTAACGTCTACAATTTTCCTTCTGCCTTTCTGTTCTTCAT
AGAGACTGAGGCTACCATTGGGTATGGGAGACGTAATGCAACTATCAAGC
>BP00628_DIFrag103-153_insertion119
CCGAGAGTTAAGGCCACCGTCTCCGTGGGTTATAGCCTATACTAGAGGTGATCTGAATAA
AGACTATAAGGACGACAGCGGGAGACCGGGGTCTCTGAGCGATGACAAAGCTCATGTAGG
GAATTATACTCCTTGCGTCGCTAACGTCTACAATTTTCCTTCTGCCTTTCTGTTCTTCAT
AGAGACTGAGGCTACCATTGGGTATGGGAGACGTAATGCAACTATCAAGC
>BP00628_DIFrag103-153_insertion120
CCGAGAGTTAAGGCCACCGTCTCCGTGGGTTATAGCCTATACTAGAGGTGATCTGAATAA
AGACTATAAGGACGACGATAGCGGGAGACCGGGGTCTCTGAGCGACAAAGCTCATGTAGG
GAATTATACTCCTTGCGTCGCTAACGTCTACAATTTTCCTTCTGCCTTTCTGTTCTTCAT
AGAGACTGAGGCTACCATTGGGTATGGGAGACGTAATGCAACTATCAAGC
>BP00628_DIFrag103-153_insertion121
CCGAGAGTTAAGGCCACCGTCTCCGTGGGTTATAGCCTATACTAGAGGTGATCTGAATAA
AGACTATAAGGACGACGATGACAGCGGGAGACCGGGGTCTCTGAGCAAAGCTCATGTAGG
GAATTATACTCCTTGCGTCGCTAACGTCTACAATTTTCCTTCTGCCTTTCTGTTCTTCAT
AGAGACTGAGGCTACCATTGGGTATGGGAGACGTAATGCAACTATCAAGC
>BP00628_DIFrag103-153_insertion122
CCGAGAGTTAAGGCCACCGTCTCCGTGGGTTATAGCCTATACTAGAGGTGATCTGAATAA
AGACTATAAGGACGACGATGACAAAAGCGGGAGACCGGGGTCTCTGAGCGCTCATGTAGG
GAATTATACTCCTTGCGTCGCTAACGTCTACAATTTTCCTTCTGCCTTTCTGTTCTTCAT
AGAGACTGAGGCTACCATTGGGTATGGGAGACGTAATGCAACTATCAAGC
>BP00628_DIFrag103-153_insertion123
CCGAGAGTTAAGGCCACCGTCTCCGTGGGTTATAGCCTATACTAGAGGTGATCTGAATAA
AGACTATAAGGACGACGATGACAAAGCTAGCGGGAGACCGGGGTCTCTGAGCCATGTAGG
GAATTATACTCCTTGCGTCGCTAACGTCTACAATTTTCCTTCTGCCTTTCTGTTCTTCAT
AGAGACTGAGGCTACCATTGGGTATGGGAGACGTAATGCAACTATCAAGC
>BP00628_DIFrag103-153_insertion124
CCGAGAGTTAAGGCCACCGTCTCCGTGGGTTATAGCCTATACTAGAGGTGATCTGAATAA
AGACTATAAGGACGACGATGACAAAGCTCATAGCGGGAGACCGGGGTCTCTGAGCGTAGG
GAATTATACTCCTTGCGTCGCTAACGTCTACAATTTTCCTTCTGCCTTTCTGTTCTTCAT
AGAGACTGAGGCTACCATTGGGTATGGGAGACGTAATGCAACTATCAAGC
>BP00628_DIFrag103-153_insertion125
CCGAGAGTTAAGGCCACCGTCTCCGTGGGTTATAGCCTATACTAGAGGTGATCTGAATAA
AGACTATAAGGACGACGATGACAAAGCTCATGTAAGCGGGAGACCGGGGTCTCTGAGCGG
GAATTATACTCCTTGCGTCGCTAACGTCTACAATTTTCCTTCTGCCTTTCTGTTCTTCAT
AGAGACTGAGGCTACCATTGGGTATGGGAGACGTAATGCAACTATCAAGC
>BP00628_DIFrag103-153_insertion126
CCGAGAGTTAAGGCCACCGTCTCCGTGGGTTATAGCCTATACTAGAGGTGATCTGAATAA
AGACTATAAGGACGACGATGACAAAGCTCATGTAGGGAGCGGGAGACCGGGGTCTCTGAG
CAATTATACTCCTTGCGTCGCTAACGTCTACAATTTTCCTTCTGCCTTTCTGTTCTTCAT
AGAGACTGAGGCTACCATTGGGTATGGGAGACGTAATGCAACTATCAAGC
>BP00628_DIFrag103-153_insertion127
CCGAGAGTTAAGGCCACCGTCTCCGTGGGTTATAGCCTATACTAGAGGTGATCTGAATAA
AGACTATAAGGACGACGATGACAAAGCTCATGTAGGGAATAGCGGGAGACCGGGGTCTCT
GAGCTATACTCCTTGCGTCGCTAACGTCTACAATTTTCCTTCTGCCTTTCTGTTCTTCAT
AGAGACTGAGGCTACCATTGGGTATGGGAGACGTAATGCAACTATCAAGC
>BP00628_DIFrag103-153_insertion128
CCGAGAGTTAAGGCCACCGTCTCCGTGGGTTATAGCCTATACTAGAGGTGATCTGAATAA
AGACTATAAGGACGACGATGACAAAGCTCATGTAGGGAATTATAGCGGGAGACCGGGGTC
TCTGAGCACTCCTTGCGTCGCTAACGTCTACAATTTTCCTTCTGCCTTTCTGTTCTTCAT
AGAGACTGAGGCTACCATTGGGTATGGGAGACGTAATGCAACTATCAAGC
>BP00628_DIFrag103-153_insertion129
CCGAGAGTTAAGGCCACCGTCTCCGTGGGTTATAGCCTATACTAGAGGTGATCTGAATAA
AGACTATAAGGACGACGATGACAAAGCTCATGTAGGGAATTATACTAGCGGGAGACCGGG
GTCTCTGAGCCCTTGCGTCGCTAACGTCTACAATTTTCCTTCTGCCTTTCTGTTCTTCAT
AGAGACTGAGGCTACCATTGGGTATGGGAGACGTAATGCAACTATCAAGC
>BP00628_DIFrag103-153_insertion130
CCGAGAGTTAAGGCCACCGTCTCCGTGGGTTATAGCCTATACTAGAGGTGATCTGAATAA
AGACTATAAGGACGACGATGACAAAGCTCATGTAGGGAATTATACTCCTAGCGGGAGACC
GGGGTCTCTGAGCTGCGTCGCTAACGTCTACAATTTTCCTTCTGCCTTTCTGTTCTTCAT
AGAGACTGAGGCTACCATTGGGTATGGGAGACGTAATGCAACTATCAAGC
>BP00628_DIFrag103-153_insertion131
CCGAGAGTTAAGGCCACCGTCTCCGTGGGTTATAGCCTATACTAGAGGTGATCTGAATAA
AGACTATAAGGACGACGATGACAAAGCTCATGTAGGGAATTATACTCCTTGCAGCGGGAG
ACCGGGGTCTCTGAGCGTCGCTAACGTCTACAATTTTCCTTCTGCCTTTCTGTTCTTCAT
AGAGACTGAGGCTACCATTGGGTATGGGAGACGTAATGCAACTATCAAGC
>BP00628_DIFrag103-153_insertion132
CCGAGAGTTAAGGCCACCGTCTCCGTGGGTTATAGCCTATACTAGAGGTGATCTGAATAA
AGACTATAAGGACGACGATGACAAAGCTCATGTAGGGAATTATACTCCTTGCGTCAGCGG
GAGACCGGGGTCTCTGAGCGCTAACGTCTACAATTTTCCTTCTGCCTTTCTGTTCTTCAT
AGAGACTGAGGCTACCATTGGGTATGGGAGACGTAATGCAACTATCAAGC
>BP00628_DIFrag103-153_insertion133
CCGAGAGTTAAGGCCACCGTCTCCGTGGGTTATAGCCTATACTAGAGGTGATCTGAATAA
AGACTATAAGGACGACGATGACAAAGCTCATGTAGGGAATTATACTCCTTGCGTCGCTAG
CGGGAGACCGGGGTCTCTGAGCAACGTCTACAATTTTCCTTCTGCCTTTCTGTTCTTCAT
AGAGACTGAGGCTACCATTGGGTATGGGAGACGTAATGCAACTATCAAGC
>BP00628_DIFrag103-153_insertion134
CCGAGAGTTAAGGCCACCGTCTCCGTGGGTTATAGCCTATACTAGAGGTGATCTGAATAA
AGACTATAAGGACGACGATGACAAAGCTCATGTAGGGAATTATACTCCTTGCGTCGCTAA
CAGCGGGAGACCGGGGTCTCTGAGCGTCTACAATTTTCCTTCTGCCTTTCTGTTCTTCAT
AGAGACTGAGGCTACCATTGGGTATGGGAGACGTAATGCAACTATCAAGC
>BP00628_DIFrag103-153_insertion135
CCGAGAGTTAAGGCCACCGTCTCCGTGGGTTATAGCCTATACTAGAGGTGATCTGAATAA
AGACTATAAGGACGACGATGACAAAGCTCATGTAGGGAATTATACTCCTTGCGTCGCTAA
CGTCAGCGGGAGACCGGGGTCTCTGAGCTACAATTTTCCTTCTGCCTTTCTGTTCTTCAT
AGAGACTGAGGCTACCATTGGGTATGGGAGACGTAATGCAACTATCAAGC
>BP00628_DIFrag103-153_insertion136
CCGAGAGTTAAGGCCACCGTCTCCGTGGGTTATAGCCTATACTAGAGGTGATCTGAATAA
AGACTATAAGGACGACGATGACAAAGCTCATGTAGGGAATTATACTCCTTGCGTCGCTAA
CGTCTACAGCGGGAGACCGGGGTCTCTGAGCAATTTTCCTTCTGCCTTTCTGTTCTTCAT
AGAGACTGAGGCTACCATTGGGTATGGGAGACGTAATGCAACTATCAAGC
>BP00628_DIFrag103-153_insertion137
CCGAGAGTTAAGGCCACCGTCTCCGTGGGTTATAGCCTATACTAGAGGTGATCTGAATAA
AGACTATAAGGACGACGATGACAAAGCTCATGTAGGGAATTATACTCCTTGCGTCGCTAA
CGTCTACAATAGCGGGAGACCGGGGTCTCTGAGCTTTCCTTCTGCCTTTCTGTTCTTCAT
AGAGACTGAGGCTACCATTGGGTATGGGAGACGTAATGCAACTATCAAGC
>BP00628_DIFrag103-153_insertion138
CCGAGAGTTAAGGCCACCGTCTCCGTGGGTTATAGCCTATACTAGAGGTGATCTGAATAA
AGACTATAAGGACGACGATGACAAAGCTCATGTAGGGAATTATACTCCTTGCGTCGCTAA
CGTCTACAATTTTAGCGGGAGACCGGGGTCTCTGAGCCCTTCTGCCTTTCTGTTCTTCAT
AGAGACTGAGGCTACCATTGGGTATGGGAGACGTAATGCAACTATCAAGC
>BP00628_DIFrag103-153_insertion139
CCGAGAGTTAAGGCCACCGTCTCCGTGGGTTATAGCCTATACTAGAGGTGATCTGAATAA
AGACTATAAGGACGACGATGACAAAGCTCATGTAGGGAATTATACTCCTTGCGTCGCTAA
CGTCTACAATTTTCCTAGCGGGAGACCGGGGTCTCTGAGCTCTGCCTTTCTGTTCTTCAT
AGAGACTGAGGCTACCATTGGGTATGGGAGACGTAATGCAACTATCAAGC
>BP00628_DIFrag103-153_insertion140
CCGAGAGTTAAGGCCACCGTCTCCGTGGGTTATAGCCTATACTAGAGGTGATCTGAATAA
AGACTATAAGGACGACGATGACAAAGCTCATGTAGGGAATTATACTCCTTGCGTCGCTAA
CGTCTACAATTTTCCTTCTAGCGGGAGACCGGGGTCTCTGAGCGCCTTTCTGTTCTTCAT
AGAGACTGAGGCTACCATTGGGTATGGGAGACGTAATGCAACTATCAAGC
>BP00628_DIFrag103-153_insertion141
CCGAGAGTTAAGGCCACCGTCTCCGTGGGTTATAGCCTATACTAGAGGTGATCTGAATAA
AGACTATAAGGACGACGATGACAAAGCTCATGTAGGGAATTATACTCCTTGCGTCGCTAA
CGTCTACAATTTTCCTTCTGCCAGCGGGAGACCGGGGTCTCTGAGCTTTCTGTTCTTCAT
AGAGACTGAGGCTACCATTGGGTATGGGAGACGTAATGCAACTATCAAGC
>BP00628_DIFrag103-153_insertion142
CCGAGAGTTAAGGCCACCGTCTCCGTGGGTTATAGCCTATACTAGAGGTGATCTGAATAA
AGACTATAAGGACGACGATGACAAAGCTCATGTAGGGAATTATACTCCTTGCGTCGCTAA
CGTCTACAATTTTCCTTCTGCCTTTAGCGGGAGACCGGGGTCTCTGAGCCTGTTCTTCAT
AGAGACTGAGGCTACCATTGGGTATGGGAGACGTAATGCAACTATCAAGC
>BP00628_DIFrag103-153_insertion143
CCGAGAGTTAAGGCCACCGTCTCCGTGGGTTATAGCCTATACTAGAGGTGATCTGAATAA
AGACTATAAGGACGACGATGACAAAGCTCATGTAGGGAATTATACTCCTTGCGTCGCTAA
CGTCTACAATTTTCCTTCTGCCTTTCTGAGCGGGAGACCGGGGTCTCTGAGCTTCTTCAT
AGAGACTGAGGCTACCATTGGGTATGGGAGACGTAATGCAACTATCAAGC
>BP00628_DIFrag103-153_insertion144
CCGAGAGTTAAGGCCACCGTCTCCGTGGGTTATAGCCTATACTAGAGGTGATCTGAATAA
AGACTATAAGGACGACGATGACAAAGCTCATGTAGGGAATTATACTCCTTGCGTCGCTAA
CGTCTACAATTTTCCTTCTGCCTTTCTGTTCAGCGGGAGACCGGGGTCTCTGAGCTTCAT
AGAGACTGAGGCTACCATTGGGTATGGGAGACGTAATGCAACTATCAAGC
>BP00628_DIFrag103-153_insertion145
CCGAGAGTTAAGGCCACCGTCTCCGTGGGTTATAGCCTATACTAGAGGTGATCTGAATAA
AGACTATAAGGACGACGATGACAAAGCTCATGTAGGGAATTATACTCCTTGCGTCGCTAA
CGTCTACAATTTTCCTTCTGCCTTTCTGTTCTTCAGCGGGAGACCGGGGTCTCTGAGCAT
AGAGACTGAGGCTACCATTGGGTATGGGAGACGTAATGCAACTATCAAGC
>BP00628_DIFrag103-153_insertion146
CCGAGAGTTAAGGCCACCGTCTCCGTGGGTTATAGCCTATACTAGAGGTGATCTGAATAA
AGACTATAAGGACGACGATGACAAAGCTCATGTAGGGAATTATACTCCTTGCGTCGCTAA
CGTCTACAATTTTCCTTCTGCCTTTCTGTTCTTCATAAGCGGGAGACCGGGGTCTCTGAG
CGAGACTGAGGCTACCATTGGGTATGGGAGACGTAATGCAACTATCAAGC
>BP00628_DIFrag103-153_insertion147
CCGAGAGTTAAGGCCACCGTCTCCGTGGGTTATAGCCTATACTAGAGGTGATCTGAATAA
AGACTATAAGGACGACGATGACAAAGCTCATGTAGGGAATTATACTCCTTGCGTCGCTAA
CGTCTACAATTTTCCTTCTGCCTTTCTGTTCTTCATAGAGAGCGGGAGACCGGGGTCTCT
GAGCACTGAGGCTACCATTGGGTATGGGAGACGTAATGCAACTATCAAGC
>BP00628_DIFrag103-153_insertion148
CCGAGAGTTAAGGCCACCGTCTCCGTGGGTTATAGCCTATACTAGAGGTGATCTGAATAA
AGACTATAAGGACGACGATGACAAAGCTCATGTAGGGAATTATACTCCTTGCGTCGCTAA
CGTCTACAATTTTCCTTCTGCCTTTCTGTTCTTCATAGAGACTAGCGGGAGACCGGGGTC
TCTGAGCGAGGCTACCATTGGGTATGGGAGACGTAATGCAACTATCAAGC
>BP00628_DIFrag103-153_insertion149
CCGAGAGTTAAGGCCACCGTCTCCGTGGGTTATAGCCTATACTAGAGGTGATCTGAATAA
AGACTATAAGGACGACGATGACAAAGCTCATGTAGGGAATTATACTCCTTGCGTCGCTAA
CGTCTACAATTTTCCTTCTGCCTTTCTGTTCTTCATAGAGACTGAGAGCGGGAGACCGGG
GTCTCTGAGCGCTACCATTGGGTATGGGAGACGTAATGCAACTATCAAGC
>BP00628_DIFrag103-153_insertion150
CCGAGAGTTAAGGCCACCGTCTCCGTGGGTTATAGCCTATACTAGAGGTGATCTGAATAA
AGACTATAAGGACGACGATGACAAAGCTCATGTAGGGAATTATACTCCTTGCGTCGCTAA
CGTCTACAATTTTCCTTCTGCCTTTCTGTTCTTCATAGAGACTGAGGCTAGCGGGAGACC
GGGGTCTCTGAGCACCATTGGGTATGGGAGACGTAATGCAACTATCAAGC
>BP00628_DIFrag103-153_insertion151
CCGAGAGTTAAGGCCACCGTCTCCGTGGGTTATAGCCTATACTAGAGGTGATCTGAATAA
AGACTATAAGGACGACGATGACAAAGCTCATGTAGGGAATTATACTCCTTGCGTCGCTAA
CGTCTACAATTTTCCTTCTGCCTTTCTGTTCTTCATAGAGACTGAGGCTACCAGCGGGAG
ACCGGGGTCTCTGAGCATTGGGTATGGGAGACGTAATGCAACTATCAAGC
>BP00628_DIFrag103-153_insertion152
CCGAGAGTTAAGGCCACCGTCTCCGTGGGTTATAGCCTATACTAGAGGTGATCTGAATAA
AGACTATAAGGACGACGATGACAAAGCTCATGTAGGGAATTATACTCCTTGCGTCGCTAA
CGTCTACAATTTTCCTTCTGCCTTTCTGTTCTTCATAGAGACTGAGGCTACCATTAGCGG
GAGACCGGGGTCTCTGAGCGGGTATGGGAGACGTAATGCAACTATCAAGC
>BP00628_DIFrag103-153_insertion153
CCGAGAGTTAAGGCCACCGTCTCCGTGGGTTATAGCCTATACTAGAGGTGATCTGAATAA
AGACTATAAGGACGACGATGACAAAGCTCATGTAGGGAATTATACTCCTTGCGTCGCTAA
CGTCTACAATTTTCCTTCTGCCTTTCTGTTCTTCATAGAGACTGAGGCTACCATTGGGAG
CGGGAGACCGGGGTCTCTGAGCTATGGGAGACGTAATGCAACTATCAAGC
>BP00628_DIFrag154-204_insertion154
TCTCCGTATGTCATCTCCGTCTCCGTATAGCGGGAGACCGGGGTCTCTGAGCGGATACAG
GTATATAACCGACAAATGCCCTGAAGGCATTATTTTGTTTCTCTTTCAATCAATTTTGGG
GTCTATTGTAGATGCATTCCTGATCGGGTGTATGTTTATCAAAATGTCACAGCCTAAGAA
GAGAGCTGAGACTTTGATGTTTTCCGGGAGACGCGTGGCATGAAATTACC
>BP00628_DIFrag154-204_insertion155
TCTCCGTATGTCATCTCCGTCTCCGTATGGAAGCGGGAGACCGGGGTCTCTGAGCTACAG
GTATATAACCGACAAATGCCCTGAAGGCATTATTTTGTTTCTCTTTCAATCAATTTTGGG
GTCTATTGTAGATGCATTCCTGATCGGGTGTATGTTTATCAAAATGTCACAGCCTAAGAA
GAGAGCTGAGACTTTGATGTTTTCCGGGAGACGCGTGGCATGAAATTACC
>BP00628_DIFrag154-204_insertion156
TCTCCGTATGTCATCTCCGTCTCCGTATGGATACAGCGGGAGACCGGGGTCTCTGAGCAG
GTATATAACCGACAAATGCCCTGAAGGCATTATTTTGTTTCTCTTTCAATCAATTTTGGG
GTCTATTGTAGATGCATTCCTGATCGGGTGTATGTTTATCAAAATGTCACAGCCTAAGAA
GAGAGCTGAGACTTTGATGTTTTCCGGGAGACGCGTGGCATGAAATTACC
>BP00628_DIFrag154-204_insertion157
TCTCCGTATGTCATCTCCGTCTCCGTATGGATACAGGAGCGGGAGACCGGGGTCTCTGAG
CTATATAACCGACAAATGCCCTGAAGGCATTATTTTGTTTCTCTTTCAATCAATTTTGGG
GTCTATTGTAGATGCATTCCTGATCGGGTGTATGTTTATCAAAATGTCACAGCCTAAGAA
GAGAGCTGAGACTTTGATGTTTTCCGGGAGACGCGTGGCATGAAATTACC
>BP00628_DIFrag154-204_insertion158
TCTCCGTATGTCATCTCCGTCTCCGTATGGATACAGGTATAGCGGGAGACCGGGGTCTCT
GAGCATAACCGACAAATGCCCTGAAGGCATTATTTTGTTTCTCTTTCAATCAATTTTGGG
GTCTATTGTAGATGCATTCCTGATCGGGTGTATGTTTATCAAAATGTCACAGCCTAAGAA
GAGAGCTGAGACTTTGATGTTTTCCGGGAGACGCGTGGCATGAAATTACC
>BP00628_DIFrag154-204_insertion159
TCTCCGTATGTCATCTCCGTCTCCGTATGGATACAGGTATATAAGCGGGAGACCGGGGTC
TCTGAGCACCGACAAATGCCCTGAAGGCATTATTTTGTTTCTCTTTCAATCAATTTTGGG
GTCTATTGTAGATGCATTCCTGATCGGGTGTATGTTTATCAAAATGTCACAGCCTAAGAA
GAGAGCTGAGACTTTGATGTTTTCCGGGAGACGCGTGGCATGAAATTACC
>BP00628_DIFrag154-204_insertion160
TCTCCGTATGTCATCTCCGTCTCCGTATGGATACAGGTATATAACCAGCGGGAGACCGGG
GTCTCTGAGCGACAAATGCCCTGAAGGCATTATTTTGTTTCTCTTTCAATCAATTTTGGG
GTCTATTGTAGATGCATTCCTGATCGGGTGTATGTTTATCAAAATGTCACAGCCTAAGAA
GAGAGCTGAGACTTTGATGTTTTCCGGGAGACGCGTGGCATGAAATTACC
>BP00628_DIFrag154-204_insertion161
TCTCCGTATGTCATCTCCGTCTCCGTATGGATACAGGTATATAACCGACAGCGGGAGACC
GGGGTCTCTGAGCAAATGCCCTGAAGGCATTATTTTGTTTCTCTTTCAATCAATTTTGGG
GTCTATTGTAGATGCATTCCTGATCGGGTGTATGTTTATCAAAATGTCACAGCCTAAGAA
GAGAGCTGAGACTTTGATGTTTTCCGGGAGACGCGTGGCATGAAATTACC
>BP00628_DIFrag154-204_insertion162
TCTCCGTATGTCATCTCCGTCTCCGTATGGATACAGGTATATAACCGACAAAAGCGGGAG
ACCGGGGTCTCTGAGCTGCCCTGAAGGCATTATTTTGTTTCTCTTTCAATCAATTTTGGG
GTCTATTGTAGATGCATTCCTGATCGGGTGTATGTTTATCAAAATGTCACAGCCTAAGAA
GAGAGCTGAGACTTTGATGTTTTCCGGGAGACGCGTGGCATGAAATTACC
>BP00628_DIFrag154-204_insertion163
TCTCCGTATGTCATCTCCGTCTCCGTATGGATACAGGTATATAACCGACAAATGCAGCGG
GAGACCGGGGTCTCTGAGCCCTGAAGGCATTATTTTGTTTCTCTTTCAATCAATTTTGGG
GTCTATTGTAGATGCATTCCTGATCGGGTGTATGTTTATCAAAATGTCACAGCCTAAGAA
GAGAGCTGAGACTTTGATGTTTTCCGGGAGACGCGTGGCATGAAATTACC
>BP00628_DIFrag154-204_insertion164
TCTCCGTATGTCATCTCCGTCTCCGTATGGATACAGGTATATAACCGACAAATGCCCTAG
CGGGAGACCGGGGTCTCTGAGCGAAGGCATTATTTTGTTTCTCTTTCAATCAATTTTGGG
GTCTATTGTAGATGCATTCCTGATCGGGTGTATGTTTATCAAAATGTCACAGCCTAAGAA
GAGAGCTGAGACTTTGATGTTTTCCGGGAGACGCGTGGCATGAAATTACC
>BP00628_DIFrag154-204_insertion165
TCTCCGTATGTCATCTCCGTCTCCGTATGGATACAGGTATATAACCGACAAATGCCCTGA
AAGCGGGAGACCGGGGTCTCTGAGCGGCATTATTTTGTTTCTCTTTCAATCAATTTTGGG
GTCTATTGTAGATGCATTCCTGATCGGGTGTATGTTTATCAAAATGTCACAGCCTAAGAA
GAGAGCTGAGACTTTGATGTTTTCCGGGAGACGCGTGGCATGAAATTACC
>BP00628_DIFrag154-204_insertion166
TCTCCGTATGTCATCTCCGTCTCCGTATGGATACAGGTATATAACCGACAAATGCCCTGA
AGGCAGCGGGAGACCGGGGTCTCTGAGCATTATTTTGTTTCTCTTTCAATCAATTTTGGG
GTCTATTGTAGATGCATTCCTGATCGGGTGTATGTTTATCAAAATGTCACAGCCTAAGAA
GAGAGCTGAGACTTTGATGTTTTCCGGGAGACGCGTGGCATGAAATTACC
>BP00628_DIFrag154-204_insertion167
TCTCCGTATGTCATCTCCGTCTCCGTATGGATACAGGTATATAACCGACAAATGCCCTGA
AGGCATTAGCGGGAGACCGGGGTCTCTGAGCATTTTGTTTCTCTTTCAATCAATTTTGGG
GTCTATTGTAGATGCATTCCTGATCGGGTGTATGTTTATCAAAATGTCACAGCCTAAGAA
GAGAGCTGAGACTTTGATGTTTTCCGGGAGACGCGTGGCATGAAATTACC
>BP00628_DIFrag154-204_insertion168
TCTCCGTATGTCATCTCCGTCTCCGTATGGATACAGGTATATAACCGACAAATGCCCTGA
AGGCATTATTAGCGGGAGACCGGGGTCTCTGAGCTTGTTTCTCTTTCAATCAATTTTGGG
GTCTATTGTAGATGCATTCCTGATCGGGTGTATGTTTATCAAAATGTCACAGCCTAAGAA
GAGAGCTGAGACTTTGATGTTTTCCGGGAGACGCGTGGCATGAAATTACC
>BP00628_DIFrag154-204_insertion169
TCTCCGTATGTCATCTCCGTCTCCGTATGGATACAGGTATATAACCGACAAATGCCCTGA
AGGCATTATTTTGAGCGGGAGACCGGGGTCTCTGAGCTTTCTCTTTCAATCAATTTTGGG
GTCTATTGTAGATGCATTCCTGATCGGGTGTATGTTTATCAAAATGTCACAGCCTAAGAA
GAGAGCTGAGACTTTGATGTTTTCCGGGAGACGCGTGGCATGAAATTACC
>BP00628_DIFrag154-204_insertion170
TCTCCGTATGTCATCTCCGTCTCCGTATGGATACAGGTATATAACCGACAAATGCCCTGA
AGGCATTATTTTGTTTAGCGGGAGACCGGGGTCTCTGAGCCTCTTTCAATCAATTTTGGG
GTCTATTGTAGATGCATTCCTGATCGGGTGTATGTTTATCAAAATGTCACAGCCTAAGAA
GAGAGCTGAGACTTTGATGTTTTCCGGGAGACGCGTGGCATGAAATTACC
>BP00628_DIFrag154-204_insertion171
TCTCCGTATGTCATCTCCGTCTCCGTATGGATACAGGTATATAACCGACAAATGCCCTGA
AGGCATTATTTTGTTTCTCAGCGGGAGACCGGGGTCTCTGAGCTTTCAATCAATTTTGGG
GTCTATTGTAGATGCATTCCTGATCGGGTGTATGTTTATCAAAATGTCACAGCCTAAGAA
GAGAGCTGAGACTTTGATGTTTTCCGGGAGACGCGTGGCATGAAATTACC
>BP00628_DIFrag154-204_insertion172
TCTCCGTATGTCATCTCCGTCTCCGTATGGATACAGGTATATAACCGACAAATGCCCTGA
AGGCATTATTTTGTTTCTCTTTAGCGGGAGACCGGGGTCTCTGAGCCAATCAATTTTGGG
GTCTATTGTAGATGCATTCCTGATCGGGTGTATGTTTATCAAAATGTCACAGCCTAAGAA
GAGAGCTGAGACTTTGATGTTTTCCGGGAGACGCGTGGCATGAAATTACC
>BP00628_DIFrag154-204_insertion173
TCTCCGTATGTCATCTCCGTCTCCGTATGGATACAGGTATATAACCGACAAATGCCCTGA
AGGCATTATTTTGTTTCTCTTTCAAAGCGGGAGACCGGGGTCTCTGAGCTCAATTTTGGG
GTCTATTGTAGATGCATTCCTGATCGGGTGTATGTTTATCAAAATGTCACAGCCTAAGAA
GAGAGCTGAGACTTTGATGTTTTCCGGGAGACGCGTGGCATGAAATTACC
>BP00628_DIFrag154-204_insertion174
TCTCCGTATGTCATCTCCGTCTCCGTATGGATACAGGTATATAACCGACAAATGCCCTGA
AGGCATTATTTTGTTTCTCTTTCAATCAAGCGGGAGACCGGGGTCTCTGAGCATTTTGGG
GTCTATTGTAGATGCATTCCTGATCGGGTGTATGTTTATCAAAATGTCACAGCCTAAGAA
GAGAGCTGAGACTTTGATGTTTTCCGGGAGACGCGTGGCATGAAATTACC
>BP00628_DIFrag154-204_insertion175
TCTCCGTATGTCATCTCCGTCTCCGTATGGATACAGGTATATAACCGACAAATGCCCTGA
AGGCATTATTTTGTTTCTCTTTCAATCAATTAGCGGGAGACCGGGGTCTCTGAGCTTGGG
GTCTATTGTAGATGCATTCCTGATCGGGTGTATGTTTATCAAAATGTCACAGCCTAAGAA
GAGAGCTGAGACTTTGATGTTTTCCGGGAGACGCGTGGCATGAAATTACC
>BP00628_DIFrag154-204_insertion176
TCTCCGTATGTCATCTCCGTCTCCGTATGGATACAGGTATATAACCGACAAATGCCCTGA
AGGCATTATTTTGTTTCTCTTTCAATCAATTTTGAGCGGGAGACCGGGGTCTCTGAGCGG
GTCTATTGTAGATGCATTCCTGATCGGGTGTATGTTTATCAAAATGTCACAGCCTAAGAA
GAGAGCTGAGACTTTGATGTTTTCCGGGAGACGCGTGGCATGAAATTACC
>BP00628_DIFrag154-204_insertion177
TCTCCGTATGTCATCTCCGTCTCCGTATGGATACAGGTATATAACCGACAAATGCCCTGA
AGGCATTATTTTGTTTCTCTTTCAATCAATTTTGGGGAGCGGGAGACCGGGGTCTCTGAG
CTCTATTGTAGATGCATTCCTGATCGGGTGTATGTTTATCAAAATGTCACAGCCTAAGAA
GAGAGCTGAGACTTTGATGTTTTCCGGGAGACGCGTGGCATGAAATTACC
>BP00628_DIFrag154-204_insertion178
TCTCCGTATGTCATCTCCGTCTCCGTATGGATACAGGTATATAACCGACAAATGCCCTGA
AGGCATTATTTTGTTTCTCTTTCAATCAATTTTGGGGTCTAGCGGGAGACCGGGGTCTCT
GAGCATTGTAGATGCATTCCTGATCGGGTGTATGTTTATCAAAATGTCACAGCCTAAGAA
GAGAGCTGAGACTTTGATGTTTTCCGGGAGACGCGTGGCATGAAATTACC
>BP00628_DIFrag154-204_insertion179
TCTCCGTATGTCATCTCCGTCTCCGTATGGATACAGGTATATAACCGACAAATGCCCTGA
AGGCATTATTTTGTTTCTCTTTCAATCAATTTTGGGGTCTATTAGCGGGAGACCGGGGTC
TCTGAGCGTAGATGCATTCCTGATCGGGTGTATGTTTATCAAAATGTCACAGCCTAAGAA
GAGAGCTGAGACTTTGATGTTTTCCGGGAGACGCGTGGCATGAAATTACC
>BP00628_DIFrag154-204_insertion180
TCTCCGTATGTCATCTCCGTCTCCGTATGGATACAGGTATATAACCGACAAATGCCCTGA
AGGCATTATTTTGTTTCTCTTTCAATCAATTTTGGGGTCTATTGTAAGCGGGAGACCGGG
GTCTCTGAGCGATGCATTCCTGATCGGGTGTATGTTTATCAAAATGTCACAGCCTAAGAA
GAGAGCTGAGACTTTGATGTTTTCCGGGAGACGCGTGGCATGAAATTACC
>BP00628_DIFrag154-204_insertion181
TCTCCGTATGTCATCTCCGTCTCCGTATGGATACAGGTATATAACCGACAAATGCCCTGA
AGGCATTATTTTGTTTCTCTTTCAATCAATTTTGGGGTCTATTGTAGATAGCGGGAGACC
GGGGTCTCTGAGCGCATTCCTGATCGGGTGTATGTTTATCAAAATGTCACAGCCTAAGAA
GAGAGCTGAGACTTTGATGTTTTCCGGGAGACGCGTGGCATGAAATTACC
>BP00628_DIFrag154-204_insertion182
TCTCCGTATGTCATCTCCGTCTCCGTATGGATACAGGTATATAACCGACAAATGCCCTGA
AGGCATTATTTTGTTTCTCTTTCAATCAATTTTGGGGTCTATTGTAGATGCAAGCGGGAG
ACCGGGGTCTCTGAGCTTCCTGATCGGGTGTATGTTTATCAAAATGTCACAGCCTAAGAA
GAGAGCTGAGACTTTGATGTTTTCCGGGAGACGCGTGGCATGAAATTACC
>BP00628_DIFrag154-204_insertion183
TCTCCGTATGTCATCTCCGTCTCCGTATGGATACAGGTATATAACCGACAAATGCCCTGA
AGGCATTATTTTGTTTCTCTTTCAATCAATTTTGGGGTCTATTGTAGATGCATTCAGCGG
GAGACCGGGGTCTCTGAGCCTGATCGGGTGTATGTTTATCAAAATGTCACAGCCTAAGAA
GAGAGCTGAGACTTTGATGTTTTCCGGGAGACGCGTGGCATGAAATTACC
>BP00628_DIFrag154-204_insertion184
TCTCCGTATGTCATCTCCGTCTCCGTATGGATACAGGTATATAACCGACAAATGCCCTGA
AGGCATTATTTTGTTTCTCTTTCAATCAATTTTGGGGTCTATTGTAGATGCATTCCTGAG
CGGGAGACCGGGGTCTCTGAGCATCGGGTGTATGTTTATCAAAATGTCACAGCCTAAGAA
GAGAGCTGAGACTTTGATGTTTTCCGGGAGACGCGTGGCATGAAATTACC
>BP00628_DIFrag154-204_insertion185
TCTCCGTATGTCATCTCCGTCTCCGTATGGATACAGGTATATAACCGACAAATGCCCTGA
AGGCATTATTTTGTTTCTCTTTCAATCAATTTTGGGGTCTATTGTAGATGCATTCCTGAT
CAGCGGGAGACCGGGGTCTCTGAGCGGGTGTATGTTTATCAAAATGTCACAGCCTAAGAA
GAGAGCTGAGACTTTGATGTTTTCCGGGAGACGCGTGGCATGAAATTACC
>BP00628_DIFrag154-204_insertion186
TCTCCGTATGTCATCTCCGTCTCCGTATGGATACAGGTATATAACCGACAAATGCCCTGA
AGGCATTATTTTGTTTCTCTTTCAATCAATTTTGGGGTCTATTGTAGATGCATTCCTGAT
CGGGAGCGGGAGACCGGGGTCTCTGAGCTGTATGTTTATCAAAATGTCACAGCCTAAGAA
GAGAGCTGAGACTTTGATGTTTTCCGGGAGACGCGTGGCATGAAATTACC
>BP00628_DIFrag154-204_insertion187
TCTCCGTATGTCATCTCCGTCTCCGTATGGATACAGGTATATAACCGACAAATGCCCTGA
AGGCATTATTTTGTTTCTCTTTCAATCAATTTTGGGGTCTATTGTAGATGCATTCCTGAT
CGGGTGTAGCGGGAGACCGGGGTCTCTGAGCATGTTTATCAAAATGTCACAGCCTAAGAA
GAGAGCTGAGACTTTGATGTTTTCCGGGAGACGCGTGGCATGAAATTACC
>BP00628_DIFrag154-204_insertion188
TCTCCGTATGTCATCTCCGTCTCCGTATGGATACAGGTATATAACCGACAAATGCCCTGA
AGGCATTATTTTGTTTCTCTTTCAATCAATTTTGGGGTCTATTGTAGATGCATTCCTGAT
CGGGTGTATGAGCGGGAGACCGGGGTCTCTGAGCTTTATCAAAATGTCACAGCCTAAGAA
GAGAGCTGAGACTTTGATGTTTTCCGGGAGACGCGTGGCATGAAATTACC
>BP00628_DIFrag154-204_insertion189
TCTCCGTATGTCATCTCCGTCTCCGTATGGATACAGGTATATAACCGACAAATGCCCTGA
AGGCATTATTTTGTTTCTCTTTCAATCAATTTTGGGGTCTATTGTAGATGCATTCCTGAT
CGGGTGTATGTTTAGCGGGAGACCGGGGTCTCTGAGCATCAAAATGTCACAGCCTAAGAA
GAGAGCTGAGACTTTGATGTTTTCCGGGAGACGCGTGGCATGAAATTACC
>BP00628_DIFrag154-204_insertion190
TCTCCGTATGTCATCTCCGTCTCCGTATGGATACAGGTATATAACCGACAAATGCCCTGA
AGGCATTATTTTGTTTCTCTTTCAATCAATTTTGGGGTCTATTGTAGATGCATTCCTGAT
CGGGTGTATGTTTATCAGCGGGAGACCGGGGTCTCTGAGCAAAATGTCACAGCCTAAGAA
GAGAGCTGAGACTTTGATGTTTTCCGGGAGACGCGTGGCATGAAATTACC
>BP00628_DIFrag154-204_insertion191
TCTCCGTATGTCATCTCCGTCTCCGTATGGATACAGGTATATAACCGACAAATGCCCTGA
AGGCATTATTTTGTTTCTCTTTCAATCAATTTTGGGGTCTATTGTAGATGCATTCCTGAT
CGGGTGTATGTTTATCAAAAGCGGGAGACCGGGGTCTCTGAGCATGTCACAGCCTAAGAA
GAGAGCTGAGACTTTGATGTTTTCCGGGAGACGCGTGGCATGAAATTACC
>BP00628_DIFrag154-204_insertion192
TCTCCGTATGTCATCTCCGTCTCCGTATGGATACAGGTATATAACCGACAAATGCCCTGA
AGGCATTATTTTGTTTCTCTTTCAATCAATTTTGGGGTCTATTGTAGATGCATTCCTGAT
CGGGTGTATGTTTATCAAAATGAGCGGGAGACCGGGGTCTCTGAGCTCACAGCCTAAGAA
GAGAGCTGAGACTTTGATGTTTTCCGGGAGACGCGTGGCATGAAATTACC
>BP00628_DIFrag154-204_insertion193
TCTCCGTATGTCATCTCCGTCTCCGTATGGATACAGGTATATAACCGACAAATGCCCTGA
AGGCATTATTTTGTTTCTCTTTCAATCAATTTTGGGGTCTATTGTAGATGCATTCCTGAT
CGGGTGTATGTTTATCAAAATGTCAAGCGGGAGACCGGGGTCTCTGAGCCAGCCTAAGAA
GAGAGCTGAGACTTTGATGTTTTCCGGGAGACGCGTGGCATGAAATTACC
>BP00628_DIFrag154-204_insertion194
TCTCCGTATGTCATCTCCGTCTCCGTATGGATACAGGTATATAACCGACAAATGCCCTGA
AGGCATTATTTTGTTTCTCTTTCAATCAATTTTGGGGTCTATTGTAGATGCATTCCTGAT
CGGGTGTATGTTTATCAAAATGTCACAGAGCGGGAGACCGGGGTCTCTGAGCCCTAAGAA
GAGAGCTGAGACTTTGATGTTTTCCGGGAGACGCGTGGCATGAAATTACC
>BP00628_DIFrag154-204_insertion195
TCTCCGTATGTCATCTCCGTCTCCGTATGGATACAGGTATATAACCGACAAATGCCCTGA
AGGCATTATTTTGTTTCTCTTTCAATCAATTTTGGGGTCTATTGTAGATGCATTCCTGAT
CGGGTGTATGTTTATCAAAATGTCACAGCCTAGCGGGAGACCGGGGTCTCTGAGCAAGAA
GAGAGCTGAGACTTTGATGTTTTCCGGGAGACGCGTGGCATGAAATTACC
>BP00628_DIFrag154-204_insertion196
TCTCCGTATGTCATCTCCGTCTCCGTATGGATACAGGTATATAACCGACAAATGCCCTGA
AGGCATTATTTTGTTTCTCTTTCAATCAATTTTGGGGTCTATTGTAGATGCATTCCTGAT
CGGGTGTATGTTTATCAAAATGTCACAGCCTAAGAGCGGGAGACCGGGGTCTCTGAGCAA
GAGAGCTGAGACTTTGATGTTTTCCGGGAGACGCGTGGCATGAAATTACC
>BP00628_DIFrag154-204_insertion197
TCTCCGTATGTCATCTCCGTCTCCGTATGGATACAGGTATATAACCGACAAATGCCCTGA
AGGCATTATTTTGTTTCTCTTTCAATCAATTTTGGGGTCTATTGTAGATGCATTCCTGAT
CGGGTGTATGTTTATCAAAATGTCACAGCCTAAGAAGAGCGGGAGACCGGGGTCTCTGAG
CAGAGCTGAGACTTTGATGTTTTCCGGGAGACGCGTGGCATGAAATTACC
>BP00628_DIFrag154-204_insertion198
TCTCCGTATGTCATCTCCGTCTCCGTATGGATACAGGTATATAACCGACAAATGCCCTGA
AGGCATTATTTTGTTTCTCTTTCAATCAATTTTGGGGTCTATTGTAGATGCATTCCTGAT
CGGGTGTATGTTTATCAAAATGTCACAGCCTAAGAAGAGAAGCGGGAGACCGGGGTCTCT
GAGCGCTGAGACTTTGATGTTTTCCGGGAGACGCGTGGCATGAAATTACC
>BP00628_DIFrag154-204_insertion199
TCTCCGTATGTCATCTCCGTCTCCGTATGGATACAGGTATATAACCGACAAATGCCCTGA
AGGCATTATTTTGTTTCTCTTTCAATCAATTTTGGGGTCTATTGTAGATGCATTCCTGAT
CGGGTGTATGTTTATCAAAATGTCACAGCCTAAGAAGAGAGCTAGCGGGAGACCGGGGTC
TCTGAGCGAGACTTTGATGTTTTCCGGGAGACGCGTGGCATGAAATTACC
>BP00628_DIFrag154-204_insertion200
TCTCCGTATGTCATCTCCGTCTCCGTATGGATACAGGTATATAACCGACAAATGCCCTGA
AGGCATTATTTTGTTTCTCTTTCAATCAATTTTGGGGTCTATTGTAGATGCATTCCTGAT
CGGGTGTATGTTTATCAAAATGTCACAGCCTAAGAAGAGAGCTGAGAGCGGGAGACCGGG
GTCTCTGAGCACTTTGATGTTTTCCGGGAGACGCGTGGCATGAAATTACC
>BP00628_DIFrag154-204_insertion201
TCTCCGTATGTCATCTCCGTCTCCGTATGGATACAGGTATATAACCGACAAATGCCCTGA
AGGCATTATTTTGTTTCTCTTTCAATCAATTTTGGGGTCTATTGTAGATGCATTCCTGAT
CGGGTGTATGTTTATCAAAATGTCACAGCCTAAGAAGAGAGCTGAGACTAGCGGGAGACC
GGGGTCTCTGAGCTTGATGTTTTCCGGGAGACGCGTGGCATGAAATTACC
>BP00628_DIFrag154-204_insertion202
TCTCCGTATGTCATCTCCGTCTCCGTATGGATACAGGTATATAACCGACAAATGCCCTGA
AGGCATTATTTTGTTTCTCTTTCAATCAATTTTGGGGTCTATTGTAGATGCATTCCTGAT
CGGGTGTATGTTTATCAAAATGTCACAGCCTAAGAAGAGAGCTGAGACTTTGAGCGGGAG
ACCGGGGTCTCTGAGCATGTTTTCCGGGAGACGCGTGGCATGAAATTACC
>BP00628_DIFrag154-204_insertion203
TCTCCGTATGTCATCTCCGTCTCCGTATGGATACAGGTATATAACCGACAAATGCCCTGA
AGGCATTATTTTGTTTCTCTTTCAATCAATTTTGGGGTCTATTGTAGATGCATTCCTGAT
CGGGTGTATGTTTATCAAAATGTCACAGCCTAAGAAGAGAGCTGAGACTTTGATGAGCGG
GAGACCGGGGTCTCTGAGCTTTTCCGGGAGACGCGTGGCATGAAATTACC
>BP00628_DIFrag154-204_insertion204
TCTCCGTATGTCATCTCCGTCTCCGTATGGATACAGGTATATAACCGACAAATGCCCTGA
AGGCATTATTTTGTTTCTCTTTCAATCAATTTTGGGGTCTATTGTAGATGCATTCCTGAT
CGGGTGTATGTTTATCAAAATGTCACAGCCTAAGAAGAGAGCTGAGACTTTGATGTTTAG
CGGGAGACCGGGGTCTCTGAGCTCCGGGAGACGCGTGGCATGAAATTACC
>BP00628_DIFrag205-255_insertion205
TGGCCAGATTAATTCCCCGTCTCCTTCCAGCGGGAGACCGGGGTCTCTGAGCGAGCATGC
TGTCATTAGTATGAGGGATGGAAAATTGACTCTTATGTTCAGAGTAGGGAATCTCCGAAA
TTCACACATGGTCAGTGCCCAAATCCGGTGTAAACTTCTGAAGAGCAGACAGACCCCAGA
AGGGGAGTTTTTGCCTCTTGATCAGCGGAGACGCCATAAAGATGTCCCTC
>BP00628_DIFrag205-255_insertion206
TGGCCAGATTAATTCCCCGTCTCCTTCCGAGAGCGGGAGACCGGGGTCTCTGAGCCATGC
TGTCATTAGTATGAGGGATGGAAAATTGACTCTTATGTTCAGAGTAGGGAATCTCCGAAA
TTCACACATGGTCAGTGCCCAAATCCGGTGTAAACTTCTGAAGAGCAGACAGACCCCAGA
AGGGGAGTTTTTGCCTCTTGATCAGCGGAGACGCCATAAAGATGTCCCTC
>BP00628_DIFrag205-255_insertion207
TGGCCAGATTAATTCCCCGTCTCCTTCCGAGCATAGCGGGAGACCGGGGTCTCTGAGCGC
TGTCATTAGTATGAGGGATGGAAAATTGACTCTTATGTTCAGAGTAGGGAATCTCCGAAA
TTCACACATGGTCAGTGCCCAAATCCGGTGTAAACTTCTGAAGAGCAGACAGACCCCAGA
AGGGGAGTTTTTGCCTCTTGATCAGCGGAGACGCCATAAAGATGTCCCTC
>BP00628_DIFrag205-255_insertion208
TGGCCAGATTAATTCCCCGTCTCCTTCCGAGCATGCTAGCGGGAGACCGGGGTCTCTGAG
CGTCATTAGTATGAGGGATGGAAAATTGACTCTTATGTTCAGAGTAGGGAATCTCCGAAA
TTCACACATGGTCAGTGCCCAAATCCGGTGTAAACTTCTGAAGAGCAGACAGACCCCAGA
AGGGGAGTTTTTGCCTCTTGATCAGCGGAGACGCCATAAAGATGTCCCTC
>BP00628_DIFrag205-255_insertion209
TGGCCAGATTAATTCCCCGTCTCCTTCCGAGCATGCTGTCAGCGGGAGACCGGGGTCTCT
GAGCATTAGTATGAGGGATGGAAAATTGACTCTTATGTTCAGAGTAGGGAATCTCCGAAA
TTCACACATGGTCAGTGCCCAAATCCGGTGTAAACTTCTGAAGAGCAGACAGACCCCAGA
AGGGGAGTTTTTGCCTCTTGATCAGCGGAGACGCCATAAAGATGTCCCTC
>BP00628_DIFrag205-255_insertion210
TGGCCAGATTAATTCCCCGTCTCCTTCCGAGCATGCTGTCATTAGCGGGAGACCGGGGTC
TCTGAGCAGTATGAGGGATGGAAAATTGACTCTTATGTTCAGAGTAGGGAATCTCCGAAA
TTCACACATGGTCAGTGCCCAAATCCGGTGTAAACTTCTGAAGAGCAGACAGACCCCAGA
AGGGGAGTTTTTGCCTCTTGATCAGCGGAGACGCCATAAAGATGTCCCTC
>BP00628_DIFrag205-255_insertion211
TGGCCAGATTAATTCCCCGTCTCCTTCCGAGCATGCTGTCATTAGTAGCGGGAGACCGGG
GTCTCTGAGCATGAGGGATGGAAAATTGACTCTTATGTTCAGAGTAGGGAATCTCCGAAA
TTCACACATGGTCAGTGCCCAAATCCGGTGTAAACTTCTGAAGAGCAGACAGACCCCAGA
AGGGGAGTTTTTGCCTCTTGATCAGCGGAGACGCCATAAAGATGTCCCTC
>BP00628_DIFrag205-255_insertion212
TGGCCAGATTAATTCCCCGTCTCCTTCCGAGCATGCTGTCATTAGTATGAGCGGGAGACC
GGGGTCTCTGAGCAGGGATGGAAAATTGACTCTTATGTTCAGAGTAGGGAATCTCCGAAA
TTCACACATGGTCAGTGCCCAAATCCGGTGTAAACTTCTGAAGAGCAGACAGACCCCAGA
AGGGGAGTTTTTGCCTCTTGATCAGCGGAGACGCCATAAAGATGTCCCTC
>BP00628_DIFrag205-255_insertion213
TGGCCAGATTAATTCCCCGTCTCCTTCCGAGCATGCTGTCATTAGTATGAGGAGCGGGAG
ACCGGGGTCTCTGAGCGATGGAAAATTGACTCTTATGTTCAGAGTAGGGAATCTCCGAAA
TTCACACATGGTCAGTGCCCAAATCCGGTGTAAACTTCTGAAGAGCAGACAGACCCCAGA
AGGGGAGTTTTTGCCTCTTGATCAGCGGAGACGCCATAAAGATGTCCCTC
>BP00628_DIFrag205-255_insertion214
TGGCCAGATTAATTCCCCGTCTCCTTCCGAGCATGCTGTCATTAGTATGAGGGATAGCGG
GAGACCGGGGTCTCTGAGCGGAAAATTGACTCTTATGTTCAGAGTAGGGAATCTCCGAAA
TTCACACATGGTCAGTGCCCAAATCCGGTGTAAACTTCTGAAGAGCAGACAGACCCCAGA
AGGGGAGTTTTTGCCTCTTGATCAGCGGAGACGCCATAAAGATGTCCCTC
>BP00628_DIFrag205-255_insertion215
TGGCCAGATTAATTCCCCGTCTCCTTCCGAGCATGCTGTCATTAGTATGAGGGATGGAAG
CGGGAGACCGGGGTCTCTGAGCAAATTGACTCTTATGTTCAGAGTAGGGAATCTCCGAAA
TTCACACATGGTCAGTGCCCAAATCCGGTGTAAACTTCTGAAGAGCAGACAGACCCCAGA
AGGGGAGTTTTTGCCTCTTGATCAGCGGAGACGCCATAAAGATGTCCCTC
>BP00628_DIFrag205-255_insertion216
TGGCCAGATTAATTCCCCGTCTCCTTCCGAGCATGCTGTCATTAGTATGAGGGATGGAAA
AAGCGGGAGACCGGGGTCTCTGAGCTTGACTCTTATGTTCAGAGTAGGGAATCTCCGAAA
TTCACACATGGTCAGTGCCCAAATCCGGTGTAAACTTCTGAAGAGCAGACAGACCCCAGA
AGGGGAGTTTTTGCCTCTTGATCAGCGGAGACGCCATAAAGATGTCCCTC
>BP00628_DIFrag205-255_insertion217
TGGCCAGATTAATTCCCCGTCTCCTTCCGAGCATGCTGTCATTAGTATGAGGGATGGAAA
ATTGAGCGGGAGACCGGGGTCTCTGAGCACTCTTATGTTCAGAGTAGGGAATCTCCGAAA
TTCACACATGGTCAGTGCCCAAATCCGGTGTAAACTTCTGAAGAGCAGACAGACCCCAGA
AGGGGAGTTTTTGCCTCTTGATCAGCGGAGACGCCATAAAGATGTCCCTC
>BP00628_DIFrag205-255_insertion218
TGGCCAGATTAATTCCCCGTCTCCTTCCGAGCATGCTGTCATTAGTATGAGGGATGGAAA
ATTGACTAGCGGGAGACCGGGGTCTCTGAGCCTTATGTTCAGAGTAGGGAATCTCCGAAA
TTCACACATGGTCAGTGCCCAAATCCGGTGTAAACTTCTGAAGAGCAGACAGACCCCAGA
AGGGGAGTTTTTGCCTCTTGATCAGCGGAGACGCCATAAAGATGTCCCTC
>BP00628_DIFrag205-255_insertion219
TGGCCAGATTAATTCCCCGTCTCCTTCCGAGCATGCTGTCATTAGTATGAGGGATGGAAA
ATTGACTCTTAGCGGGAGACCGGGGTCTCTGAGCATGTTCAGAGTAGGGAATCTCCGAAA
TTCACACATGGTCAGTGCCCAAATCCGGTGTAAACTTCTGAAGAGCAGACAGACCCCAGA
AGGGGAGTTTTTGCCTCTTGATCAGCGGAGACGCCATAAAGATGTCCCTC
>BP00628_DIFrag205-255_insertion220
TGGCCAGATTAATTCCCCGTCTCCTTCCGAGCATGCTGTCATTAGTATGAGGGATGGAAA
ATTGACTCTTATGAGCGGGAGACCGGGGTCTCTGAGCTTCAGAGTAGGGAATCTCCGAAA
TTCACACATGGTCAGTGCCCAAATCCGGTGTAAACTTCTGAAGAGCAGACAGACCCCAGA
AGGGGAGTTTTTGCCTCTTGATCAGCGGAGACGCCATAAAGATGTCCCTC
>BP00628_DIFrag205-255_insertion221
TGGCCAGATTAATTCCCCGTCTCCTTCCGAGCATGCTGTCATTAGTATGAGGGATGGAAA
ATTGACTCTTATGTTCAGCGGGAGACCGGGGTCTCTGAGCAGAGTAGGGAATCTCCGAAA
TTCACACATGGTCAGTGCCCAAATCCGGTGTAAACTTCTGAAGAGCAGACAGACCCCAGA
AGGGGAGTTTTTGCCTCTTGATCAGCGGAGACGCCATAAAGATGTCCCTC
>BP00628_DIFrag205-255_insertion222
TGGCCAGATTAATTCCCCGTCTCCTTCCGAGCATGCTGTCATTAGTATGAGGGATGGAAA
ATTGACTCTTATGTTCAGAAGCGGGAGACCGGGGTCTCTGAGCGTAGGGAATCTCCGAAA
TTCACACATGGTCAGTGCCCAAATCCGGTGTAAACTTCTGAAGAGCAGACAGACCCCAGA
AGGGGAGTTTTTGCCTCTTGATCAGCGGAGACGCCATAAAGATGTCCCTC
>BP00628_DIFrag205-255_insertion223
TGGCCAGATTAATTCCCCGTCTCCTTCCGAGCATGCTGTCATTAGTATGAGGGATGGAAA
ATTGACTCTTATGTTCAGAGTAAGCGGGAGACCGGGGTCTCTGAGCGGGAATCTCCGAAA
TTCACACATGGTCAGTGCCCAAATCCGGTGTAAACTTCTGAAGAGCAGACAGACCCCAGA
AGGGGAGTTTTTGCCTCTTGATCAGCGGAGACGCCATAAAGATGTCCCTC
>BP00628_DIFrag205-255_insertion224
TGGCCAGATTAATTCCCCGTCTCCTTCCGAGCATGCTGTCATTAGTATGAGGGATGGAAA
ATTGACTCTTATGTTCAGAGTAGGGAGCGGGAGACCGGGGTCTCTGAGCAATCTCCGAAA
TTCACACATGGTCAGTGCCCAAATCCGGTGTAAACTTCTGAAGAGCAGACAGACCCCAGA
AGGGGAGTTTTTGCCTCTTGATCAGCGGAGACGCCATAAAGATGTCCCTC
>BP00628_DIFrag205-255_insertion225
TGGCCAGATTAATTCCCCGTCTCCTTCCGAGCATGCTGTCATTAGTATGAGGGATGGAAA
ATTGACTCTTATGTTCAGAGTAGGGAATAGCGGGAGACCGGGGTCTCTGAGCCTCCGAAA
TTCACACATGGTCAGTGCCCAAATCCGGTGTAAACTTCTGAAGAGCAGACAGACCCCAGA
AGGGGAGTTTTTGCCTCTTGATCAGCGGAGACGCCATAAAGATGTCCCTC
>BP00628_DIFrag205-255_insertion226
TGGCCAGATTAATTCCCCGTCTCCTTCCGAGCATGCTGTCATTAGTATGAGGGATGGAAA
ATTGACTCTTATGTTCAGAGTAGGGAATCTCAGCGGGAGACCGGGGTCTCTGAGCCGAAA
TTCACACATGGTCAGTGCCCAAATCCGGTGTAAACTTCTGAAGAGCAGACAGACCCCAGA
AGGGGAGTTTTTGCCTCTTGATCAGCGGAGACGCCATAAAGATGTCCCTC
>BP00628_DIFrag205-255_insertion227
TGGCCAGATTAATTCCCCGTCTCCTTCCGAGCATGCTGTCATTAGTATGAGGGATGGAAA
ATTGACTCTTATGTTCAGAGTAGGGAATCTCCGAAGCGGGAGACCGGGGTCTCTGAGCAA
TTCACACATGGTCAGTGCCCAAATCCGGTGTAAACTTCTGAAGAGCAGACAGACCCCAGA
AGGGGAGTTTTTGCCTCTTGATCAGCGGAGACGCCATAAAGATGTCCCTC
>BP00628_DIFrag205-255_insertion228
TGGCCAGATTAATTCCCCGTCTCCTTCCGAGCATGCTGTCATTAGTATGAGGGATGGAAA
ATTGACTCTTATGTTCAGAGTAGGGAATCTCCGAAATAGCGGGAGACCGGGGTCTCTGAG
CTCACACATGGTCAGTGCCCAAATCCGGTGTAAACTTCTGAAGAGCAGACAGACCCCAGA
AGGGGAGTTTTTGCCTCTTGATCAGCGGAGACGCCATAAAGATGTCCCTC
>BP00628_DIFrag205-255_insertion229
TGGCCAGATTAATTCCCCGTCTCCTTCCGAGCATGCTGTCATTAGTATGAGGGATGGAAA
ATTGACTCTTATGTTCAGAGTAGGGAATCTCCGAAATTCAAGCGGGAGACCGGGGTCTCT
GAGCCACATGGTCAGTGCCCAAATCCGGTGTAAACTTCTGAAGAGCAGACAGACCCCAGA
AGGGGAGTTTTTGCCTCTTGATCAGCGGAGACGCCATAAAGATGTCCCTC
>BP00628_DIFrag205-255_insertion230
TGGCCAGATTAATTCCCCGTCTCCTTCCGAGCATGCTGTCATTAGTATGAGGGATGGAAA
ATTGACTCTTATGTTCAGAGTAGGGAATCTCCGAAATTCACACAGCGGGAGACCGGGGTC
TCTGAGCATGGTCAGTGCCCAAATCCGGTGTAAACTTCTGAAGAGCAGACAGACCCCAGA
AGGGGAGTTTTTGCCTCTTGATCAGCGGAGACGCCATAAAGATGTCCCTC
>BP00628_DIFrag205-255_insertion231
TGGCCAGATTAATTCCCCGTCTCCTTCCGAGCATGCTGTCATTAGTATGAGGGATGGAAA
ATTGACTCTTATGTTCAGAGTAGGGAATCTCCGAAATTCACACATGAGCGGGAGACCGGG
GTCTCTGAGCGTCAGTGCCCAAATCCGGTGTAAACTTCTGAAGAGCAGACAGACCCCAGA
AGGGGAGTTTTTGCCTCTTGATCAGCGGAGACGCCATAAAGATGTCCCTC
>BP00628_DIFrag205-255_insertion232
TGGCCAGATTAATTCCCCGTCTCCTTCCGAGCATGCTGTCATTAGTATGAGGGATGGAAA
ATTGACTCTTATGTTCAGAGTAGGGAATCTCCGAAATTCACACATGGTCAGCGGGAGACC
GGGGTCTCTGAGCAGTGCCCAAATCCGGTGTAAACTTCTGAAGAGCAGACAGACCCCAGA
AGGGGAGTTTTTGCCTCTTGATCAGCGGAGACGCCATAAAGATGTCCCTC
>BP00628_DIFrag205-255_insertion233
TGGCCAGATTAATTCCCCGTCTCCTTCCGAGCATGCTGTCATTAGTATGAGGGATGGAAA
ATTGACTCTTATGTTCAGAGTAGGGAATCTCCGAAATTCACACATGGTCAGTAGCGGGAG
ACCGGGGTCTCTGAGCGCCCAAATCCGGTGTAAACTTCTGAAGAGCAGACAGACCCCAGA
AGGGGAGTTTTTGCCTCTTGATCAGCGGAGACGCCATAAAGATGTCCCTC
>BP00628_DIFrag205-255_insertion234
TGGCCAGATTAATTCCCCGTCTCCTTCCGAGCATGCTGTCATTAGTATGAGGGATGGAAA
ATTGACTCTTATGTTCAGAGTAGGGAATCTCCGAAATTCACACATGGTCAGTGCCAGCGG
GAGACCGGGGTCTCTGAGCCAAATCCGGTGTAAACTTCTGAAGAGCAGACAGACCCCAGA
AGGGGAGTTTTTGCCTCTTGATCAGCGGAGACGCCATAAAGATGTCCCTC
>BP00628_DIFrag205-255_insertion235
TGGCCAGATTAATTCCCCGTCTCCTTCCGAGCATGCTGTCATTAGTATGAGGGATGGAAA
ATTGACTCTTATGTTCAGAGTAGGGAATCTCCGAAATTCACACATGGTCAGTGCCCAAAG
CGGGAGACCGGGGTCTCTGAGCATCCGGTGTAAACTTCTGAAGAGCAGACAGACCCCAGA
AGGGGAGTTTTTGCCTCTTGATCAGCGGAGACGCCATAAAGATGTCCCTC
>BP00628_DIFrag205-255_insertion236
TGGCCAGATTAATTCCCCGTCTCCTTCCGAGCATGCTGTCATTAGTATGAGGGATGGAAA
ATTGACTCTTATGTTCAGAGTAGGGAATCTCCGAAATTCACACATGGTCAGTGCCCAAAT
CAGCGGGAGACCGGGGTCTCTGAGCCGGTGTAAACTTCTGAAGAGCAGACAGACCCCAGA
AGGGGAGTTTTTGCCTCTTGATCAGCGGAGACGCCATAAAGATGTCCCTC
>BP00628_DIFrag205-255_insertion237
TGGCCAGATTAATTCCCCGTCTCCTTCCGAGCATGCTGTCATTAGTATGAGGGATGGAAA
ATTGACTCTTATGTTCAGAGTAGGGAATCTCCGAAATTCACACATGGTCAGTGCCCAAAT
CCGGAGCGGGAGACCGGGGTCTCTGAGCTGTAAACTTCTGAAGAGCAGACAGACCCCAGA
AGGGGAGTTTTTGCCTCTTGATCAGCGGAGACGCCATAAAGATGTCCCTC
>BP00628_DIFrag205-255_insertion238
TGGCCAGATTAATTCCCCGTCTCCTTCCGAGCATGCTGTCATTAGTATGAGGGATGGAAA
ATTGACTCTTATGTTCAGAGTAGGGAATCTCCGAAATTCACACATGGTCAGTGCCCAAAT
CCGGTGTAGCGGGAGACCGGGGTCTCTGAGCAAACTTCTGAAGAGCAGACAGACCCCAGA
AGGGGAGTTTTTGCCTCTTGATCAGCGGAGACGCCATAAAGATGTCCCTC
>BP00628_DIFrag205-255_insertion239
TGGCCAGATTAATTCCCCGTCTCCTTCCGAGCATGCTGTCATTAGTATGAGGGATGGAAA
ATTGACTCTTATGTTCAGAGTAGGGAATCTCCGAAATTCACACATGGTCAGTGCCCAAAT
CCGGTGTAAAAGCGGGAGACCGGGGTCTCTGAGCCTTCTGAAGAGCAGACAGACCCCAGA
AGGGGAGTTTTTGCCTCTTGATCAGCGGAGACGCCATAAAGATGTCCCTC
>BP00628_DIFrag205-255_insertion240
TGGCCAGATTAATTCCCCGTCTCCTTCCGAGCATGCTGTCATTAGTATGAGGGATGGAAA
ATTGACTCTTATGTTCAGAGTAGGGAATCTCCGAAATTCACACATGGTCAGTGCCCAAAT
CCGGTGTAAACTTAGCGGGAGACCGGGGTCTCTGAGCCTGAAGAGCAGACAGACCCCAGA
AGGGGAGTTTTTGCCTCTTGATCAGCGGAGACGCCATAAAGATGTCCCTC
>BP00628_DIFrag205-255_insertion241
TGGCCAGATTAATTCCCCGTCTCCTTCCGAGCATGCTGTCATTAGTATGAGGGATGGAAA
ATTGACTCTTATGTTCAGAGTAGGGAATCTCCGAAATTCACACATGGTCAGTGCCCAAAT
CCGGTGTAAACTTCTGAGCGGGAGACCGGGGTCTCTGAGCAAGAGCAGACAGACCCCAGA
AGGGGAGTTTTTGCCTCTTGATCAGCGGAGACGCCATAAAGATGTCCCTC
>BP00628_DIFrag205-255_insertion242
TGGCCAGATTAATTCCCCGTCTCCTTCCGAGCATGCTGTCATTAGTATGAGGGATGGAAA
ATTGACTCTTATGTTCAGAGTAGGGAATCTCCGAAATTCACACATGGTCAGTGCCCAAAT
CCGGTGTAAACTTCTGAAGAGCGGGAGACCGGGGTCTCTGAGCAGCAGACAGACCCCAGA
AGGGGAGTTTTTGCCTCTTGATCAGCGGAGACGCCATAAAGATGTCCCTC
>BP00628_DIFrag205-255_insertion243
TGGCCAGATTAATTCCCCGTCTCCTTCCGAGCATGCTGTCATTAGTATGAGGGATGGAAA
ATTGACTCTTATGTTCAGAGTAGGGAATCTCCGAAATTCACACATGGTCAGTGCCCAAAT
CCGGTGTAAACTTCTGAAGAGCAGCGGGAGACCGGGGTCTCTGAGCAGACAGACCCCAGA
AGGGGAGTTTTTGCCTCTTGATCAGCGGAGACGCCATAAAGATGTCCCTC
>BP00628_DIFrag205-255_insertion244
TGGCCAGATTAATTCCCCGTCTCCTTCCGAGCATGCTGTCATTAGTATGAGGGATGGAAA
ATTGACTCTTATGTTCAGAGTAGGGAATCTCCGAAATTCACACATGGTCAGTGCCCAAAT
CCGGTGTAAACTTCTGAAGAGCAGAAGCGGGAGACCGGGGTCTCTGAGCCAGACCCCAGA
AGGGGAGTTTTTGCCTCTTGATCAGCGGAGACGCCATAAAGATGTCCCTC
>BP00628_DIFrag205-255_insertion245
TGGCCAGATTAATTCCCCGTCTCCTTCCGAGCATGCTGTCATTAGTATGAGGGATGGAAA
ATTGACTCTTATGTTCAGAGTAGGGAATCTCCGAAATTCACACATGGTCAGTGCCCAAAT
CCGGTGTAAACTTCTGAAGAGCAGACAGAGCGGGAGACCGGGGTCTCTGAGCACCCCAGA
AGGGGAGTTTTTGCCTCTTGATCAGCGGAGACGCCATAAAGATGTCCCTC
>BP00628_DIFrag205-255_insertion246
TGGCCAGATTAATTCCCCGTCTCCTTCCGAGCATGCTGTCATTAGTATGAGGGATGGAAA
ATTGACTCTTATGTTCAGAGTAGGGAATCTCCGAAATTCACACATGGTCAGTGCCCAAAT
CCGGTGTAAACTTCTGAAGAGCAGACAGACCAGCGGGAGACCGGGGTCTCTGAGCCCAGA
AGGGGAGTTTTTGCCTCTTGATCAGCGGAGACGCCATAAAGATGTCCCTC
>BP00628_DIFrag205-255_insertion247
TGGCCAGATTAATTCCCCGTCTCCTTCCGAGCATGCTGTCATTAGTATGAGGGATGGAAA
ATTGACTCTTATGTTCAGAGTAGGGAATCTCCGAAATTCACACATGGTCAGTGCCCAAAT
CCGGTGTAAACTTCTGAAGAGCAGACAGACCCCAAGCGGGAGACCGGGGTCTCTGAGCGA
AGGGGAGTTTTTGCCTCTTGATCAGCGGAGACGCCATAAAGATGTCCCTC
>BP00628_DIFrag205-255_insertion248
TGGCCAGATTAATTCCCCGTCTCCTTCCGAGCATGCTGTCATTAGTATGAGGGATGGAAA
ATTGACTCTTATGTTCAGAGTAGGGAATCTCCGAAATTCACACATGGTCAGTGCCCAAAT
CCGGTGTAAACTTCTGAAGAGCAGACAGACCCCAGAAAGCGGGAGACCGGGGTCTCTGAG
CGGGGAGTTTTTGCCTCTTGATCAGCGGAGACGCCATAAAGATGTCCCTC
>BP00628_DIFrag205-255_insertion249
TGGCCAGATTAATTCCCCGTCTCCTTCCGAGCATGCTGTCATTAGTATGAGGGATGGAAA
ATTGACTCTTATGTTCAGAGTAGGGAATCTCCGAAATTCACACATGGTCAGTGCCCAAAT
CCGGTGTAAACTTCTGAAGAGCAGACAGACCCCAGAAGGGAGCGGGAGACCGGGGTCTCT
GAGCGAGTTTTTGCCTCTTGATCAGCGGAGACGCCATAAAGATGTCCCTC
>BP00628_DIFrag205-255_insertion250
TGGCCAGATTAATTCCCCGTCTCCTTCCGAGCATGCTGTCATTAGTATGAGGGATGGAAA
ATTGACTCTTATGTTCAGAGTAGGGAATCTCCGAAATTCACACATGGTCAGTGCCCAAAT
CCGGTGTAAACTTCTGAAGAGCAGACAGACCCCAGAAGGGGAGAGCGGGAGACCGGGGTC
TCTGAGCTTTTTGCCTCTTGATCAGCGGAGACGCCATAAAGATGTCCCTC
>BP00628_DIFrag205-255_insertion251
TGGCCAGATTAATTCCCCGTCTCCTTCCGAGCATGCTGTCATTAGTATGAGGGATGGAAA
ATTGACTCTTATGTTCAGAGTAGGGAATCTCCGAAATTCACACATGGTCAGTGCCCAAAT
CCGGTGTAAACTTCTGAAGAGCAGACAGACCCCAGAAGGGGAGTTTAGCGGGAGACCGGG
GTCTCTGAGCTTGCCTCTTGATCAGCGGAGACGCCATAAAGATGTCCCTC
>BP00628_DIFrag205-255_insertion252
TGGCCAGATTAATTCCCCGTCTCCTTCCGAGCATGCTGTCATTAGTATGAGGGATGGAAA
ATTGACTCTTATGTTCAGAGTAGGGAATCTCCGAAATTCACACATGGTCAGTGCCCAAAT
CCGGTGTAAACTTCTGAAGAGCAGACAGACCCCAGAAGGGGAGTTTTTGAGCGGGAGACC
GGGGTCTCTGAGCCCTCTTGATCAGCGGAGACGCCATAAAGATGTCCCTC
>BP00628_DIFrag205-255_insertion253
TGGCCAGATTAATTCCCCGTCTCCTTCCGAGCATGCTGTCATTAGTATGAGGGATGGAAA
ATTGACTCTTATGTTCAGAGTAGGGAATCTCCGAAATTCACACATGGTCAGTGCCCAAAT
CCGGTGTAAACTTCTGAAGAGCAGACAGACCCCAGAAGGGGAGTTTTTGCCTAGCGGGAG
ACCGGGGTCTCTGAGCCTTGATCAGCGGAGACGCCATAAAGATGTCCCTC
>BP00628_DIFrag205-255_insertion254
TGGCCAGATTAATTCCCCGTCTCCTTCCGAGCATGCTGTCATTAGTATGAGGGATGGAAA
ATTGACTCTTATGTTCAGAGTAGGGAATCTCCGAAATTCACACATGGTCAGTGCCCAAAT
CCGGTGTAAACTTCTGAAGAGCAGACAGACCCCAGAAGGGGAGTTTTTGCCTCTTAGCGG
GAGACCGGGGTCTCTGAGCGATCAGCGGAGACGCCATAAAGATGTCCCTC
>BP00628_DIFrag205-255_insertion255
TGGCCAGATTAATTCCCCGTCTCCTTCCGAGCATGCTGTCATTAGTATGAGGGATGGAAA
ATTGACTCTTATGTTCAGAGTAGGGAATCTCCGAAATTCACACATGGTCAGTGCCCAAAT
CCGGTGTAAACTTCTGAAGAGCAGACAGACCCCAGAAGGGGAGTTTTTGCCTCTTGATAG
CGGGAGACCGGGGTCTCTGAGCCAGCGGAGACGCCATAAAGATGTCCCTC
>BP00628_DIFrag256-306_insertion256
TAAATCGTGGATGGAGGCGTCTCCTCAGAGCGGGAGACCGGGGTCTCTGAGCCTTGAATT
GGATGTGGGTTTTTCCACAGGCGCCGATCAGCTCTTCCTTGTAAGCCCACTGACCATTTG
CCATGTCATCGACGCTAAAAGTCCCTTTTATGATCTGAGTCAGAGATCTATGCAGACTGA
ACAGTTTGAAGTTGTGGTGATATTGGGGAGACGGGGTCATGTAGTCTACC
>BP00628_DIFrag256-306_insertion257
TAAATCGTGGATGGAGGCGTCTCCTCAGCTTAGCGGGAGACCGGGGTCTCTGAGCGAATT
GGATGTGGGTTTTTCCACAGGCGCCGATCAGCTCTTCCTTGTAAGCCCACTGACCATTTG
CCATGTCATCGACGCTAAAAGTCCCTTTTATGATCTGAGTCAGAGATCTATGCAGACTGA
ACAGTTTGAAGTTGTGGTGATATTGGGGAGACGGGGTCATGTAGTCTACC
>BP00628_DIFrag256-306_insertion258
TAAATCGTGGATGGAGGCGTCTCCTCAGCTTGAAAGCGGGAGACCGGGGTCTCTGAGCTT
GGATGTGGGTTTTTCCACAGGCGCCGATCAGCTCTTCCTTGTAAGCCCACTGACCATTTG
CCATGTCATCGACGCTAAAAGTCCCTTTTATGATCTGAGTCAGAGATCTATGCAGACTGA
ACAGTTTGAAGTTGTGGTGATATTGGGGAGACGGGGTCATGTAGTCTACC
>BP00628_DIFrag256-306_insertion259
TAAATCGTGGATGGAGGCGTCTCCTCAGCTTGAATTGAGCGGGAGACCGGGGTCTCTGAG
CGATGTGGGTTTTTCCACAGGCGCCGATCAGCTCTTCCTTGTAAGCCCACTGACCATTTG
CCATGTCATCGACGCTAAAAGTCCCTTTTATGATCTGAGTCAGAGATCTATGCAGACTGA
ACAGTTTGAAGTTGTGGTGATATTGGGGAGACGGGGTCATGTAGTCTACC
>BP00628_DIFrag256-306_insertion260
TAAATCGTGGATGGAGGCGTCTCCTCAGCTTGAATTGGATAGCGGGAGACCGGGGTCTCT
GAGCGTGGGTTTTTCCACAGGCGCCGATCAGCTCTTCCTTGTAAGCCCACTGACCATTTG
CCATGTCATCGACGCTAAAAGTCCCTTTTATGATCTGAGTCAGAGATCTATGCAGACTGA
ACAGTTTGAAGTTGTGGTGATATTGGGGAGACGGGGTCATGTAGTCTACC
>BP00628_DIFrag256-306_insertion261
TAAATCGTGGATGGAGGCGTCTCCTCAGCTTGAATTGGATGTGAGCGGGAGACCGGGGTC
TCTGAGCGGTTTTTCCACAGGCGCCGATCAGCTCTTCCTTGTAAGCCCACTGACCATTTG
CCATGTCATCGACGCTAAAAGTCCCTTTTATGATCTGAGTCAGAGATCTATGCAGACTGA
ACAGTTTGAAGTTGTGGTGATATTGGGGAGACGGGGTCATGTAGTCTACC
>BP00628_DIFrag256-306_insertion262
TAAATCGTGGATGGAGGCGTCTCCTCAGCTTGAATTGGATGTGGGTAGCGGGAGACCGGG
GTCTCTGAGCTTTTCCACAGGCGCCGATCAGCTCTTCCTTGTAAGCCCACTGACCATTTG
CCATGTCATCGACGCTAAAAGTCCCTTTTATGATCTGAGTCAGAGATCTATGCAGACTGA
ACAGTTTGAAGTTGTGGTGATATTGGGGAGACGGGGTCATGTAGTCTACC
>BP00628_DIFrag256-306_insertion263
TAAATCGTGGATGGAGGCGTCTCCTCAGCTTGAATTGGATGTGGGTTTTAGCGGGAGACC
GGGGTCTCTGAGCTCCACAGGCGCCGATCAGCTCTTCCTTGTAAGCCCACTGACCATTTG
CCATGTCATCGACGCTAAAAGTCCCTTTTATGATCTGAGTCAGAGATCTATGCAGACTGA
ACAGTTTGAAGTTGTGGTGATATTGGGGAGACGGGGTCATGTAGTCTACC
>BP00628_DIFrag256-306_insertion264
TAAATCGTGGATGGAGGCGTCTCCTCAGCTTGAATTGGATGTGGGTTTTTCCAGCGGGAG
ACCGGGGTCTCTGAGCACAGGCGCCGATCAGCTCTTCCTTGTAAGCCCACTGACCATTTG
CCATGTCATCGACGCTAAAAGTCCCTTTTATGATCTGAGTCAGAGATCTATGCAGACTGA
ACAGTTTGAAGTTGTGGTGATATTGGGGAGACGGGGTCATGTAGTCTACC
>BP00628_DIFrag256-306_insertion265
TAAATCGTGGATGGAGGCGTCTCCTCAGCTTGAATTGGATGTGGGTTTTTCCACAAGCGG
GAGACCGGGGTCTCTGAGCGGCGCCGATCAGCTCTTCCTTGTAAGCCCACTGACCATTTG
CCATGTCATCGACGCTAAAAGTCCCTTTTATGATCTGAGTCAGAGATCTATGCAGACTGA
ACAGTTTGAAGTTGTGGTGATATTGGGGAGACGGGGTCATGTAGTCTACC
>BP00628_DIFrag256-306_insertion266
TAAATCGTGGATGGAGGCGTCTCCTCAGCTTGAATTGGATGTGGGTTTTTCCACAGGCAG
CGGGAGACCGGGGTCTCTGAGCGCCGATCAGCTCTTCCTTGTAAGCCCACTGACCATTTG
CCATGTCATCGACGCTAAAAGTCCCTTTTATGATCTGAGTCAGAGATCTATGCAGACTGA
ACAGTTTGAAGTTGTGGTGATATTGGGGAGACGGGGTCATGTAGTCTACC
>BP00628_DIFrag256-306_insertion267
TAAATCGTGGATGGAGGCGTCTCCTCAGCTTGAATTGGATGTGGGTTTTTCCACAGGCGC
CAGCGGGAGACCGGGGTCTCTGAGCGATCAGCTCTTCCTTGTAAGCCCACTGACCATTTG
CCATGTCATCGACGCTAAAAGTCCCTTTTATGATCTGAGTCAGAGATCTATGCAGACTGA
ACAGTTTGAAGTTGTGGTGATATTGGGGAGACGGGGTCATGTAGTCTACC
>BP00628_DIFrag256-306_insertion268
TAAATCGTGGATGGAGGCGTCTCCTCAGCTTGAATTGGATGTGGGTTTTTCCACAGGCGC
CGATAGCGGGAGACCGGGGTCTCTGAGCCAGCTCTTCCTTGTAAGCCCACTGACCATTTG
CCATGTCATCGACGCTAAAAGTCCCTTTTATGATCTGAGTCAGAGATCTATGCAGACTGA
ACAGTTTGAAGTTGTGGTGATATTGGGGAGACGGGGTCATGTAGTCTACC
>BP00628_DIFrag256-306_insertion269
TAAATCGTGGATGGAGGCGTCTCCTCAGCTTGAATTGGATGTGGGTTTTTCCACAGGCGC
CGATCAGAGCGGGAGACCGGGGTCTCTGAGCCTCTTCCTTGTAAGCCCACTGACCATTTG
CCATGTCATCGACGCTAAAAGTCCCTTTTATGATCTGAGTCAGAGATCTATGCAGACTGA
ACAGTTTGAAGTTGTGGTGATATTGGGGAGACGGGGTCATGTAGTCTACC
>BP00628_DIFrag256-306_insertion270
TAAATCGTGGATGGAGGCGTCTCCTCAGCTTGAATTGGATGTGGGTTTTTCCACAGGCGC
CGATCAGCTCAGCGGGAGACCGGGGTCTCTGAGCTTCCTTGTAAGCCCACTGACCATTTG
CCATGTCATCGACGCTAAAAGTCCCTTTTATGATCTGAGTCAGAGATCTATGCAGACTGA
ACAGTTTGAAGTTGTGGTGATATTGGGGAGACGGGGTCATGTAGTCTACC
>BP00628_DIFrag256-306_insertion271
TAAATCGTGGATGGAGGCGTCTCCTCAGCTTGAATTGGATGTGGGTTTTTCCACAGGCGC
CGATCAGCTCTTCAGCGGGAGACCGGGGTCTCTGAGCCTTGTAAGCCCACTGACCATTTG
CCATGTCATCGACGCTAAAAGTCCCTTTTATGATCTGAGTCAGAGATCTATGCAGACTGA
ACAGTTTGAAGTTGTGGTGATATTGGGGAGACGGGGTCATGTAGTCTACC
>BP00628_DIFrag256-306_insertion272
TAAATCGTGGATGGAGGCGTCTCCTCAGCTTGAATTGGATGTGGGTTTTTCCACAGGCGC
CGATCAGCTCTTCCTTAGCGGGAGACCGGGGTCTCTGAGCGTAAGCCCACTGACCATTTG
CCATGTCATCGACGCTAAAAGTCCCTTTTATGATCTGAGTCAGAGATCTATGCAGACTGA
ACAGTTTGAAGTTGTGGTGATATTGGGGAGACGGGGTCATGTAGTCTACC
>BP00628_DIFrag256-306_insertion273
TAAATCGTGGATGGAGGCGTCTCCTCAGCTTGAATTGGATGTGGGTTTTTCCACAGGCGC
CGATCAGCTCTTCCTTGTAAGCGGGAGACCGGGGTCTCTGAGCAGCCCACTGACCATTTG
CCATGTCATCGACGCTAAAAGTCCCTTTTATGATCTGAGTCAGAGATCTATGCAGACTGA
ACAGTTTGAAGTTGTGGTGATATTGGGGAGACGGGGTCATGTAGTCTACC
>BP00628_DIFrag256-306_insertion274
TAAATCGTGGATGGAGGCGTCTCCTCAGCTTGAATTGGATGTGGGTTTTTCCACAGGCGC
CGATCAGCTCTTCCTTGTAAGCAGCGGGAGACCGGGGTCTCTGAGCCCACTGACCATTTG
CCATGTCATCGACGCTAAAAGTCCCTTTTATGATCTGAGTCAGAGATCTATGCAGACTGA
ACAGTTTGAAGTTGTGGTGATATTGGGGAGACGGGGTCATGTAGTCTACC
>BP00628_DIFrag256-306_insertion275
TAAATCGTGGATGGAGGCGTCTCCTCAGCTTGAATTGGATGTGGGTTTTTCCACAGGCGC
CGATCAGCTCTTCCTTGTAAGCCCAAGCGGGAGACCGGGGTCTCTGAGCCTGACCATTTG
CCATGTCATCGACGCTAAAAGTCCCTTTTATGATCTGAGTCAGAGATCTATGCAGACTGA
ACAGTTTGAAGTTGTGGTGATATTGGGGAGACGGGGTCATGTAGTCTACC
>BP00628_DIFrag256-306_insertion276
TAAATCGTGGATGGAGGCGTCTCCTCAGCTTGAATTGGATGTGGGTTTTTCCACAGGCGC
CGATCAGCTCTTCCTTGTAAGCCCACTGAGCGGGAGACCGGGGTCTCTGAGCACCATTTG
CCATGTCATCGACGCTAAAAGTCCCTTTTATGATCTGAGTCAGAGATCTATGCAGACTGA
ACAGTTTGAAGTTGTGGTGATATTGGGGAGACGGGGTCATGTAGTCTACC
>BP00628_DIFrag256-306_insertion277
TAAATCGTGGATGGAGGCGTCTCCTCAGCTTGAATTGGATGTGGGTTTTTCCACAGGCGC
CGATCAGCTCTTCCTTGTAAGCCCACTGACCAGCGGGAGACCGGGGTCTCTGAGCATTTG
CCATGTCATCGACGCTAAAAGTCCCTTTTATGATCTGAGTCAGAGATCTATGCAGACTGA
ACAGTTTGAAGTTGTGGTGATATTGGGGAGACGGGGTCATGTAGTCTACC
>BP00628_DIFrag256-306_insertion278
TAAATCGTGGATGGAGGCGTCTCCTCAGCTTGAATTGGATGTGGGTTTTTCCACAGGCGC
CGATCAGCTCTTCCTTGTAAGCCCACTGACCATTAGCGGGAGACCGGGGTCTCTGAGCTG
CCATGTCATCGACGCTAAAAGTCCCTTTTATGATCTGAGTCAGAGATCTATGCAGACTGA
ACAGTTTGAAGTTGTGGTGATATTGGGGAGACGGGGTCATGTAGTCTACC
>BP00628_DIFrag256-306_insertion279
TAAATCGTGGATGGAGGCGTCTCCTCAGCTTGAATTGGATGTGGGTTTTTCCACAGGCGC
CGATCAGCTCTTCCTTGTAAGCCCACTGACCATTTGCAGCGGGAGACCGGGGTCTCTGAG
CCATGTCATCGACGCTAAAAGTCCCTTTTATGATCTGAGTCAGAGATCTATGCAGACTGA
ACAGTTTGAAGTTGTGGTGATATTGGGGAGACGGGGTCATGTAGTCTACC
>BP00628_DIFrag256-306_insertion280
TAAATCGTGGATGGAGGCGTCTCCTCAGCTTGAATTGGATGTGGGTTTTTCCACAGGCGC
CGATCAGCTCTTCCTTGTAAGCCCACTGACCATTTGCCATAGCGGGAGACCGGGGTCTCT
GAGCGTCATCGACGCTAAAAGTCCCTTTTATGATCTGAGTCAGAGATCTATGCAGACTGA
ACAGTTTGAAGTTGTGGTGATATTGGGGAGACGGGGTCATGTAGTCTACC
>BP00628_DIFrag256-306_insertion281
TAAATCGTGGATGGAGGCGTCTCCTCAGCTTGAATTGGATGTGGGTTTTTCCACAGGCGC
CGATCAGCTCTTCCTTGTAAGCCCACTGACCATTTGCCATGTCAGCGGGAGACCGGGGTC
TCTGAGCATCGACGCTAAAAGTCCCTTTTATGATCTGAGTCAGAGATCTATGCAGACTGA
ACAGTTTGAAGTTGTGGTGATATTGGGGAGACGGGGTCATGTAGTCTACC
>BP00628_DIFrag256-306_insertion282
TAAATCGTGGATGGAGGCGTCTCCTCAGCTTGAATTGGATGTGGGTTTTTCCACAGGCGC
CGATCAGCTCTTCCTTGTAAGCCCACTGACCATTTGCCATGTCATCAGCGGGAGACCGGG
GTCTCTGAGCGACGCTAAAAGTCCCTTTTATGATCTGAGTCAGAGATCTATGCAGACTGA
ACAGTTTGAAGTTGTGGTGATATTGGGGAGACGGGGTCATGTAGTCTACC
>BP00628_DIFrag256-306_insertion283
TAAATCGTGGATGGAGGCGTCTCCTCAGCTTGAATTGGATGTGGGTTTTTCCACAGGCGC
CGATCAGCTCTTCCTTGTAAGCCCACTGACCATTTGCCATGTCATCGACAGCGGGAGACC
GGGGTCTCTGAGCGCTAAAAGTCCCTTTTATGATCTGAGTCAGAGATCTATGCAGACTGA
ACAGTTTGAAGTTGTGGTGATATTGGGGAGACGGGGTCATGTAGTCTACC
>BP00628_DIFrag256-306_insertion284
TAAATCGTGGATGGAGGCGTCTCCTCAGCTTGAATTGGATGTGGGTTTTTCCACAGGCGC
CGATCAGCTCTTCCTTGTAAGCCCACTGACCATTTGCCATGTCATCGACGCTAGCGGGAG
ACCGGGGTCTCTGAGCAAAAGTCCCTTTTATGATCTGAGTCAGAGATCTATGCAGACTGA
ACAGTTTGAAGTTGTGGTGATATTGGGGAGACGGGGTCATGTAGTCTACC
>BP00628_DIFrag256-306_insertion285
TAAATCGTGGATGGAGGCGTCTCCTCAGCTTGAATTGGATGTGGGTTTTTCCACAGGCGC
CGATCAGCTCTTCCTTGTAAGCCCACTGACCATTTGCCATGTCATCGACGCTAAAAGCGG
GAGACCGGGGTCTCTGAGCAGTCCCTTTTATGATCTGAGTCAGAGATCTATGCAGACTGA
ACAGTTTGAAGTTGTGGTGATATTGGGGAGACGGGGTCATGTAGTCTACC
>BP00628_DIFrag256-306_insertion286
TAAATCGTGGATGGAGGCGTCTCCTCAGCTTGAATTGGATGTGGGTTTTTCCACAGGCGC
CGATCAGCTCTTCCTTGTAAGCCCACTGACCATTTGCCATGTCATCGACGCTAAAAGTAG
CGGGAGACCGGGGTCTCTGAGCCCCTTTTATGATCTGAGTCAGAGATCTATGCAGACTGA
ACAGTTTGAAGTTGTGGTGATATTGGGGAGACGGGGTCATGTAGTCTACC
>BP00628_DIFrag256-306_insertion287
TAAATCGTGGATGGAGGCGTCTCCTCAGCTTGAATTGGATGTGGGTTTTTCCACAGGCGC
CGATCAGCTCTTCCTTGTAAGCCCACTGACCATTTGCCATGTCATCGACGCTAAAAGTCC
CAGCGGGAGACCGGGGTCTCTGAGCTTTTATGATCTGAGTCAGAGATCTATGCAGACTGA
ACAGTTTGAAGTTGTGGTGATATTGGGGAGACGGGGTCATGTAGTCTACC
>BP00628_DIFrag256-306_insertion288
TAAATCGTGGATGGAGGCGTCTCCTCAGCTTGAATTGGATGTGGGTTTTTCCACAGGCGC
CGATCAGCTCTTCCTTGTAAGCCCACTGACCATTTGCCATGTCATCGACGCTAAAAGTCC
CTTTAGCGGGAGACCGGGGTCTCTGAGCTATGATCTGAGTCAGAGATCTATGCAGACTGA
ACAGTTTGAAGTTGTGGTGATATTGGGGAGACGGGGTCATGTAGTCTACC
>BP00628_DIFrag256-306_insertion289
TAAATCGTGGATGGAGGCGTCTCCTCAGCTTGAATTGGATGTGGGTTTTTCCACAGGCGC
CGATCAGCTCTTCCTTGTAAGCCCACTGACCATTTGCCATGTCATCGACGCTAAAAGTCC
CTTTTATAGCGGGAGACCGGGGTCTCTGAGCGATCTGAGTCAGAGATCTATGCAGACTGA
ACAGTTTGAAGTTGTGGTGATATTGGGGAGACGGGGTCATGTAGTCTACC
>BP00628_DIFrag256-306_insertion290
TAAATCGTGGATGGAGGCGTCTCCTCAGCTTGAATTGGATGTGGGTTTTTCCACAGGCGC
CGATCAGCTCTTCCTTGTAAGCCCACTGACCATTTGCCATGTCATCGACGCTAAAAGTCC
CTTTTATGATAGCGGGAGACCGGGGTCTCTGAGCCTGAGTCAGAGATCTATGCAGACTGA
ACAGTTTGAAGTTGTGGTGATATTGGGGAGACGGGGTCATGTAGTCTACC
>BP00628_DIFrag256-306_insertion291
TAAATCGTGGATGGAGGCGTCTCCTCAGCTTGAATTGGATGTGGGTTTTTCCACAGGCGC
CGATCAGCTCTTCCTTGTAAGCCCACTGACCATTTGCCATGTCATCGACGCTAAAAGTCC
CTTTTATGATCTGAGCGGGAGACCGGGGTCTCTGAGCAGTCAGAGATCTATGCAGACTGA
ACAGTTTGAAGTTGTGGTGATATTGGGGAGACGGGGTCATGTAGTCTACC
>BP00628_DIFrag256-306_insertion292
TAAATCGTGGATGGAGGCGTCTCCTCAGCTTGAATTGGATGTGGGTTTTTCCACAGGCGC
CGATCAGCTCTTCCTTGTAAGCCCACTGACCATTTGCCATGTCATCGACGCTAAAAGTCC
CTTTTATGATCTGAGTAGCGGGAGACCGGGGTCTCTGAGCCAGAGATCTATGCAGACTGA
ACAGTTTGAAGTTGTGGTGATATTGGGGAGACGGGGTCATGTAGTCTACC
>BP00628_DIFrag256-306_insertion293
TAAATCGTGGATGGAGGCGTCTCCTCAGCTTGAATTGGATGTGGGTTTTTCCACAGGCGC
CGATCAGCTCTTCCTTGTAAGCCCACTGACCATTTGCCATGTCATCGACGCTAAAAGTCC
CTTTTATGATCTGAGTCAGAGCGGGAGACCGGGGTCTCTGAGCAGATCTATGCAGACTGA
ACAGTTTGAAGTTGTGGTGATATTGGGGAGACGGGGTCATGTAGTCTACC
>BP00628_DIFrag256-306_insertion294
TAAATCGTGGATGGAGGCGTCTCCTCAGCTTGAATTGGATGTGGGTTTTTCCACAGGCGC
CGATCAGCTCTTCCTTGTAAGCCCACTGACCATTTGCCATGTCATCGACGCTAAAAGTCC
CTTTTATGATCTGAGTCAGAGAAGCGGGAGACCGGGGTCTCTGAGCTCTATGCAGACTGA
ACAGTTTGAAGTTGTGGTGATATTGGGGAGACGGGGTCATGTAGTCTACC
>BP00628_DIFrag256-306_insertion295
TAAATCGTGGATGGAGGCGTCTCCTCAGCTTGAATTGGATGTGGGTTTTTCCACAGGCGC
CGATCAGCTCTTCCTTGTAAGCCCACTGACCATTTGCCATGTCATCGACGCTAAAAGTCC
CTTTTATGATCTGAGTCAGAGATCTAGCGGGAGACCGGGGTCTCTGAGCATGCAGACTGA
ACAGTTTGAAGTTGTGGTGATATTGGGGAGACGGGGTCATGTAGTCTACC
>BP00628_DIFrag256-306_insertion296
TAAATCGTGGATGGAGGCGTCTCCTCAGCTTGAATTGGATGTGGGTTTTTCCACAGGCGC
CGATCAGCTCTTCCTTGTAAGCCCACTGACCATTTGCCATGTCATCGACGCTAAAAGTCC
CTTTTATGATCTGAGTCAGAGATCTATGAGCGGGAGACCGGGGTCTCTGAGCCAGACTGA
ACAGTTTGAAGTTGTGGTGATATTGGGGAGACGGGGTCATGTAGTCTACC
>BP00628_DIFrag256-306_insertion297
TAAATCGTGGATGGAGGCGTCTCCTCAGCTTGAATTGGATGTGGGTTTTTCCACAGGCGC
CGATCAGCTCTTCCTTGTAAGCCCACTGACCATTTGCCATGTCATCGACGCTAAAAGTCC
CTTTTATGATCTGAGTCAGAGATCTATGCAGAGCGGGAGACCGGGGTCTCTGAGCACTGA
ACAGTTTGAAGTTGTGGTGATATTGGGGAGACGGGGTCATGTAGTCTACC
>BP00628_DIFrag256-306_insertion298
TAAATCGTGGATGGAGGCGTCTCCTCAGCTTGAATTGGATGTGGGTTTTTCCACAGGCGC
CGATCAGCTCTTCCTTGTAAGCCCACTGACCATTTGCCATGTCATCGACGCTAAAAGTCC
CTTTTATGATCTGAGTCAGAGATCTATGCAGACTAGCGGGAGACCGGGGTCTCTGAGCGA
ACAGTTTGAAGTTGTGGTGATATTGGGGAGACGGGGTCATGTAGTCTACC
>BP00628_DIFrag256-306_insertion299
TAAATCGTGGATGGAGGCGTCTCCTCAGCTTGAATTGGATGTGGGTTTTTCCACAGGCGC
CGATCAGCTCTTCCTTGTAAGCCCACTGACCATTTGCCATGTCATCGACGCTAAAAGTCC
CTTTTATGATCTGAGTCAGAGATCTATGCAGACTGAAAGCGGGAGACCGGGGTCTCTGAG
CCAGTTTGAAGTTGTGGTGATATTGGGGAGACGGGGTCATGTAGTCTACC
>BP00628_DIFrag256-306_insertion300
TAAATCGTGGATGGAGGCGTCTCCTCAGCTTGAATTGGATGTGGGTTTTTCCACAGGCGC
CGATCAGCTCTTCCTTGTAAGCCCACTGACCATTTGCCATGTCATCGACGCTAAAAGTCC
CTTTTATGATCTGAGTCAGAGATCTATGCAGACTGAACAGAGCGGGAGACCGGGGTCTCT
GAGCTTTGAAGTTGTGGTGATATTGGGGAGACGGGGTCATGTAGTCTACC
>BP00628_DIFrag256-306_insertion301
TAAATCGTGGATGGAGGCGTCTCCTCAGCTTGAATTGGATGTGGGTTTTTCCACAGGCGC
CGATCAGCTCTTCCTTGTAAGCCCACTGACCATTTGCCATGTCATCGACGCTAAAAGTCC
CTTTTATGATCTGAGTCAGAGATCTATGCAGACTGAACAGTTTAGCGGGAGACCGGGGTC
TCTGAGCGAAGTTGTGGTGATATTGGGGAGACGGGGTCATGTAGTCTACC
>BP00628_DIFrag256-306_insertion302
TAAATCGTGGATGGAGGCGTCTCCTCAGCTTGAATTGGATGTGGGTTTTTCCACAGGCGC
CGATCAGCTCTTCCTTGTAAGCCCACTGACCATTTGCCATGTCATCGACGCTAAAAGTCC
CTTTTATGATCTGAGTCAGAGATCTATGCAGACTGAACAGTTTGAAAGCGGGAGACCGGG
GTCTCTGAGCGTTGTGGTGATATTGGGGAGACGGGGTCATGTAGTCTACC
>BP00628_DIFrag256-306_insertion303
TAAATCGTGGATGGAGGCGTCTCCTCAGCTTGAATTGGATGTGGGTTTTTCCACAGGCGC
CGATCAGCTCTTCCTTGTAAGCCCACTGACCATTTGCCATGTCATCGACGCTAAAAGTCC
CTTTTATGATCTGAGTCAGAGATCTATGCAGACTGAACAGTTTGAAGTTAGCGGGAGACC
GGGGTCTCTGAGCGTGGTGATATTGGGGAGACGGGGTCATGTAGTCTACC
>BP00628_DIFrag256-306_insertion304
TAAATCGTGGATGGAGGCGTCTCCTCAGCTTGAATTGGATGTGGGTTTTTCCACAGGCGC
CGATCAGCTCTTCCTTGTAAGCCCACTGACCATTTGCCATGTCATCGACGCTAAAAGTCC
CTTTTATGATCTGAGTCAGAGATCTATGCAGACTGAACAGTTTGAAGTTGTGAGCGGGAG
ACCGGGGTCTCTGAGCGTGATATTGGGGAGACGGGGTCATGTAGTCTACC
>BP00628_DIFrag256-306_insertion305
TAAATCGTGGATGGAGGCGTCTCCTCAGCTTGAATTGGATGTGGGTTTTTCCACAGGCGC
CGATCAGCTCTTCCTTGTAAGCCCACTGACCATTTGCCATGTCATCGACGCTAAAAGTCC
CTTTTATGATCTGAGTCAGAGATCTATGCAGACTGAACAGTTTGAAGTTGTGGTGAGCGG
GAGACCGGGGTCTCTGAGCATATTGGGGAGACGGGGTCATGTAGTCTACC
>BP00628_DIFrag256-306_insertion306
TAAATCGTGGATGGAGGCGTCTCCTCAGCTTGAATTGGATGTGGGTTTTTCCACAGGCGC
CGATCAGCTCTTCCTTGTAAGCCCACTGACCATTTGCCATGTCATCGACGCTAAAAGTCC
CTTTTATGATCTGAGTCAGAGATCTATGCAGACTGAACAGTTTGAAGTTGTGGTGATAAG
CGGGAGACCGGGGTCTCTGAGCTTGGGGAGACGGGGTCATGTAGTCTACC
>BP00628_DIFrag307-357_insertion307
CATTGAGAGGGATGCTTCGTCTCCATTGAGCGGGAGACCGGGGTCTCTGAGCGAAGGTAT
TGTAGAGACTACTGGGATGACATGCCAAGCACGCACCTCTTATACCGAAGATGAAGTTTT
GTGGGGACACCGATTTTTCCCCGTGATCAGTCTTGAAGAGGGCTTTTTCAAAGTCGATTA
CTCTCAATTTCATGCTACTTTTGAGGGGAGACGAAGAAATTAGATGTGCC
>BP00628_DIFrag307-357_insertion308
CATTGAGAGGGATGCTTCGTCTCCATTGGAAAGCGGGAGACCGGGGTCTCTGAGCGGTAT
TGTAGAGACTACTGGGATGACATGCCAAGCACGCACCTCTTATACCGAAGATGAAGTTTT
GTGGGGACACCGATTTTTCCCCGTGATCAGTCTTGAAGAGGGCTTTTTCAAAGTCGATTA
CTCTCAATTTCATGCTACTTTTGAGGGGAGACGAAGAAATTAGATGTGCC
>BP00628_DIFrag307-357_insertion309
CATTGAGAGGGATGCTTCGTCTCCATTGGAAGGTAGCGGGAGACCGGGGTCTCTGAGCAT
TGTAGAGACTACTGGGATGACATGCCAAGCACGCACCTCTTATACCGAAGATGAAGTTTT
GTGGGGACACCGATTTTTCCCCGTGATCAGTCTTGAAGAGGGCTTTTTCAAAGTCGATTA
CTCTCAATTTCATGCTACTTTTGAGGGGAGACGAAGAAATTAGATGTGCC
>BP00628_DIFrag307-357_insertion310
CATTGAGAGGGATGCTTCGTCTCCATTGGAAGGTATTAGCGGGAGACCGGGGTCTCTGAG
CGTAGAGACTACTGGGATGACATGCCAAGCACGCACCTCTTATACCGAAGATGAAGTTTT
GTGGGGACACCGATTTTTCCCCGTGATCAGTCTTGAAGAGGGCTTTTTCAAAGTCGATTA
CTCTCAATTTCATGCTACTTTTGAGGGGAGACGAAGAAATTAGATGTGCC
>BP00628_DIFrag307-357_insertion311
CATTGAGAGGGATGCTTCGTCTCCATTGGAAGGTATTGTAAGCGGGAGACCGGGGTCTCT
GAGCGAGACTACTGGGATGACATGCCAAGCACGCACCTCTTATACCGAAGATGAAGTTTT
GTGGGGACACCGATTTTTCCCCGTGATCAGTCTTGAAGAGGGCTTTTTCAAAGTCGATTA
CTCTCAATTTCATGCTACTTTTGAGGGGAGACGAAGAAATTAGATGTGCC
>BP00628_DIFrag307-357_insertion312
CATTGAGAGGGATGCTTCGTCTCCATTGGAAGGTATTGTAGAGAGCGGGAGACCGGGGTC
TCTGAGCACTACTGGGATGACATGCCAAGCACGCACCTCTTATACCGAAGATGAAGTTTT
GTGGGGACACCGATTTTTCCCCGTGATCAGTCTTGAAGAGGGCTTTTTCAAAGTCGATTA
CTCTCAATTTCATGCTACTTTTGAGGGGAGACGAAGAAATTAGATGTGCC
>BP00628_DIFrag307-357_insertion313
CATTGAGAGGGATGCTTCGTCTCCATTGGAAGGTATTGTAGAGACTAGCGGGAGACCGGG
GTCTCTGAGCACTGGGATGACATGCCAAGCACGCACCTCTTATACCGAAGATGAAGTTTT
GTGGGGACACCGATTTTTCCCCGTGATCAGTCTTGAAGAGGGCTTTTTCAAAGTCGATTA
CTCTCAATTTCATGCTACTTTTGAGGGGAGACGAAGAAATTAGATGTGCC
>BP00628_DIFrag307-357_insertion314
CATTGAGAGGGATGCTTCGTCTCCATTGGAAGGTATTGTAGAGACTACTAGCGGGAGACC
GGGGTCTCTGAGCGGGATGACATGCCAAGCACGCACCTCTTATACCGAAGATGAAGTTTT
GTGGGGACACCGATTTTTCCCCGTGATCAGTCTTGAAGAGGGCTTTTTCAAAGTCGATTA
CTCTCAATTTCATGCTACTTTTGAGGGGAGACGAAGAAATTAGATGTGCC
>BP00628_DIFrag307-357_insertion315
CATTGAGAGGGATGCTTCGTCTCCATTGGAAGGTATTGTAGAGACTACTGGGAGCGGGAG
ACCGGGGTCTCTGAGCATGACATGCCAAGCACGCACCTCTTATACCGAAGATGAAGTTTT
GTGGGGACACCGATTTTTCCCCGTGATCAGTCTTGAAGAGGGCTTTTTCAAAGTCGATTA
CTCTCAATTTCATGCTACTTTTGAGGGGAGACGAAGAAATTAGATGTGCC
>BP00628_DIFrag307-357_insertion316
CATTGAGAGGGATGCTTCGTCTCCATTGGAAGGTATTGTAGAGACTACTGGGATGAGCGG
GAGACCGGGGTCTCTGAGCACATGCCAAGCACGCACCTCTTATACCGAAGATGAAGTTTT
GTGGGGACACCGATTTTTCCCCGTGATCAGTCTTGAAGAGGGCTTTTTCAAAGTCGATTA
CTCTCAATTTCATGCTACTTTTGAGGGGAGACGAAGAAATTAGATGTGCC
>BP00628_DIFrag307-357_insertion317
CATTGAGAGGGATGCTTCGTCTCCATTGGAAGGTATTGTAGAGACTACTGGGATGACAAG
CGGGAGACCGGGGTCTCTGAGCTGCCAAGCACGCACCTCTTATACCGAAGATGAAGTTTT
GTGGGGACACCGATTTTTCCCCGTGATCAGTCTTGAAGAGGGCTTTTTCAAAGTCGATTA
CTCTCAATTTCATGCTACTTTTGAGGGGAGACGAAGAAATTAGATGTGCC
>BP00628_DIFrag307-357_insertion318
CATTGAGAGGGATGCTTCGTCTCCATTGGAAGGTATTGTAGAGACTACTGGGATGACATG
CAGCGGGAGACCGGGGTCTCTGAGCCAAGCACGCACCTCTTATACCGAAGATGAAGTTTT
GTGGGGACACCGATTTTTCCCCGTGATCAGTCTTGAAGAGGGCTTTTTCAAAGTCGATTA
CTCTCAATTTCATGCTACTTTTGAGGGGAGACGAAGAAATTAGATGTGCC
>BP00628_DIFrag307-357_insertion319
CATTGAGAGGGATGCTTCGTCTCCATTGGAAGGTATTGTAGAGACTACTGGGATGACATG
CCAAAGCGGGAGACCGGGGTCTCTGAGCGCACGCACCTCTTATACCGAAGATGAAGTTTT
GTGGGGACACCGATTTTTCCCCGTGATCAGTCTTGAAGAGGGCTTTTTCAAAGTCGATTA
CTCTCAATTTCATGCTACTTTTGAGGGGAGACGAAGAAATTAGATGTGCC
>BP00628_DIFrag307-357_insertion320
CATTGAGAGGGATGCTTCGTCTCCATTGGAAGGTATTGTAGAGACTACTGGGATGACATG
CCAAGCAAGCGGGAGACCGGGGTCTCTGAGCCGCACCTCTTATACCGAAGATGAAGTTTT
GTGGGGACACCGATTTTTCCCCGTGATCAGTCTTGAAGAGGGCTTTTTCAAAGTCGATTA
CTCTCAATTTCATGCTACTTTTGAGGGGAGACGAAGAAATTAGATGTGCC
>BP00628_DIFrag307-357_insertion321
CATTGAGAGGGATGCTTCGTCTCCATTGGAAGGTATTGTAGAGACTACTGGGATGACATG
CCAAGCACGCAGCGGGAGACCGGGGTCTCTGAGCACCTCTTATACCGAAGATGAAGTTTT
GTGGGGACACCGATTTTTCCCCGTGATCAGTCTTGAAGAGGGCTTTTTCAAAGTCGATTA
CTCTCAATTTCATGCTACTTTTGAGGGGAGACGAAGAAATTAGATGTGCC
>BP00628_DIFrag307-357_insertion322
CATTGAGAGGGATGCTTCGTCTCCATTGGAAGGTATTGTAGAGACTACTGGGATGACATG
CCAAGCACGCACCAGCGGGAGACCGGGGTCTCTGAGCTCTTATACCGAAGATGAAGTTTT
GTGGGGACACCGATTTTTCCCCGTGATCAGTCTTGAAGAGGGCTTTTTCAAAGTCGATTA
CTCTCAATTTCATGCTACTTTTGAGGGGAGACGAAGAAATTAGATGTGCC
>BP00628_DIFrag307-357_insertion323
CATTGAGAGGGATGCTTCGTCTCCATTGGAAGGTATTGTAGAGACTACTGGGATGACATG
CCAAGCACGCACCTCTAGCGGGAGACCGGGGTCTCTGAGCTATACCGAAGATGAAGTTTT
GTGGGGACACCGATTTTTCCCCGTGATCAGTCTTGAAGAGGGCTTTTTCAAAGTCGATTA
CTCTCAATTTCATGCTACTTTTGAGGGGAGACGAAGAAATTAGATGTGCC
>BP00628_DIFrag307-357_insertion324
CATTGAGAGGGATGCTTCGTCTCCATTGGAAGGTATTGTAGAGACTACTGGGATGACATG
CCAAGCACGCACCTCTTATAGCGGGAGACCGGGGTCTCTGAGCACCGAAGATGAAGTTTT
GTGGGGACACCGATTTTTCCCCGTGATCAGTCTTGAAGAGGGCTTTTTCAAAGTCGATTA
CTCTCAATTTCATGCTACTTTTGAGGGGAGACGAAGAAATTAGATGTGCC
>BP00628_DIFrag307-357_insertion325
CATTGAGAGGGATGCTTCGTCTCCATTGGAAGGTATTGTAGAGACTACTGGGATGACATG
CCAAGCACGCACCTCTTATACCAGCGGGAGACCGGGGTCTCTGAGCGAAGATGAAGTTTT
GTGGGGACACCGATTTTTCCCCGTGATCAGTCTTGAAGAGGGCTTTTTCAAAGTCGATTA
CTCTCAATTTCATGCTACTTTTGAGGGGAGACGAAGAAATTAGATGTGCC
>BP00628_DIFrag307-357_insertion326
CATTGAGAGGGATGCTTCGTCTCCATTGGAAGGTATTGTAGAGACTACTGGGATGACATG
CCAAGCACGCACCTCTTATACCGAAAGCGGGAGACCGGGGTCTCTGAGCGATGAAGTTTT
GTGGGGACACCGATTTTTCCCCGTGATCAGTCTTGAAGAGGGCTTTTTCAAAGTCGATTA
CTCTCAATTTCATGCTACTTTTGAGGGGAGACGAAGAAATTAGATGTGCC
>BP00628_DIFrag307-357_insertion327
CATTGAGAGGGATGCTTCGTCTCCATTGGAAGGTATTGTAGAGACTACTGGGATGACATG
CCAAGCACGCACCTCTTATACCGAAGATAGCGGGAGACCGGGGTCTCTGAGCGAAGTTTT
GTGGGGACACCGATTTTTCCCCGTGATCAGTCTTGAAGAGGGCTTTTTCAAAGTCGATTA
CTCTCAATTTCATGCTACTTTTGAGGGGAGACGAAGAAATTAGATGTGCC
>BP00628_DIFrag307-357_insertion328
CATTGAGAGGGATGCTTCGTCTCCATTGGAAGGTATTGTAGAGACTACTGGGATGACATG
CCAAGCACGCACCTCTTATACCGAAGATGAAAGCGGGAGACCGGGGTCTCTGAGCGTTTT
GTGGGGACACCGATTTTTCCCCGTGATCAGTCTTGAAGAGGGCTTTTTCAAAGTCGATTA
CTCTCAATTTCATGCTACTTTTGAGGGGAGACGAAGAAATTAGATGTGCC
>BP00628_DIFrag307-357_insertion329
CATTGAGAGGGATGCTTCGTCTCCATTGGAAGGTATTGTAGAGACTACTGGGATGACATG
CCAAGCACGCACCTCTTATACCGAAGATGAAGTTAGCGGGAGACCGGGGTCTCTGAGCTT
GTGGGGACACCGATTTTTCCCCGTGATCAGTCTTGAAGAGGGCTTTTTCAAAGTCGATTA
CTCTCAATTTCATGCTACTTTTGAGGGGAGACGAAGAAATTAGATGTGCC
>BP00628_DIFrag307-357_insertion330
CATTGAGAGGGATGCTTCGTCTCCATTGGAAGGTATTGTAGAGACTACTGGGATGACATG
CCAAGCACGCACCTCTTATACCGAAGATGAAGTTTTGAGCGGGAGACCGGGGTCTCTGAG
CTGGGGACACCGATTTTTCCCCGTGATCAGTCTTGAAGAGGGCTTTTTCAAAGTCGATTA
CTCTCAATTTCATGCTACTTTTGAGGGGAGACGAAGAAATTAGATGTGCC
>BP00628_DIFrag307-357_insertion331
CATTGAGAGGGATGCTTCGTCTCCATTGGAAGGTATTGTAGAGACTACTGGGATGACATG
CCAAGCACGCACCTCTTATACCGAAGATGAAGTTTTGTGGAGCGGGAGACCGGGGTCTCT
GAGCGGACACCGATTTTTCCCCGTGATCAGTCTTGAAGAGGGCTTTTTCAAAGTCGATTA
CTCTCAATTTCATGCTACTTTTGAGGGGAGACGAAGAAATTAGATGTGCC
>BP00628_DIFrag307-357_insertion332
CATTGAGAGGGATGCTTCGTCTCCATTGGAAGGTATTGTAGAGACTACTGGGATGACATG
CCAAGCACGCACCTCTTATACCGAAGATGAAGTTTTGTGGGGAAGCGGGAGACCGGGGTC
TCTGAGCCACCGATTTTTCCCCGTGATCAGTCTTGAAGAGGGCTTTTTCAAAGTCGATTA
CTCTCAATTTCATGCTACTTTTGAGGGGAGACGAAGAAATTAGATGTGCC
>BP00628_DIFrag307-357_insertion333
CATTGAGAGGGATGCTTCGTCTCCATTGGAAGGTATTGTAGAGACTACTGGGATGACATG
CCAAGCACGCACCTCTTATACCGAAGATGAAGTTTTGTGGGGACACAGCGGGAGACCGGG
GTCTCTGAGCCGATTTTTCCCCGTGATCAGTCTTGAAGAGGGCTTTTTCAAAGTCGATTA
CTCTCAATTTCATGCTACTTTTGAGGGGAGACGAAGAAATTAGATGTGCC
>BP00628_DIFrag307-357_insertion334
CATTGAGAGGGATGCTTCGTCTCCATTGGAAGGTATTGTAGAGACTACTGGGATGACATG
CCAAGCACGCACCTCTTATACCGAAGATGAAGTTTTGTGGGGACACCGAAGCGGGAGACC
GGGGTCTCTGAGCTTTTTCCCCGTGATCAGTCTTGAAGAGGGCTTTTTCAAAGTCGATTA
CTCTCAATTTCATGCTACTTTTGAGGGGAGACGAAGAAATTAGATGTGCC
>BP00628_DIFrag307-357_insertion335
CATTGAGAGGGATGCTTCGTCTCCATTGGAAGGTATTGTAGAGACTACTGGGATGACATG
CCAAGCACGCACCTCTTATACCGAAGATGAAGTTTTGTGGGGACACCGATTTAGCGGGAG
ACCGGGGTCTCTGAGCTTCCCCGTGATCAGTCTTGAAGAGGGCTTTTTCAAAGTCGATTA
CTCTCAATTTCATGCTACTTTTGAGGGGAGACGAAGAAATTAGATGTGCC
>BP00628_DIFrag307-357_insertion336
CATTGAGAGGGATGCTTCGTCTCCATTGGAAGGTATTGTAGAGACTACTGGGATGACATG
CCAAGCACGCACCTCTTATACCGAAGATGAAGTTTTGTGGGGACACCGATTTTTCAGCGG
GAGACCGGGGTCTCTGAGCCCCGTGATCAGTCTTGAAGAGGGCTTTTTCAAAGTCGATTA
CTCTCAATTTCATGCTACTTTTGAGGGGAGACGAAGAAATTAGATGTGCC
>BP00628_DIFrag307-357_insertion337
CATTGAGAGGGATGCTTCGTCTCCATTGGAAGGTATTGTAGAGACTACTGGGATGACATG
CCAAGCACGCACCTCTTATACCGAAGATGAAGTTTTGTGGGGACACCGATTTTTCCCCAG
CGGGAGACCGGGGTCTCTGAGCGTGATCAGTCTTGAAGAGGGCTTTTTCAAAGTCGATTA
CTCTCAATTTCATGCTACTTTTGAGGGGAGACGAAGAAATTAGATGTGCC
>BP00628_DIFrag307-357_insertion338
CATTGAGAGGGATGCTTCGTCTCCATTGGAAGGTATTGTAGAGACTACTGGGATGACATG
CCAAGCACGCACCTCTTATACCGAAGATGAAGTTTTGTGGGGACACCGATTTTTCCCCGT
GAGCGGGAGACCGGGGTCTCTGAGCATCAGTCTTGAAGAGGGCTTTTTCAAAGTCGATTA
CTCTCAATTTCATGCTACTTTTGAGGGGAGACGAAGAAATTAGATGTGCC
>BP00628_DIFrag307-357_insertion339
CATTGAGAGGGATGCTTCGTCTCCATTGGAAGGTATTGTAGAGACTACTGGGATGACATG
CCAAGCACGCACCTCTTATACCGAAGATGAAGTTTTGTGGGGACACCGATTTTTCCCCGT
GATCAGCGGGAGACCGGGGTCTCTGAGCAGTCTTGAAGAGGGCTTTTTCAAAGTCGATTA
CTCTCAATTTCATGCTACTTTTGAGGGGAGACGAAGAAATTAGATGTGCC
>BP00628_DIFrag307-357_insertion340
CATTGAGAGGGATGCTTCGTCTCCATTGGAAGGTATTGTAGAGACTACTGGGATGACATG
CCAAGCACGCACCTCTTATACCGAAGATGAAGTTTTGTGGGGACACCGATTTTTCCCCGT
GATCAGTAGCGGGAGACCGGGGTCTCTGAGCCTTGAAGAGGGCTTTTTCAAAGTCGATTA
CTCTCAATTTCATGCTACTTTTGAGGGGAGACGAAGAAATTAGATGTGCC
>BP00628_DIFrag307-357_insertion341
CATTGAGAGGGATGCTTCGTCTCCATTGGAAGGTATTGTAGAGACTACTGGGATGACATG
CCAAGCACGCACCTCTTATACCGAAGATGAAGTTTTGTGGGGACACCGATTTTTCCCCGT
GATCAGTCTTAGCGGGAGACCGGGGTCTCTGAGCGAAGAGGGCTTTTTCAAAGTCGATTA
CTCTCAATTTCATGCTACTTTTGAGGGGAGACGAAGAAATTAGATGTGCC
>BP00628_DIFrag307-357_insertion342
CATTGAGAGGGATGCTTCGTCTCCATTGGAAGGTATTGTAGAGACTACTGGGATGACATG
CCAAGCACGCACCTCTTATACCGAAGATGAAGTTTTGTGGGGACACCGATTTTTCCCCGT
GATCAGTCTTGAAAGCGGGAGACCGGGGTCTCTGAGCGAGGGCTTTTTCAAAGTCGATTA
CTCTCAATTTCATGCTACTTTTGAGGGGAGACGAAGAAATTAGATGTGCC
>BP00628_DIFrag307-357_insertion343
CATTGAGAGGGATGCTTCGTCTCCATTGGAAGGTATTGTAGAGACTACTGGGATGACATG
CCAAGCACGCACCTCTTATACCGAAGATGAAGTTTTGTGGGGACACCGATTTTTCCCCGT
GATCAGTCTTGAAGAGAGCGGGAGACCGGGGTCTCTGAGCGGCTTTTTCAAAGTCGATTA
CTCTCAATTTCATGCTACTTTTGAGGGGAGACGAAGAAATTAGATGTGCC
>BP00628_DIFrag307-357_insertion344
CATTGAGAGGGATGCTTCGTCTCCATTGGAAGGTATTGTAGAGACTACTGGGATGACATG
CCAAGCACGCACCTCTTATACCGAAGATGAAGTTTTGTGGGGACACCGATTTTTCCCCGT
GATCAGTCTTGAAGAGGGCAGCGGGAGACCGGGGTCTCTGAGCTTTTTCAAAGTCGATTA
CTCTCAATTTCATGCTACTTTTGAGGGGAGACGAAGAAATTAGATGTGCC
>BP00628_DIFrag307-357_insertion345
CATTGAGAGGGATGCTTCGTCTCCATTGGAAGGTATTGTAGAGACTACTGGGATGACATG
CCAAGCACGCACCTCTTATACCGAAGATGAAGTTTTGTGGGGACACCGATTTTTCCCCGT
GATCAGTCTTGAAGAGGGCTTTAGCGGGAGACCGGGGTCTCTGAGCTTCAAAGTCGATTA
CTCTCAATTTCATGCTACTTTTGAGGGGAGACGAAGAAATTAGATGTGCC
>BP00628_DIFrag307-357_insertion346
CATTGAGAGGGATGCTTCGTCTCCATTGGAAGGTATTGTAGAGACTACTGGGATGACATG
CCAAGCACGCACCTCTTATACCGAAGATGAAGTTTTGTGGGGACACCGATTTTTCCCCGT
GATCAGTCTTGAAGAGGGCTTTTTCAGCGGGAGACCGGGGTCTCTGAGCAAAGTCGATTA
CTCTCAATTTCATGCTACTTTTGAGGGGAGACGAAGAAATTAGATGTGCC
>BP00628_DIFrag307-357_insertion347
CATTGAGAGGGATGCTTCGTCTCCATTGGAAGGTATTGTAGAGACTACTGGGATGACATG
CCAAGCACGCACCTCTTATACCGAAGATGAAGTTTTGTGGGGACACCGATTTTTCCCCGT
GATCAGTCTTGAAGAGGGCTTTTTCAAAAGCGGGAGACCGGGGTCTCTGAGCGTCGATTA
CTCTCAATTTCATGCTACTTTTGAGGGGAGACGAAGAAATTAGATGTGCC
>BP00628_DIFrag307-357_insertion348
CATTGAGAGGGATGCTTCGTCTCCATTGGAAGGTATTGTAGAGACTACTGGGATGACATG
CCAAGCACGCACCTCTTATACCGAAGATGAAGTTTTGTGGGGACACCGATTTTTCCCCGT
GATCAGTCTTGAAGAGGGCTTTTTCAAAGTCAGCGGGAGACCGGGGTCTCTGAGCGATTA
CTCTCAATTTCATGCTACTTTTGAGGGGAGACGAAGAAATTAGATGTGCC
>BP00628_DIFrag307-357_insertion349
CATTGAGAGGGATGCTTCGTCTCCATTGGAAGGTATTGTAGAGACTACTGGGATGACATG
CCAAGCACGCACCTCTTATACCGAAGATGAAGTTTTGTGGGGACACCGATTTTTCCCCGT
GATCAGTCTTGAAGAGGGCTTTTTCAAAGTCGATAGCGGGAGACCGGGGTCTCTGAGCTA
CTCTCAATTTCATGCTACTTTTGAGGGGAGACGAAGAAATTAGATGTGCC
>BP00628_DIFrag307-357_insertion350
CATTGAGAGGGATGCTTCGTCTCCATTGGAAGGTATTGTAGAGACTACTGGGATGACATG
CCAAGCACGCACCTCTTATACCGAAGATGAAGTTTTGTGGGGACACCGATTTTTCCCCGT
GATCAGTCTTGAAGAGGGCTTTTTCAAAGTCGATTACAGCGGGAGACCGGGGTCTCTGAG
CTCTCAATTTCATGCTACTTTTGAGGGGAGACGAAGAAATTAGATGTGCC
>BP00628_DIFrag307-357_insertion351
CATTGAGAGGGATGCTTCGTCTCCATTGGAAGGTATTGTAGAGACTACTGGGATGACATG
CCAAGCACGCACCTCTTATACCGAAGATGAAGTTTTGTGGGGACACCGATTTTTCCCCGT
GATCAGTCTTGAAGAGGGCTTTTTCAAAGTCGATTACTCTAGCGGGAGACCGGGGTCTCT
GAGCCAATTTCATGCTACTTTTGAGGGGAGACGAAGAAATTAGATGTGCC
>BP00628_DIFrag307-357_insertion352
CATTGAGAGGGATGCTTCGTCTCCATTGGAAGGTATTGTAGAGACTACTGGGATGACATG
CCAAGCACGCACCTCTTATACCGAAGATGAAGTTTTGTGGGGACACCGATTTTTCCCCGT
GATCAGTCTTGAAGAGGGCTTTTTCAAAGTCGATTACTCTCAAAGCGGGAGACCGGGGTC
TCTGAGCTTTCATGCTACTTTTGAGGGGAGACGAAGAAATTAGATGTGCC
>BP00628_DIFrag307-357_insertion353
CATTGAGAGGGATGCTTCGTCTCCATTGGAAGGTATTGTAGAGACTACTGGGATGACATG
CCAAGCACGCACCTCTTATACCGAAGATGAAGTTTTGTGGGGACACCGATTTTTCCCCGT
GATCAGTCTTGAAGAGGGCTTTTTCAAAGTCGATTACTCTCAATTTAGCGGGAGACCGGG
GTCTCTGAGCCATGCTACTTTTGAGGGGAGACGAAGAAATTAGATGTGCC
>BP00628_DIFrag307-357_insertion354
CATTGAGAGGGATGCTTCGTCTCCATTGGAAGGTATTGTAGAGACTACTGGGATGACATG
CCAAGCACGCACCTCTTATACCGAAGATGAAGTTTTGTGGGGACACCGATTTTTCCCCGT
GATCAGTCTTGAAGAGGGCTTTTTCAAAGTCGATTACTCTCAATTTCATAGCGGGAGACC
GGGGTCTCTGAGCGCTACTTTTGAGGGGAGACGAAGAAATTAGATGTGCC
>BP00628_DIFrag307-357_insertion355
CATTGAGAGGGATGCTTCGTCTCCATTGGAAGGTATTGTAGAGACTACTGGGATGACATG
CCAAGCACGCACCTCTTATACCGAAGATGAAGTTTTGTGGGGACACCGATTTTTCCCCGT
GATCAGTCTTGAAGAGGGCTTTTTCAAAGTCGATTACTCTCAATTTCATGCTAGCGGGAG
ACCGGGGTCTCTGAGCACTTTTGAGGGGAGACGAAGAAATTAGATGTGCC
>BP00628_DIFrag307-357_insertion356
CATTGAGAGGGATGCTTCGTCTCCATTGGAAGGTATTGTAGAGACTACTGGGATGACATG
CCAAGCACGCACCTCTTATACCGAAGATGAAGTTTTGTGGGGACACCGATTTTTCCCCGT
GATCAGTCTTGAAGAGGGCTTTTTCAAAGTCGATTACTCTCAATTTCATGCTACTAGCGG
GAGACCGGGGTCTCTGAGCTTTGAGGGGAGACGAAGAAATTAGATGTGCC
>BP00628_DIFrag307-357_insertion357
CATTGAGAGGGATGCTTCGTCTCCATTGGAAGGTATTGTAGAGACTACTGGGATGACATG
CCAAGCACGCACCTCTTATACCGAAGATGAAGTTTTGTGGGGACACCGATTTTTCCCCGT
GATCAGTCTTGAAGAGGGCTTTTTCAAAGTCGATTACTCTCAATTTCATGCTACTTTTAG
CGGGAGACCGGGGTCTCTGAGCGAGGGGAGACGAAGAAATTAGATGTGCC
>BP00628_DIFrag358-408_insertion358
TCTCATTGTCTATTCCCCGTCTCCTGAGAGCGGGAGACCGGGGTCTCTGAGCGTACCCAC
TCCACCTTACAGTGTTAAAGAACAAGAGGAAATGCTGCTGATGAGCAGCCCCCTTATCGC
ACCCGCTATCACCAATTCTAAGGAGAGGCATAACTCCGTTGAATGCCTCGATGGACTGGA
CGACATTTCTACTAAACTTCCATCAAGGAGACGGGTACTTGAGCAATCAC
>BP00628_DIFrag358-408_insertion359
TCTCATTGTCTATTCCCCGTCTCCTGAGGTAAGCGGGAGACCGGGGTCTCTGAGCCCCAC
TCCACCTTACAGTGTTAAAGAACAAGAGGAAATGCTGCTGATGAGCAGCCCCCTTATCGC
ACCCGCTATCACCAATTCTAAGGAGAGGCATAACTCCGTTGAATGCCTCGATGGACTGGA
CGACATTTCTACTAAACTTCCATCAAGGAGACGGGTACTTGAGCAATCAC
>BP00628_DIFrag358-408_insertion360
TCTCATTGTCTATTCCCCGTCTCCTGAGGTACCCAGCGGGAGACCGGGGTCTCTGAGCAC
TCCACCTTACAGTGTTAAAGAACAAGAGGAAATGCTGCTGATGAGCAGCCCCCTTATCGC
ACCCGCTATCACCAATTCTAAGGAGAGGCATAACTCCGTTGAATGCCTCGATGGACTGGA
CGACATTTCTACTAAACTTCCATCAAGGAGACGGGTACTTGAGCAATCAC
>BP00628_DIFrag358-408_insertion361
TCTCATTGTCTATTCCCCGTCTCCTGAGGTACCCACTAGCGGGAGACCGGGGTCTCTGAG
CCCACCTTACAGTGTTAAAGAACAAGAGGAAATGCTGCTGATGAGCAGCCCCCTTATCGC
ACCCGCTATCACCAATTCTAAGGAGAGGCATAACTCCGTTGAATGCCTCGATGGACTGGA
CGACATTTCTACTAAACTTCCATCAAGGAGACGGGTACTTGAGCAATCAC
>BP00628_DIFrag358-408_insertion362
TCTCATTGTCTATTCCCCGTCTCCTGAGGTACCCACTCCAAGCGGGAGACCGGGGTCTCT
GAGCCCTTACAGTGTTAAAGAACAAGAGGAAATGCTGCTGATGAGCAGCCCCCTTATCGC
ACCCGCTATCACCAATTCTAAGGAGAGGCATAACTCCGTTGAATGCCTCGATGGACTGGA
CGACATTTCTACTAAACTTCCATCAAGGAGACGGGTACTTGAGCAATCAC
>BP00628_DIFrag358-408_insertion363
TCTCATTGTCTATTCCCCGTCTCCTGAGGTACCCACTCCACCTAGCGGGAGACCGGGGTC
TCTGAGCTACAGTGTTAAAGAACAAGAGGAAATGCTGCTGATGAGCAGCCCCCTTATCGC
ACCCGCTATCACCAATTCTAAGGAGAGGCATAACTCCGTTGAATGCCTCGATGGACTGGA
CGACATTTCTACTAAACTTCCATCAAGGAGACGGGTACTTGAGCAATCAC
>BP00628_DIFrag358-408_insertion364
TCTCATTGTCTATTCCCCGTCTCCTGAGGTACCCACTCCACCTTACAGCGGGAGACCGGG
GTCTCTGAGCAGTGTTAAAGAACAAGAGGAAATGCTGCTGATGAGCAGCCCCCTTATCGC
ACCCGCTATCACCAATTCTAAGGAGAGGCATAACTCCGTTGAATGCCTCGATGGACTGGA
CGACATTTCTACTAAACTTCCATCAAGGAGACGGGTACTTGAGCAATCAC
>BP00628_DIFrag358-408_insertion365
TCTCATTGTCTATTCCCCGTCTCCTGAGGTACCCACTCCACCTTACAGTAGCGGGAGACC
GGGGTCTCTGAGCGTTAAAGAACAAGAGGAAATGCTGCTGATGAGCAGCCCCCTTATCGC
ACCCGCTATCACCAATTCTAAGGAGAGGCATAACTCCGTTGAATGCCTCGATGGACTGGA
CGACATTTCTACTAAACTTCCATCAAGGAGACGGGTACTTGAGCAATCAC
>BP00628_DIFrag358-408_insertion366
TCTCATTGTCTATTCCCCGTCTCCTGAGGTACCCACTCCACCTTACAGTGTTAGCGGGAG
ACCGGGGTCTCTGAGCAAAGAACAAGAGGAAATGCTGCTGATGAGCAGCCCCCTTATCGC
ACCCGCTATCACCAATTCTAAGGAGAGGCATAACTCCGTTGAATGCCTCGATGGACTGGA
CGACATTTCTACTAAACTTCCATCAAGGAGACGGGTACTTGAGCAATCAC
>BP00628_DIFrag358-408_insertion367
TCTCATTGTCTATTCCCCGTCTCCTGAGGTACCCACTCCACCTTACAGTGTTAAAAGCGG
GAGACCGGGGTCTCTGAGCGAACAAGAGGAAATGCTGCTGATGAGCAGCCCCCTTATCGC
ACCCGCTATCACCAATTCTAAGGAGAGGCATAACTCCGTTGAATGCCTCGATGGACTGGA
CGACATTTCTACTAAACTTCCATCAAGGAGACGGGTACTTGAGCAATCAC
>BP00628_DIFrag358-408_insertion368
TCTCATTGTCTATTCCCCGTCTCCTGAGGTACCCACTCCACCTTACAGTGTTAAAGAAAG
CGGGAGACCGGGGTCTCTGAGCCAAGAGGAAATGCTGCTGATGAGCAGCCCCCTTATCGC
ACCCGCTATCACCAATTCTAAGGAGAGGCATAACTCCGTTGAATGCCTCGATGGACTGGA
CGACATTTCTACTAAACTTCCATCAAGGAGACGGGTACTTGAGCAATCAC
>BP00628_DIFrag358-408_insertion369
TCTCATTGTCTATTCCCCGTCTCCTGAGGTACCCACTCCACCTTACAGTGTTAAAGAACA
AAGCGGGAGACCGGGGTCTCTGAGCGAGGAAATGCTGCTGATGAGCAGCCCCCTTATCGC
ACCCGCTATCACCAATTCTAAGGAGAGGCATAACTCCGTTGAATGCCTCGATGGACTGGA
CGACATTTCTACTAAACTTCCATCAAGGAGACGGGTACTTGAGCAATCAC
>BP00628_DIFrag358-408_insertion370
TCTCATTGTCTATTCCCCGTCTCCTGAGGTACCCACTCCACCTTACAGTGTTAAAGAACA
AGAGAGCGGGAGACCGGGGTCTCTGAGCGAAATGCTGCTGATGAGCAGCCCCCTTATCGC
ACCCGCTATCACCAATTCTAAGGAGAGGCATAACTCCGTTGAATGCCTCGATGGACTGGA
CGACATTTCTACTAAACTTCCATCAAGGAGACGGGTACTTGAGCAATCAC
>BP00628_DIFrag358-408_insertion371
TCTCATTGTCTATTCCCCGTCTCCTGAGGTACCCACTCCACCTTACAGTGTTAAAGAACA
AGAGGAAAGCGGGAGACCGGGGTCTCTGAGCATGCTGCTGATGAGCAGCCCCCTTATCGC
ACCCGCTATCACCAATTCTAAGGAGAGGCATAACTCCGTTGAATGCCTCGATGGACTGGA
CGACATTTCTACTAAACTTCCATCAAGGAGACGGGTACTTGAGCAATCAC
>BP00628_DIFrag358-408_insertion372
TCTCATTGTCTATTCCCCGTCTCCTGAGGTACCCACTCCACCTTACAGTGTTAAAGAACA
AGAGGAAATGAGCGGGAGACCGGGGTCTCTGAGCCTGCTGATGAGCAGCCCCCTTATCGC
ACCCGCTATCACCAATTCTAAGGAGAGGCATAACTCCGTTGAATGCCTCGATGGACTGGA
CGACATTTCTACTAAACTTCCATCAAGGAGACGGGTACTTGAGCAATCAC
>BP00628_DIFrag358-408_insertion373
TCTCATTGTCTATTCCCCGTCTCCTGAGGTACCCACTCCACCTTACAGTGTTAAAGAACA
AGAGGAAATGCTGAGCGGGAGACCGGGGTCTCTGAGCCTGATGAGCAGCCCCCTTATCGC
ACCCGCTATCACCAATTCTAAGGAGAGGCATAACTCCGTTGAATGCCTCGATGGACTGGA
CGACATTTCTACTAAACTTCCATCAAGGAGACGGGTACTTGAGCAATCAC
>BP00628_DIFrag358-408_insertion374
TCTCATTGTCTATTCCCCGTCTCCTGAGGTACCCACTCCACCTTACAGTGTTAAAGAACA
AGAGGAAATGCTGCTGAGCGGGAGACCGGGGTCTCTGAGCATGAGCAGCCCCCTTATCGC
ACCCGCTATCACCAATTCTAAGGAGAGGCATAACTCCGTTGAATGCCTCGATGGACTGGA
CGACATTTCTACTAAACTTCCATCAAGGAGACGGGTACTTGAGCAATCAC
>BP00628_DIFrag358-408_insertion375
TCTCATTGTCTATTCCCCGTCTCCTGAGGTACCCACTCCACCTTACAGTGTTAAAGAACA
AGAGGAAATGCTGCTGATGAGCGGGAGACCGGGGTCTCTGAGCAGCAGCCCCCTTATCGC
ACCCGCTATCACCAATTCTAAGGAGAGGCATAACTCCGTTGAATGCCTCGATGGACTGGA
CGACATTTCTACTAAACTTCCATCAAGGAGACGGGTACTTGAGCAATCAC
>BP00628_DIFrag358-408_insertion376
TCTCATTGTCTATTCCCCGTCTCCTGAGGTACCCACTCCACCTTACAGTGTTAAAGAACA
AGAGGAAATGCTGCTGATGAGCAGCGGGAGACCGGGGTCTCTGAGCAGCCCCCTTATCGC
ACCCGCTATCACCAATTCTAAGGAGAGGCATAACTCCGTTGAATGCCTCGATGGACTGGA
CGACATTTCTACTAAACTTCCATCAAGGAGACGGGTACTTGAGCAATCAC
>BP00628_DIFrag358-408_insertion377
TCTCATTGTCTATTCCCCGTCTCCTGAGGTACCCACTCCACCTTACAGTGTTAAAGAACA
AGAGGAAATGCTGCTGATGAGCAGCAGCGGGAGACCGGGGTCTCTGAGCCCCCTTATCGC
ACCCGCTATCACCAATTCTAAGGAGAGGCATAACTCCGTTGAATGCCTCGATGGACTGGA
CGACATTTCTACTAAACTTCCATCAAGGAGACGGGTACTTGAGCAATCAC
>BP00628_DIFrag358-408_insertion378
TCTCATTGTCTATTCCCCGTCTCCTGAGGTACCCACTCCACCTTACAGTGTTAAAGAACA
AGAGGAAATGCTGCTGATGAGCAGCCCCAGCGGGAGACCGGGGTCTCTGAGCCTTATCGC
ACCCGCTATCACCAATTCTAAGGAGAGGCATAACTCCGTTGAATGCCTCGATGGACTGGA
CGACATTTCTACTAAACTTCCATCAAGGAGACGGGTACTTGAGCAATCAC
>BP00628_DIFrag358-408_insertion379
TCTCATTGTCTATTCCCCGTCTCCTGAGGTACCCACTCCACCTTACAGTGTTAAAGAACA
AGAGGAAATGCTGCTGATGAGCAGCCCCCTTAGCGGGAGACCGGGGTCTCTGAGCATCGC
ACCCGCTATCACCAATTCTAAGGAGAGGCATAACTCCGTTGAATGCCTCGATGGACTGGA
CGACATTTCTACTAAACTTCCATCAAGGAGACGGGTACTTGAGCAATCAC
>BP00628_DIFrag358-408_insertion380
TCTCATTGTCTATTCCCCGTCTCCTGAGGTACCCACTCCACCTTACAGTGTTAAAGAACA
AGAGGAAATGCTGCTGATGAGCAGCCCCCTTATCAGCGGGAGACCGGGGTCTCTGAGCGC
ACCCGCTATCACCAATTCTAAGGAGAGGCATAACTCCGTTGAATGCCTCGATGGACTGGA
CGACATTTCTACTAAACTTCCATCAAGGAGACGGGTACTTGAGCAATCAC
>BP00628_DIFrag358-408_insertion381
TCTCATTGTCTATTCCCCGTCTCCTGAGGTACCCACTCCACCTTACAGTGTTAAAGAACA
AGAGGAAATGCTGCTGATGAGCAGCCCCCTTATCGCAAGCGGGAGACCGGGGTCTCTGAG
CCCCGCTATCACCAATTCTAAGGAGAGGCATAACTCCGTTGAATGCCTCGATGGACTGGA
CGACATTTCTACTAAACTTCCATCAAGGAGACGGGTACTTGAGCAATCAC
>BP00628_DIFrag358-408_insertion382
TCTCATTGTCTATTCCCCGTCTCCTGAGGTACCCACTCCACCTTACAGTGTTAAAGAACA
AGAGGAAATGCTGCTGATGAGCAGCCCCCTTATCGCACCCAGCGGGAGACCGGGGTCTCT
GAGCGCTATCACCAATTCTAAGGAGAGGCATAACTCCGTTGAATGCCTCGATGGACTGGA
CGACATTTCTACTAAACTTCCATCAAGGAGACGGGTACTTGAGCAATCAC
>BP00628_DIFrag358-408_insertion383
TCTCATTGTCTATTCCCCGTCTCCTGAGGTACCCACTCCACCTTACAGTGTTAAAGAACA
AGAGGAAATGCTGCTGATGAGCAGCCCCCTTATCGCACCCGCTAGCGGGAGACCGGGGTC
TCTGAGCATCACCAATTCTAAGGAGAGGCATAACTCCGTTGAATGCCTCGATGGACTGGA
CGACATTTCTACTAAACTTCCATCAAGGAGACGGGTACTTGAGCAATCAC
>BP00628_DIFrag358-408_insertion384
TCTCATTGTCTATTCCCCGTCTCCTGAGGTACCCACTCCACCTTACAGTGTTAAAGAACA
AGAGGAAATGCTGCTGATGAGCAGCCCCCTTATCGCACCCGCTATCAGCGGGAGACCGGG
GTCTCTGAGCACCAATTCTAAGGAGAGGCATAACTCCGTTGAATGCCTCGATGGACTGGA
CGACATTTCTACTAAACTTCCATCAAGGAGACGGGTACTTGAGCAATCAC
>BP00628_DIFrag358-408_insertion385
TCTCATTGTCTATTCCCCGTCTCCTGAGGTACCCACTCCACCTTACAGTGTTAAAGAACA
AGAGGAAATGCTGCTGATGAGCAGCCCCCTTATCGCACCCGCTATCACCAGCGGGAGACC
GGGGTCTCTGAGCAATTCTAAGGAGAGGCATAACTCCGTTGAATGCCTCGATGGACTGGA
CGACATTTCTACTAAACTTCCATCAAGGAGACGGGTACTTGAGCAATCAC
>BP00628_DIFrag358-408_insertion386
TCTCATTGTCTATTCCCCGTCTCCTGAGGTACCCACTCCACCTTACAGTGTTAAAGAACA
AGAGGAAATGCTGCTGATGAGCAGCCCCCTTATCGCACCCGCTATCACCAATAGCGGGAG
ACCGGGGTCTCTGAGCTCTAAGGAGAGGCATAACTCCGTTGAATGCCTCGATGGACTGGA
CGACATTTCTACTAAACTTCCATCAAGGAGACGGGTACTTGAGCAATCAC
>BP00628_DIFrag358-408_insertion387
TCTCATTGTCTATTCCCCGTCTCCTGAGGTACCCACTCCACCTTACAGTGTTAAAGAACA
AGAGGAAATGCTGCTGATGAGCAGCCCCCTTATCGCACCCGCTATCACCAATTCTAGCGG
GAGACCGGGGTCTCTGAGCAAGGAGAGGCATAACTCCGTTGAATGCCTCGATGGACTGGA
CGACATTTCTACTAAACTTCCATCAAGGAGACGGGTACTTGAGCAATCAC
>BP00628_DIFrag358-408_insertion388
TCTCATTGTCTATTCCCCGTCTCCTGAGGTACCCACTCCACCTTACAGTGTTAAAGAACA
AGAGGAAATGCTGCTGATGAGCAGCCCCCTTATCGCACCCGCTATCACCAATTCTAAGAG
CGGGAGACCGGGGTCTCTGAGCGAGAGGCATAACTCCGTTGAATGCCTCGATGGACTGGA
CGACATTTCTACTAAACTTCCATCAAGGAGACGGGTACTTGAGCAATCAC
>BP00628_DIFrag358-408_insertion389
TCTCATTGTCTATTCCCCGTCTCCTGAGGTACCCACTCCACCTTACAGTGTTAAAGAACA
AGAGGAAATGCTGCTGATGAGCAGCCCCCTTATCGCACCCGCTATCACCAATTCTAAGGA
GAGCGGGAGACCGGGGTCTCTGAGCAGGCATAACTCCGTTGAATGCCTCGATGGACTGGA
CGACATTTCTACTAAACTTCCATCAAGGAGACGGGTACTTGAGCAATCAC
>BP00628_DIFrag358-408_insertion390
TCTCATTGTCTATTCCCCGTCTCCTGAGGTACCCACTCCACCTTACAGTGTTAAAGAACA
AGAGGAAATGCTGCTGATGAGCAGCCCCCTTATCGCACCCGCTATCACCAATTCTAAGGA
GAGGAGCGGGAGACCGGGGTCTCTGAGCCATAACTCCGTTGAATGCCTCGATGGACTGGA
CGACATTTCTACTAAACTTCCATCAAGGAGACGGGTACTTGAGCAATCAC
>BP00628_DIFrag358-408_insertion391
TCTCATTGTCTATTCCCCGTCTCCTGAGGTACCCACTCCACCTTACAGTGTTAAAGAACA
AGAGGAAATGCTGCTGATGAGCAGCCCCCTTATCGCACCCGCTATCACCAATTCTAAGGA
GAGGCATAGCGGGAGACCGGGGTCTCTGAGCAACTCCGTTGAATGCCTCGATGGACTGGA
CGACATTTCTACTAAACTTCCATCAAGGAGACGGGTACTTGAGCAATCAC
>BP00628_DIFrag358-408_insertion392
TCTCATTGTCTATTCCCCGTCTCCTGAGGTACCCACTCCACCTTACAGTGTTAAAGAACA
AGAGGAAATGCTGCTGATGAGCAGCCCCCTTATCGCACCCGCTATCACCAATTCTAAGGA
GAGGCATAACAGCGGGAGACCGGGGTCTCTGAGCTCCGTTGAATGCCTCGATGGACTGGA
CGACATTTCTACTAAACTTCCATCAAGGAGACGGGTACTTGAGCAATCAC
>BP00628_DIFrag358-408_insertion393
TCTCATTGTCTATTCCCCGTCTCCTGAGGTACCCACTCCACCTTACAGTGTTAAAGAACA
AGAGGAAATGCTGCTGATGAGCAGCCCCCTTATCGCACCCGCTATCACCAATTCTAAGGA
GAGGCATAACTCCAGCGGGAGACCGGGGTCTCTGAGCGTTGAATGCCTCGATGGACTGGA
CGACATTTCTACTAAACTTCCATCAAGGAGACGGGTACTTGAGCAATCAC
>BP00628_DIFrag358-408_insertion394
TCTCATTGTCTATTCCCCGTCTCCTGAGGTACCCACTCCACCTTACAGTGTTAAAGAACA
AGAGGAAATGCTGCTGATGAGCAGCCCCCTTATCGCACCCGCTATCACCAATTCTAAGGA
GAGGCATAACTCCGTTAGCGGGAGACCGGGGTCTCTGAGCGAATGCCTCGATGGACTGGA
CGACATTTCTACTAAACTTCCATCAAGGAGACGGGTACTTGAGCAATCAC
>BP00628_DIFrag358-408_insertion395
TCTCATTGTCTATTCCCCGTCTCCTGAGGTACCCACTCCACCTTACAGTGTTAAAGAACA
AGAGGAAATGCTGCTGATGAGCAGCCCCCTTATCGCACCCGCTATCACCAATTCTAAGGA
GAGGCATAACTCCGTTGAAAGCGGGAGACCGGGGTCTCTGAGCTGCCTCGATGGACTGGA
CGACATTTCTACTAAACTTCCATCAAGGAGACGGGTACTTGAGCAATCAC
>BP00628_DIFrag358-408_insertion396
TCTCATTGTCTATTCCCCGTCTCCTGAGGTACCCACTCCACCTTACAGTGTTAAAGAACA
AGAGGAAATGCTGCTGATGAGCAGCCCCCTTATCGCACCCGCTATCACCAATTCTAAGGA
GAGGCATAACTCCGTTGAATGCAGCGGGAGACCGGGGTCTCTGAGCCTCGATGGACTGGA
CGACATTTCTACTAAACTTCCATCAAGGAGACGGGTACTTGAGCAATCAC
>BP00628_DIFrag358-408_insertion397
TCTCATTGTCTATTCCCCGTCTCCTGAGGTACCCACTCCACCTTACAGTGTTAAAGAACA
AGAGGAAATGCTGCTGATGAGCAGCCCCCTTATCGCACCCGCTATCACCAATTCTAAGGA
GAGGCATAACTCCGTTGAATGCCTCAGCGGGAGACCGGGGTCTCTGAGCGATGGACTGGA
CGACATTTCTACTAAACTTCCATCAAGGAGACGGGTACTTGAGCAATCAC
>BP00628_DIFrag358-408_insertion398
TCTCATTGTCTATTCCCCGTCTCCTGAGGTACCCACTCCACCTTACAGTGTTAAAGAACA
AGAGGAAATGCTGCTGATGAGCAGCCCCCTTATCGCACCCGCTATCACCAATTCTAAGGA
GAGGCATAACTCCGTTGAATGCCTCGATAGCGGGAGACCGGGGTCTCTGAGCGGACTGGA
CGACATTTCTACTAAACTTCCATCAAGGAGACGGGTACTTGAGCAATCAC
>BP00628_DIFrag358-408_insertion399
TCTCATTGTCTATTCCCCGTCTCCTGAGGTACCCACTCCACCTTACAGTGTTAAAGAACA
AGAGGAAATGCTGCTGATGAGCAGCCCCCTTATCGCACCCGCTATCACCAATTCTAAGGA
GAGGCATAACTCCGTTGAATGCCTCGATGGAAGCGGGAGACCGGGGTCTCTGAGCCTGGA
CGACATTTCTACTAAACTTCCATCAAGGAGACGGGTACTTGAGCAATCAC
>BP00628_DIFrag358-408_insertion400
TCTCATTGTCTATTCCCCGTCTCCTGAGGTACCCACTCCACCTTACAGTGTTAAAGAACA
AGAGGAAATGCTGCTGATGAGCAGCCCCCTTATCGCACCCGCTATCACCAATTCTAAGGA
GAGGCATAACTCCGTTGAATGCCTCGATGGACTGAGCGGGAGACCGGGGTCTCTGAGCGA
CGACATTTCTACTAAACTTCCATCAAGGAGACGGGTACTTGAGCAATCAC
>BP00628_DIFrag358-408_insertion401
TCTCATTGTCTATTCCCCGTCTCCTGAGGTACCCACTCCACCTTACAGTGTTAAAGAACA
AGAGGAAATGCTGCTGATGAGCAGCCCCCTTATCGCACCCGCTATCACCAATTCTAAGGA
GAGGCATAACTCCGTTGAATGCCTCGATGGACTGGACAGCGGGAGACCGGGGTCTCTGAG
CGACATTTCTACTAAACTTCCATCAAGGAGACGGGTACTTGAGCAATCAC
>BP00628_DIFrag358-408_insertion402
TCTCATTGTCTATTCCCCGTCTCCTGAGGTACCCACTCCACCTTACAGTGTTAAAGAACA
AGAGGAAATGCTGCTGATGAGCAGCCCCCTTATCGCACCCGCTATCACCAATTCTAAGGA
GAGGCATAACTCCGTTGAATGCCTCGATGGACTGGACGACAGCGGGAGACCGGGGTCTCT
GAGCATTTCTACTAAACTTCCATCAAGGAGACGGGTACTTGAGCAATCAC
>BP00628_DIFrag358-408_insertion403
TCTCATTGTCTATTCCCCGTCTCCTGAGGTACCCACTCCACCTTACAGTGTTAAAGAACA
AGAGGAAATGCTGCTGATGAGCAGCCCCCTTATCGCACCCGCTATCACCAATTCTAAGGA
GAGGCATAACTCCGTTGAATGCCTCGATGGACTGGACGACATTAGCGGGAGACCGGGGTC
TCTGAGCTCTACTAAACTTCCATCAAGGAGACGGGTACTTGAGCAATCAC
>BP00628_DIFrag358-408_insertion404
TCTCATTGTCTATTCCCCGTCTCCTGAGGTACCCACTCCACCTTACAGTGTTAAAGAACA
AGAGGAAATGCTGCTGATGAGCAGCCCCCTTATCGCACCCGCTATCACCAATTCTAAGGA
GAGGCATAACTCCGTTGAATGCCTCGATGGACTGGACGACATTTCTAGCGGGAGACCGGG
GTCTCTGAGCACTAAACTTCCATCAAGGAGACGGGTACTTGAGCAATCAC
>BP00628_DIFrag358-408_insertion405
TCTCATTGTCTATTCCCCGTCTCCTGAGGTACCCACTCCACCTTACAGTGTTAAAGAACA
AGAGGAAATGCTGCTGATGAGCAGCCCCCTTATCGCACCCGCTATCACCAATTCTAAGGA
GAGGCATAACTCCGTTGAATGCCTCGATGGACTGGACGACATTTCTACTAGCGGGAGACC
GGGGTCTCTGAGCAAACTTCCATCAAGGAGACGGGTACTTGAGCAATCAC
>BP00628_DIFrag358-408_insertion406
TCTCATTGTCTATTCCCCGTCTCCTGAGGTACCCACTCCACCTTACAGTGTTAAAGAACA
AGAGGAAATGCTGCTGATGAGCAGCCCCCTTATCGCACCCGCTATCACCAATTCTAAGGA
GAGGCATAACTCCGTTGAATGCCTCGATGGACTGGACGACATTTCTACTAAAAGCGGGAG
ACCGGGGTCTCTGAGCCTTCCATCAAGGAGACGGGTACTTGAGCAATCAC
>BP00628_DIFrag358-408_insertion407
TCTCATTGTCTATTCCCCGTCTCCTGAGGTACCCACTCCACCTTACAGTGTTAAAGAACA
AGAGGAAATGCTGCTGATGAGCAGCCCCCTTATCGCACCCGCTATCACCAATTCTAAGGA
GAGGCATAACTCCGTTGAATGCCTCGATGGACTGGACGACATTTCTACTAAACTTAGCGG
GAGACCGGGGTCTCTGAGCCCATCAAGGAGACGGGTACTTGAGCAATCAC
>BP00628_DIFrag358-408_insertion408
TCTCATTGTCTATTCCCCGTCTCCTGAGGTACCCACTCCACCTTACAGTGTTAAAGAACA
AGAGGAAATGCTGCTGATGAGCAGCCCCCTTATCGCACCCGCTATCACCAATTCTAAGGA
GAGGCATAACTCCGTTGAATGCCTCGATGGACTGGACGACATTTCTACTAAACTTCCAAG
CGGGAGACCGGGGTCTCTGAGCTCAAGGAGACGGGTACTTGAGCAATCAC
>BP00628_DIFrag409-459_insertion409
TTCTTGTCGACTCCATGCGTCTCCATCAAGCGGGAGACCGGGGTCTCTGAGCAAGTTGCA
GAAGATAACTGGGCGGGAGGATTTTCCTAAGAAATTGCTGAGGATGTCCTCCACAACTAG
CGAAAAAGCATATAGTCTTGGTGACCTGCCCATGAAATTGCAAAGGATTTCAAGCGTTCC
TGGTAATTCAGAAGAAAAGCTCGTTAGGAGACGAAAGCGTAGGCATGATT
>BP00628_DIFrag409-459_insertion410
TTCTTGTCGACTCCATGCGTCTCCATCAAAGAGCGGGAGACCGGGGTCTCTGAGCTTGCA
GAAGATAACTGGGCGGGAGGATTTTCCTAAGAAATTGCTGAGGATGTCCTCCACAACTAG
CGAAAAAGCATATAGTCTTGGTGACCTGCCCATGAAATTGCAAAGGATTTCAAGCGTTCC
TGGTAATTCAGAAGAAAAGCTCGTTAGGAGACGAAAGCGTAGGCATGATT
>BP00628_DIFrag409-459_insertion411
TTCTTGTCGACTCCATGCGTCTCCATCAAAGTTGAGCGGGAGACCGGGGTCTCTGAGCCA
GAAGATAACTGGGCGGGAGGATTTTCCTAAGAAATTGCTGAGGATGTCCTCCACAACTAG
CGAAAAAGCATATAGTCTTGGTGACCTGCCCATGAAATTGCAAAGGATTTCAAGCGTTCC
TGGTAATTCAGAAGAAAAGCTCGTTAGGAGACGAAAGCGTAGGCATGATT
>BP00628_DIFrag409-459_insertion412
TTCTTGTCGACTCCATGCGTCTCCATCAAAGTTGCAGAGCGGGAGACCGGGGTCTCTGAG
CAAGATAACTGGGCGGGAGGATTTTCCTAAGAAATTGCTGAGGATGTCCTCCACAACTAG
CGAAAAAGCATATAGTCTTGGTGACCTGCCCATGAAATTGCAAAGGATTTCAAGCGTTCC
TGGTAATTCAGAAGAAAAGCTCGTTAGGAGACGAAAGCGTAGGCATGATT
>BP00628_DIFrag409-459_insertion413
TTCTTGTCGACTCCATGCGTCTCCATCAAAGTTGCAGAAGAGCGGGAGACCGGGGTCTCT
GAGCATAACTGGGCGGGAGGATTTTCCTAAGAAATTGCTGAGGATGTCCTCCACAACTAG
CGAAAAAGCATATAGTCTTGGTGACCTGCCCATGAAATTGCAAAGGATTTCAAGCGTTCC
TGGTAATTCAGAAGAAAAGCTCGTTAGGAGACGAAAGCGTAGGCATGATT
>BP00628_DIFrag409-459_insertion414
TTCTTGTCGACTCCATGCGTCTCCATCAAAGTTGCAGAAGATAAGCGGGAGACCGGGGTC
TCTGAGCACTGGGCGGGAGGATTTTCCTAAGAAATTGCTGAGGATGTCCTCCACAACTAG
CGAAAAAGCATATAGTCTTGGTGACCTGCCCATGAAATTGCAAAGGATTTCAAGCGTTCC
TGGTAATTCAGAAGAAAAGCTCGTTAGGAGACGAAAGCGTAGGCATGATT
>BP00628_DIFrag409-459_insertion415
TTCTTGTCGACTCCATGCGTCTCCATCAAAGTTGCAGAAGATAACTAGCGGGAGACCGGG
GTCTCTGAGCGGGCGGGAGGATTTTCCTAAGAAATTGCTGAGGATGTCCTCCACAACTAG
CGAAAAAGCATATAGTCTTGGTGACCTGCCCATGAAATTGCAAAGGATTTCAAGCGTTCC
TGGTAATTCAGAAGAAAAGCTCGTTAGGAGACGAAAGCGTAGGCATGATT
>BP00628_DIFrag409-459_insertion416
TTCTTGTCGACTCCATGCGTCTCCATCAAAGTTGCAGAAGATAACTGGGAGCGGGAGACC
GGGGTCTCTGAGCCGGGAGGATTTTCCTAAGAAATTGCTGAGGATGTCCTCCACAACTAG
CGAAAAAGCATATAGTCTTGGTGACCTGCCCATGAAATTGCAAAGGATTTCAAGCGTTCC
TGGTAATTCAGAAGAAAAGCTCGTTAGGAGACGAAAGCGTAGGCATGATT
>BP00628_DIFrag409-459_insertion417
TTCTTGTCGACTCCATGCGTCTCCATCAAAGTTGCAGAAGATAACTGGGCGGAGCGGGAG
ACCGGGGTCTCTGAGCGAGGATTTTCCTAAGAAATTGCTGAGGATGTCCTCCACAACTAG
CGAAAAAGCATATAGTCTTGGTGACCTGCCCATGAAATTGCAAAGGATTTCAAGCGTTCC
TGGTAATTCAGAAGAAAAGCTCGTTAGGAGACGAAAGCGTAGGCATGATT
>BP00628_DIFrag409-459_insertion418
TTCTTGTCGACTCCATGCGTCTCCATCAAAGTTGCAGAAGATAACTGGGCGGGAGAGCGG
GAGACCGGGGTCTCTGAGCGATTTTCCTAAGAAATTGCTGAGGATGTCCTCCACAACTAG
CGAAAAAGCATATAGTCTTGGTGACCTGCCCATGAAATTGCAAAGGATTTCAAGCGTTCC
TGGTAATTCAGAAGAAAAGCTCGTTAGGAGACGAAAGCGTAGGCATGATT
>BP00628_DIFrag409-459_insertion419
TTCTTGTCGACTCCATGCGTCTCCATCAAAGTTGCAGAAGATAACTGGGCGGGAGGATAG
CGGGAGACCGGGGTCTCTGAGCTTTCCTAAGAAATTGCTGAGGATGTCCTCCACAACTAG
CGAAAAAGCATATAGTCTTGGTGACCTGCCCATGAAATTGCAAAGGATTTCAAGCGTTCC
TGGTAATTCAGAAGAAAAGCTCGTTAGGAGACGAAAGCGTAGGCATGATT
>BP00628_DIFrag409-459_insertion420
TTCTTGTCGACTCCATGCGTCTCCATCAAAGTTGCAGAAGATAACTGGGCGGGAGGATTT
TAGCGGGAGACCGGGGTCTCTGAGCCCTAAGAAATTGCTGAGGATGTCCTCCACAACTAG
CGAAAAAGCATATAGTCTTGGTGACCTGCCCATGAAATTGCAAAGGATTTCAAGCGTTCC
TGGTAATTCAGAAGAAAAGCTCGTTAGGAGACGAAAGCGTAGGCATGATT
>BP00628_DIFrag409-459_insertion421
TTCTTGTCGACTCCATGCGTCTCCATCAAAGTTGCAGAAGATAACTGGGCGGGAGGATTT
TCCTAGCGGGAGACCGGGGTCTCTGAGCAAGAAATTGCTGAGGATGTCCTCCACAACTAG
CGAAAAAGCATATAGTCTTGGTGACCTGCCCATGAAATTGCAAAGGATTTCAAGCGTTCC
TGGTAATTCAGAAGAAAAGCTCGTTAGGAGACGAAAGCGTAGGCATGATT
>BP00628_DIFrag409-459_insertion422
TTCTTGTCGACTCCATGCGTCTCCATCAAAGTTGCAGAAGATAACTGGGCGGGAGGATTT
TCCTAAGAGCGGGAGACCGGGGTCTCTGAGCAAATTGCTGAGGATGTCCTCCACAACTAG
CGAAAAAGCATATAGTCTTGGTGACCTGCCCATGAAATTGCAAAGGATTTCAAGCGTTCC
TGGTAATTCAGAAGAAAAGCTCGTTAGGAGACGAAAGCGTAGGCATGATT
>BP00628_DIFrag409-459_insertion423
TTCTTGTCGACTCCATGCGTCTCCATCAAAGTTGCAGAAGATAACTGGGCGGGAGGATTT
TCCTAAGAAAAGCGGGAGACCGGGGTCTCTGAGCTTGCTGAGGATGTCCTCCACAACTAG
CGAAAAAGCATATAGTCTTGGTGACCTGCCCATGAAATTGCAAAGGATTTCAAGCGTTCC
TGGTAATTCAGAAGAAAAGCTCGTTAGGAGACGAAAGCGTAGGCATGATT
>BP00628_DIFrag409-459_insertion424
TTCTTGTCGACTCCATGCGTCTCCATCAAAGTTGCAGAAGATAACTGGGCGGGAGGATTT
TCCTAAGAAATTGAGCGGGAGACCGGGGTCTCTGAGCCTGAGGATGTCCTCCACAACTAG
CGAAAAAGCATATAGTCTTGGTGACCTGCCCATGAAATTGCAAAGGATTTCAAGCGTTCC
TGGTAATTCAGAAGAAAAGCTCGTTAGGAGACGAAAGCGTAGGCATGATT
>BP00628_DIFrag409-459_insertion425
TTCTTGTCGACTCCATGCGTCTCCATCAAAGTTGCAGAAGATAACTGGGCGGGAGGATTT
TCCTAAGAAATTGCTGAGCGGGAGACCGGGGTCTCTGAGCAGGATGTCCTCCACAACTAG
CGAAAAAGCATATAGTCTTGGTGACCTGCCCATGAAATTGCAAAGGATTTCAAGCGTTCC
TGGTAATTCAGAAGAAAAGCTCGTTAGGAGACGAAAGCGTAGGCATGATT
>BP00628_DIFrag409-459_insertion426
TTCTTGTCGACTCCATGCGTCTCCATCAAAGTTGCAGAAGATAACTGGGCGGGAGGATTT
TCCTAAGAAATTGCTGAGGAGCGGGAGACCGGGGTCTCTGAGCATGTCCTCCACAACTAG
CGAAAAAGCATATAGTCTTGGTGACCTGCCCATGAAATTGCAAAGGATTTCAAGCGTTCC
TGGTAATTCAGAAGAAAAGCTCGTTAGGAGACGAAAGCGTAGGCATGATT
>BP00628_DIFrag409-459_insertion427
TTCTTGTCGACTCCATGCGTCTCCATCAAAGTTGCAGAAGATAACTGGGCGGGAGGATTT
TCCTAAGAAATTGCTGAGGATGAGCGGGAGACCGGGGTCTCTGAGCTCCTCCACAACTAG
CGAAAAAGCATATAGTCTTGGTGACCTGCCCATGAAATTGCAAAGGATTTCAAGCGTTCC
TGGTAATTCAGAAGAAAAGCTCGTTAGGAGACGAAAGCGTAGGCATGATT
>BP00628_DIFrag409-459_insertion428
TTCTTGTCGACTCCATGCGTCTCCATCAAAGTTGCAGAAGATAACTGGGCGGGAGGATTT
TCCTAAGAAATTGCTGAGGATGTCCAGCGGGAGACCGGGGTCTCTGAGCTCCACAACTAG
CGAAAAAGCATATAGTCTTGGTGACCTGCCCATGAAATTGCAAAGGATTTCAAGCGTTCC
TGGTAATTCAGAAGAAAAGCTCGTTAGGAGACGAAAGCGTAGGCATGATT
>BP00628_DIFrag409-459_insertion429
TTCTTGTCGACTCCATGCGTCTCCATCAAAGTTGCAGAAGATAACTGGGCGGGAGGATTT
TCCTAAGAAATTGCTGAGGATGTCCTCCAGCGGGAGACCGGGGTCTCTGAGCACAACTAG
CGAAAAAGCATATAGTCTTGGTGACCTGCCCATGAAATTGCAAAGGATTTCAAGCGTTCC
TGGTAATTCAGAAGAAAAGCTCGTTAGGAGACGAAAGCGTAGGCATGATT
>BP00628_DIFrag409-459_insertion430
TTCTTGTCGACTCCATGCGTCTCCATCAAAGTTGCAGAAGATAACTGGGCGGGAGGATTT
TCCTAAGAAATTGCTGAGGATGTCCTCCACAAGCGGGAGACCGGGGTCTCTGAGCACTAG
CGAAAAAGCATATAGTCTTGGTGACCTGCCCATGAAATTGCAAAGGATTTCAAGCGTTCC
TGGTAATTCAGAAGAAAAGCTCGTTAGGAGACGAAAGCGTAGGCATGATT
>BP00628_DIFrag409-459_insertion431
TTCTTGTCGACTCCATGCGTCTCCATCAAAGTTGCAGAAGATAACTGGGCGGGAGGATTT
TCCTAAGAAATTGCTGAGGATGTCCTCCACAACTAGCGGGAGACCGGGGTCTCTGAGCAG
CGAAAAAGCATATAGTCTTGGTGACCTGCCCATGAAATTGCAAAGGATTTCAAGCGTTCC
TGGTAATTCAGAAGAAAAGCTCGTTAGGAGACGAAAGCGTAGGCATGATT
>BP00628_DIFrag409-459_insertion432
TTCTTGTCGACTCCATGCGTCTCCATCAAAGTTGCAGAAGATAACTGGGCGGGAGGATTT
TCCTAAGAAATTGCTGAGGATGTCCTCCACAACTAGCAGCGGGAGACCGGGGTCTCTGAG
CGAAAAAGCATATAGTCTTGGTGACCTGCCCATGAAATTGCAAAGGATTTCAAGCGTTCC
TGGTAATTCAGAAGAAAAGCTCGTTAGGAGACGAAAGCGTAGGCATGATT
>BP00628_DIFrag409-459_insertion433
TTCTTGTCGACTCCATGCGTCTCCATCAAAGTTGCAGAAGATAACTGGGCGGGAGGATTT
TCCTAAGAAATTGCTGAGGATGTCCTCCACAACTAGCGAAAGCGGGAGACCGGGGTCTCT
GAGCAAAGCATATAGTCTTGGTGACCTGCCCATGAAATTGCAAAGGATTTCAAGCGTTCC
TGGTAATTCAGAAGAAAAGCTCGTTAGGAGACGAAAGCGTAGGCATGATT
>BP00628_DIFrag409-459_insertion434
TTCTTGTCGACTCCATGCGTCTCCATCAAAGTTGCAGAAGATAACTGGGCGGGAGGATTT
TCCTAAGAAATTGCTGAGGATGTCCTCCACAACTAGCGAAAAAAGCGGGAGACCGGGGTC
TCTGAGCGCATATAGTCTTGGTGACCTGCCCATGAAATTGCAAAGGATTTCAAGCGTTCC
TGGTAATTCAGAAGAAAAGCTCGTTAGGAGACGAAAGCGTAGGCATGATT
>BP00628_DIFrag409-459_insertion435
TTCTTGTCGACTCCATGCGTCTCCATCAAAGTTGCAGAAGATAACTGGGCGGGAGGATTT
TCCTAAGAAATTGCTGAGGATGTCCTCCACAACTAGCGAAAAAGCAAGCGGGAGACCGGG
GTCTCTGAGCTATAGTCTTGGTGACCTGCCCATGAAATTGCAAAGGATTTCAAGCGTTCC
TGGTAATTCAGAAGAAAAGCTCGTTAGGAGACGAAAGCGTAGGCATGATT
>BP00628_DIFrag409-459_insertion436
TTCTTGTCGACTCCATGCGTCTCCATCAAAGTTGCAGAAGATAACTGGGCGGGAGGATTT
TCCTAAGAAATTGCTGAGGATGTCCTCCACAACTAGCGAAAAAGCATATAGCGGGAGACC
GGGGTCTCTGAGCAGTCTTGGTGACCTGCCCATGAAATTGCAAAGGATTTCAAGCGTTCC
TGGTAATTCAGAAGAAAAGCTCGTTAGGAGACGAAAGCGTAGGCATGATT
>BP00628_DIFrag409-459_insertion437
TTCTTGTCGACTCCATGCGTCTCCATCAAAGTTGCAGAAGATAACTGGGCGGGAGGATTT
TCCTAAGAAATTGCTGAGGATGTCCTCCACAACTAGCGAAAAAGCATATAGTAGCGGGAG
ACCGGGGTCTCTGAGCCTTGGTGACCTGCCCATGAAATTGCAAAGGATTTCAAGCGTTCC
TGGTAATTCAGAAGAAAAGCTCGTTAGGAGACGAAAGCGTAGGCATGATT
>BP00628_DIFrag409-459_insertion438
TTCTTGTCGACTCCATGCGTCTCCATCAAAGTTGCAGAAGATAACTGGGCGGGAGGATTT
TCCTAAGAAATTGCTGAGGATGTCCTCCACAACTAGCGAAAAAGCATATAGTCTTAGCGG
GAGACCGGGGTCTCTGAGCGGTGACCTGCCCATGAAATTGCAAAGGATTTCAAGCGTTCC
TGGTAATTCAGAAGAAAAGCTCGTTAGGAGACGAAAGCGTAGGCATGATT
>BP00628_DIFrag409-459_insertion439
TTCTTGTCGACTCCATGCGTCTCCATCAAAGTTGCAGAAGATAACTGGGCGGGAGGATTT
TCCTAAGAAATTGCTGAGGATGTCCTCCACAACTAGCGAAAAAGCATATAGTCTTGGTAG
CGGGAGACCGGGGTCTCTGAGCGACCTGCCCATGAAATTGCAAAGGATTTCAAGCGTTCC
TGGTAATTCAGAAGAAAAGCTCGTTAGGAGACGAAAGCGTAGGCATGATT
>BP00628_DIFrag409-459_insertion440
TTCTTGTCGACTCCATGCGTCTCCATCAAAGTTGCAGAAGATAACTGGGCGGGAGGATTT
TCCTAAGAAATTGCTGAGGATGTCCTCCACAACTAGCGAAAAAGCATATAGTCTTGGTGA
CAGCGGGAGACCGGGGTCTCTGAGCCTGCCCATGAAATTGCAAAGGATTTCAAGCGTTCC
TGGTAATTCAGAAGAAAAGCTCGTTAGGAGACGAAAGCGTAGGCATGATT
>BP00628_DIFrag409-459_insertion441
TTCTTGTCGACTCCATGCGTCTCCATCAAAGTTGCAGAAGATAACTGGGCGGGAGGATTT
TCCTAAGAAATTGCTGAGGATGTCCTCCACAACTAGCGAAAAAGCATATAGTCTTGGTGA
CCTGAGCGGGAGACCGGGGTCTCTGAGCCCCATGAAATTGCAAAGGATTTCAAGCGTTCC
TGGTAATTCAGAAGAAAAGCTCGTTAGGAGACGAAAGCGTAGGCATGATT
>BP00628_DIFrag409-459_insertion442
TTCTTGTCGACTCCATGCGTCTCCATCAAAGTTGCAGAAGATAACTGGGCGGGAGGATTT
TCCTAAGAAATTGCTGAGGATGTCCTCCACAACTAGCGAAAAAGCATATAGTCTTGGTGA
CCTGCCCAGCGGGAGACCGGGGTCTCTGAGCATGAAATTGCAAAGGATTTCAAGCGTTCC
TGGTAATTCAGAAGAAAAGCTCGTTAGGAGACGAAAGCGTAGGCATGATT
>BP00628_DIFrag409-459_insertion443
TTCTTGTCGACTCCATGCGTCTCCATCAAAGTTGCAGAAGATAACTGGGCGGGAGGATTT
TCCTAAGAAATTGCTGAGGATGTCCTCCACAACTAGCGAAAAAGCATATAGTCTTGGTGA
CCTGCCCATGAGCGGGAGACCGGGGTCTCTGAGCAAATTGCAAAGGATTTCAAGCGTTCC
TGGTAATTCAGAAGAAAAGCTCGTTAGGAGACGAAAGCGTAGGCATGATT
>BP00628_DIFrag409-459_insertion444
TTCTTGTCGACTCCATGCGTCTCCATCAAAGTTGCAGAAGATAACTGGGCGGGAGGATTT
TCCTAAGAAATTGCTGAGGATGTCCTCCACAACTAGCGAAAAAGCATATAGTCTTGGTGA
CCTGCCCATGAAAAGCGGGAGACCGGGGTCTCTGAGCTTGCAAAGGATTTCAAGCGTTCC
TGGTAATTCAGAAGAAAAGCTCGTTAGGAGACGAAAGCGTAGGCATGATT
>BP00628_DIFrag409-459_insertion445
TTCTTGTCGACTCCATGCGTCTCCATCAAAGTTGCAGAAGATAACTGGGCGGGAGGATTT
TCCTAAGAAATTGCTGAGGATGTCCTCCACAACTAGCGAAAAAGCATATAGTCTTGGTGA
CCTGCCCATGAAATTGAGCGGGAGACCGGGGTCTCTGAGCCAAAGGATTTCAAGCGTTCC
TGGTAATTCAGAAGAAAAGCTCGTTAGGAGACGAAAGCGTAGGCATGATT
>BP00628_DIFrag409-459_insertion446
TTCTTGTCGACTCCATGCGTCTCCATCAAAGTTGCAGAAGATAACTGGGCGGGAGGATTT
TCCTAAGAAATTGCTGAGGATGTCCTCCACAACTAGCGAAAAAGCATATAGTCTTGGTGA
CCTGCCCATGAAATTGCAAAGCGGGAGACCGGGGTCTCTGAGCAGGATTTCAAGCGTTCC
TGGTAATTCAGAAGAAAAGCTCGTTAGGAGACGAAAGCGTAGGCATGATT
>BP00628_DIFrag409-459_insertion447
TTCTTGTCGACTCCATGCGTCTCCATCAAAGTTGCAGAAGATAACTGGGCGGGAGGATTT
TCCTAAGAAATTGCTGAGGATGTCCTCCACAACTAGCGAAAAAGCATATAGTCTTGGTGA
CCTGCCCATGAAATTGCAAAGGAGCGGGAGACCGGGGTCTCTGAGCATTTCAAGCGTTCC
TGGTAATTCAGAAGAAAAGCTCGTTAGGAGACGAAAGCGTAGGCATGATT
>BP00628_DIFrag409-459_insertion448
TTCTTGTCGACTCCATGCGTCTCCATCAAAGTTGCAGAAGATAACTGGGCGGGAGGATTT
TCCTAAGAAATTGCTGAGGATGTCCTCCACAACTAGCGAAAAAGCATATAGTCTTGGTGA
CCTGCCCATGAAATTGCAAAGGATTAGCGGGAGACCGGGGTCTCTGAGCTCAAGCGTTCC
TGGTAATTCAGAAGAAAAGCTCGTTAGGAGACGAAAGCGTAGGCATGATT
>BP00628_DIFrag409-459_insertion449
TTCTTGTCGACTCCATGCGTCTCCATCAAAGTTGCAGAAGATAACTGGGCGGGAGGATTT
TCCTAAGAAATTGCTGAGGATGTCCTCCACAACTAGCGAAAAAGCATATAGTCTTGGTGA
CCTGCCCATGAAATTGCAAAGGATTTCAAGCGGGAGACCGGGGTCTCTGAGCAGCGTTCC
TGGTAATTCAGAAGAAAAGCTCGTTAGGAGACGAAAGCGTAGGCATGATT
>BP00628_DIFrag409-459_insertion450
TTCTTGTCGACTCCATGCGTCTCCATCAAAGTTGCAGAAGATAACTGGGCGGGAGGATTT
TCCTAAGAAATTGCTGAGGATGTCCTCCACAACTAGCGAAAAAGCATATAGTCTTGGTGA
CCTGCCCATGAAATTGCAAAGGATTTCAAGCAGCGGGAGACCGGGGTCTCTGAGCGTTCC
TGGTAATTCAGAAGAAAAGCTCGTTAGGAGACGAAAGCGTAGGCATGATT
>BP00628_DIFrag409-459_insertion451
TTCTTGTCGACTCCATGCGTCTCCATCAAAGTTGCAGAAGATAACTGGGCGGGAGGATTT
TCCTAAGAAATTGCTGAGGATGTCCTCCACAACTAGCGAAAAAGCATATAGTCTTGGTGA
CCTGCCCATGAAATTGCAAAGGATTTCAAGCGTTAGCGGGAGACCGGGGTCTCTGAGCCC
TGGTAATTCAGAAGAAAAGCTCGTTAGGAGACGAAAGCGTAGGCATGATT
>BP00628_DIFrag409-459_insertion452
TTCTTGTCGACTCCATGCGTCTCCATCAAAGTTGCAGAAGATAACTGGGCGGGAGGATTT
TCCTAAGAAATTGCTGAGGATGTCCTCCACAACTAGCGAAAAAGCATATAGTCTTGGTGA
CCTGCCCATGAAATTGCAAAGGATTTCAAGCGTTCCTAGCGGGAGACCGGGGTCTCTGAG
CGGTAATTCAGAAGAAAAGCTCGTTAGGAGACGAAAGCGTAGGCATGATT
>BP00628_DIFrag409-459_insertion453
TTCTTGTCGACTCCATGCGTCTCCATCAAAGTTGCAGAAGATAACTGGGCGGGAGGATTT
TCCTAAGAAATTGCTGAGGATGTCCTCCACAACTAGCGAAAAAGCATATAGTCTTGGTGA
CCTGCCCATGAAATTGCAAAGGATTTCAAGCGTTCCTGGTAGCGGGAGACCGGGGTCTCT
GAGCAATTCAGAAGAAAAGCTCGTTAGGAGACGAAAGCGTAGGCATGATT
>BP00628_DIFrag409-459_insertion454
TTCTTGTCGACTCCATGCGTCTCCATCAAAGTTGCAGAAGATAACTGGGCGGGAGGATTT
TCCTAAGAAATTGCTGAGGATGTCCTCCACAACTAGCGAAAAAGCATATAGTCTTGGTGA
CCTGCCCATGAAATTGCAAAGGATTTCAAGCGTTCCTGGTAATAGCGGGAGACCGGGGTC
TCTGAGCTCAGAAGAAAAGCTCGTTAGGAGACGAAAGCGTAGGCATGATT
>BP00628_DIFrag409-459_insertion455
TTCTTGTCGACTCCATGCGTCTCCATCAAAGTTGCAGAAGATAACTGGGCGGGAGGATTT
TCCTAAGAAATTGCTGAGGATGTCCTCCACAACTAGCGAAAAAGCATATAGTCTTGGTGA
CCTGCCCATGAAATTGCAAAGGATTTCAAGCGTTCCTGGTAATTCAAGCGGGAGACCGGG
GTCTCTGAGCGAAGAAAAGCTCGTTAGGAGACGAAAGCGTAGGCATGATT
>BP00628_DIFrag409-459_insertion456
TTCTTGTCGACTCCATGCGTCTCCATCAAAGTTGCAGAAGATAACTGGGCGGGAGGATTT
TCCTAAGAAATTGCTGAGGATGTCCTCCACAACTAGCGAAAAAGCATATAGTCTTGGTGA
CCTGCCCATGAAATTGCAAAGGATTTCAAGCGTTCCTGGTAATTCAGAAAGCGGGAGACC
GGGGTCTCTGAGCGAAAAGCTCGTTAGGAGACGAAAGCGTAGGCATGATT
>BP00628_DIFrag409-459_insertion457
TTCTTGTCGACTCCATGCGTCTCCATCAAAGTTGCAGAAGATAACTGGGCGGGAGGATTT
TCCTAAGAAATTGCTGAGGATGTCCTCCACAACTAGCGAAAAAGCATATAGTCTTGGTGA
CCTGCCCATGAAATTGCAAAGGATTTCAAGCGTTCCTGGTAATTCAGAAGAAAGCGGGAG
ACCGGGGTCTCTGAGCAAGCTCGTTAGGAGACGAAAGCGTAGGCATGATT
>BP00628_DIFrag409-459_insertion458
TTCTTGTCGACTCCATGCGTCTCCATCAAAGTTGCAGAAGATAACTGGGCGGGAGGATTT
TCCTAAGAAATTGCTGAGGATGTCCTCCACAACTAGCGAAAAAGCATATAGTCTTGGTGA
CCTGCCCATGAAATTGCAAAGGATTTCAAGCGTTCCTGGTAATTCAGAAGAAAAGAGCGG
GAGACCGGGGTCTCTGAGCCTCGTTAGGAGACGAAAGCGTAGGCATGATT
>BP00628_DIFrag409-459_insertion459
TTCTTGTCGACTCCATGCGTCTCCATCAAAGTTGCAGAAGATAACTGGGCGGGAGGATTT
TCCTAAGAAATTGCTGAGGATGTCCTCCACAACTAGCGAAAAAGCATATAGTCTTGGTGA
CCTGCCCATGAAATTGCAAAGGATTTCAAGCGTTCCTGGTAATTCAGAAGAAAAGCTCAG
CGGGAGACCGGGGTCTCTGAGCGTTAGGAGACGAAAGCGTAGGCATGATT
>BP00628_DIFrag460-509_insertion460
TCTTGTTGTGATGGGAGTCGTCTCCCGTTAGCGGGAGACCGGGGTCTCTGAGCAGTAAGA
CTACCAAAATGCTGTCCGACCCTATGTCTCAAAGTGTTGCAGACTTGCCACCTAAACTTC
AAAAGATGGCAGGAGGCCCTACTAGAATGGAAGGGAATTTGCCAGCCAAGCTGCGCAAAA
TGAACTCCGACAGATTCACCGCAAGGAGACGGGCTGACGACACATTCTAA
>BP00628_DIFrag460-509_insertion461
TCTTGTTGTGATGGGAGTCGTCTCCCGTTAGTAGCGGGAGACCGGGGTCTCTGAGCAAGA
CTACCAAAATGCTGTCCGACCCTATGTCTCAAAGTGTTGCAGACTTGCCACCTAAACTTC
AAAAGATGGCAGGAGGCCCTACTAGAATGGAAGGGAATTTGCCAGCCAAGCTGCGCAAAA
TGAACTCCGACAGATTCACCGCAAGGAGACGGGCTGACGACACATTCTAA
>BP00628_DIFrag460-509_insertion462
TCTTGTTGTGATGGGAGTCGTCTCCCGTTAGTAAGAGCGGGAGACCGGGGTCTCTGAGCA
CTACCAAAATGCTGTCCGACCCTATGTCTCAAAGTGTTGCAGACTTGCCACCTAAACTTC
AAAAGATGGCAGGAGGCCCTACTAGAATGGAAGGGAATTTGCCAGCCAAGCTGCGCAAAA
TGAACTCCGACAGATTCACCGCAAGGAGACGGGCTGACGACACATTCTAA
>BP00628_DIFrag460-509_insertion463
TCTTGTTGTGATGGGAGTCGTCTCCCGTTAGTAAGACTAGCGGGAGACCGGGGTCTCTGA
GCACCAAAATGCTGTCCGACCCTATGTCTCAAAGTGTTGCAGACTTGCCACCTAAACTTC
AAAAGATGGCAGGAGGCCCTACTAGAATGGAAGGGAATTTGCCAGCCAAGCTGCGCAAAA
TGAACTCCGACAGATTCACCGCAAGGAGACGGGCTGACGACACATTCTAA
>BP00628_DIFrag460-509_insertion464
TCTTGTTGTGATGGGAGTCGTCTCCCGTTAGTAAGACTACCAGCGGGAGACCGGGGTCTC
TGAGCAAAATGCTGTCCGACCCTATGTCTCAAAGTGTTGCAGACTTGCCACCTAAACTTC
AAAAGATGGCAGGAGGCCCTACTAGAATGGAAGGGAATTTGCCAGCCAAGCTGCGCAAAA
TGAACTCCGACAGATTCACCGCAAGGAGACGGGCTGACGACACATTCTAA
>BP00628_DIFrag460-509_insertion465
TCTTGTTGTGATGGGAGTCGTCTCCCGTTAGTAAGACTACCAAAAGCGGGAGACCGGGGT
CTCTGAGCATGCTGTCCGACCCTATGTCTCAAAGTGTTGCAGACTTGCCACCTAAACTTC
AAAAGATGGCAGGAGGCCCTACTAGAATGGAAGGGAATTTGCCAGCCAAGCTGCGCAAAA
TGAACTCCGACAGATTCACCGCAAGGAGACGGGCTGACGACACATTCTAA
>BP00628_DIFrag460-509_insertion466
TCTTGTTGTGATGGGAGTCGTCTCCCGTTAGTAAGACTACCAAAATGAGCGGGAGACCGG
GGTCTCTGAGCCTGTCCGACCCTATGTCTCAAAGTGTTGCAGACTTGCCACCTAAACTTC
AAAAGATGGCAGGAGGCCCTACTAGAATGGAAGGGAATTTGCCAGCCAAGCTGCGCAAAA
TGAACTCCGACAGATTCACCGCAAGGAGACGGGCTGACGACACATTCTAA
>BP00628_DIFrag460-509_insertion467
TCTTGTTGTGATGGGAGTCGTCTCCCGTTAGTAAGACTACCAAAATGCTGAGCGGGAGAC
CGGGGTCTCTGAGCTCCGACCCTATGTCTCAAAGTGTTGCAGACTTGCCACCTAAACTTC
AAAAGATGGCAGGAGGCCCTACTAGAATGGAAGGGAATTTGCCAGCCAAGCTGCGCAAAA
TGAACTCCGACAGATTCACCGCAAGGAGACGGGCTGACGACACATTCTAA
>BP00628_DIFrag460-509_insertion468
TCTTGTTGTGATGGGAGTCGTCTCCCGTTAGTAAGACTACCAAAATGCTGTCCAGCGGGA
GACCGGGGTCTCTGAGCGACCCTATGTCTCAAAGTGTTGCAGACTTGCCACCTAAACTTC
AAAAGATGGCAGGAGGCCCTACTAGAATGGAAGGGAATTTGCCAGCCAAGCTGCGCAAAA
TGAACTCCGACAGATTCACCGCAAGGAGACGGGCTGACGACACATTCTAA
>BP00628_DIFrag460-509_insertion469
TCTTGTTGTGATGGGAGTCGTCTCCCGTTAGTAAGACTACCAAAATGCTGTCCGACAGCG
GGAGACCGGGGTCTCTGAGCCCTATGTCTCAAAGTGTTGCAGACTTGCCACCTAAACTTC
AAAAGATGGCAGGAGGCCCTACTAGAATGGAAGGGAATTTGCCAGCCAAGCTGCGCAAAA
TGAACTCCGACAGATTCACCGCAAGGAGACGGGCTGACGACACATTCTAA
>BP00628_DIFrag460-509_insertion470
TCTTGTTGTGATGGGAGTCGTCTCCCGTTAGTAAGACTACCAAAATGCTGTCCGACCCTA
GCGGGAGACCGGGGTCTCTGAGCATGTCTCAAAGTGTTGCAGACTTGCCACCTAAACTTC
AAAAGATGGCAGGAGGCCCTACTAGAATGGAAGGGAATTTGCCAGCCAAGCTGCGCAAAA
TGAACTCCGACAGATTCACCGCAAGGAGACGGGCTGACGACACATTCTAA
>BP00628_DIFrag460-509_insertion471
TCTTGTTGTGATGGGAGTCGTCTCCCGTTAGTAAGACTACCAAAATGCTGTCCGACCCTA
TGAGCGGGAGACCGGGGTCTCTGAGCTCTCAAAGTGTTGCAGACTTGCCACCTAAACTTC
AAAAGATGGCAGGAGGCCCTACTAGAATGGAAGGGAATTTGCCAGCCAAGCTGCGCAAAA
TGAACTCCGACAGATTCACCGCAAGGAGACGGGCTGACGACACATTCTAA
>BP00628_DIFrag460-509_insertion472
TCTTGTTGTGATGGGAGTCGTCTCCCGTTAGTAAGACTACCAAAATGCTGTCCGACCCTA
TGTCTAGCGGGAGACCGGGGTCTCTGAGCCAAAGTGTTGCAGACTTGCCACCTAAACTTC
AAAAGATGGCAGGAGGCCCTACTAGAATGGAAGGGAATTTGCCAGCCAAGCTGCGCAAAA
TGAACTCCGACAGATTCACCGCAAGGAGACGGGCTGACGACACATTCTAA
>BP00628_DIFrag460-509_insertion473
TCTTGTTGTGATGGGAGTCGTCTCCCGTTAGTAAGACTACCAAAATGCTGTCCGACCCTA
TGTCTCAAAGCGGGAGACCGGGGTCTCTGAGCAGTGTTGCAGACTTGCCACCTAAACTTC
AAAAGATGGCAGGAGGCCCTACTAGAATGGAAGGGAATTTGCCAGCCAAGCTGCGCAAAA
TGAACTCCGACAGATTCACCGCAAGGAGACGGGCTGACGACACATTCTAA
>BP00628_DIFrag460-509_insertion474
TCTTGTTGTGATGGGAGTCGTCTCCCGTTAGTAAGACTACCAAAATGCTGTCCGACCCTA
TGTCTCAAAGTAGCGGGAGACCGGGGTCTCTGAGCGTTGCAGACTTGCCACCTAAACTTC
AAAAGATGGCAGGAGGCCCTACTAGAATGGAAGGGAATTTGCCAGCCAAGCTGCGCAAAA
TGAACTCCGACAGATTCACCGCAAGGAGACGGGCTGACGACACATTCTAA
>BP00628_DIFrag460-509_insertion475
TCTTGTTGTGATGGGAGTCGTCTCCCGTTAGTAAGACTACCAAAATGCTGTCCGACCCTA
TGTCTCAAAGTGTTAGCGGGAGACCGGGGTCTCTGAGCGCAGACTTGCCACCTAAACTTC
AAAAGATGGCAGGAGGCCCTACTAGAATGGAAGGGAATTTGCCAGCCAAGCTGCGCAAAA
TGAACTCCGACAGATTCACCGCAAGGAGACGGGCTGACGACACATTCTAA
>BP00628_DIFrag460-509_insertion476
TCTTGTTGTGATGGGAGTCGTCTCCCGTTAGTAAGACTACCAAAATGCTGTCCGACCCTA
TGTCTCAAAGTGTTGCAAGCGGGAGACCGGGGTCTCTGAGCGACTTGCCACCTAAACTTC
AAAAGATGGCAGGAGGCCCTACTAGAATGGAAGGGAATTTGCCAGCCAAGCTGCGCAAAA
TGAACTCCGACAGATTCACCGCAAGGAGACGGGCTGACGACACATTCTAA
>BP00628_DIFrag460-509_insertion477
TCTTGTTGTGATGGGAGTCGTCTCCCGTTAGTAAGACTACCAAAATGCTGTCCGACCCTA
TGTCTCAAAGTGTTGCAGACAGCGGGAGACCGGGGTCTCTGAGCTTGCCACCTAAACTTC
AAAAGATGGCAGGAGGCCCTACTAGAATGGAAGGGAATTTGCCAGCCAAGCTGCGCAAAA
TGAACTCCGACAGATTCACCGCAAGGAGACGGGCTGACGACACATTCTAA
>BP00628_DIFrag460-509_insertion478
TCTTGTTGTGATGGGAGTCGTCTCCCGTTAGTAAGACTACCAAAATGCTGTCCGACCCTA
TGTCTCAAAGTGTTGCAGACTTGAGCGGGAGACCGGGGTCTCTGAGCCCACCTAAACTTC
AAAAGATGGCAGGAGGCCCTACTAGAATGGAAGGGAATTTGCCAGCCAAGCTGCGCAAAA
TGAACTCCGACAGATTCACCGCAAGGAGACGGGCTGACGACACATTCTAA
>BP00628_DIFrag460-509_insertion479
TCTTGTTGTGATGGGAGTCGTCTCCCGTTAGTAAGACTACCAAAATGCTGTCCGACCCTA
TGTCTCAAAGTGTTGCAGACTTGCCAAGCGGGAGACCGGGGTCTCTGAGCCCTAAACTTC
AAAAGATGGCAGGAGGCCCTACTAGAATGGAAGGGAATTTGCCAGCCAAGCTGCGCAAAA
TGAACTCCGACAGATTCACCGCAAGGAGACGGGCTGACGACACATTCTAA
>BP00628_DIFrag460-509_insertion480
TCTTGTTGTGATGGGAGTCGTCTCCCGTTAGTAAGACTACCAAAATGCTGTCCGACCCTA
TGTCTCAAAGTGTTGCAGACTTGCCACCTAGCGGGAGACCGGGGTCTCTGAGCAAACTTC
AAAAGATGGCAGGAGGCCCTACTAGAATGGAAGGGAATTTGCCAGCCAAGCTGCGCAAAA
TGAACTCCGACAGATTCACCGCAAGGAGACGGGCTGACGACACATTCTAA
>BP00628_DIFrag460-509_insertion481
TCTTGTTGTGATGGGAGTCGTCTCCCGTTAGTAAGACTACCAAAATGCTGTCCGACCCTA
TGTCTCAAAGTGTTGCAGACTTGCCACCTAAAAGCGGGAGACCGGGGTCTCTGAGCCTTC
AAAAGATGGCAGGAGGCCCTACTAGAATGGAAGGGAATTTGCCAGCCAAGCTGCGCAAAA
TGAACTCCGACAGATTCACCGCAAGGAGACGGGCTGACGACACATTCTAA
>BP00628_DIFrag460-509_insertion482
TCTTGTTGTGATGGGAGTCGTCTCCCGTTAGTAAGACTACCAAAATGCTGTCCGACCCTA
TGTCTCAAAGTGTTGCAGACTTGCCACCTAAACTTAGCGGGAGACCGGGGTCTCTGAGCC
AAAAGATGGCAGGAGGCCCTACTAGAATGGAAGGGAATTTGCCAGCCAAGCTGCGCAAAA
TGAACTCCGACAGATTCACCGCAAGGAGACGGGCTGACGACACATTCTAA
>BP00628_DIFrag460-509_insertion483
TCTTGTTGTGATGGGAGTCGTCTCCCGTTAGTAAGACTACCAAAATGCTGTCCGACCCTA
TGTCTCAAAGTGTTGCAGACTTGCCACCTAAACTTCAAAGCGGGAGACCGGGGTCTCTGA
GCAAGATGGCAGGAGGCCCTACTAGAATGGAAGGGAATTTGCCAGCCAAGCTGCGCAAAA
TGAACTCCGACAGATTCACCGCAAGGAGACGGGCTGACGACACATTCTAA
>BP00628_DIFrag460-509_insertion484
TCTTGTTGTGATGGGAGTCGTCTCCCGTTAGTAAGACTACCAAAATGCTGTCCGACCCTA
TGTCTCAAAGTGTTGCAGACTTGCCACCTAAACTTCAAAAGAGCGGGAGACCGGGGTCTC
TGAGCATGGCAGGAGGCCCTACTAGAATGGAAGGGAATTTGCCAGCCAAGCTGCGCAAAA
TGAACTCCGACAGATTCACCGCAAGGAGACGGGCTGACGACACATTCTAA
>BP00628_DIFrag460-509_insertion485
TCTTGTTGTGATGGGAGTCGTCTCCCGTTAGTAAGACTACCAAAATGCTGTCCGACCCTA
TGTCTCAAAGTGTTGCAGACTTGCCACCTAAACTTCAAAAGATGAGCGGGAGACCGGGGT
CTCTGAGCGCAGGAGGCCCTACTAGAATGGAAGGGAATTTGCCAGCCAAGCTGCGCAAAA
TGAACTCCGACAGATTCACCGCAAGGAGACGGGCTGACGACACATTCTAA
>BP00628_DIFrag460-509_insertion486
TCTTGTTGTGATGGGAGTCGTCTCCCGTTAGTAAGACTACCAAAATGCTGTCCGACCCTA
TGTCTCAAAGTGTTGCAGACTTGCCACCTAAACTTCAAAAGATGGCAAGCGGGAGACCGG
GGTCTCTGAGCGGAGGCCCTACTAGAATGGAAGGGAATTTGCCAGCCAAGCTGCGCAAAA
TGAACTCCGACAGATTCACCGCAAGGAGACGGGCTGACGACACATTCTAA
>BP00628_DIFrag460-509_insertion487
TCTTGTTGTGATGGGAGTCGTCTCCCGTTAGTAAGACTACCAAAATGCTGTCCGACCCTA
TGTCTCAAAGTGTTGCAGACTTGCCACCTAAACTTCAAAAGATGGCAGGAAGCGGGAGAC
CGGGGTCTCTGAGCGGCCCTACTAGAATGGAAGGGAATTTGCCAGCCAAGCTGCGCAAAA
TGAACTCCGACAGATTCACCGCAAGGAGACGGGCTGACGACACATTCTAA
>BP00628_DIFrag460-509_insertion488
TCTTGTTGTGATGGGAGTCGTCTCCCGTTAGTAAGACTACCAAAATGCTGTCCGACCCTA
TGTCTCAAAGTGTTGCAGACTTGCCACCTAAACTTCAAAAGATGGCAGGAGGCAGCGGGA
GACCGGGGTCTCTGAGCCCTACTAGAATGGAAGGGAATTTGCCAGCCAAGCTGCGCAAAA
TGAACTCCGACAGATTCACCGCAAGGAGACGGGCTGACGACACATTCTAA
>BP00628_DIFrag460-509_insertion489
TCTTGTTGTGATGGGAGTCGTCTCCCGTTAGTAAGACTACCAAAATGCTGTCCGACCCTA
TGTCTCAAAGTGTTGCAGACTTGCCACCTAAACTTCAAAAGATGGCAGGAGGCCCTAGCG
GGAGACCGGGGTCTCTGAGCACTAGAATGGAAGGGAATTTGCCAGCCAAGCTGCGCAAAA
TGAACTCCGACAGATTCACCGCAAGGAGACGGGCTGACGACACATTCTAA
>BP00628_DIFrag460-509_insertion490
TCTTGTTGTGATGGGAGTCGTCTCCCGTTAGTAAGACTACCAAAATGCTGTCCGACCCTA
TGTCTCAAAGTGTTGCAGACTTGCCACCTAAACTTCAAAAGATGGCAGGAGGCCCTACTA
GCGGGAGACCGGGGTCTCTGAGCAGAATGGAAGGGAATTTGCCAGCCAAGCTGCGCAAAA
TGAACTCCGACAGATTCACCGCAAGGAGACGGGCTGACGACACATTCTAA
>BP00628_DIFrag460-509_insertion491
TCTTGTTGTGATGGGAGTCGTCTCCCGTTAGTAAGACTACCAAAATGCTGTCCGACCCTA
TGTCTCAAAGTGTTGCAGACTTGCCACCTAAACTTCAAAAGATGGCAGGAGGCCCTACTA
GAAGCGGGAGACCGGGGTCTCTGAGCATGGAAGGGAATTTGCCAGCCAAGCTGCGCAAAA
TGAACTCCGACAGATTCACCGCAAGGAGACGGGCTGACGACACATTCTAA
>BP00628_DIFrag460-509_insertion492
TCTTGTTGTGATGGGAGTCGTCTCCCGTTAGTAAGACTACCAAAATGCTGTCCGACCCTA
TGTCTCAAAGTGTTGCAGACTTGCCACCTAAACTTCAAAAGATGGCAGGAGGCCCTACTA
GAATGAGCGGGAGACCGGGGTCTCTGAGCGAAGGGAATTTGCCAGCCAAGCTGCGCAAAA
TGAACTCCGACAGATTCACCGCAAGGAGACGGGCTGACGACACATTCTAA
>BP00628_DIFrag460-509_insertion493
TCTTGTTGTGATGGGAGTCGTCTCCCGTTAGTAAGACTACCAAAATGCTGTCCGACCCTA
TGTCTCAAAGTGTTGCAGACTTGCCACCTAAACTTCAAAAGATGGCAGGAGGCCCTACTA
GAATGGAAAGCGGGAGACCGGGGTCTCTGAGCGGGAATTTGCCAGCCAAGCTGCGCAAAA
TGAACTCCGACAGATTCACCGCAAGGAGACGGGCTGACGACACATTCTAA
>BP00628_DIFrag460-509_insertion494
TCTTGTTGTGATGGGAGTCGTCTCCCGTTAGTAAGACTACCAAAATGCTGTCCGACCCTA
TGTCTCAAAGTGTTGCAGACTTGCCACCTAAACTTCAAAAGATGGCAGGAGGCCCTACTA
GAATGGAAGGGAGCGGGAGACCGGGGTCTCTGAGCAATTTGCCAGCCAAGCTGCGCAAAA
TGAACTCCGACAGATTCACCGCAAGGAGACGGGCTGACGACACATTCTAA
>BP00628_DIFrag460-509_insertion495
TCTTGTTGTGATGGGAGTCGTCTCCCGTTAGTAAGACTACCAAAATGCTGTCCGACCCTA
TGTCTCAAAGTGTTGCAGACTTGCCACCTAAACTTCAAAAGATGGCAGGAGGCCCTACTA
GAATGGAAGGGAATAGCGGGAGACCGGGGTCTCTGAGCTTGCCAGCCAAGCTGCGCAAAA
TGAACTCCGACAGATTCACCGCAAGGAGACGGGCTGACGACACATTCTAA
>BP00628_DIFrag460-509_insertion496
TCTTGTTGTGATGGGAGTCGTCTCCCGTTAGTAAGACTACCAAAATGCTGTCCGACCCTA
TGTCTCAAAGTGTTGCAGACTTGCCACCTAAACTTCAAAAGATGGCAGGAGGCCCTACTA
GAATGGAAGGGAATTTGAGCGGGAGACCGGGGTCTCTGAGCCCAGCCAAGCTGCGCAAAA
TGAACTCCGACAGATTCACCGCAAGGAGACGGGCTGACGACACATTCTAA
>BP00628_DIFrag460-509_insertion497
TCTTGTTGTGATGGGAGTCGTCTCCCGTTAGTAAGACTACCAAAATGCTGTCCGACCCTA
TGTCTCAAAGTGTTGCAGACTTGCCACCTAAACTTCAAAAGATGGCAGGAGGCCCTACTA
GAATGGAAGGGAATTTGCCAAGCGGGAGACCGGGGTCTCTGAGCGCCAAGCTGCGCAAAA
TGAACTCCGACAGATTCACCGCAAGGAGACGGGCTGACGACACATTCTAA
>BP00628_DIFrag460-509_insertion498
TCTTGTTGTGATGGGAGTCGTCTCCCGTTAGTAAGACTACCAAAATGCTGTCCGACCCTA
TGTCTCAAAGTGTTGCAGACTTGCCACCTAAACTTCAAAAGATGGCAGGAGGCCCTACTA
GAATGGAAGGGAATTTGCCAGCCAGCGGGAGACCGGGGTCTCTGAGCAAGCTGCGCAAAA
TGAACTCCGACAGATTCACCGCAAGGAGACGGGCTGACGACACATTCTAA
>BP00628_DIFrag460-509_insertion499
TCTTGTTGTGATGGGAGTCGTCTCCCGTTAGTAAGACTACCAAAATGCTGTCCGACCCTA
TGTCTCAAAGTGTTGCAGACTTGCCACCTAAACTTCAAAAGATGGCAGGAGGCCCTACTA
GAATGGAAGGGAATTTGCCAGCCAAGAGCGGGAGACCGGGGTCTCTGAGCCTGCGCAAAA
TGAACTCCGACAGATTCACCGCAAGGAGACGGGCTGACGACACATTCTAA
>BP00628_DIFrag460-509_insertion500
TCTTGTTGTGATGGGAGTCGTCTCCCGTTAGTAAGACTACCAAAATGCTGTCCGACCCTA
TGTCTCAAAGTGTTGCAGACTTGCCACCTAAACTTCAAAAGATGGCAGGAGGCCCTACTA
GAATGGAAGGGAATTTGCCAGCCAAGCTGAGCGGGAGACCGGGGTCTCTGAGCCGCAAAA
TGAACTCCGACAGATTCACCGCAAGGAGACGGGCTGACGACACATTCTAA
>BP00628_DIFrag460-509_insertion501
TCTTGTTGTGATGGGAGTCGTCTCCCGTTAGTAAGACTACCAAAATGCTGTCCGACCCTA
TGTCTCAAAGTGTTGCAGACTTGCCACCTAAACTTCAAAAGATGGCAGGAGGCCCTACTA
GAATGGAAGGGAATTTGCCAGCCAAGCTGCGCAGCGGGAGACCGGGGTCTCTGAGCAAAA
TGAACTCCGACAGATTCACCGCAAGGAGACGGGCTGACGACACATTCTAA
>BP00628_DIFrag460-509_insertion502
TCTTGTTGTGATGGGAGTCGTCTCCCGTTAGTAAGACTACCAAAATGCTGTCCGACCCTA
TGTCTCAAAGTGTTGCAGACTTGCCACCTAAACTTCAAAAGATGGCAGGAGGCCCTACTA
GAATGGAAGGGAATTTGCCAGCCAAGCTGCGCAAAAGCGGGAGACCGGGGTCTCTGAGCA
TGAACTCCGACAGATTCACCGCAAGGAGACGGGCTGACGACACATTCTAA
>BP00628_DIFrag460-509_insertion503
TCTTGTTGTGATGGGAGTCGTCTCCCGTTAGTAAGACTACCAAAATGCTGTCCGACCCTA
TGTCTCAAAGTGTTGCAGACTTGCCACCTAAACTTCAAAAGATGGCAGGAGGCCCTACTA
GAATGGAAGGGAATTTGCCAGCCAAGCTGCGCAAAATGAGCGGGAGACCGGGGTCTCTGA
GCAACTCCGACAGATTCACCGCAAGGAGACGGGCTGACGACACATTCTAA
>BP00628_DIFrag460-509_insertion504
TCTTGTTGTGATGGGAGTCGTCTCCCGTTAGTAAGACTACCAAAATGCTGTCCGACCCTA
TGTCTCAAAGTGTTGCAGACTTGCCACCTAAACTTCAAAAGATGGCAGGAGGCCCTACTA
GAATGGAAGGGAATTTGCCAGCCAAGCTGCGCAAAATGAACAGCGGGAGACCGGGGTCTC
TGAGCTCCGACAGATTCACCGCAAGGAGACGGGCTGACGACACATTCTAA
>BP00628_DIFrag460-509_insertion505
TCTTGTTGTGATGGGAGTCGTCTCCCGTTAGTAAGACTACCAAAATGCTGTCCGACCCTA
TGTCTCAAAGTGTTGCAGACTTGCCACCTAAACTTCAAAAGATGGCAGGAGGCCCTACTA
GAATGGAAGGGAATTTGCCAGCCAAGCTGCGCAAAATGAACTCCAGCGGGAGACCGGGGT
CTCTGAGCGACAGATTCACCGCAAGGAGACGGGCTGACGACACATTCTAA
>BP00628_DIFrag460-509_insertion506
TCTTGTTGTGATGGGAGTCGTCTCCCGTTAGTAAGACTACCAAAATGCTGTCCGACCCTA
TGTCTCAAAGTGTTGCAGACTTGCCACCTAAACTTCAAAAGATGGCAGGAGGCCCTACTA
GAATGGAAGGGAATTTGCCAGCCAAGCTGCGCAAAATGAACTCCGACAGCGGGAGACCGG
GGTCTCTGAGCAGATTCACCGCAAGGAGACGGGCTGACGACACATTCTAA
>BP00628_DIFrag460-509_insertion507
TCTTGTTGTGATGGGAGTCGTCTCCCGTTAGTAAGACTACCAAAATGCTGTCCGACCCTA
TGTCTCAAAGTGTTGCAGACTTGCCACCTAAACTTCAAAAGATGGCAGGAGGCCCTACTA
GAATGGAAGGGAATTTGCCAGCCAAGCTGCGCAAAATGAACTCCGACAGAAGCGGGAGAC
CGGGGTCTCTGAGCTTCACCGCAAGGAGACGGGCTGACGACACATTCTAA
>BP00628_DIFrag460-509_insertion508
TCTTGTTGTGATGGGAGTCGTCTCCCGTTAGTAAGACTACCAAAATGCTGTCCGACCCTA
TGTCTCAAAGTGTTGCAGACTTGCCACCTAAACTTCAAAAGATGGCAGGAGGCCCTACTA
GAATGGAAGGGAATTTGCCAGCCAAGCTGCGCAAAATGAACTCCGACAGATTCAGCGGGA
GACCGGGGTCTCTGAGCACCGCAAGGAGACGGGCTGACGACACATTCTAA
>BP00628_DIFrag460-509_insertion509
TCTTGTTGTGATGGGAGTCGTCTCCCGTTAGTAAGACTACCAAAATGCTGTCCGACCCTA
TGTCTCAAAGTGTTGCAGACTTGCCACCTAAACTTCAAAAGATGGCAGGAGGCCCTACTA
GAATGGAAGGGAATTTGCCAGCCAAGCTGCGCAAAATGAACTCCGACAGATTCACCAGCG
GGAGACCGGGGTCTCTGAGCGCAAGGAGACGGGCTGACGACACATTCTAA
