# Supplementary material for: Probing ion channel functional architecture and domain recombination compatibility by massively parallel domain insertion profiling
Source: Nat Commun. 2021 Dec 8;12:7114. doi: 10.1038/s41467-021-27342-0 (PMC8654947; doi:10.1038/s41467-021-27342-0)
Supplement: Supplementary file 9 — Supplementary Data 7 [file 41467_2021_27342_MOESM9_ESM.zip › Kir31_Gene_Primers.fasta]

>BP00628_geneP_DIFrag1-51_R 55.6C
ATACGTCTCACATGGTGGCcggatctg
>BP00628_geneP_DIFrag1-51_F 59.7C
ATACGTCTCACGATGCAATGTTCAGCACGG
>BP00628_geneP_DIFrag52-102_R 60.1C
ATACGTCTCATCGTCCGTTCTTATCAACGAAC
>BP00628_geneP_DIFrag52-102_F 57.6C
ATACGTCTCGTGGGTTATAGCCTATACTAGAGG
>BP00628_geneP_DIFrag103-153_R 57.2C
ATACGTCTCCCCACCACATAGAAGCCATAAAG
>BP00628_geneP_DIFrag103-153_F 57.4C
ATACGTCTCGTATGGATACAGGTATATAACCGAC
>BP00628_geneP_DIFrag154-204_R 56.9C
ATACGTCTCCATACCCAATGGTAGCCTC
>BP00628_geneP_DIFrag154-204_F 59.2C
ATACGTCTCTTCCGAGCATGCTGTCATTAGTATG
>BP00628_geneP_DIFrag205-255_R 60.8C
ATACGTCTCCGGAAAACATCAAAGTCTCAGCTCTC
>BP00628_geneP_DIFrag205-255_F 57.2C
ATACGTCTCTCAGCTTGAATTGGATGTGGG
>BP00628_geneP_DIFrag256-306_R 61.4C
ATACGTCTCGCTGATCAAGAGGCAAAAACTCCC
>BP00628_geneP_DIFrag256-306_F 59.3C
ATACGTCTCATTGGAAGGTATTGTAGAGACTACTGG
>BP00628_geneP_DIFrag307-357_R 57.9C
ATACGTCTCCCAATATCACCACAACTTCAAACTG
>BP00628_geneP_DIFrag307-357_F 56.3C
ATACGTCTCTGAGGTACCCACTCCACC
>BP00628_geneP_DIFrag358-408_R 60.2C
ATACGTCTCCCTCAAAAGTAGCATGAAATTGAGAGTAATCG
>BP00628_geneP_DIFrag358-408_F 59.1C
ATACGTCTCATCAAAGTTGCAGAAGATAACTGGG
>BP00628_geneP_DIFrag409-459_R 61.5C
ATACGTCTCTTGATGGAAGTTTAGTAGAAATGTCGTCC
>BP00628_geneP_DIFrag409-459_F 59.7C
ATACGTCTCCGTTAGTAAGACTACCAAAATGCTGTCC
>BP00628_geneP_DIFrag460-509_R 61.2C
ATACGTCTCTAACGAGCTTTTCTTCTGAATTACCAG
>BP00628_geneP_DIFrag460-509_F 60.6C
ATACGTCTCCGCAACTAATTTTAGTCTACTGAAACA
