# Supplementary material for: Probing ion channel functional architecture and domain recombination compatibility by massively parallel domain insertion profiling
Source: Nat Commun. 2021 Dec 8;12:7114. doi: 10.1038/s41467-021-27342-0 (PMC8654947; doi:10.1038/s41467-021-27342-0)
Supplement: Supplementary file 9 — Supplementary Data 7 [file 41467_2021_27342_MOESM9_ESM.zip › Kv13_Barcode_Primers.fasta]

>BP00638_barP_Frag3-159_F 56.8C
GAGTATTTACCCGTCTCCCATG
>BP00638_barP_Frag3-159_R 57.5C
TCGGCGTCTCCCGG
>BP00638_barP_Frag162-318_F 58.7C
TAAGCAGTTCGTCTCCGACC
>BP00638_barP_Frag162-318_R 59.1C
CAGCGCCGTCTCCTGAC
>BP00638_barP_Frag321-477_F 58.0C
GGAAGTGACGTCTCCCGTC
>BP00638_barP_Frag321-477_R 59.5C
GTCCTTACGCGTCTCCAGAG
>BP00638_barP_Frag480-633_F 58.8C
GCGTCAATCGTCTCCCCTC
>BP00638_barP_Frag480-633_R 57.9C
TACACGCGTCTCCGTGG
>BP00638_barP_Frag636-789_F 56.5C
CCTCTTTACGTCTCCCCC
>BP00638_barP_Frag636-789_R 59.2C
GTATCGGAAATGCGTCTCCAATC
>BP00638_barP_Frag792-945_F 59.1C
CGGTGAGGCGTCTCCGG
>BP00638_barP_Frag792-945_R 58.3C
TGGCTATCACGTCTCCATGC
>BP00638_barP_Frag948-1101_F 56.4C
GGTGCGTCTCCCGC
>BP00638_barP_Frag948-1101_R 59.0C
CGTTCTCCCGTCTCCCAAG
>BP00638_barP_Frag1104-1257_F 57.8C
GATGGCCGTCTCCGC
>BP00638_barP_Frag1104-1257_R 59.4C
CGGTTCCCGTCTCCCCTC
>BP00638_barP_Frag1260-1413_F 59.7C
CAGGTAGCTTACGTCTCCTGAG
>BP00638_barP_Frag1260-1413_R 59.8C
GCCGGCGTCTCCCG
>BP00638_barP_Frag1416-1569_F 56.7C
CCCCAGCGTCTCCCATC
>BP00638_barP_Frag1416-1569_R 58.9C
CCGTTGGTCGTCTCCACAG
>BP00638_barP_Frag1572-1725_F 56.7C
GGGAAGTCGTCTCCCCTG
>BP00638_barP_Frag1572-1725_R 58.0C
CCATTTAGCCGTCTCCTTGC
