# Supplementary material for: Probing ion channel functional architecture and domain recombination compatibility by massively parallel domain insertion profiling
Source: Nat Commun. 2021 Dec 8;12:7114. doi: 10.1038/s41467-021-27342-0 (PMC8654947; doi:10.1038/s41467-021-27342-0)
Supplement: Supplementary file 9 — Supplementary Data 7 [file 41467_2021_27342_MOESM9_ESM.zip › Kv13_Cassettes.fasta]

>BP00638_Frag3-159_insertion3
AAAGAGTATTTACCCGTCTCCCATGAGCGGGAGACCGGGGTCTCTGAGCGACGAGCGGCT
CAGTCTACTTCGCTCACCACCACCCCCCTCTGCTCGGCATCGGGCCCATCCCCCTCAACG
GCCAGCAAGCAGCGGCGGCGCACACACCTTGGTCAATCACGGGTACGCCGAGCCCGCTGC
TGGCAGGGAACTTCCTCCAGACATGACCGGGAGACGCCGAAGCGTGTAAA
>BP00638_Frag3-159_insertion6
AAAGAGTATTTACCCGTCTCCCATGGACAGCGGGAGACCGGGGTCTCTGAGCGAGCGGCT
CAGTCTACTTCGCTCACCACCACCCCCCTCTGCTCGGCATCGGGCCCATCCCCCTCAACG
GCCAGCAAGCAGCGGCGGCGCACACACCTTGGTCAATCACGGGTACGCCGAGCCCGCTGC
TGGCAGGGAACTTCCTCCAGACATGACCGGGAGACGCCGAAGCGTGTAAA
>BP00638_Frag3-159_insertion9
AAAGAGTATTTACCCGTCTCCCATGGACGAGAGCGGGAGACCGGGGTCTCTGAGCCGGCT
CAGTCTACTTCGCTCACCACCACCCCCCTCTGCTCGGCATCGGGCCCATCCCCCTCAACG
GCCAGCAAGCAGCGGCGGCGCACACACCTTGGTCAATCACGGGTACGCCGAGCCCGCTGC
TGGCAGGGAACTTCCTCCAGACATGACCGGGAGACGCCGAAGCGTGTAAA
>BP00638_Frag3-159_insertion12
AAAGAGTATTTACCCGTCTCCCATGGACGAGCGGAGCGGGAGACCGGGGTCTCTGAGCCT
CAGTCTACTTCGCTCACCACCACCCCCCTCTGCTCGGCATCGGGCCCATCCCCCTCAACG
GCCAGCAAGCAGCGGCGGCGCACACACCTTGGTCAATCACGGGTACGCCGAGCCCGCTGC
TGGCAGGGAACTTCCTCCAGACATGACCGGGAGACGCCGAAGCGTGTAAA
>BP00638_Frag3-159_insertion15
AAAGAGTATTTACCCGTCTCCCATGGACGAGCGGCTCAGCGGGAGACCGGGGTCTCTGAG
CAGTCTACTTCGCTCACCACCACCCCCCTCTGCTCGGCATCGGGCCCATCCCCCTCAACG
GCCAGCAAGCAGCGGCGGCGCACACACCTTGGTCAATCACGGGTACGCCGAGCCCGCTGC
TGGCAGGGAACTTCCTCCAGACATGACCGGGAGACGCCGAAGCGTGTAAA
>BP00638_Frag3-159_insertion18
AAAGAGTATTTACCCGTCTCCCATGGACGAGCGGCTCAGTAGCGGGAGACCGGGGTCTCT
GAGCCTACTTCGCTCACCACCACCCCCCTCTGCTCGGCATCGGGCCCATCCCCCTCAACG
GCCAGCAAGCAGCGGCGGCGCACACACCTTGGTCAATCACGGGTACGCCGAGCCCGCTGC
TGGCAGGGAACTTCCTCCAGACATGACCGGGAGACGCCGAAGCGTGTAAA
>BP00638_Frag3-159_insertion21
AAAGAGTATTTACCCGTCTCCCATGGACGAGCGGCTCAGTCTAAGCGGGAGACCGGGGTC
TCTGAGCCTTCGCTCACCACCACCCCCCTCTGCTCGGCATCGGGCCCATCCCCCTCAACG
GCCAGCAAGCAGCGGCGGCGCACACACCTTGGTCAATCACGGGTACGCCGAGCCCGCTGC
TGGCAGGGAACTTCCTCCAGACATGACCGGGAGACGCCGAAGCGTGTAAA
>BP00638_Frag3-159_insertion24
AAAGAGTATTTACCCGTCTCCCATGGACGAGCGGCTCAGTCTACTTAGCGGGAGACCGGG
GTCTCTGAGCCGCTCACCACCACCCCCCTCTGCTCGGCATCGGGCCCATCCCCCTCAACG
GCCAGCAAGCAGCGGCGGCGCACACACCTTGGTCAATCACGGGTACGCCGAGCCCGCTGC
TGGCAGGGAACTTCCTCCAGACATGACCGGGAGACGCCGAAGCGTGTAAA
>BP00638_Frag3-159_insertion27
AAAGAGTATTTACCCGTCTCCCATGGACGAGCGGCTCAGTCTACTTCGCAGCGGGAGACC
GGGGTCTCTGAGCTCACCACCACCCCCCTCTGCTCGGCATCGGGCCCATCCCCCTCAACG
GCCAGCAAGCAGCGGCGGCGCACACACCTTGGTCAATCACGGGTACGCCGAGCCCGCTGC
TGGCAGGGAACTTCCTCCAGACATGACCGGGAGACGCCGAAGCGTGTAAA
>BP00638_Frag3-159_insertion30
AAAGAGTATTTACCCGTCTCCCATGGACGAGCGGCTCAGTCTACTTCGCTCAAGCGGGAG
ACCGGGGTCTCTGAGCCCACCACCCCCCTCTGCTCGGCATCGGGCCCATCCCCCTCAACG
GCCAGCAAGCAGCGGCGGCGCACACACCTTGGTCAATCACGGGTACGCCGAGCCCGCTGC
TGGCAGGGAACTTCCTCCAGACATGACCGGGAGACGCCGAAGCGTGTAAA
>BP00638_Frag3-159_insertion33
AAAGAGTATTTACCCGTCTCCCATGGACGAGCGGCTCAGTCTACTTCGCTCACCAAGCGG
GAGACCGGGGTCTCTGAGCCCACCCCCCTCTGCTCGGCATCGGGCCCATCCCCCTCAACG
GCCAGCAAGCAGCGGCGGCGCACACACCTTGGTCAATCACGGGTACGCCGAGCCCGCTGC
TGGCAGGGAACTTCCTCCAGACATGACCGGGAGACGCCGAAGCGTGTAAA
>BP00638_Frag3-159_insertion36
AAAGAGTATTTACCCGTCTCCCATGGACGAGCGGCTCAGTCTACTTCGCTCACCACCAAG
CGGGAGACCGGGGTCTCTGAGCCCCCCCTCTGCTCGGCATCGGGCCCATCCCCCTCAACG
GCCAGCAAGCAGCGGCGGCGCACACACCTTGGTCAATCACGGGTACGCCGAGCCCGCTGC
TGGCAGGGAACTTCCTCCAGACATGACCGGGAGACGCCGAAGCGTGTAAA
>BP00638_Frag3-159_insertion39
AAAGAGTATTTACCCGTCTCCCATGGACGAGCGGCTCAGTCTACTTCGCTCACCACCACC
CAGCGGGAGACCGGGGTCTCTGAGCCCCTCTGCTCGGCATCGGGCCCATCCCCCTCAACG
GCCAGCAAGCAGCGGCGGCGCACACACCTTGGTCAATCACGGGTACGCCGAGCCCGCTGC
TGGCAGGGAACTTCCTCCAGACATGACCGGGAGACGCCGAAGCGTGTAAA
>BP00638_Frag3-159_insertion42
AAAGAGTATTTACCCGTCTCCCATGGACGAGCGGCTCAGTCTACTTCGCTCACCACCACC
CCCCAGCGGGAGACCGGGGTCTCTGAGCTCTGCTCGGCATCGGGCCCATCCCCCTCAACG
GCCAGCAAGCAGCGGCGGCGCACACACCTTGGTCAATCACGGGTACGCCGAGCCCGCTGC
TGGCAGGGAACTTCCTCCAGACATGACCGGGAGACGCCGAAGCGTGTAAA
>BP00638_Frag3-159_insertion45
AAAGAGTATTTACCCGTCTCCCATGGACGAGCGGCTCAGTCTACTTCGCTCACCACCACC
CCCCTCTAGCGGGAGACCGGGGTCTCTGAGCGCTCGGCATCGGGCCCATCCCCCTCAACG
GCCAGCAAGCAGCGGCGGCGCACACACCTTGGTCAATCACGGGTACGCCGAGCCCGCTGC
TGGCAGGGAACTTCCTCCAGACATGACCGGGAGACGCCGAAGCGTGTAAA
>BP00638_Frag3-159_insertion48
AAAGAGTATTTACCCGTCTCCCATGGACGAGCGGCTCAGTCTACTTCGCTCACCACCACC
CCCCTCTGCTAGCGGGAGACCGGGGTCTCTGAGCCGGCATCGGGCCCATCCCCCTCAACG
GCCAGCAAGCAGCGGCGGCGCACACACCTTGGTCAATCACGGGTACGCCGAGCCCGCTGC
TGGCAGGGAACTTCCTCCAGACATGACCGGGAGACGCCGAAGCGTGTAAA
>BP00638_Frag3-159_insertion51
AAAGAGTATTTACCCGTCTCCCATGGACGAGCGGCTCAGTCTACTTCGCTCACCACCACC
CCCCTCTGCTCGGAGCGGGAGACCGGGGTCTCTGAGCCATCGGGCCCATCCCCCTCAACG
GCCAGCAAGCAGCGGCGGCGCACACACCTTGGTCAATCACGGGTACGCCGAGCCCGCTGC
TGGCAGGGAACTTCCTCCAGACATGACCGGGAGACGCCGAAGCGTGTAAA
>BP00638_Frag3-159_insertion54
AAAGAGTATTTACCCGTCTCCCATGGACGAGCGGCTCAGTCTACTTCGCTCACCACCACC
CCCCTCTGCTCGGCATAGCGGGAGACCGGGGTCTCTGAGCCGGGCCCATCCCCCTCAACG
GCCAGCAAGCAGCGGCGGCGCACACACCTTGGTCAATCACGGGTACGCCGAGCCCGCTGC
TGGCAGGGAACTTCCTCCAGACATGACCGGGAGACGCCGAAGCGTGTAAA
>BP00638_Frag3-159_insertion57
AAAGAGTATTTACCCGTCTCCCATGGACGAGCGGCTCAGTCTACTTCGCTCACCACCACC
CCCCTCTGCTCGGCATCGGAGCGGGAGACCGGGGTCTCTGAGCGCCCATCCCCCTCAACG
GCCAGCAAGCAGCGGCGGCGCACACACCTTGGTCAATCACGGGTACGCCGAGCCCGCTGC
TGGCAGGGAACTTCCTCCAGACATGACCGGGAGACGCCGAAGCGTGTAAA
>BP00638_Frag3-159_insertion60
AAAGAGTATTTACCCGTCTCCCATGGACGAGCGGCTCAGTCTACTTCGCTCACCACCACC
CCCCTCTGCTCGGCATCGGGCCAGCGGGAGACCGGGGTCTCTGAGCCATCCCCCTCAACG
GCCAGCAAGCAGCGGCGGCGCACACACCTTGGTCAATCACGGGTACGCCGAGCCCGCTGC
TGGCAGGGAACTTCCTCCAGACATGACCGGGAGACGCCGAAGCGTGTAAA
>BP00638_Frag3-159_insertion63
AAAGAGTATTTACCCGTCTCCCATGGACGAGCGGCTCAGTCTACTTCGCTCACCACCACC
CCCCTCTGCTCGGCATCGGGCCCATAGCGGGAGACCGGGGTCTCTGAGCCCCCCTCAACG
GCCAGCAAGCAGCGGCGGCGCACACACCTTGGTCAATCACGGGTACGCCGAGCCCGCTGC
TGGCAGGGAACTTCCTCCAGACATGACCGGGAGACGCCGAAGCGTGTAAA
>BP00638_Frag3-159_insertion66
AAAGAGTATTTACCCGTCTCCCATGGACGAGCGGCTCAGTCTACTTCGCTCACCACCACC
CCCCTCTGCTCGGCATCGGGCCCATCCCAGCGGGAGACCGGGGTCTCTGAGCCCTCAACG
GCCAGCAAGCAGCGGCGGCGCACACACCTTGGTCAATCACGGGTACGCCGAGCCCGCTGC
TGGCAGGGAACTTCCTCCAGACATGACCGGGAGACGCCGAAGCGTGTAAA
>BP00638_Frag3-159_insertion69
AAAGAGTATTTACCCGTCTCCCATGGACGAGCGGCTCAGTCTACTTCGCTCACCACCACC
CCCCTCTGCTCGGCATCGGGCCCATCCCCCTAGCGGGAGACCGGGGTCTCTGAGCCAACG
GCCAGCAAGCAGCGGCGGCGCACACACCTTGGTCAATCACGGGTACGCCGAGCCCGCTGC
TGGCAGGGAACTTCCTCCAGACATGACCGGGAGACGCCGAAGCGTGTAAA
>BP00638_Frag3-159_insertion72
AAAGAGTATTTACCCGTCTCCCATGGACGAGCGGCTCAGTCTACTTCGCTCACCACCACC
CCCCTCTGCTCGGCATCGGGCCCATCCCCCTCAAAGCGGGAGACCGGGGTCTCTGAGCCG
GCCAGCAAGCAGCGGCGGCGCACACACCTTGGTCAATCACGGGTACGCCGAGCCCGCTGC
TGGCAGGGAACTTCCTCCAGACATGACCGGGAGACGCCGAAGCGTGTAAA
>BP00638_Frag3-159_insertion75
AAAGAGTATTTACCCGTCTCCCATGGACGAGCGGCTCAGTCTACTTCGCTCACCACCACC
CCCCTCTGCTCGGCATCGGGCCCATCCCCCTCAACGGAGCGGGAGACCGGGGTCTCTGAG
CCCAGCAAGCAGCGGCGGCGCACACACCTTGGTCAATCACGGGTACGCCGAGCCCGCTGC
TGGCAGGGAACTTCCTCCAGACATGACCGGGAGACGCCGAAGCGTGTAAA
>BP00638_Frag3-159_insertion78
AAAGAGTATTTACCCGTCTCCCATGGACGAGCGGCTCAGTCTACTTCGCTCACCACCACC
CCCCTCTGCTCGGCATCGGGCCCATCCCCCTCAACGGCCAAGCGGGAGACCGGGGTCTCT
GAGCGCAAGCAGCGGCGGCGCACACACCTTGGTCAATCACGGGTACGCCGAGCCCGCTGC
TGGCAGGGAACTTCCTCCAGACATGACCGGGAGACGCCGAAGCGTGTAAA
>BP00638_Frag3-159_insertion81
AAAGAGTATTTACCCGTCTCCCATGGACGAGCGGCTCAGTCTACTTCGCTCACCACCACC
CCCCTCTGCTCGGCATCGGGCCCATCCCCCTCAACGGCCAGCAAGCGGGAGACCGGGGTC
TCTGAGCAGCAGCGGCGGCGCACACACCTTGGTCAATCACGGGTACGCCGAGCCCGCTGC
TGGCAGGGAACTTCCTCCAGACATGACCGGGAGACGCCGAAGCGTGTAAA
>BP00638_Frag3-159_insertion84
AAAGAGTATTTACCCGTCTCCCATGGACGAGCGGCTCAGTCTACTTCGCTCACCACCACC
CCCCTCTGCTCGGCATCGGGCCCATCCCCCTCAACGGCCAGCAAGCAGCGGGAGACCGGG
GTCTCTGAGCAGCGGCGGCGCACACACCTTGGTCAATCACGGGTACGCCGAGCCCGCTGC
TGGCAGGGAACTTCCTCCAGACATGACCGGGAGACGCCGAAGCGTGTAAA
>BP00638_Frag3-159_insertion87
AAAGAGTATTTACCCGTCTCCCATGGACGAGCGGCTCAGTCTACTTCGCTCACCACCACC
CCCCTCTGCTCGGCATCGGGCCCATCCCCCTCAACGGCCAGCAAGCAGCAGCGGGAGACC
GGGGTCTCTGAGCGGCGGCGCACACACCTTGGTCAATCACGGGTACGCCGAGCCCGCTGC
TGGCAGGGAACTTCCTCCAGACATGACCGGGAGACGCCGAAGCGTGTAAA
>BP00638_Frag3-159_insertion90
AAAGAGTATTTACCCGTCTCCCATGGACGAGCGGCTCAGTCTACTTCGCTCACCACCACC
CCCCTCTGCTCGGCATCGGGCCCATCCCCCTCAACGGCCAGCAAGCAGCGGCAGCGGGAG
ACCGGGGTCTCTGAGCGGCGCACACACCTTGGTCAATCACGGGTACGCCGAGCCCGCTGC
TGGCAGGGAACTTCCTCCAGACATGACCGGGAGACGCCGAAGCGTGTAAA
>BP00638_Frag3-159_insertion93
AAAGAGTATTTACCCGTCTCCCATGGACGAGCGGCTCAGTCTACTTCGCTCACCACCACC
CCCCTCTGCTCGGCATCGGGCCCATCCCCCTCAACGGCCAGCAAGCAGCGGCGGCAGCGG
GAGACCGGGGTCTCTGAGCGCACACACCTTGGTCAATCACGGGTACGCCGAGCCCGCTGC
TGGCAGGGAACTTCCTCCAGACATGACCGGGAGACGCCGAAGCGTGTAAA
>BP00638_Frag3-159_insertion96
AAAGAGTATTTACCCGTCTCCCATGGACGAGCGGCTCAGTCTACTTCGCTCACCACCACC
CCCCTCTGCTCGGCATCGGGCCCATCCCCCTCAACGGCCAGCAAGCAGCGGCGGCGCAAG
CGGGAGACCGGGGTCTCTGAGCCACACCTTGGTCAATCACGGGTACGCCGAGCCCGCTGC
TGGCAGGGAACTTCCTCCAGACATGACCGGGAGACGCCGAAGCGTGTAAA
>BP00638_Frag3-159_insertion99
AAAGAGTATTTACCCGTCTCCCATGGACGAGCGGCTCAGTCTACTTCGCTCACCACCACC
CCCCTCTGCTCGGCATCGGGCCCATCCCCCTCAACGGCCAGCAAGCAGCGGCGGCGCACA
CAGCGGGAGACCGGGGTCTCTGAGCACCTTGGTCAATCACGGGTACGCCGAGCCCGCTGC
TGGCAGGGAACTTCCTCCAGACATGACCGGGAGACGCCGAAGCGTGTAAA
>BP00638_Frag3-159_insertion102
AAAGAGTATTTACCCGTCTCCCATGGACGAGCGGCTCAGTCTACTTCGCTCACCACCACC
CCCCTCTGCTCGGCATCGGGCCCATCCCCCTCAACGGCCAGCAAGCAGCGGCGGCGCACA
CACCAGCGGGAGACCGGGGTCTCTGAGCTTGGTCAATCACGGGTACGCCGAGCCCGCTGC
TGGCAGGGAACTTCCTCCAGACATGACCGGGAGACGCCGAAGCGTGTAAA
>BP00638_Frag3-159_insertion105
AAAGAGTATTTACCCGTCTCCCATGGACGAGCGGCTCAGTCTACTTCGCTCACCACCACC
CCCCTCTGCTCGGCATCGGGCCCATCCCCCTCAACGGCCAGCAAGCAGCGGCGGCGCACA
CACCTTGAGCGGGAGACCGGGGTCTCTGAGCGTCAATCACGGGTACGCCGAGCCCGCTGC
TGGCAGGGAACTTCCTCCAGACATGACCGGGAGACGCCGAAGCGTGTAAA
>BP00638_Frag3-159_insertion108
AAAGAGTATTTACCCGTCTCCCATGGACGAGCGGCTCAGTCTACTTCGCTCACCACCACC
CCCCTCTGCTCGGCATCGGGCCCATCCCCCTCAACGGCCAGCAAGCAGCGGCGGCGCACA
CACCTTGGTCAGCGGGAGACCGGGGTCTCTGAGCAATCACGGGTACGCCGAGCCCGCTGC
TGGCAGGGAACTTCCTCCAGACATGACCGGGAGACGCCGAAGCGTGTAAA
>BP00638_Frag3-159_insertion111
AAAGAGTATTTACCCGTCTCCCATGGACGAGCGGCTCAGTCTACTTCGCTCACCACCACC
CCCCTCTGCTCGGCATCGGGCCCATCCCCCTCAACGGCCAGCAAGCAGCGGCGGCGCACA
CACCTTGGTCAATAGCGGGAGACCGGGGTCTCTGAGCCACGGGTACGCCGAGCCCGCTGC
TGGCAGGGAACTTCCTCCAGACATGACCGGGAGACGCCGAAGCGTGTAAA
>BP00638_Frag3-159_insertion114
AAAGAGTATTTACCCGTCTCCCATGGACGAGCGGCTCAGTCTACTTCGCTCACCACCACC
CCCCTCTGCTCGGCATCGGGCCCATCCCCCTCAACGGCCAGCAAGCAGCGGCGGCGCACA
CACCTTGGTCAATCACAGCGGGAGACCGGGGTCTCTGAGCGGGTACGCCGAGCCCGCTGC
TGGCAGGGAACTTCCTCCAGACATGACCGGGAGACGCCGAAGCGTGTAAA
>BP00638_Frag3-159_insertion117
AAAGAGTATTTACCCGTCTCCCATGGACGAGCGGCTCAGTCTACTTCGCTCACCACCACC
CCCCTCTGCTCGGCATCGGGCCCATCCCCCTCAACGGCCAGCAAGCAGCGGCGGCGCACA
CACCTTGGTCAATCACGGGAGCGGGAGACCGGGGTCTCTGAGCTACGCCGAGCCCGCTGC
TGGCAGGGAACTTCCTCCAGACATGACCGGGAGACGCCGAAGCGTGTAAA
>BP00638_Frag3-159_insertion120
AAAGAGTATTTACCCGTCTCCCATGGACGAGCGGCTCAGTCTACTTCGCTCACCACCACC
CCCCTCTGCTCGGCATCGGGCCCATCCCCCTCAACGGCCAGCAAGCAGCGGCGGCGCACA
CACCTTGGTCAATCACGGGTACAGCGGGAGACCGGGGTCTCTGAGCGCCGAGCCCGCTGC
TGGCAGGGAACTTCCTCCAGACATGACCGGGAGACGCCGAAGCGTGTAAA
>BP00638_Frag3-159_insertion123
AAAGAGTATTTACCCGTCTCCCATGGACGAGCGGCTCAGTCTACTTCGCTCACCACCACC
CCCCTCTGCTCGGCATCGGGCCCATCCCCCTCAACGGCCAGCAAGCAGCGGCGGCGCACA
CACCTTGGTCAATCACGGGTACGCCAGCGGGAGACCGGGGTCTCTGAGCGAGCCCGCTGC
TGGCAGGGAACTTCCTCCAGACATGACCGGGAGACGCCGAAGCGTGTAAA
>BP00638_Frag3-159_insertion126
AAAGAGTATTTACCCGTCTCCCATGGACGAGCGGCTCAGTCTACTTCGCTCACCACCACC
CCCCTCTGCTCGGCATCGGGCCCATCCCCCTCAACGGCCAGCAAGCAGCGGCGGCGCACA
CACCTTGGTCAATCACGGGTACGCCGAGAGCGGGAGACCGGGGTCTCTGAGCCCCGCTGC
TGGCAGGGAACTTCCTCCAGACATGACCGGGAGACGCCGAAGCGTGTAAA
>BP00638_Frag3-159_insertion129
AAAGAGTATTTACCCGTCTCCCATGGACGAGCGGCTCAGTCTACTTCGCTCACCACCACC
CCCCTCTGCTCGGCATCGGGCCCATCCCCCTCAACGGCCAGCAAGCAGCGGCGGCGCACA
CACCTTGGTCAATCACGGGTACGCCGAGCCCAGCGGGAGACCGGGGTCTCTGAGCGCTGC
TGGCAGGGAACTTCCTCCAGACATGACCGGGAGACGCCGAAGCGTGTAAA
>BP00638_Frag3-159_insertion132
AAAGAGTATTTACCCGTCTCCCATGGACGAGCGGCTCAGTCTACTTCGCTCACCACCACC
CCCCTCTGCTCGGCATCGGGCCCATCCCCCTCAACGGCCAGCAAGCAGCGGCGGCGCACA
CACCTTGGTCAATCACGGGTACGCCGAGCCCGCTAGCGGGAGACCGGGGTCTCTGAGCGC
TGGCAGGGAACTTCCTCCAGACATGACCGGGAGACGCCGAAGCGTGTAAA
>BP00638_Frag3-159_insertion135
AAAGAGTATTTACCCGTCTCCCATGGACGAGCGGCTCAGTCTACTTCGCTCACCACCACC
CCCCTCTGCTCGGCATCGGGCCCATCCCCCTCAACGGCCAGCAAGCAGCGGCGGCGCACA
CACCTTGGTCAATCACGGGTACGCCGAGCCCGCTGCTAGCGGGAGACCGGGGTCTCTGAG
CGGCAGGGAACTTCCTCCAGACATGACCGGGAGACGCCGAAGCGTGTAAA
>BP00638_Frag3-159_insertion138
AAAGAGTATTTACCCGTCTCCCATGGACGAGCGGCTCAGTCTACTTCGCTCACCACCACC
CCCCTCTGCTCGGCATCGGGCCCATCCCCCTCAACGGCCAGCAAGCAGCGGCGGCGCACA
CACCTTGGTCAATCACGGGTACGCCGAGCCCGCTGCTGGCAGCGGGAGACCGGGGTCTCT
GAGCAGGGAACTTCCTCCAGACATGACCGGGAGACGCCGAAGCGTGTAAA
>BP00638_Frag3-159_insertion141
AAAGAGTATTTACCCGTCTCCCATGGACGAGCGGCTCAGTCTACTTCGCTCACCACCACC
CCCCTCTGCTCGGCATCGGGCCCATCCCCCTCAACGGCCAGCAAGCAGCGGCGGCGCACA
CACCTTGGTCAATCACGGGTACGCCGAGCCCGCTGCTGGCAGGAGCGGGAGACCGGGGTC
TCTGAGCGAACTTCCTCCAGACATGACCGGGAGACGCCGAAGCGTGTAAA
>BP00638_Frag3-159_insertion144
AAAGAGTATTTACCCGTCTCCCATGGACGAGCGGCTCAGTCTACTTCGCTCACCACCACC
CCCCTCTGCTCGGCATCGGGCCCATCCCCCTCAACGGCCAGCAAGCAGCGGCGGCGCACA
CACCTTGGTCAATCACGGGTACGCCGAGCCCGCTGCTGGCAGGGAAAGCGGGAGACCGGG
GTCTCTGAGCCTTCCTCCAGACATGACCGGGAGACGCCGAAGCGTGTAAA
>BP00638_Frag3-159_insertion147
AAAGAGTATTTACCCGTCTCCCATGGACGAGCGGCTCAGTCTACTTCGCTCACCACCACC
CCCCTCTGCTCGGCATCGGGCCCATCCCCCTCAACGGCCAGCAAGCAGCGGCGGCGCACA
CACCTTGGTCAATCACGGGTACGCCGAGCCCGCTGCTGGCAGGGAACTTAGCGGGAGACC
GGGGTCTCTGAGCCCTCCAGACATGACCGGGAGACGCCGAAGCGTGTAAA
>BP00638_Frag3-159_insertion150
AAAGAGTATTTACCCGTCTCCCATGGACGAGCGGCTCAGTCTACTTCGCTCACCACCACC
CCCCTCTGCTCGGCATCGGGCCCATCCCCCTCAACGGCCAGCAAGCAGCGGCGGCGCACA
CACCTTGGTCAATCACGGGTACGCCGAGCCCGCTGCTGGCAGGGAACTTCCTAGCGGGAG
ACCGGGGTCTCTGAGCCCAGACATGACCGGGAGACGCCGAAGCGTGTAAA
>BP00638_Frag3-159_insertion153
AAAGAGTATTTACCCGTCTCCCATGGACGAGCGGCTCAGTCTACTTCGCTCACCACCACC
CCCCTCTGCTCGGCATCGGGCCCATCCCCCTCAACGGCCAGCAAGCAGCGGCGGCGCACA
CACCTTGGTCAATCACGGGTACGCCGAGCCCGCTGCTGGCAGGGAACTTCCTCCAAGCGG
GAGACCGGGGTCTCTGAGCGACATGACCGGGAGACGCCGAAGCGTGTAAA
>BP00638_Frag3-159_insertion156
AAAGAGTATTTACCCGTCTCCCATGGACGAGCGGCTCAGTCTACTTCGCTCACCACCACC
CCCCTCTGCTCGGCATCGGGCCCATCCCCCTCAACGGCCAGCAAGCAGCGGCGGCGCACA
CACCTTGGTCAATCACGGGTACGCCGAGCCCGCTGCTGGCAGGGAACTTCCTCCAGACAG
CGGGAGACCGGGGTCTCTGAGCATGACCGGGAGACGCCGAAGCGTGTAAA
>BP00638_Frag3-159_insertion159
AAAGAGTATTTACCCGTCTCCCATGGACGAGCGGCTCAGTCTACTTCGCTCACCACCACC
CCCCTCTGCTCGGCATCGGGCCCATCCCCCTCAACGGCCAGCAAGCAGCGGCGGCGCACA
CACCTTGGTCAATCACGGGTACGCCGAGCCCGCTGCTGGCAGGGAACTTCCTCCAGACAT
GAGCGGGAGACCGGGGTCTCTGAGCACCGGGAGACGCCGAAGCGTGTAAA
>BP00638_Frag162-318_insertion162
ACGTATAAGCAGTTCGTCTCCGACCAGCGGGAGACCGGGGTCTCTGAGCGTCGTGCCTGG
CGACCATCTTCTTGAACCCGAAGTGGCAGACGGCGGCGGCGCTCCACCCCAGGGGGGCTG
TGGAGGCGGAGGATGCGATCGGTATGAGCCATTGCCCCCCTCCCTTCCAGCTGCCGGCGA
GCAAGACTGCTGTGGGGAAAGAGTCGTCAGGAGACGGCGCTGAGAACTGT
>BP00638_Frag162-318_insertion165
ACGTATAAGCAGTTCGTCTCCGACCGTCAGCGGGAGACCGGGGTCTCTGAGCGTGCCTGG
CGACCATCTTCTTGAACCCGAAGTGGCAGACGGCGGCGGCGCTCCACCCCAGGGGGGCTG
TGGAGGCGGAGGATGCGATCGGTATGAGCCATTGCCCCCCTCCCTTCCAGCTGCCGGCGA
GCAAGACTGCTGTGGGGAAAGAGTCGTCAGGAGACGGCGCTGAGAACTGT
>BP00638_Frag162-318_insertion168
ACGTATAAGCAGTTCGTCTCCGACCGTCGTGAGCGGGAGACCGGGGTCTCTGAGCCCTGG
CGACCATCTTCTTGAACCCGAAGTGGCAGACGGCGGCGGCGCTCCACCCCAGGGGGGCTG
TGGAGGCGGAGGATGCGATCGGTATGAGCCATTGCCCCCCTCCCTTCCAGCTGCCGGCGA
GCAAGACTGCTGTGGGGAAAGAGTCGTCAGGAGACGGCGCTGAGAACTGT
>BP00638_Frag162-318_insertion171
ACGTATAAGCAGTTCGTCTCCGACCGTCGTGCCTAGCGGGAGACCGGGGTCTCTGAGCGG
CGACCATCTTCTTGAACCCGAAGTGGCAGACGGCGGCGGCGCTCCACCCCAGGGGGGCTG
TGGAGGCGGAGGATGCGATCGGTATGAGCCATTGCCCCCCTCCCTTCCAGCTGCCGGCGA
GCAAGACTGCTGTGGGGAAAGAGTCGTCAGGAGACGGCGCTGAGAACTGT
>BP00638_Frag162-318_insertion174
ACGTATAAGCAGTTCGTCTCCGACCGTCGTGCCTGGCAGCGGGAGACCGGGGTCTCTGAG
CGACCATCTTCTTGAACCCGAAGTGGCAGACGGCGGCGGCGCTCCACCCCAGGGGGGCTG
TGGAGGCGGAGGATGCGATCGGTATGAGCCATTGCCCCCCTCCCTTCCAGCTGCCGGCGA
GCAAGACTGCTGTGGGGAAAGAGTCGTCAGGAGACGGCGCTGAGAACTGT
>BP00638_Frag162-318_insertion177
ACGTATAAGCAGTTCGTCTCCGACCGTCGTGCCTGGCGACAGCGGGAGACCGGGGTCTCT
GAGCCATCTTCTTGAACCCGAAGTGGCAGACGGCGGCGGCGCTCCACCCCAGGGGGGCTG
TGGAGGCGGAGGATGCGATCGGTATGAGCCATTGCCCCCCTCCCTTCCAGCTGCCGGCGA
GCAAGACTGCTGTGGGGAAAGAGTCGTCAGGAGACGGCGCTGAGAACTGT
>BP00638_Frag162-318_insertion180
ACGTATAAGCAGTTCGTCTCCGACCGTCGTGCCTGGCGACCATAGCGGGAGACCGGGGTC
TCTGAGCCTTCTTGAACCCGAAGTGGCAGACGGCGGCGGCGCTCCACCCCAGGGGGGCTG
TGGAGGCGGAGGATGCGATCGGTATGAGCCATTGCCCCCCTCCCTTCCAGCTGCCGGCGA
GCAAGACTGCTGTGGGGAAAGAGTCGTCAGGAGACGGCGCTGAGAACTGT
>BP00638_Frag162-318_insertion183
ACGTATAAGCAGTTCGTCTCCGACCGTCGTGCCTGGCGACCATCTTAGCGGGAGACCGGG
GTCTCTGAGCCTTGAACCCGAAGTGGCAGACGGCGGCGGCGCTCCACCCCAGGGGGGCTG
TGGAGGCGGAGGATGCGATCGGTATGAGCCATTGCCCCCCTCCCTTCCAGCTGCCGGCGA
GCAAGACTGCTGTGGGGAAAGAGTCGTCAGGAGACGGCGCTGAGAACTGT
>BP00638_Frag162-318_insertion186
ACGTATAAGCAGTTCGTCTCCGACCGTCGTGCCTGGCGACCATCTTCTTAGCGGGAGACC
GGGGTCTCTGAGCGAACCCGAAGTGGCAGACGGCGGCGGCGCTCCACCCCAGGGGGGCTG
TGGAGGCGGAGGATGCGATCGGTATGAGCCATTGCCCCCCTCCCTTCCAGCTGCCGGCGA
GCAAGACTGCTGTGGGGAAAGAGTCGTCAGGAGACGGCGCTGAGAACTGT
>BP00638_Frag162-318_insertion189
ACGTATAAGCAGTTCGTCTCCGACCGTCGTGCCTGGCGACCATCTTCTTGAAAGCGGGAG
ACCGGGGTCTCTGAGCCCCGAAGTGGCAGACGGCGGCGGCGCTCCACCCCAGGGGGGCTG
TGGAGGCGGAGGATGCGATCGGTATGAGCCATTGCCCCCCTCCCTTCCAGCTGCCGGCGA
GCAAGACTGCTGTGGGGAAAGAGTCGTCAGGAGACGGCGCTGAGAACTGT
>BP00638_Frag162-318_insertion192
ACGTATAAGCAGTTCGTCTCCGACCGTCGTGCCTGGCGACCATCTTCTTGAACCCAGCGG
GAGACCGGGGTCTCTGAGCGAAGTGGCAGACGGCGGCGGCGCTCCACCCCAGGGGGGCTG
TGGAGGCGGAGGATGCGATCGGTATGAGCCATTGCCCCCCTCCCTTCCAGCTGCCGGCGA
GCAAGACTGCTGTGGGGAAAGAGTCGTCAGGAGACGGCGCTGAGAACTGT
>BP00638_Frag162-318_insertion195
ACGTATAAGCAGTTCGTCTCCGACCGTCGTGCCTGGCGACCATCTTCTTGAACCCGAAAG
CGGGAGACCGGGGTCTCTGAGCGTGGCAGACGGCGGCGGCGCTCCACCCCAGGGGGGCTG
TGGAGGCGGAGGATGCGATCGGTATGAGCCATTGCCCCCCTCCCTTCCAGCTGCCGGCGA
GCAAGACTGCTGTGGGGAAAGAGTCGTCAGGAGACGGCGCTGAGAACTGT
>BP00638_Frag162-318_insertion198
ACGTATAAGCAGTTCGTCTCCGACCGTCGTGCCTGGCGACCATCTTCTTGAACCCGAAGT
GAGCGGGAGACCGGGGTCTCTGAGCGCAGACGGCGGCGGCGCTCCACCCCAGGGGGGCTG
TGGAGGCGGAGGATGCGATCGGTATGAGCCATTGCCCCCCTCCCTTCCAGCTGCCGGCGA
GCAAGACTGCTGTGGGGAAAGAGTCGTCAGGAGACGGCGCTGAGAACTGT
>BP00638_Frag162-318_insertion201
ACGTATAAGCAGTTCGTCTCCGACCGTCGTGCCTGGCGACCATCTTCTTGAACCCGAAGT
GGCAAGCGGGAGACCGGGGTCTCTGAGCGACGGCGGCGGCGCTCCACCCCAGGGGGGCTG
TGGAGGCGGAGGATGCGATCGGTATGAGCCATTGCCCCCCTCCCTTCCAGCTGCCGGCGA
GCAAGACTGCTGTGGGGAAAGAGTCGTCAGGAGACGGCGCTGAGAACTGT
>BP00638_Frag162-318_insertion204
ACGTATAAGCAGTTCGTCTCCGACCGTCGTGCCTGGCGACCATCTTCTTGAACCCGAAGT
GGCAGACAGCGGGAGACCGGGGTCTCTGAGCGGCGGCGGCGCTCCACCCCAGGGGGGCTG
TGGAGGCGGAGGATGCGATCGGTATGAGCCATTGCCCCCCTCCCTTCCAGCTGCCGGCGA
GCAAGACTGCTGTGGGGAAAGAGTCGTCAGGAGACGGCGCTGAGAACTGT
>BP00638_Frag162-318_insertion207
ACGTATAAGCAGTTCGTCTCCGACCGTCGTGCCTGGCGACCATCTTCTTGAACCCGAAGT
GGCAGACGGCAGCGGGAGACCGGGGTCTCTGAGCGGCGGCGCTCCACCCCAGGGGGGCTG
TGGAGGCGGAGGATGCGATCGGTATGAGCCATTGCCCCCCTCCCTTCCAGCTGCCGGCGA
GCAAGACTGCTGTGGGGAAAGAGTCGTCAGGAGACGGCGCTGAGAACTGT
>BP00638_Frag162-318_insertion210
ACGTATAAGCAGTTCGTCTCCGACCGTCGTGCCTGGCGACCATCTTCTTGAACCCGAAGT
GGCAGACGGCGGCAGCGGGAGACCGGGGTCTCTGAGCGGCGCTCCACCCCAGGGGGGCTG
TGGAGGCGGAGGATGCGATCGGTATGAGCCATTGCCCCCCTCCCTTCCAGCTGCCGGCGA
GCAAGACTGCTGTGGGGAAAGAGTCGTCAGGAGACGGCGCTGAGAACTGT
>BP00638_Frag162-318_insertion213
ACGTATAAGCAGTTCGTCTCCGACCGTCGTGCCTGGCGACCATCTTCTTGAACCCGAAGT
GGCAGACGGCGGCGGCAGCGGGAGACCGGGGTCTCTGAGCGCTCCACCCCAGGGGGGCTG
TGGAGGCGGAGGATGCGATCGGTATGAGCCATTGCCCCCCTCCCTTCCAGCTGCCGGCGA
GCAAGACTGCTGTGGGGAAAGAGTCGTCAGGAGACGGCGCTGAGAACTGT
>BP00638_Frag162-318_insertion216
ACGTATAAGCAGTTCGTCTCCGACCGTCGTGCCTGGCGACCATCTTCTTGAACCCGAAGT
GGCAGACGGCGGCGGCGCTAGCGGGAGACCGGGGTCTCTGAGCCCACCCCAGGGGGGCTG
TGGAGGCGGAGGATGCGATCGGTATGAGCCATTGCCCCCCTCCCTTCCAGCTGCCGGCGA
GCAAGACTGCTGTGGGGAAAGAGTCGTCAGGAGACGGCGCTGAGAACTGT
>BP00638_Frag162-318_insertion219
ACGTATAAGCAGTTCGTCTCCGACCGTCGTGCCTGGCGACCATCTTCTTGAACCCGAAGT
GGCAGACGGCGGCGGCGCTCCAAGCGGGAGACCGGGGTCTCTGAGCCCCCAGGGGGGCTG
TGGAGGCGGAGGATGCGATCGGTATGAGCCATTGCCCCCCTCCCTTCCAGCTGCCGGCGA
GCAAGACTGCTGTGGGGAAAGAGTCGTCAGGAGACGGCGCTGAGAACTGT
>BP00638_Frag162-318_insertion222
ACGTATAAGCAGTTCGTCTCCGACCGTCGTGCCTGGCGACCATCTTCTTGAACCCGAAGT
GGCAGACGGCGGCGGCGCTCCACCCAGCGGGAGACCGGGGTCTCTGAGCCAGGGGGGCTG
TGGAGGCGGAGGATGCGATCGGTATGAGCCATTGCCCCCCTCCCTTCCAGCTGCCGGCGA
GCAAGACTGCTGTGGGGAAAGAGTCGTCAGGAGACGGCGCTGAGAACTGT
>BP00638_Frag162-318_insertion225
ACGTATAAGCAGTTCGTCTCCGACCGTCGTGCCTGGCGACCATCTTCTTGAACCCGAAGT
GGCAGACGGCGGCGGCGCTCCACCCCAGAGCGGGAGACCGGGGTCTCTGAGCGGGGGCTG
TGGAGGCGGAGGATGCGATCGGTATGAGCCATTGCCCCCCTCCCTTCCAGCTGCCGGCGA
GCAAGACTGCTGTGGGGAAAGAGTCGTCAGGAGACGGCGCTGAGAACTGT
>BP00638_Frag162-318_insertion228
ACGTATAAGCAGTTCGTCTCCGACCGTCGTGCCTGGCGACCATCTTCTTGAACCCGAAGT
GGCAGACGGCGGCGGCGCTCCACCCCAGGGGAGCGGGAGACCGGGGTCTCTGAGCGGCTG
TGGAGGCGGAGGATGCGATCGGTATGAGCCATTGCCCCCCTCCCTTCCAGCTGCCGGCGA
GCAAGACTGCTGTGGGGAAAGAGTCGTCAGGAGACGGCGCTGAGAACTGT
>BP00638_Frag162-318_insertion231
ACGTATAAGCAGTTCGTCTCCGACCGTCGTGCCTGGCGACCATCTTCTTGAACCCGAAGT
GGCAGACGGCGGCGGCGCTCCACCCCAGGGGGGCAGCGGGAGACCGGGGTCTCTGAGCTG
TGGAGGCGGAGGATGCGATCGGTATGAGCCATTGCCCCCCTCCCTTCCAGCTGCCGGCGA
GCAAGACTGCTGTGGGGAAAGAGTCGTCAGGAGACGGCGCTGAGAACTGT
>BP00638_Frag162-318_insertion234
ACGTATAAGCAGTTCGTCTCCGACCGTCGTGCCTGGCGACCATCTTCTTGAACCCGAAGT
GGCAGACGGCGGCGGCGCTCCACCCCAGGGGGGCTGTAGCGGGAGACCGGGGTCTCTGAG
CGGAGGCGGAGGATGCGATCGGTATGAGCCATTGCCCCCCTCCCTTCCAGCTGCCGGCGA
GCAAGACTGCTGTGGGGAAAGAGTCGTCAGGAGACGGCGCTGAGAACTGT
>BP00638_Frag162-318_insertion237
ACGTATAAGCAGTTCGTCTCCGACCGTCGTGCCTGGCGACCATCTTCTTGAACCCGAAGT
GGCAGACGGCGGCGGCGCTCCACCCCAGGGGGGCTGTGGAAGCGGGAGACCGGGGTCTCT
GAGCGGCGGAGGATGCGATCGGTATGAGCCATTGCCCCCCTCCCTTCCAGCTGCCGGCGA
GCAAGACTGCTGTGGGGAAAGAGTCGTCAGGAGACGGCGCTGAGAACTGT
>BP00638_Frag162-318_insertion240
ACGTATAAGCAGTTCGTCTCCGACCGTCGTGCCTGGCGACCATCTTCTTGAACCCGAAGT
GGCAGACGGCGGCGGCGCTCCACCCCAGGGGGGCTGTGGAGGCAGCGGGAGACCGGGGTC
TCTGAGCGGAGGATGCGATCGGTATGAGCCATTGCCCCCCTCCCTTCCAGCTGCCGGCGA
GCAAGACTGCTGTGGGGAAAGAGTCGTCAGGAGACGGCGCTGAGAACTGT
>BP00638_Frag162-318_insertion243
ACGTATAAGCAGTTCGTCTCCGACCGTCGTGCCTGGCGACCATCTTCTTGAACCCGAAGT
GGCAGACGGCGGCGGCGCTCCACCCCAGGGGGGCTGTGGAGGCGGAAGCGGGAGACCGGG
GTCTCTGAGCGGATGCGATCGGTATGAGCCATTGCCCCCCTCCCTTCCAGCTGCCGGCGA
GCAAGACTGCTGTGGGGAAAGAGTCGTCAGGAGACGGCGCTGAGAACTGT
>BP00638_Frag162-318_insertion246
ACGTATAAGCAGTTCGTCTCCGACCGTCGTGCCTGGCGACCATCTTCTTGAACCCGAAGT
GGCAGACGGCGGCGGCGCTCCACCCCAGGGGGGCTGTGGAGGCGGAGGAAGCGGGAGACC
GGGGTCTCTGAGCTGCGATCGGTATGAGCCATTGCCCCCCTCCCTTCCAGCTGCCGGCGA
GCAAGACTGCTGTGGGGAAAGAGTCGTCAGGAGACGGCGCTGAGAACTGT
>BP00638_Frag162-318_insertion249
ACGTATAAGCAGTTCGTCTCCGACCGTCGTGCCTGGCGACCATCTTCTTGAACCCGAAGT
GGCAGACGGCGGCGGCGCTCCACCCCAGGGGGGCTGTGGAGGCGGAGGATGCAGCGGGAG
ACCGGGGTCTCTGAGCGATCGGTATGAGCCATTGCCCCCCTCCCTTCCAGCTGCCGGCGA
GCAAGACTGCTGTGGGGAAAGAGTCGTCAGGAGACGGCGCTGAGAACTGT
>BP00638_Frag162-318_insertion252
ACGTATAAGCAGTTCGTCTCCGACCGTCGTGCCTGGCGACCATCTTCTTGAACCCGAAGT
GGCAGACGGCGGCGGCGCTCCACCCCAGGGGGGCTGTGGAGGCGGAGGATGCGATAGCGG
GAGACCGGGGTCTCTGAGCCGGTATGAGCCATTGCCCCCCTCCCTTCCAGCTGCCGGCGA
GCAAGACTGCTGTGGGGAAAGAGTCGTCAGGAGACGGCGCTGAGAACTGT
>BP00638_Frag162-318_insertion255
ACGTATAAGCAGTTCGTCTCCGACCGTCGTGCCTGGCGACCATCTTCTTGAACCCGAAGT
GGCAGACGGCGGCGGCGCTCCACCCCAGGGGGGCTGTGGAGGCGGAGGATGCGATCGGAG
CGGGAGACCGGGGTCTCTGAGCTATGAGCCATTGCCCCCCTCCCTTCCAGCTGCCGGCGA
GCAAGACTGCTGTGGGGAAAGAGTCGTCAGGAGACGGCGCTGAGAACTGT
>BP00638_Frag162-318_insertion258
ACGTATAAGCAGTTCGTCTCCGACCGTCGTGCCTGGCGACCATCTTCTTGAACCCGAAGT
GGCAGACGGCGGCGGCGCTCCACCCCAGGGGGGCTGTGGAGGCGGAGGATGCGATCGGTA
TAGCGGGAGACCGGGGTCTCTGAGCGAGCCATTGCCCCCCTCCCTTCCAGCTGCCGGCGA
GCAAGACTGCTGTGGGGAAAGAGTCGTCAGGAGACGGCGCTGAGAACTGT
>BP00638_Frag162-318_insertion261
ACGTATAAGCAGTTCGTCTCCGACCGTCGTGCCTGGCGACCATCTTCTTGAACCCGAAGT
GGCAGACGGCGGCGGCGCTCCACCCCAGGGGGGCTGTGGAGGCGGAGGATGCGATCGGTA
TGAGAGCGGGAGACCGGGGTCTCTGAGCCCATTGCCCCCCTCCCTTCCAGCTGCCGGCGA
GCAAGACTGCTGTGGGGAAAGAGTCGTCAGGAGACGGCGCTGAGAACTGT
>BP00638_Frag162-318_insertion264
ACGTATAAGCAGTTCGTCTCCGACCGTCGTGCCTGGCGACCATCTTCTTGAACCCGAAGT
GGCAGACGGCGGCGGCGCTCCACCCCAGGGGGGCTGTGGAGGCGGAGGATGCGATCGGTA
TGAGCCAAGCGGGAGACCGGGGTCTCTGAGCTTGCCCCCCTCCCTTCCAGCTGCCGGCGA
GCAAGACTGCTGTGGGGAAAGAGTCGTCAGGAGACGGCGCTGAGAACTGT
>BP00638_Frag162-318_insertion267
ACGTATAAGCAGTTCGTCTCCGACCGTCGTGCCTGGCGACCATCTTCTTGAACCCGAAGT
GGCAGACGGCGGCGGCGCTCCACCCCAGGGGGGCTGTGGAGGCGGAGGATGCGATCGGTA
TGAGCCATTGAGCGGGAGACCGGGGTCTCTGAGCCCCCCCTCCCTTCCAGCTGCCGGCGA
GCAAGACTGCTGTGGGGAAAGAGTCGTCAGGAGACGGCGCTGAGAACTGT
>BP00638_Frag162-318_insertion270
ACGTATAAGCAGTTCGTCTCCGACCGTCGTGCCTGGCGACCATCTTCTTGAACCCGAAGT
GGCAGACGGCGGCGGCGCTCCACCCCAGGGGGGCTGTGGAGGCGGAGGATGCGATCGGTA
TGAGCCATTGCCCAGCGGGAGACCGGGGTCTCTGAGCCCCTCCCTTCCAGCTGCCGGCGA
GCAAGACTGCTGTGGGGAAAGAGTCGTCAGGAGACGGCGCTGAGAACTGT
>BP00638_Frag162-318_insertion273
ACGTATAAGCAGTTCGTCTCCGACCGTCGTGCCTGGCGACCATCTTCTTGAACCCGAAGT
GGCAGACGGCGGCGGCGCTCCACCCCAGGGGGGCTGTGGAGGCGGAGGATGCGATCGGTA
TGAGCCATTGCCCCCCAGCGGGAGACCGGGGTCTCTGAGCTCCCTTCCAGCTGCCGGCGA
GCAAGACTGCTGTGGGGAAAGAGTCGTCAGGAGACGGCGCTGAGAACTGT
>BP00638_Frag162-318_insertion276
ACGTATAAGCAGTTCGTCTCCGACCGTCGTGCCTGGCGACCATCTTCTTGAACCCGAAGT
GGCAGACGGCGGCGGCGCTCCACCCCAGGGGGGCTGTGGAGGCGGAGGATGCGATCGGTA
TGAGCCATTGCCCCCCTCCAGCGGGAGACCGGGGTCTCTGAGCCTTCCAGCTGCCGGCGA
GCAAGACTGCTGTGGGGAAAGAGTCGTCAGGAGACGGCGCTGAGAACTGT
>BP00638_Frag162-318_insertion279
ACGTATAAGCAGTTCGTCTCCGACCGTCGTGCCTGGCGACCATCTTCTTGAACCCGAAGT
GGCAGACGGCGGCGGCGCTCCACCCCAGGGGGGCTGTGGAGGCGGAGGATGCGATCGGTA
TGAGCCATTGCCCCCCTCCCTTAGCGGGAGACCGGGGTCTCTGAGCCCAGCTGCCGGCGA
GCAAGACTGCTGTGGGGAAAGAGTCGTCAGGAGACGGCGCTGAGAACTGT
>BP00638_Frag162-318_insertion282
ACGTATAAGCAGTTCGTCTCCGACCGTCGTGCCTGGCGACCATCTTCTTGAACCCGAAGT
GGCAGACGGCGGCGGCGCTCCACCCCAGGGGGGCTGTGGAGGCGGAGGATGCGATCGGTA
TGAGCCATTGCCCCCCTCCCTTCCAAGCGGGAGACCGGGGTCTCTGAGCGCTGCCGGCGA
GCAAGACTGCTGTGGGGAAAGAGTCGTCAGGAGACGGCGCTGAGAACTGT
>BP00638_Frag162-318_insertion285
ACGTATAAGCAGTTCGTCTCCGACCGTCGTGCCTGGCGACCATCTTCTTGAACCCGAAGT
GGCAGACGGCGGCGGCGCTCCACCCCAGGGGGGCTGTGGAGGCGGAGGATGCGATCGGTA
TGAGCCATTGCCCCCCTCCCTTCCAGCTAGCGGGAGACCGGGGTCTCTGAGCGCCGGCGA
GCAAGACTGCTGTGGGGAAAGAGTCGTCAGGAGACGGCGCTGAGAACTGT
>BP00638_Frag162-318_insertion288
ACGTATAAGCAGTTCGTCTCCGACCGTCGTGCCTGGCGACCATCTTCTTGAACCCGAAGT
GGCAGACGGCGGCGGCGCTCCACCCCAGGGGGGCTGTGGAGGCGGAGGATGCGATCGGTA
TGAGCCATTGCCCCCCTCCCTTCCAGCTGCCAGCGGGAGACCGGGGTCTCTGAGCGGCGA
GCAAGACTGCTGTGGGGAAAGAGTCGTCAGGAGACGGCGCTGAGAACTGT
>BP00638_Frag162-318_insertion291
ACGTATAAGCAGTTCGTCTCCGACCGTCGTGCCTGGCGACCATCTTCTTGAACCCGAAGT
GGCAGACGGCGGCGGCGCTCCACCCCAGGGGGGCTGTGGAGGCGGAGGATGCGATCGGTA
TGAGCCATTGCCCCCCTCCCTTCCAGCTGCCGGCAGCGGGAGACCGGGGTCTCTGAGCGA
GCAAGACTGCTGTGGGGAAAGAGTCGTCAGGAGACGGCGCTGAGAACTGT
>BP00638_Frag162-318_insertion294
ACGTATAAGCAGTTCGTCTCCGACCGTCGTGCCTGGCGACCATCTTCTTGAACCCGAAGT
GGCAGACGGCGGCGGCGCTCCACCCCAGGGGGGCTGTGGAGGCGGAGGATGCGATCGGTA
TGAGCCATTGCCCCCCTCCCTTCCAGCTGCCGGCGAGAGCGGGAGACCGGGGTCTCTGAG
CCAAGACTGCTGTGGGGAAAGAGTCGTCAGGAGACGGCGCTGAGAACTGT
>BP00638_Frag162-318_insertion297
ACGTATAAGCAGTTCGTCTCCGACCGTCGTGCCTGGCGACCATCTTCTTGAACCCGAAGT
GGCAGACGGCGGCGGCGCTCCACCCCAGGGGGGCTGTGGAGGCGGAGGATGCGATCGGTA
TGAGCCATTGCCCCCCTCCCTTCCAGCTGCCGGCGAGCAAAGCGGGAGACCGGGGTCTCT
GAGCGACTGCTGTGGGGAAAGAGTCGTCAGGAGACGGCGCTGAGAACTGT
>BP00638_Frag162-318_insertion300
ACGTATAAGCAGTTCGTCTCCGACCGTCGTGCCTGGCGACCATCTTCTTGAACCCGAAGT
GGCAGACGGCGGCGGCGCTCCACCCCAGGGGGGCTGTGGAGGCGGAGGATGCGATCGGTA
TGAGCCATTGCCCCCCTCCCTTCCAGCTGCCGGCGAGCAAGACAGCGGGAGACCGGGGTC
TCTGAGCTGCTGTGGGGAAAGAGTCGTCAGGAGACGGCGCTGAGAACTGT
>BP00638_Frag162-318_insertion303
ACGTATAAGCAGTTCGTCTCCGACCGTCGTGCCTGGCGACCATCTTCTTGAACCCGAAGT
GGCAGACGGCGGCGGCGCTCCACCCCAGGGGGGCTGTGGAGGCGGAGGATGCGATCGGTA
TGAGCCATTGCCCCCCTCCCTTCCAGCTGCCGGCGAGCAAGACTGCAGCGGGAGACCGGG
GTCTCTGAGCTGTGGGGAAAGAGTCGTCAGGAGACGGCGCTGAGAACTGT
>BP00638_Frag162-318_insertion306
ACGTATAAGCAGTTCGTCTCCGACCGTCGTGCCTGGCGACCATCTTCTTGAACCCGAAGT
GGCAGACGGCGGCGGCGCTCCACCCCAGGGGGGCTGTGGAGGCGGAGGATGCGATCGGTA
TGAGCCATTGCCCCCCTCCCTTCCAGCTGCCGGCGAGCAAGACTGCTGTAGCGGGAGACC
GGGGTCTCTGAGCGGGGAAAGAGTCGTCAGGAGACGGCGCTGAGAACTGT
>BP00638_Frag162-318_insertion309
ACGTATAAGCAGTTCGTCTCCGACCGTCGTGCCTGGCGACCATCTTCTTGAACCCGAAGT
GGCAGACGGCGGCGGCGCTCCACCCCAGGGGGGCTGTGGAGGCGGAGGATGCGATCGGTA
TGAGCCATTGCCCCCCTCCCTTCCAGCTGCCGGCGAGCAAGACTGCTGTGGGAGCGGGAG
ACCGGGGTCTCTGAGCGAAAGAGTCGTCAGGAGACGGCGCTGAGAACTGT
>BP00638_Frag162-318_insertion312
ACGTATAAGCAGTTCGTCTCCGACCGTCGTGCCTGGCGACCATCTTCTTGAACCCGAAGT
GGCAGACGGCGGCGGCGCTCCACCCCAGGGGGGCTGTGGAGGCGGAGGATGCGATCGGTA
TGAGCCATTGCCCCCCTCCCTTCCAGCTGCCGGCGAGCAAGACTGCTGTGGGGAAAGCGG
GAGACCGGGGTCTCTGAGCAGAGTCGTCAGGAGACGGCGCTGAGAACTGT
>BP00638_Frag162-318_insertion315
ACGTATAAGCAGTTCGTCTCCGACCGTCGTGCCTGGCGACCATCTTCTTGAACCCGAAGT
GGCAGACGGCGGCGGCGCTCCACCCCAGGGGGGCTGTGGAGGCGGAGGATGCGATCGGTA
TGAGCCATTGCCCCCCTCCCTTCCAGCTGCCGGCGAGCAAGACTGCTGTGGGGAAAGAAG
CGGGAGACCGGGGTCTCTGAGCGTCGTCAGGAGACGGCGCTGAGAACTGT
>BP00638_Frag162-318_insertion318
ACGTATAAGCAGTTCGTCTCCGACCGTCGTGCCTGGCGACCATCTTCTTGAACCCGAAGT
GGCAGACGGCGGCGGCGCTCCACCCCAGGGGGGCTGTGGAGGCGGAGGATGCGATCGGTA
TGAGCCATTGCCCCCCTCCCTTCCAGCTGCCGGCGAGCAAGACTGCTGTGGGGAAAGAGT
CAGCGGGAGACCGGGGTCTCTGAGCGTCAGGAGACGGCGCTGAGAACTGT
>BP00638_Frag321-477_insertion321
AGTTCAGGAAGTGACGTCTCCCGTCAGCGGGAGACCGGGGTCTCTGAGCATAAACATTAG
CGGGCTTCGATTCGAGACACAGCTTAAGACACTTTGTCAATTTCCAGAAACTCTTCTTGG
GGACCCAAAACGCCGGATGCGGTATTTCGACCCCCTTAGAAACGAATACTTTTTTGATCG
CAATAGGCCCAGTTTCGACGCCATCCTCTGGAGACGCGTAAGGACAGTAG
>BP00638_Frag321-477_insertion324
AGTTCAGGAAGTGACGTCTCCCGTCATAAGCGGGAGACCGGGGTCTCTGAGCAACATTAG
CGGGCTTCGATTCGAGACACAGCTTAAGACACTTTGTCAATTTCCAGAAACTCTTCTTGG
GGACCCAAAACGCCGGATGCGGTATTTCGACCCCCTTAGAAACGAATACTTTTTTGATCG
CAATAGGCCCAGTTTCGACGCCATCCTCTGGAGACGCGTAAGGACAGTAG
>BP00638_Frag321-477_insertion327
AGTTCAGGAAGTGACGTCTCCCGTCATAAACAGCGGGAGACCGGGGTCTCTGAGCATTAG
CGGGCTTCGATTCGAGACACAGCTTAAGACACTTTGTCAATTTCCAGAAACTCTTCTTGG
GGACCCAAAACGCCGGATGCGGTATTTCGACCCCCTTAGAAACGAATACTTTTTTGATCG
CAATAGGCCCAGTTTCGACGCCATCCTCTGGAGACGCGTAAGGACAGTAG
>BP00638_Frag321-477_insertion330
AGTTCAGGAAGTGACGTCTCCCGTCATAAACATTAGCGGGAGACCGGGGTCTCTGAGCAG
CGGGCTTCGATTCGAGACACAGCTTAAGACACTTTGTCAATTTCCAGAAACTCTTCTTGG
GGACCCAAAACGCCGGATGCGGTATTTCGACCCCCTTAGAAACGAATACTTTTTTGATCG
CAATAGGCCCAGTTTCGACGCCATCCTCTGGAGACGCGTAAGGACAGTAG
>BP00638_Frag321-477_insertion333
AGTTCAGGAAGTGACGTCTCCCGTCATAAACATTAGCAGCGGGAGACCGGGGTCTCTGAG
CGGGCTTCGATTCGAGACACAGCTTAAGACACTTTGTCAATTTCCAGAAACTCTTCTTGG
GGACCCAAAACGCCGGATGCGGTATTTCGACCCCCTTAGAAACGAATACTTTTTTGATCG
CAATAGGCCCAGTTTCGACGCCATCCTCTGGAGACGCGTAAGGACAGTAG
>BP00638_Frag321-477_insertion336
AGTTCAGGAAGTGACGTCTCCCGTCATAAACATTAGCGGGAGCGGGAGACCGGGGTCTCT
GAGCCTTCGATTCGAGACACAGCTTAAGACACTTTGTCAATTTCCAGAAACTCTTCTTGG
GGACCCAAAACGCCGGATGCGGTATTTCGACCCCCTTAGAAACGAATACTTTTTTGATCG
CAATAGGCCCAGTTTCGACGCCATCCTCTGGAGACGCGTAAGGACAGTAG
>BP00638_Frag321-477_insertion339
AGTTCAGGAAGTGACGTCTCCCGTCATAAACATTAGCGGGCTTAGCGGGAGACCGGGGTC
TCTGAGCCGATTCGAGACACAGCTTAAGACACTTTGTCAATTTCCAGAAACTCTTCTTGG
GGACCCAAAACGCCGGATGCGGTATTTCGACCCCCTTAGAAACGAATACTTTTTTGATCG
CAATAGGCCCAGTTTCGACGCCATCCTCTGGAGACGCGTAAGGACAGTAG
>BP00638_Frag321-477_insertion342
AGTTCAGGAAGTGACGTCTCCCGTCATAAACATTAGCGGGCTTCGAAGCGGGAGACCGGG
GTCTCTGAGCTTCGAGACACAGCTTAAGACACTTTGTCAATTTCCAGAAACTCTTCTTGG
GGACCCAAAACGCCGGATGCGGTATTTCGACCCCCTTAGAAACGAATACTTTTTTGATCG
CAATAGGCCCAGTTTCGACGCCATCCTCTGGAGACGCGTAAGGACAGTAG
>BP00638_Frag321-477_insertion345
AGTTCAGGAAGTGACGTCTCCCGTCATAAACATTAGCGGGCTTCGATTCAGCGGGAGACC
GGGGTCTCTGAGCGAGACACAGCTTAAGACACTTTGTCAATTTCCAGAAACTCTTCTTGG
GGACCCAAAACGCCGGATGCGGTATTTCGACCCCCTTAGAAACGAATACTTTTTTGATCG
CAATAGGCCCAGTTTCGACGCCATCCTCTGGAGACGCGTAAGGACAGTAG
>BP00638_Frag321-477_insertion348
AGTTCAGGAAGTGACGTCTCCCGTCATAAACATTAGCGGGCTTCGATTCGAGAGCGGGAG
ACCGGGGTCTCTGAGCACACAGCTTAAGACACTTTGTCAATTTCCAGAAACTCTTCTTGG
GGACCCAAAACGCCGGATGCGGTATTTCGACCCCCTTAGAAACGAATACTTTTTTGATCG
CAATAGGCCCAGTTTCGACGCCATCCTCTGGAGACGCGTAAGGACAGTAG
>BP00638_Frag321-477_insertion351
AGTTCAGGAAGTGACGTCTCCCGTCATAAACATTAGCGGGCTTCGATTCGAGACAAGCGG
GAGACCGGGGTCTCTGAGCCAGCTTAAGACACTTTGTCAATTTCCAGAAACTCTTCTTGG
GGACCCAAAACGCCGGATGCGGTATTTCGACCCCCTTAGAAACGAATACTTTTTTGATCG
CAATAGGCCCAGTTTCGACGCCATCCTCTGGAGACGCGTAAGGACAGTAG
>BP00638_Frag321-477_insertion354
AGTTCAGGAAGTGACGTCTCCCGTCATAAACATTAGCGGGCTTCGATTCGAGACACAGAG
CGGGAGACCGGGGTCTCTGAGCCTTAAGACACTTTGTCAATTTCCAGAAACTCTTCTTGG
GGACCCAAAACGCCGGATGCGGTATTTCGACCCCCTTAGAAACGAATACTTTTTTGATCG
CAATAGGCCCAGTTTCGACGCCATCCTCTGGAGACGCGTAAGGACAGTAG
>BP00638_Frag321-477_insertion357
AGTTCAGGAAGTGACGTCTCCCGTCATAAACATTAGCGGGCTTCGATTCGAGACACAGCT
TAGCGGGAGACCGGGGTCTCTGAGCAAGACACTTTGTCAATTTCCAGAAACTCTTCTTGG
GGACCCAAAACGCCGGATGCGGTATTTCGACCCCCTTAGAAACGAATACTTTTTTGATCG
CAATAGGCCCAGTTTCGACGCCATCCTCTGGAGACGCGTAAGGACAGTAG
>BP00638_Frag321-477_insertion360
AGTTCAGGAAGTGACGTCTCCCGTCATAAACATTAGCGGGCTTCGATTCGAGACACAGCT
TAAGAGCGGGAGACCGGGGTCTCTGAGCACACTTTGTCAATTTCCAGAAACTCTTCTTGG
GGACCCAAAACGCCGGATGCGGTATTTCGACCCCCTTAGAAACGAATACTTTTTTGATCG
CAATAGGCCCAGTTTCGACGCCATCCTCTGGAGACGCGTAAGGACAGTAG
>BP00638_Frag321-477_insertion363
AGTTCAGGAAGTGACGTCTCCCGTCATAAACATTAGCGGGCTTCGATTCGAGACACAGCT
TAAGACAAGCGGGAGACCGGGGTCTCTGAGCCTTTGTCAATTTCCAGAAACTCTTCTTGG
GGACCCAAAACGCCGGATGCGGTATTTCGACCCCCTTAGAAACGAATACTTTTTTGATCG
CAATAGGCCCAGTTTCGACGCCATCCTCTGGAGACGCGTAAGGACAGTAG
>BP00638_Frag321-477_insertion366
AGTTCAGGAAGTGACGTCTCCCGTCATAAACATTAGCGGGCTTCGATTCGAGACACAGCT
TAAGACACTTAGCGGGAGACCGGGGTCTCTGAGCTGTCAATTTCCAGAAACTCTTCTTGG
GGACCCAAAACGCCGGATGCGGTATTTCGACCCCCTTAGAAACGAATACTTTTTTGATCG
CAATAGGCCCAGTTTCGACGCCATCCTCTGGAGACGCGTAAGGACAGTAG
>BP00638_Frag321-477_insertion369
AGTTCAGGAAGTGACGTCTCCCGTCATAAACATTAGCGGGCTTCGATTCGAGACACAGCT
TAAGACACTTTGTAGCGGGAGACCGGGGTCTCTGAGCCAATTTCCAGAAACTCTTCTTGG
GGACCCAAAACGCCGGATGCGGTATTTCGACCCCCTTAGAAACGAATACTTTTTTGATCG
CAATAGGCCCAGTTTCGACGCCATCCTCTGGAGACGCGTAAGGACAGTAG
>BP00638_Frag321-477_insertion372
AGTTCAGGAAGTGACGTCTCCCGTCATAAACATTAGCGGGCTTCGATTCGAGACACAGCT
TAAGACACTTTGTCAAAGCGGGAGACCGGGGTCTCTGAGCTTTCCAGAAACTCTTCTTGG
GGACCCAAAACGCCGGATGCGGTATTTCGACCCCCTTAGAAACGAATACTTTTTTGATCG
CAATAGGCCCAGTTTCGACGCCATCCTCTGGAGACGCGTAAGGACAGTAG
>BP00638_Frag321-477_insertion375
AGTTCAGGAAGTGACGTCTCCCGTCATAAACATTAGCGGGCTTCGATTCGAGACACAGCT
TAAGACACTTTGTCAATTTAGCGGGAGACCGGGGTCTCTGAGCCCAGAAACTCTTCTTGG
GGACCCAAAACGCCGGATGCGGTATTTCGACCCCCTTAGAAACGAATACTTTTTTGATCG
CAATAGGCCCAGTTTCGACGCCATCCTCTGGAGACGCGTAAGGACAGTAG
>BP00638_Frag321-477_insertion378
AGTTCAGGAAGTGACGTCTCCCGTCATAAACATTAGCGGGCTTCGATTCGAGACACAGCT
TAAGACACTTTGTCAATTTCCAAGCGGGAGACCGGGGTCTCTGAGCGAAACTCTTCTTGG
GGACCCAAAACGCCGGATGCGGTATTTCGACCCCCTTAGAAACGAATACTTTTTTGATCG
CAATAGGCCCAGTTTCGACGCCATCCTCTGGAGACGCGTAAGGACAGTAG
>BP00638_Frag321-477_insertion381
AGTTCAGGAAGTGACGTCTCCCGTCATAAACATTAGCGGGCTTCGATTCGAGACACAGCT
TAAGACACTTTGTCAATTTCCAGAAAGCGGGAGACCGGGGTCTCTGAGCACTCTTCTTGG
GGACCCAAAACGCCGGATGCGGTATTTCGACCCCCTTAGAAACGAATACTTTTTTGATCG
CAATAGGCCCAGTTTCGACGCCATCCTCTGGAGACGCGTAAGGACAGTAG
>BP00638_Frag321-477_insertion384
AGTTCAGGAAGTGACGTCTCCCGTCATAAACATTAGCGGGCTTCGATTCGAGACACAGCT
TAAGACACTTTGTCAATTTCCAGAAACTAGCGGGAGACCGGGGTCTCTGAGCCTTCTTGG
GGACCCAAAACGCCGGATGCGGTATTTCGACCCCCTTAGAAACGAATACTTTTTTGATCG
CAATAGGCCCAGTTTCGACGCCATCCTCTGGAGACGCGTAAGGACAGTAG
>BP00638_Frag321-477_insertion387
AGTTCAGGAAGTGACGTCTCCCGTCATAAACATTAGCGGGCTTCGATTCGAGACACAGCT
TAAGACACTTTGTCAATTTCCAGAAACTCTTAGCGGGAGACCGGGGTCTCTGAGCCTTGG
GGACCCAAAACGCCGGATGCGGTATTTCGACCCCCTTAGAAACGAATACTTTTTTGATCG
CAATAGGCCCAGTTTCGACGCCATCCTCTGGAGACGCGTAAGGACAGTAG
>BP00638_Frag321-477_insertion390
AGTTCAGGAAGTGACGTCTCCCGTCATAAACATTAGCGGGCTTCGATTCGAGACACAGCT
TAAGACACTTTGTCAATTTCCAGAAACTCTTCTTAGCGGGAGACCGGGGTCTCTGAGCGG
GGACCCAAAACGCCGGATGCGGTATTTCGACCCCCTTAGAAACGAATACTTTTTTGATCG
CAATAGGCCCAGTTTCGACGCCATCCTCTGGAGACGCGTAAGGACAGTAG
>BP00638_Frag321-477_insertion393
AGTTCAGGAAGTGACGTCTCCCGTCATAAACATTAGCGGGCTTCGATTCGAGACACAGCT
TAAGACACTTTGTCAATTTCCAGAAACTCTTCTTGGGAGCGGGAGACCGGGGTCTCTGAG
CGACCCAAAACGCCGGATGCGGTATTTCGACCCCCTTAGAAACGAATACTTTTTTGATCG
CAATAGGCCCAGTTTCGACGCCATCCTCTGGAGACGCGTAAGGACAGTAG
>BP00638_Frag321-477_insertion396
AGTTCAGGAAGTGACGTCTCCCGTCATAAACATTAGCGGGCTTCGATTCGAGACACAGCT
TAAGACACTTTGTCAATTTCCAGAAACTCTTCTTGGGGACAGCGGGAGACCGGGGTCTCT
GAGCCCAAAACGCCGGATGCGGTATTTCGACCCCCTTAGAAACGAATACTTTTTTGATCG
CAATAGGCCCAGTTTCGACGCCATCCTCTGGAGACGCGTAAGGACAGTAG
>BP00638_Frag321-477_insertion399
AGTTCAGGAAGTGACGTCTCCCGTCATAAACATTAGCGGGCTTCGATTCGAGACACAGCT
TAAGACACTTTGTCAATTTCCAGAAACTCTTCTTGGGGACCCAAGCGGGAGACCGGGGTC
TCTGAGCAAACGCCGGATGCGGTATTTCGACCCCCTTAGAAACGAATACTTTTTTGATCG
CAATAGGCCCAGTTTCGACGCCATCCTCTGGAGACGCGTAAGGACAGTAG
>BP00638_Frag321-477_insertion402
AGTTCAGGAAGTGACGTCTCCCGTCATAAACATTAGCGGGCTTCGATTCGAGACACAGCT
TAAGACACTTTGTCAATTTCCAGAAACTCTTCTTGGGGACCCAAAAAGCGGGAGACCGGG
GTCTCTGAGCCGCCGGATGCGGTATTTCGACCCCCTTAGAAACGAATACTTTTTTGATCG
CAATAGGCCCAGTTTCGACGCCATCCTCTGGAGACGCGTAAGGACAGTAG
>BP00638_Frag321-477_insertion405
AGTTCAGGAAGTGACGTCTCCCGTCATAAACATTAGCGGGCTTCGATTCGAGACACAGCT
TAAGACACTTTGTCAATTTCCAGAAACTCTTCTTGGGGACCCAAAACGCAGCGGGAGACC
GGGGTCTCTGAGCCGGATGCGGTATTTCGACCCCCTTAGAAACGAATACTTTTTTGATCG
CAATAGGCCCAGTTTCGACGCCATCCTCTGGAGACGCGTAAGGACAGTAG
>BP00638_Frag321-477_insertion408
AGTTCAGGAAGTGACGTCTCCCGTCATAAACATTAGCGGGCTTCGATTCGAGACACAGCT
TAAGACACTTTGTCAATTTCCAGAAACTCTTCTTGGGGACCCAAAACGCCGGAGCGGGAG
ACCGGGGTCTCTGAGCATGCGGTATTTCGACCCCCTTAGAAACGAATACTTTTTTGATCG
CAATAGGCCCAGTTTCGACGCCATCCTCTGGAGACGCGTAAGGACAGTAG
>BP00638_Frag321-477_insertion411
AGTTCAGGAAGTGACGTCTCCCGTCATAAACATTAGCGGGCTTCGATTCGAGACACAGCT
TAAGACACTTTGTCAATTTCCAGAAACTCTTCTTGGGGACCCAAAACGCCGGATGAGCGG
GAGACCGGGGTCTCTGAGCCGGTATTTCGACCCCCTTAGAAACGAATACTTTTTTGATCG
CAATAGGCCCAGTTTCGACGCCATCCTCTGGAGACGCGTAAGGACAGTAG
>BP00638_Frag321-477_insertion414
AGTTCAGGAAGTGACGTCTCCCGTCATAAACATTAGCGGGCTTCGATTCGAGACACAGCT
TAAGACACTTTGTCAATTTCCAGAAACTCTTCTTGGGGACCCAAAACGCCGGATGCGGAG
CGGGAGACCGGGGTCTCTGAGCTATTTCGACCCCCTTAGAAACGAATACTTTTTTGATCG
CAATAGGCCCAGTTTCGACGCCATCCTCTGGAGACGCGTAAGGACAGTAG
>BP00638_Frag321-477_insertion417
AGTTCAGGAAGTGACGTCTCCCGTCATAAACATTAGCGGGCTTCGATTCGAGACACAGCT
TAAGACACTTTGTCAATTTCCAGAAACTCTTCTTGGGGACCCAAAACGCCGGATGCGGTA
TAGCGGGAGACCGGGGTCTCTGAGCTTCGACCCCCTTAGAAACGAATACTTTTTTGATCG
CAATAGGCCCAGTTTCGACGCCATCCTCTGGAGACGCGTAAGGACAGTAG
>BP00638_Frag321-477_insertion420
AGTTCAGGAAGTGACGTCTCCCGTCATAAACATTAGCGGGCTTCGATTCGAGACACAGCT
TAAGACACTTTGTCAATTTCCAGAAACTCTTCTTGGGGACCCAAAACGCCGGATGCGGTA
TTTCAGCGGGAGACCGGGGTCTCTGAGCGACCCCCTTAGAAACGAATACTTTTTTGATCG
CAATAGGCCCAGTTTCGACGCCATCCTCTGGAGACGCGTAAGGACAGTAG
>BP00638_Frag321-477_insertion423
AGTTCAGGAAGTGACGTCTCCCGTCATAAACATTAGCGGGCTTCGATTCGAGACACAGCT
TAAGACACTTTGTCAATTTCCAGAAACTCTTCTTGGGGACCCAAAACGCCGGATGCGGTA
TTTCGACAGCGGGAGACCGGGGTCTCTGAGCCCCCTTAGAAACGAATACTTTTTTGATCG
CAATAGGCCCAGTTTCGACGCCATCCTCTGGAGACGCGTAAGGACAGTAG
>BP00638_Frag321-477_insertion426
AGTTCAGGAAGTGACGTCTCCCGTCATAAACATTAGCGGGCTTCGATTCGAGACACAGCT
TAAGACACTTTGTCAATTTCCAGAAACTCTTCTTGGGGACCCAAAACGCCGGATGCGGTA
TTTCGACCCCAGCGGGAGACCGGGGTCTCTGAGCCTTAGAAACGAATACTTTTTTGATCG
CAATAGGCCCAGTTTCGACGCCATCCTCTGGAGACGCGTAAGGACAGTAG
>BP00638_Frag321-477_insertion429
AGTTCAGGAAGTGACGTCTCCCGTCATAAACATTAGCGGGCTTCGATTCGAGACACAGCT
TAAGACACTTTGTCAATTTCCAGAAACTCTTCTTGGGGACCCAAAACGCCGGATGCGGTA
TTTCGACCCCCTTAGCGGGAGACCGGGGTCTCTGAGCAGAAACGAATACTTTTTTGATCG
CAATAGGCCCAGTTTCGACGCCATCCTCTGGAGACGCGTAAGGACAGTAG
>BP00638_Frag321-477_insertion432
AGTTCAGGAAGTGACGTCTCCCGTCATAAACATTAGCGGGCTTCGATTCGAGACACAGCT
TAAGACACTTTGTCAATTTCCAGAAACTCTTCTTGGGGACCCAAAACGCCGGATGCGGTA
TTTCGACCCCCTTAGAAGCGGGAGACCGGGGTCTCTGAGCAACGAATACTTTTTTGATCG
CAATAGGCCCAGTTTCGACGCCATCCTCTGGAGACGCGTAAGGACAGTAG
>BP00638_Frag321-477_insertion435
AGTTCAGGAAGTGACGTCTCCCGTCATAAACATTAGCGGGCTTCGATTCGAGACACAGCT
TAAGACACTTTGTCAATTTCCAGAAACTCTTCTTGGGGACCCAAAACGCCGGATGCGGTA
TTTCGACCCCCTTAGAAACAGCGGGAGACCGGGGTCTCTGAGCGAATACTTTTTTGATCG
CAATAGGCCCAGTTTCGACGCCATCCTCTGGAGACGCGTAAGGACAGTAG
>BP00638_Frag321-477_insertion438
AGTTCAGGAAGTGACGTCTCCCGTCATAAACATTAGCGGGCTTCGATTCGAGACACAGCT
TAAGACACTTTGTCAATTTCCAGAAACTCTTCTTGGGGACCCAAAACGCCGGATGCGGTA
TTTCGACCCCCTTAGAAACGAAAGCGGGAGACCGGGGTCTCTGAGCTACTTTTTTGATCG
CAATAGGCCCAGTTTCGACGCCATCCTCTGGAGACGCGTAAGGACAGTAG
>BP00638_Frag321-477_insertion441
AGTTCAGGAAGTGACGTCTCCCGTCATAAACATTAGCGGGCTTCGATTCGAGACACAGCT
TAAGACACTTTGTCAATTTCCAGAAACTCTTCTTGGGGACCCAAAACGCCGGATGCGGTA
TTTCGACCCCCTTAGAAACGAATACAGCGGGAGACCGGGGTCTCTGAGCTTTTTTGATCG
CAATAGGCCCAGTTTCGACGCCATCCTCTGGAGACGCGTAAGGACAGTAG
>BP00638_Frag321-477_insertion444
AGTTCAGGAAGTGACGTCTCCCGTCATAAACATTAGCGGGCTTCGATTCGAGACACAGCT
TAAGACACTTTGTCAATTTCCAGAAACTCTTCTTGGGGACCCAAAACGCCGGATGCGGTA
TTTCGACCCCCTTAGAAACGAATACTTTAGCGGGAGACCGGGGTCTCTGAGCTTTGATCG
CAATAGGCCCAGTTTCGACGCCATCCTCTGGAGACGCGTAAGGACAGTAG
>BP00638_Frag321-477_insertion447
AGTTCAGGAAGTGACGTCTCCCGTCATAAACATTAGCGGGCTTCGATTCGAGACACAGCT
TAAGACACTTTGTCAATTTCCAGAAACTCTTCTTGGGGACCCAAAACGCCGGATGCGGTA
TTTCGACCCCCTTAGAAACGAATACTTTTTTAGCGGGAGACCGGGGTCTCTGAGCGATCG
CAATAGGCCCAGTTTCGACGCCATCCTCTGGAGACGCGTAAGGACAGTAG
>BP00638_Frag321-477_insertion450
AGTTCAGGAAGTGACGTCTCCCGTCATAAACATTAGCGGGCTTCGATTCGAGACACAGCT
TAAGACACTTTGTCAATTTCCAGAAACTCTTCTTGGGGACCCAAAACGCCGGATGCGGTA
TTTCGACCCCCTTAGAAACGAATACTTTTTTGATAGCGGGAGACCGGGGTCTCTGAGCCG
CAATAGGCCCAGTTTCGACGCCATCCTCTGGAGACGCGTAAGGACAGTAG
>BP00638_Frag321-477_insertion453
AGTTCAGGAAGTGACGTCTCCCGTCATAAACATTAGCGGGCTTCGATTCGAGACACAGCT
TAAGACACTTTGTCAATTTCCAGAAACTCTTCTTGGGGACCCAAAACGCCGGATGCGGTA
TTTCGACCCCCTTAGAAACGAATACTTTTTTGATCGCAGCGGGAGACCGGGGTCTCTGAG
CAATAGGCCCAGTTTCGACGCCATCCTCTGGAGACGCGTAAGGACAGTAG
>BP00638_Frag321-477_insertion456
AGTTCAGGAAGTGACGTCTCCCGTCATAAACATTAGCGGGCTTCGATTCGAGACACAGCT
TAAGACACTTTGTCAATTTCCAGAAACTCTTCTTGGGGACCCAAAACGCCGGATGCGGTA
TTTCGACCCCCTTAGAAACGAATACTTTTTTGATCGCAATAGCGGGAGACCGGGGTCTCT
GAGCAGGCCCAGTTTCGACGCCATCCTCTGGAGACGCGTAAGGACAGTAG
>BP00638_Frag321-477_insertion459
AGTTCAGGAAGTGACGTCTCCCGTCATAAACATTAGCGGGCTTCGATTCGAGACACAGCT
TAAGACACTTTGTCAATTTCCAGAAACTCTTCTTGGGGACCCAAAACGCCGGATGCGGTA
TTTCGACCCCCTTAGAAACGAATACTTTTTTGATCGCAATAGGAGCGGGAGACCGGGGTC
TCTGAGCCCCAGTTTCGACGCCATCCTCTGGAGACGCGTAAGGACAGTAG
>BP00638_Frag321-477_insertion462
AGTTCAGGAAGTGACGTCTCCCGTCATAAACATTAGCGGGCTTCGATTCGAGACACAGCT
TAAGACACTTTGTCAATTTCCAGAAACTCTTCTTGGGGACCCAAAACGCCGGATGCGGTA
TTTCGACCCCCTTAGAAACGAATACTTTTTTGATCGCAATAGGCCCAGCGGGAGACCGGG
GTCTCTGAGCAGTTTCGACGCCATCCTCTGGAGACGCGTAAGGACAGTAG
>BP00638_Frag321-477_insertion465
AGTTCAGGAAGTGACGTCTCCCGTCATAAACATTAGCGGGCTTCGATTCGAGACACAGCT
TAAGACACTTTGTCAATTTCCAGAAACTCTTCTTGGGGACCCAAAACGCCGGATGCGGTA
TTTCGACCCCCTTAGAAACGAATACTTTTTTGATCGCAATAGGCCCAGTAGCGGGAGACC
GGGGTCTCTGAGCTTCGACGCCATCCTCTGGAGACGCGTAAGGACAGTAG
>BP00638_Frag321-477_insertion468
AGTTCAGGAAGTGACGTCTCCCGTCATAAACATTAGCGGGCTTCGATTCGAGACACAGCT
TAAGACACTTTGTCAATTTCCAGAAACTCTTCTTGGGGACCCAAAACGCCGGATGCGGTA
TTTCGACCCCCTTAGAAACGAATACTTTTTTGATCGCAATAGGCCCAGTTTCAGCGGGAG
ACCGGGGTCTCTGAGCGACGCCATCCTCTGGAGACGCGTAAGGACAGTAG
>BP00638_Frag321-477_insertion471
AGTTCAGGAAGTGACGTCTCCCGTCATAAACATTAGCGGGCTTCGATTCGAGACACAGCT
TAAGACACTTTGTCAATTTCCAGAAACTCTTCTTGGGGACCCAAAACGCCGGATGCGGTA
TTTCGACCCCCTTAGAAACGAATACTTTTTTGATCGCAATAGGCCCAGTTTCGACAGCGG
GAGACCGGGGTCTCTGAGCGCCATCCTCTGGAGACGCGTAAGGACAGTAG
>BP00638_Frag321-477_insertion474
AGTTCAGGAAGTGACGTCTCCCGTCATAAACATTAGCGGGCTTCGATTCGAGACACAGCT
TAAGACACTTTGTCAATTTCCAGAAACTCTTCTTGGGGACCCAAAACGCCGGATGCGGTA
TTTCGACCCCCTTAGAAACGAATACTTTTTTGATCGCAATAGGCCCAGTTTCGACGCCAG
CGGGAGACCGGGGTCTCTGAGCATCCTCTGGAGACGCGTAAGGACAGTAG
>BP00638_Frag321-477_insertion477
AGTTCAGGAAGTGACGTCTCCCGTCATAAACATTAGCGGGCTTCGATTCGAGACACAGCT
TAAGACACTTTGTCAATTTCCAGAAACTCTTCTTGGGGACCCAAAACGCCGGATGCGGTA
TTTCGACCCCCTTAGAAACGAATACTTTTTTGATCGCAATAGGCCCAGTTTCGACGCCAT
CAGCGGGAGACCGGGGTCTCTGAGCCTCTGGAGACGCGTAAGGACAGTAG
>BP00638_Frag480-633_insertion480
AATCCTTGCGTCAATCGTCTCCCCTCAGCGGGAGACCGGGGTCTCTGAGCTATTACTATC
AGAGCGGCGGGCGAATCCGCCGACCTGTCAATGTACCTATCGATATCTTTTCCGAAGAGA
TCAGGTTTTACCAGCTGGGAGAGGAAGCCATGGAGAAATTTCGCGAGGACGAGGGGTTTC
TGAGAGAAGAGGAACGCCCCCTCCCACGGAGACGCGTGTAAAATCCGAGA
>BP00638_Frag480-633_insertion483
AATCCTTGCGTCAATCGTCTCCCCTCTATAGCGGGAGACCGGGGTCTCTGAGCTACTATC
AGAGCGGCGGGCGAATCCGCCGACCTGTCAATGTACCTATCGATATCTTTTCCGAAGAGA
TCAGGTTTTACCAGCTGGGAGAGGAAGCCATGGAGAAATTTCGCGAGGACGAGGGGTTTC
TGAGAGAAGAGGAACGCCCCCTCCCACGGAGACGCGTGTAAAATCCGAGA
>BP00638_Frag480-633_insertion486
AATCCTTGCGTCAATCGTCTCCCCTCTATTACAGCGGGAGACCGGGGTCTCTGAGCTATC
AGAGCGGCGGGCGAATCCGCCGACCTGTCAATGTACCTATCGATATCTTTTCCGAAGAGA
TCAGGTTTTACCAGCTGGGAGAGGAAGCCATGGAGAAATTTCGCGAGGACGAGGGGTTTC
TGAGAGAAGAGGAACGCCCCCTCCCACGGAGACGCGTGTAAAATCCGAGA
>BP00638_Frag480-633_insertion489
AATCCTTGCGTCAATCGTCTCCCCTCTATTACTATAGCGGGAGACCGGGGTCTCTGAGCC
AGAGCGGCGGGCGAATCCGCCGACCTGTCAATGTACCTATCGATATCTTTTCCGAAGAGA
TCAGGTTTTACCAGCTGGGAGAGGAAGCCATGGAGAAATTTCGCGAGGACGAGGGGTTTC
TGAGAGAAGAGGAACGCCCCCTCCCACGGAGACGCGTGTAAAATCCGAGA
>BP00638_Frag480-633_insertion492
AATCCTTGCGTCAATCGTCTCCCCTCTATTACTATCAGAGCGGGAGACCGGGGTCTCTGA
GCAGCGGCGGGCGAATCCGCCGACCTGTCAATGTACCTATCGATATCTTTTCCGAAGAGA
TCAGGTTTTACCAGCTGGGAGAGGAAGCCATGGAGAAATTTCGCGAGGACGAGGGGTTTC
TGAGAGAAGAGGAACGCCCCCTCCCACGGAGACGCGTGTAAAATCCGAGA
>BP00638_Frag480-633_insertion495
AATCCTTGCGTCAATCGTCTCCCCTCTATTACTATCAGAGCAGCGGGAGACCGGGGTCTC
TGAGCGGCGGGCGAATCCGCCGACCTGTCAATGTACCTATCGATATCTTTTCCGAAGAGA
TCAGGTTTTACCAGCTGGGAGAGGAAGCCATGGAGAAATTTCGCGAGGACGAGGGGTTTC
TGAGAGAAGAGGAACGCCCCCTCCCACGGAGACGCGTGTAAAATCCGAGA
>BP00638_Frag480-633_insertion498
AATCCTTGCGTCAATCGTCTCCCCTCTATTACTATCAGAGCGGCAGCGGGAGACCGGGGT
CTCTGAGCGGGCGAATCCGCCGACCTGTCAATGTACCTATCGATATCTTTTCCGAAGAGA
TCAGGTTTTACCAGCTGGGAGAGGAAGCCATGGAGAAATTTCGCGAGGACGAGGGGTTTC
TGAGAGAAGAGGAACGCCCCCTCCCACGGAGACGCGTGTAAAATCCGAGA
>BP00638_Frag480-633_insertion501
AATCCTTGCGTCAATCGTCTCCCCTCTATTACTATCAGAGCGGCGGGAGCGGGAGACCGG
GGTCTCTGAGCCGAATCCGCCGACCTGTCAATGTACCTATCGATATCTTTTCCGAAGAGA
TCAGGTTTTACCAGCTGGGAGAGGAAGCCATGGAGAAATTTCGCGAGGACGAGGGGTTTC
TGAGAGAAGAGGAACGCCCCCTCCCACGGAGACGCGTGTAAAATCCGAGA
>BP00638_Frag480-633_insertion504
AATCCTTGCGTCAATCGTCTCCCCTCTATTACTATCAGAGCGGCGGGCGAAGCGGGAGAC
CGGGGTCTCTGAGCATCCGCCGACCTGTCAATGTACCTATCGATATCTTTTCCGAAGAGA
TCAGGTTTTACCAGCTGGGAGAGGAAGCCATGGAGAAATTTCGCGAGGACGAGGGGTTTC
TGAGAGAAGAGGAACGCCCCCTCCCACGGAGACGCGTGTAAAATCCGAGA
>BP00638_Frag480-633_insertion507
AATCCTTGCGTCAATCGTCTCCCCTCTATTACTATCAGAGCGGCGGGCGAATCAGCGGGA
GACCGGGGTCTCTGAGCCGCCGACCTGTCAATGTACCTATCGATATCTTTTCCGAAGAGA
TCAGGTTTTACCAGCTGGGAGAGGAAGCCATGGAGAAATTTCGCGAGGACGAGGGGTTTC
TGAGAGAAGAGGAACGCCCCCTCCCACGGAGACGCGTGTAAAATCCGAGA
>BP00638_Frag480-633_insertion510
AATCCTTGCGTCAATCGTCTCCCCTCTATTACTATCAGAGCGGCGGGCGAATCCGCAGCG
GGAGACCGGGGTCTCTGAGCCGACCTGTCAATGTACCTATCGATATCTTTTCCGAAGAGA
TCAGGTTTTACCAGCTGGGAGAGGAAGCCATGGAGAAATTTCGCGAGGACGAGGGGTTTC
TGAGAGAAGAGGAACGCCCCCTCCCACGGAGACGCGTGTAAAATCCGAGA
>BP00638_Frag480-633_insertion513
AATCCTTGCGTCAATCGTCTCCCCTCTATTACTATCAGAGCGGCGGGCGAATCCGCCGAA
GCGGGAGACCGGGGTCTCTGAGCCCTGTCAATGTACCTATCGATATCTTTTCCGAAGAGA
TCAGGTTTTACCAGCTGGGAGAGGAAGCCATGGAGAAATTTCGCGAGGACGAGGGGTTTC
TGAGAGAAGAGGAACGCCCCCTCCCACGGAGACGCGTGTAAAATCCGAGA
>BP00638_Frag480-633_insertion516
AATCCTTGCGTCAATCGTCTCCCCTCTATTACTATCAGAGCGGCGGGCGAATCCGCCGAC
CTAGCGGGAGACCGGGGTCTCTGAGCGTCAATGTACCTATCGATATCTTTTCCGAAGAGA
TCAGGTTTTACCAGCTGGGAGAGGAAGCCATGGAGAAATTTCGCGAGGACGAGGGGTTTC
TGAGAGAAGAGGAACGCCCCCTCCCACGGAGACGCGTGTAAAATCCGAGA
>BP00638_Frag480-633_insertion519
AATCCTTGCGTCAATCGTCTCCCCTCTATTACTATCAGAGCGGCGGGCGAATCCGCCGAC
CTGTCAGCGGGAGACCGGGGTCTCTGAGCAATGTACCTATCGATATCTTTTCCGAAGAGA
TCAGGTTTTACCAGCTGGGAGAGGAAGCCATGGAGAAATTTCGCGAGGACGAGGGGTTTC
TGAGAGAAGAGGAACGCCCCCTCCCACGGAGACGCGTGTAAAATCCGAGA
>BP00638_Frag480-633_insertion522
AATCCTTGCGTCAATCGTCTCCCCTCTATTACTATCAGAGCGGCGGGCGAATCCGCCGAC
CTGTCAATAGCGGGAGACCGGGGTCTCTGAGCGTACCTATCGATATCTTTTCCGAAGAGA
TCAGGTTTTACCAGCTGGGAGAGGAAGCCATGGAGAAATTTCGCGAGGACGAGGGGTTTC
TGAGAGAAGAGGAACGCCCCCTCCCACGGAGACGCGTGTAAAATCCGAGA
>BP00638_Frag480-633_insertion525
AATCCTTGCGTCAATCGTCTCCCCTCTATTACTATCAGAGCGGCGGGCGAATCCGCCGAC
CTGTCAATGTAAGCGGGAGACCGGGGTCTCTGAGCCCTATCGATATCTTTTCCGAAGAGA
TCAGGTTTTACCAGCTGGGAGAGGAAGCCATGGAGAAATTTCGCGAGGACGAGGGGTTTC
TGAGAGAAGAGGAACGCCCCCTCCCACGGAGACGCGTGTAAAATCCGAGA
>BP00638_Frag480-633_insertion528
AATCCTTGCGTCAATCGTCTCCCCTCTATTACTATCAGAGCGGCGGGCGAATCCGCCGAC
CTGTCAATGTACCTAGCGGGAGACCGGGGTCTCTGAGCATCGATATCTTTTCCGAAGAGA
TCAGGTTTTACCAGCTGGGAGAGGAAGCCATGGAGAAATTTCGCGAGGACGAGGGGTTTC
TGAGAGAAGAGGAACGCCCCCTCCCACGGAGACGCGTGTAAAATCCGAGA
>BP00638_Frag480-633_insertion531
AATCCTTGCGTCAATCGTCTCCCCTCTATTACTATCAGAGCGGCGGGCGAATCCGCCGAC
CTGTCAATGTACCTATCAGCGGGAGACCGGGGTCTCTGAGCGATATCTTTTCCGAAGAGA
TCAGGTTTTACCAGCTGGGAGAGGAAGCCATGGAGAAATTTCGCGAGGACGAGGGGTTTC
TGAGAGAAGAGGAACGCCCCCTCCCACGGAGACGCGTGTAAAATCCGAGA
>BP00638_Frag480-633_insertion534
AATCCTTGCGTCAATCGTCTCCCCTCTATTACTATCAGAGCGGCGGGCGAATCCGCCGAC
CTGTCAATGTACCTATCGATAGCGGGAGACCGGGGTCTCTGAGCATCTTTTCCGAAGAGA
TCAGGTTTTACCAGCTGGGAGAGGAAGCCATGGAGAAATTTCGCGAGGACGAGGGGTTTC
TGAGAGAAGAGGAACGCCCCCTCCCACGGAGACGCGTGTAAAATCCGAGA
>BP00638_Frag480-633_insertion537
AATCCTTGCGTCAATCGTCTCCCCTCTATTACTATCAGAGCGGCGGGCGAATCCGCCGAC
CTGTCAATGTACCTATCGATATCAGCGGGAGACCGGGGTCTCTGAGCTTTTCCGAAGAGA
TCAGGTTTTACCAGCTGGGAGAGGAAGCCATGGAGAAATTTCGCGAGGACGAGGGGTTTC
TGAGAGAAGAGGAACGCCCCCTCCCACGGAGACGCGTGTAAAATCCGAGA
>BP00638_Frag480-633_insertion540
AATCCTTGCGTCAATCGTCTCCCCTCTATTACTATCAGAGCGGCGGGCGAATCCGCCGAC
CTGTCAATGTACCTATCGATATCTTTAGCGGGAGACCGGGGTCTCTGAGCTCCGAAGAGA
TCAGGTTTTACCAGCTGGGAGAGGAAGCCATGGAGAAATTTCGCGAGGACGAGGGGTTTC
TGAGAGAAGAGGAACGCCCCCTCCCACGGAGACGCGTGTAAAATCCGAGA
>BP00638_Frag480-633_insertion543
AATCCTTGCGTCAATCGTCTCCCCTCTATTACTATCAGAGCGGCGGGCGAATCCGCCGAC
CTGTCAATGTACCTATCGATATCTTTTCCAGCGGGAGACCGGGGTCTCTGAGCGAAGAGA
TCAGGTTTTACCAGCTGGGAGAGGAAGCCATGGAGAAATTTCGCGAGGACGAGGGGTTTC
TGAGAGAAGAGGAACGCCCCCTCCCACGGAGACGCGTGTAAAATCCGAGA
>BP00638_Frag480-633_insertion546
AATCCTTGCGTCAATCGTCTCCCCTCTATTACTATCAGAGCGGCGGGCGAATCCGCCGAC
CTGTCAATGTACCTATCGATATCTTTTCCGAAAGCGGGAGACCGGGGTCTCTGAGCGAGA
TCAGGTTTTACCAGCTGGGAGAGGAAGCCATGGAGAAATTTCGCGAGGACGAGGGGTTTC
TGAGAGAAGAGGAACGCCCCCTCCCACGGAGACGCGTGTAAAATCCGAGA
>BP00638_Frag480-633_insertion549
AATCCTTGCGTCAATCGTCTCCCCTCTATTACTATCAGAGCGGCGGGCGAATCCGCCGAC
CTGTCAATGTACCTATCGATATCTTTTCCGAAGAGAGCGGGAGACCGGGGTCTCTGAGCA
TCAGGTTTTACCAGCTGGGAGAGGAAGCCATGGAGAAATTTCGCGAGGACGAGGGGTTTC
TGAGAGAAGAGGAACGCCCCCTCCCACGGAGACGCGTGTAAAATCCGAGA
>BP00638_Frag480-633_insertion552
AATCCTTGCGTCAATCGTCTCCCCTCTATTACTATCAGAGCGGCGGGCGAATCCGCCGAC
CTGTCAATGTACCTATCGATATCTTTTCCGAAGAGATCAGCGGGAGACCGGGGTCTCTGA
GCAGGTTTTACCAGCTGGGAGAGGAAGCCATGGAGAAATTTCGCGAGGACGAGGGGTTTC
TGAGAGAAGAGGAACGCCCCCTCCCACGGAGACGCGTGTAAAATCCGAGA
>BP00638_Frag480-633_insertion555
AATCCTTGCGTCAATCGTCTCCCCTCTATTACTATCAGAGCGGCGGGCGAATCCGCCGAC
CTGTCAATGTACCTATCGATATCTTTTCCGAAGAGATCAGGAGCGGGAGACCGGGGTCTC
TGAGCTTTTACCAGCTGGGAGAGGAAGCCATGGAGAAATTTCGCGAGGACGAGGGGTTTC
TGAGAGAAGAGGAACGCCCCCTCCCACGGAGACGCGTGTAAAATCCGAGA
>BP00638_Frag480-633_insertion558
AATCCTTGCGTCAATCGTCTCCCCTCTATTACTATCAGAGCGGCGGGCGAATCCGCCGAC
CTGTCAATGTACCTATCGATATCTTTTCCGAAGAGATCAGGTTTAGCGGGAGACCGGGGT
CTCTGAGCTACCAGCTGGGAGAGGAAGCCATGGAGAAATTTCGCGAGGACGAGGGGTTTC
TGAGAGAAGAGGAACGCCCCCTCCCACGGAGACGCGTGTAAAATCCGAGA
>BP00638_Frag480-633_insertion561
AATCCTTGCGTCAATCGTCTCCCCTCTATTACTATCAGAGCGGCGGGCGAATCCGCCGAC
CTGTCAATGTACCTATCGATATCTTTTCCGAAGAGATCAGGTTTTACAGCGGGAGACCGG
GGTCTCTGAGCCAGCTGGGAGAGGAAGCCATGGAGAAATTTCGCGAGGACGAGGGGTTTC
TGAGAGAAGAGGAACGCCCCCTCCCACGGAGACGCGTGTAAAATCCGAGA
>BP00638_Frag480-633_insertion564
AATCCTTGCGTCAATCGTCTCCCCTCTATTACTATCAGAGCGGCGGGCGAATCCGCCGAC
CTGTCAATGTACCTATCGATATCTTTTCCGAAGAGATCAGGTTTTACCAGAGCGGGAGAC
CGGGGTCTCTGAGCCTGGGAGAGGAAGCCATGGAGAAATTTCGCGAGGACGAGGGGTTTC
TGAGAGAAGAGGAACGCCCCCTCCCACGGAGACGCGTGTAAAATCCGAGA
>BP00638_Frag480-633_insertion567
AATCCTTGCGTCAATCGTCTCCCCTCTATTACTATCAGAGCGGCGGGCGAATCCGCCGAC
CTGTCAATGTACCTATCGATATCTTTTCCGAAGAGATCAGGTTTTACCAGCTGAGCGGGA
GACCGGGGTCTCTGAGCGGAGAGGAAGCCATGGAGAAATTTCGCGAGGACGAGGGGTTTC
TGAGAGAAGAGGAACGCCCCCTCCCACGGAGACGCGTGTAAAATCCGAGA
>BP00638_Frag480-633_insertion570
AATCCTTGCGTCAATCGTCTCCCCTCTATTACTATCAGAGCGGCGGGCGAATCCGCCGAC
CTGTCAATGTACCTATCGATATCTTTTCCGAAGAGATCAGGTTTTACCAGCTGGGAAGCG
GGAGACCGGGGTCTCTGAGCGAGGAAGCCATGGAGAAATTTCGCGAGGACGAGGGGTTTC
TGAGAGAAGAGGAACGCCCCCTCCCACGGAGACGCGTGTAAAATCCGAGA
>BP00638_Frag480-633_insertion573
AATCCTTGCGTCAATCGTCTCCCCTCTATTACTATCAGAGCGGCGGGCGAATCCGCCGAC
CTGTCAATGTACCTATCGATATCTTTTCCGAAGAGATCAGGTTTTACCAGCTGGGAGAGA
GCGGGAGACCGGGGTCTCTGAGCGAAGCCATGGAGAAATTTCGCGAGGACGAGGGGTTTC
TGAGAGAAGAGGAACGCCCCCTCCCACGGAGACGCGTGTAAAATCCGAGA
>BP00638_Frag480-633_insertion576
AATCCTTGCGTCAATCGTCTCCCCTCTATTACTATCAGAGCGGCGGGCGAATCCGCCGAC
CTGTCAATGTACCTATCGATATCTTTTCCGAAGAGATCAGGTTTTACCAGCTGGGAGAGG
AAAGCGGGAGACCGGGGTCTCTGAGCGCCATGGAGAAATTTCGCGAGGACGAGGGGTTTC
TGAGAGAAGAGGAACGCCCCCTCCCACGGAGACGCGTGTAAAATCCGAGA
>BP00638_Frag480-633_insertion579
AATCCTTGCGTCAATCGTCTCCCCTCTATTACTATCAGAGCGGCGGGCGAATCCGCCGAC
CTGTCAATGTACCTATCGATATCTTTTCCGAAGAGATCAGGTTTTACCAGCTGGGAGAGG
AAGCCAGCGGGAGACCGGGGTCTCTGAGCATGGAGAAATTTCGCGAGGACGAGGGGTTTC
TGAGAGAAGAGGAACGCCCCCTCCCACGGAGACGCGTGTAAAATCCGAGA
>BP00638_Frag480-633_insertion582
AATCCTTGCGTCAATCGTCTCCCCTCTATTACTATCAGAGCGGCGGGCGAATCCGCCGAC
CTGTCAATGTACCTATCGATATCTTTTCCGAAGAGATCAGGTTTTACCAGCTGGGAGAGG
AAGCCATGAGCGGGAGACCGGGGTCTCTGAGCGAGAAATTTCGCGAGGACGAGGGGTTTC
TGAGAGAAGAGGAACGCCCCCTCCCACGGAGACGCGTGTAAAATCCGAGA
>BP00638_Frag480-633_insertion585
AATCCTTGCGTCAATCGTCTCCCCTCTATTACTATCAGAGCGGCGGGCGAATCCGCCGAC
CTGTCAATGTACCTATCGATATCTTTTCCGAAGAGATCAGGTTTTACCAGCTGGGAGAGG
AAGCCATGGAGAGCGGGAGACCGGGGTCTCTGAGCAAATTTCGCGAGGACGAGGGGTTTC
TGAGAGAAGAGGAACGCCCCCTCCCACGGAGACGCGTGTAAAATCCGAGA
>BP00638_Frag480-633_insertion588
AATCCTTGCGTCAATCGTCTCCCCTCTATTACTATCAGAGCGGCGGGCGAATCCGCCGAC
CTGTCAATGTACCTATCGATATCTTTTCCGAAGAGATCAGGTTTTACCAGCTGGGAGAGG
AAGCCATGGAGAAAAGCGGGAGACCGGGGTCTCTGAGCTTTCGCGAGGACGAGGGGTTTC
TGAGAGAAGAGGAACGCCCCCTCCCACGGAGACGCGTGTAAAATCCGAGA
>BP00638_Frag480-633_insertion591
AATCCTTGCGTCAATCGTCTCCCCTCTATTACTATCAGAGCGGCGGGCGAATCCGCCGAC
CTGTCAATGTACCTATCGATATCTTTTCCGAAGAGATCAGGTTTTACCAGCTGGGAGAGG
AAGCCATGGAGAAATTTAGCGGGAGACCGGGGTCTCTGAGCCGCGAGGACGAGGGGTTTC
TGAGAGAAGAGGAACGCCCCCTCCCACGGAGACGCGTGTAAAATCCGAGA
>BP00638_Frag480-633_insertion594
AATCCTTGCGTCAATCGTCTCCCCTCTATTACTATCAGAGCGGCGGGCGAATCCGCCGAC
CTGTCAATGTACCTATCGATATCTTTTCCGAAGAGATCAGGTTTTACCAGCTGGGAGAGG
AAGCCATGGAGAAATTTCGCAGCGGGAGACCGGGGTCTCTGAGCGAGGACGAGGGGTTTC
TGAGAGAAGAGGAACGCCCCCTCCCACGGAGACGCGTGTAAAATCCGAGA
>BP00638_Frag480-633_insertion597
AATCCTTGCGTCAATCGTCTCCCCTCTATTACTATCAGAGCGGCGGGCGAATCCGCCGAC
CTGTCAATGTACCTATCGATATCTTTTCCGAAGAGATCAGGTTTTACCAGCTGGGAGAGG
AAGCCATGGAGAAATTTCGCGAGAGCGGGAGACCGGGGTCTCTGAGCGACGAGGGGTTTC
TGAGAGAAGAGGAACGCCCCCTCCCACGGAGACGCGTGTAAAATCCGAGA
>BP00638_Frag480-633_insertion600
AATCCTTGCGTCAATCGTCTCCCCTCTATTACTATCAGAGCGGCGGGCGAATCCGCCGAC
CTGTCAATGTACCTATCGATATCTTTTCCGAAGAGATCAGGTTTTACCAGCTGGGAGAGG
AAGCCATGGAGAAATTTCGCGAGGACAGCGGGAGACCGGGGTCTCTGAGCGAGGGGTTTC
TGAGAGAAGAGGAACGCCCCCTCCCACGGAGACGCGTGTAAAATCCGAGA
>BP00638_Frag480-633_insertion603
AATCCTTGCGTCAATCGTCTCCCCTCTATTACTATCAGAGCGGCGGGCGAATCCGCCGAC
CTGTCAATGTACCTATCGATATCTTTTCCGAAGAGATCAGGTTTTACCAGCTGGGAGAGG
AAGCCATGGAGAAATTTCGCGAGGACGAGAGCGGGAGACCGGGGTCTCTGAGCGGGTTTC
TGAGAGAAGAGGAACGCCCCCTCCCACGGAGACGCGTGTAAAATCCGAGA
>BP00638_Frag480-633_insertion606
AATCCTTGCGTCAATCGTCTCCCCTCTATTACTATCAGAGCGGCGGGCGAATCCGCCGAC
CTGTCAATGTACCTATCGATATCTTTTCCGAAGAGATCAGGTTTTACCAGCTGGGAGAGG
AAGCCATGGAGAAATTTCGCGAGGACGAGGGGAGCGGGAGACCGGGGTCTCTGAGCTTTC
TGAGAGAAGAGGAACGCCCCCTCCCACGGAGACGCGTGTAAAATCCGAGA
>BP00638_Frag480-633_insertion609
AATCCTTGCGTCAATCGTCTCCCCTCTATTACTATCAGAGCGGCGGGCGAATCCGCCGAC
CTGTCAATGTACCTATCGATATCTTTTCCGAAGAGATCAGGTTTTACCAGCTGGGAGAGG
AAGCCATGGAGAAATTTCGCGAGGACGAGGGGTTTAGCGGGAGACCGGGGTCTCTGAGCC
TGAGAGAAGAGGAACGCCCCCTCCCACGGAGACGCGTGTAAAATCCGAGA
>BP00638_Frag480-633_insertion612
AATCCTTGCGTCAATCGTCTCCCCTCTATTACTATCAGAGCGGCGGGCGAATCCGCCGAC
CTGTCAATGTACCTATCGATATCTTTTCCGAAGAGATCAGGTTTTACCAGCTGGGAGAGG
AAGCCATGGAGAAATTTCGCGAGGACGAGGGGTTTCTGAGCGGGAGACCGGGGTCTCTGA
GCAGAGAAGAGGAACGCCCCCTCCCACGGAGACGCGTGTAAAATCCGAGA
>BP00638_Frag480-633_insertion615
AATCCTTGCGTCAATCGTCTCCCCTCTATTACTATCAGAGCGGCGGGCGAATCCGCCGAC
CTGTCAATGTACCTATCGATATCTTTTCCGAAGAGATCAGGTTTTACCAGCTGGGAGAGG
AAGCCATGGAGAAATTTCGCGAGGACGAGGGGTTTCTGAGAAGCGGGAGACCGGGGTCTC
TGAGCGAAGAGGAACGCCCCCTCCCACGGAGACGCGTGTAAAATCCGAGA
>BP00638_Frag480-633_insertion618
AATCCTTGCGTCAATCGTCTCCCCTCTATTACTATCAGAGCGGCGGGCGAATCCGCCGAC
CTGTCAATGTACCTATCGATATCTTTTCCGAAGAGATCAGGTTTTACCAGCTGGGAGAGG
AAGCCATGGAGAAATTTCGCGAGGACGAGGGGTTTCTGAGAGAAAGCGGGAGACCGGGGT
CTCTGAGCGAGGAACGCCCCCTCCCACGGAGACGCGTGTAAAATCCGAGA
>BP00638_Frag480-633_insertion621
AATCCTTGCGTCAATCGTCTCCCCTCTATTACTATCAGAGCGGCGGGCGAATCCGCCGAC
CTGTCAATGTACCTATCGATATCTTTTCCGAAGAGATCAGGTTTTACCAGCTGGGAGAGG
AAGCCATGGAGAAATTTCGCGAGGACGAGGGGTTTCTGAGAGAAGAGAGCGGGAGACCGG
GGTCTCTGAGCGAACGCCCCCTCCCACGGAGACGCGTGTAAAATCCGAGA
>BP00638_Frag480-633_insertion624
AATCCTTGCGTCAATCGTCTCCCCTCTATTACTATCAGAGCGGCGGGCGAATCCGCCGAC
CTGTCAATGTACCTATCGATATCTTTTCCGAAGAGATCAGGTTTTACCAGCTGGGAGAGG
AAGCCATGGAGAAATTTCGCGAGGACGAGGGGTTTCTGAGAGAAGAGGAAAGCGGGAGAC
CGGGGTCTCTGAGCCGCCCCCTCCCACGGAGACGCGTGTAAAATCCGAGA
>BP00638_Frag480-633_insertion627
AATCCTTGCGTCAATCGTCTCCCCTCTATTACTATCAGAGCGGCGGGCGAATCCGCCGAC
CTGTCAATGTACCTATCGATATCTTTTCCGAAGAGATCAGGTTTTACCAGCTGGGAGAGG
AAGCCATGGAGAAATTTCGCGAGGACGAGGGGTTTCTGAGAGAAGAGGAACGCAGCGGGA
GACCGGGGTCTCTGAGCCCCCTCCCACGGAGACGCGTGTAAAATCCGAGA
>BP00638_Frag480-633_insertion630
AATCCTTGCGTCAATCGTCTCCCCTCTATTACTATCAGAGCGGCGGGCGAATCCGCCGAC
CTGTCAATGTACCTATCGATATCTTTTCCGAAGAGATCAGGTTTTACCAGCTGGGAGAGG
AAGCCATGGAGAAATTTCGCGAGGACGAGGGGTTTCTGAGAGAAGAGGAACGCCCCAGCG
GGAGACCGGGGTCTCTGAGCCTCCCACGGAGACGCGTGTAAAATCCGAGA
>BP00638_Frag480-633_insertion633
AATCCTTGCGTCAATCGTCTCCCCTCTATTACTATCAGAGCGGCGGGCGAATCCGCCGAC
CTGTCAATGTACCTATCGATATCTTTTCCGAAGAGATCAGGTTTTACCAGCTGGGAGAGG
AAGCCATGGAGAAATTTCGCGAGGACGAGGGGTTTCTGAGAGAAGAGGAACGCCCCCTCA
GCGGGAGACCGGGGTCTCTGAGCCCACGGAGACGCGTGTAAAATCCGAGA
>BP00638_Frag636-789_insertion636
TGTCGTGCCTCTTTACGTCTCCCCCAAGCGGGAGACCGGGGTCTCTGAGCCGAAGGGATT
TCCAGCGACAAGTCTGGCTGTTGTTTGAGTACCCAGAGTCCTCAGGGCCCGCTCGAGGGA
TAGCAATCGTGAGTGTCCTTGTTATTCTGATTAGTATAGTCATCTTTTGTCTTGAAACAC
TGCCAGAATTTCGCGATGAGAAGGATTGGAGACGCATTTCCGATACACCG
>BP00638_Frag636-789_insertion639
TGTCGTGCCTCTTTACGTCTCCCCCACGAAGCGGGAGACCGGGGTCTCTGAGCAGGGATT
TCCAGCGACAAGTCTGGCTGTTGTTTGAGTACCCAGAGTCCTCAGGGCCCGCTCGAGGGA
TAGCAATCGTGAGTGTCCTTGTTATTCTGATTAGTATAGTCATCTTTTGTCTTGAAACAC
TGCCAGAATTTCGCGATGAGAAGGATTGGAGACGCATTTCCGATACACCG
>BP00638_Frag636-789_insertion642
TGTCGTGCCTCTTTACGTCTCCCCCACGAAGGAGCGGGAGACCGGGGTCTCTGAGCGATT
TCCAGCGACAAGTCTGGCTGTTGTTTGAGTACCCAGAGTCCTCAGGGCCCGCTCGAGGGA
TAGCAATCGTGAGTGTCCTTGTTATTCTGATTAGTATAGTCATCTTTTGTCTTGAAACAC
TGCCAGAATTTCGCGATGAGAAGGATTGGAGACGCATTTCCGATACACCG
>BP00638_Frag636-789_insertion645
TGTCGTGCCTCTTTACGTCTCCCCCACGAAGGGATAGCGGGAGACCGGGGTCTCTGAGCT
TCCAGCGACAAGTCTGGCTGTTGTTTGAGTACCCAGAGTCCTCAGGGCCCGCTCGAGGGA
TAGCAATCGTGAGTGTCCTTGTTATTCTGATTAGTATAGTCATCTTTTGTCTTGAAACAC
TGCCAGAATTTCGCGATGAGAAGGATTGGAGACGCATTTCCGATACACCG
>BP00638_Frag636-789_insertion648
TGTCGTGCCTCTTTACGTCTCCCCCACGAAGGGATTTCAGCGGGAGACCGGGGTCTCTGA
GCCAGCGACAAGTCTGGCTGTTGTTTGAGTACCCAGAGTCCTCAGGGCCCGCTCGAGGGA
TAGCAATCGTGAGTGTCCTTGTTATTCTGATTAGTATAGTCATCTTTTGTCTTGAAACAC
TGCCAGAATTTCGCGATGAGAAGGATTGGAGACGCATTTCCGATACACCG
>BP00638_Frag636-789_insertion651
TGTCGTGCCTCTTTACGTCTCCCCCACGAAGGGATTTCCAGAGCGGGAGACCGGGGTCTC
TGAGCCGACAAGTCTGGCTGTTGTTTGAGTACCCAGAGTCCTCAGGGCCCGCTCGAGGGA
TAGCAATCGTGAGTGTCCTTGTTATTCTGATTAGTATAGTCATCTTTTGTCTTGAAACAC
TGCCAGAATTTCGCGATGAGAAGGATTGGAGACGCATTTCCGATACACCG
>BP00638_Frag636-789_insertion654
TGTCGTGCCTCTTTACGTCTCCCCCACGAAGGGATTTCCAGCGAAGCGGGAGACCGGGGT
CTCTGAGCCAAGTCTGGCTGTTGTTTGAGTACCCAGAGTCCTCAGGGCCCGCTCGAGGGA
TAGCAATCGTGAGTGTCCTTGTTATTCTGATTAGTATAGTCATCTTTTGTCTTGAAACAC
TGCCAGAATTTCGCGATGAGAAGGATTGGAGACGCATTTCCGATACACCG
>BP00638_Frag636-789_insertion657
TGTCGTGCCTCTTTACGTCTCCCCCACGAAGGGATTTCCAGCGACAAAGCGGGAGACCGG
GGTCTCTGAGCGTCTGGCTGTTGTTTGAGTACCCAGAGTCCTCAGGGCCCGCTCGAGGGA
TAGCAATCGTGAGTGTCCTTGTTATTCTGATTAGTATAGTCATCTTTTGTCTTGAAACAC
TGCCAGAATTTCGCGATGAGAAGGATTGGAGACGCATTTCCGATACACCG
>BP00638_Frag636-789_insertion660
TGTCGTGCCTCTTTACGTCTCCCCCACGAAGGGATTTCCAGCGACAAGTCAGCGGGAGAC
CGGGGTCTCTGAGCTGGCTGTTGTTTGAGTACCCAGAGTCCTCAGGGCCCGCTCGAGGGA
TAGCAATCGTGAGTGTCCTTGTTATTCTGATTAGTATAGTCATCTTTTGTCTTGAAACAC
TGCCAGAATTTCGCGATGAGAAGGATTGGAGACGCATTTCCGATACACCG
>BP00638_Frag636-789_insertion663
TGTCGTGCCTCTTTACGTCTCCCCCACGAAGGGATTTCCAGCGACAAGTCTGGAGCGGGA
GACCGGGGTCTCTGAGCCTGTTGTTTGAGTACCCAGAGTCCTCAGGGCCCGCTCGAGGGA
TAGCAATCGTGAGTGTCCTTGTTATTCTGATTAGTATAGTCATCTTTTGTCTTGAAACAC
TGCCAGAATTTCGCGATGAGAAGGATTGGAGACGCATTTCCGATACACCG
>BP00638_Frag636-789_insertion666
TGTCGTGCCTCTTTACGTCTCCCCCACGAAGGGATTTCCAGCGACAAGTCTGGCTGAGCG
GGAGACCGGGGTCTCTGAGCTTGTTTGAGTACCCAGAGTCCTCAGGGCCCGCTCGAGGGA
TAGCAATCGTGAGTGTCCTTGTTATTCTGATTAGTATAGTCATCTTTTGTCTTGAAACAC
TGCCAGAATTTCGCGATGAGAAGGATTGGAGACGCATTTCCGATACACCG
>BP00638_Frag636-789_insertion669
TGTCGTGCCTCTTTACGTCTCCCCCACGAAGGGATTTCCAGCGACAAGTCTGGCTGTTGA
GCGGGAGACCGGGGTCTCTGAGCTTTGAGTACCCAGAGTCCTCAGGGCCCGCTCGAGGGA
TAGCAATCGTGAGTGTCCTTGTTATTCTGATTAGTATAGTCATCTTTTGTCTTGAAACAC
TGCCAGAATTTCGCGATGAGAAGGATTGGAGACGCATTTCCGATACACCG
>BP00638_Frag636-789_insertion672
TGTCGTGCCTCTTTACGTCTCCCCCACGAAGGGATTTCCAGCGACAAGTCTGGCTGTTGT
TTAGCGGGAGACCGGGGTCTCTGAGCGAGTACCCAGAGTCCTCAGGGCCCGCTCGAGGGA
TAGCAATCGTGAGTGTCCTTGTTATTCTGATTAGTATAGTCATCTTTTGTCTTGAAACAC
TGCCAGAATTTCGCGATGAGAAGGATTGGAGACGCATTTCCGATACACCG
>BP00638_Frag636-789_insertion675
TGTCGTGCCTCTTTACGTCTCCCCCACGAAGGGATTTCCAGCGACAAGTCTGGCTGTTGT
TTGAGAGCGGGAGACCGGGGTCTCTGAGCTACCCAGAGTCCTCAGGGCCCGCTCGAGGGA
TAGCAATCGTGAGTGTCCTTGTTATTCTGATTAGTATAGTCATCTTTTGTCTTGAAACAC
TGCCAGAATTTCGCGATGAGAAGGATTGGAGACGCATTTCCGATACACCG
>BP00638_Frag636-789_insertion678
TGTCGTGCCTCTTTACGTCTCCCCCACGAAGGGATTTCCAGCGACAAGTCTGGCTGTTGT
TTGAGTACAGCGGGAGACCGGGGTCTCTGAGCCCAGAGTCCTCAGGGCCCGCTCGAGGGA
TAGCAATCGTGAGTGTCCTTGTTATTCTGATTAGTATAGTCATCTTTTGTCTTGAAACAC
TGCCAGAATTTCGCGATGAGAAGGATTGGAGACGCATTTCCGATACACCG
>BP00638_Frag636-789_insertion681
TGTCGTGCCTCTTTACGTCTCCCCCACGAAGGGATTTCCAGCGACAAGTCTGGCTGTTGT
TTGAGTACCCAAGCGGGAGACCGGGGTCTCTGAGCGAGTCCTCAGGGCCCGCTCGAGGGA
TAGCAATCGTGAGTGTCCTTGTTATTCTGATTAGTATAGTCATCTTTTGTCTTGAAACAC
TGCCAGAATTTCGCGATGAGAAGGATTGGAGACGCATTTCCGATACACCG
>BP00638_Frag636-789_insertion684
TGTCGTGCCTCTTTACGTCTCCCCCACGAAGGGATTTCCAGCGACAAGTCTGGCTGTTGT
TTGAGTACCCAGAGAGCGGGAGACCGGGGTCTCTGAGCTCCTCAGGGCCCGCTCGAGGGA
TAGCAATCGTGAGTGTCCTTGTTATTCTGATTAGTATAGTCATCTTTTGTCTTGAAACAC
TGCCAGAATTTCGCGATGAGAAGGATTGGAGACGCATTTCCGATACACCG
>BP00638_Frag636-789_insertion687
TGTCGTGCCTCTTTACGTCTCCCCCACGAAGGGATTTCCAGCGACAAGTCTGGCTGTTGT
TTGAGTACCCAGAGTCCAGCGGGAGACCGGGGTCTCTGAGCTCAGGGCCCGCTCGAGGGA
TAGCAATCGTGAGTGTCCTTGTTATTCTGATTAGTATAGTCATCTTTTGTCTTGAAACAC
TGCCAGAATTTCGCGATGAGAAGGATTGGAGACGCATTTCCGATACACCG
>BP00638_Frag636-789_insertion690
TGTCGTGCCTCTTTACGTCTCCCCCACGAAGGGATTTCCAGCGACAAGTCTGGCTGTTGT
TTGAGTACCCAGAGTCCTCAAGCGGGAGACCGGGGTCTCTGAGCGGGCCCGCTCGAGGGA
TAGCAATCGTGAGTGTCCTTGTTATTCTGATTAGTATAGTCATCTTTTGTCTTGAAACAC
TGCCAGAATTTCGCGATGAGAAGGATTGGAGACGCATTTCCGATACACCG
>BP00638_Frag636-789_insertion693
TGTCGTGCCTCTTTACGTCTCCCCCACGAAGGGATTTCCAGCGACAAGTCTGGCTGTTGT
TTGAGTACCCAGAGTCCTCAGGGAGCGGGAGACCGGGGTCTCTGAGCCCCGCTCGAGGGA
TAGCAATCGTGAGTGTCCTTGTTATTCTGATTAGTATAGTCATCTTTTGTCTTGAAACAC
TGCCAGAATTTCGCGATGAGAAGGATTGGAGACGCATTTCCGATACACCG
>BP00638_Frag636-789_insertion696
TGTCGTGCCTCTTTACGTCTCCCCCACGAAGGGATTTCCAGCGACAAGTCTGGCTGTTGT
TTGAGTACCCAGAGTCCTCAGGGCCCAGCGGGAGACCGGGGTCTCTGAGCGCTCGAGGGA
TAGCAATCGTGAGTGTCCTTGTTATTCTGATTAGTATAGTCATCTTTTGTCTTGAAACAC
TGCCAGAATTTCGCGATGAGAAGGATTGGAGACGCATTTCCGATACACCG
>BP00638_Frag636-789_insertion699
TGTCGTGCCTCTTTACGTCTCCCCCACGAAGGGATTTCCAGCGACAAGTCTGGCTGTTGT
TTGAGTACCCAGAGTCCTCAGGGCCCGCTAGCGGGAGACCGGGGTCTCTGAGCCGAGGGA
TAGCAATCGTGAGTGTCCTTGTTATTCTGATTAGTATAGTCATCTTTTGTCTTGAAACAC
TGCCAGAATTTCGCGATGAGAAGGATTGGAGACGCATTTCCGATACACCG
>BP00638_Frag636-789_insertion702
TGTCGTGCCTCTTTACGTCTCCCCCACGAAGGGATTTCCAGCGACAAGTCTGGCTGTTGT
TTGAGTACCCAGAGTCCTCAGGGCCCGCTCGAAGCGGGAGACCGGGGTCTCTGAGCGGGA
TAGCAATCGTGAGTGTCCTTGTTATTCTGATTAGTATAGTCATCTTTTGTCTTGAAACAC
TGCCAGAATTTCGCGATGAGAAGGATTGGAGACGCATTTCCGATACACCG
>BP00638_Frag636-789_insertion705
TGTCGTGCCTCTTTACGTCTCCCCCACGAAGGGATTTCCAGCGACAAGTCTGGCTGTTGT
TTGAGTACCCAGAGTCCTCAGGGCCCGCTCGAGGGAGCGGGAGACCGGGGTCTCTGAGCA
TAGCAATCGTGAGTGTCCTTGTTATTCTGATTAGTATAGTCATCTTTTGTCTTGAAACAC
TGCCAGAATTTCGCGATGAGAAGGATTGGAGACGCATTTCCGATACACCG
>BP00638_Frag636-789_insertion708
TGTCGTGCCTCTTTACGTCTCCCCCACGAAGGGATTTCCAGCGACAAGTCTGGCTGTTGT
TTGAGTACCCAGAGTCCTCAGGGCCCGCTCGAGGGATAAGCGGGAGACCGGGGTCTCTGA
GCGCAATCGTGAGTGTCCTTGTTATTCTGATTAGTATAGTCATCTTTTGTCTTGAAACAC
TGCCAGAATTTCGCGATGAGAAGGATTGGAGACGCATTTCCGATACACCG
>BP00638_Frag636-789_insertion711
TGTCGTGCCTCTTTACGTCTCCCCCACGAAGGGATTTCCAGCGACAAGTCTGGCTGTTGT
TTGAGTACCCAGAGTCCTCAGGGCCCGCTCGAGGGATAGCAAGCGGGAGACCGGGGTCTC
TGAGCATCGTGAGTGTCCTTGTTATTCTGATTAGTATAGTCATCTTTTGTCTTGAAACAC
TGCCAGAATTTCGCGATGAGAAGGATTGGAGACGCATTTCCGATACACCG
>BP00638_Frag636-789_insertion714
TGTCGTGCCTCTTTACGTCTCCCCCACGAAGGGATTTCCAGCGACAAGTCTGGCTGTTGT
TTGAGTACCCAGAGTCCTCAGGGCCCGCTCGAGGGATAGCAATCAGCGGGAGACCGGGGT
CTCTGAGCGTGAGTGTCCTTGTTATTCTGATTAGTATAGTCATCTTTTGTCTTGAAACAC
TGCCAGAATTTCGCGATGAGAAGGATTGGAGACGCATTTCCGATACACCG
>BP00638_Frag636-789_insertion717
TGTCGTGCCTCTTTACGTCTCCCCCACGAAGGGATTTCCAGCGACAAGTCTGGCTGTTGT
TTGAGTACCCAGAGTCCTCAGGGCCCGCTCGAGGGATAGCAATCGTGAGCGGGAGACCGG
GGTCTCTGAGCAGTGTCCTTGTTATTCTGATTAGTATAGTCATCTTTTGTCTTGAAACAC
TGCCAGAATTTCGCGATGAGAAGGATTGGAGACGCATTTCCGATACACCG
>BP00638_Frag636-789_insertion720
TGTCGTGCCTCTTTACGTCTCCCCCACGAAGGGATTTCCAGCGACAAGTCTGGCTGTTGT
TTGAGTACCCAGAGTCCTCAGGGCCCGCTCGAGGGATAGCAATCGTGAGTAGCGGGAGAC
CGGGGTCTCTGAGCGTCCTTGTTATTCTGATTAGTATAGTCATCTTTTGTCTTGAAACAC
TGCCAGAATTTCGCGATGAGAAGGATTGGAGACGCATTTCCGATACACCG
>BP00638_Frag636-789_insertion723
TGTCGTGCCTCTTTACGTCTCCCCCACGAAGGGATTTCCAGCGACAAGTCTGGCTGTTGT
TTGAGTACCCAGAGTCCTCAGGGCCCGCTCGAGGGATAGCAATCGTGAGTGTCAGCGGGA
GACCGGGGTCTCTGAGCCTTGTTATTCTGATTAGTATAGTCATCTTTTGTCTTGAAACAC
TGCCAGAATTTCGCGATGAGAAGGATTGGAGACGCATTTCCGATACACCG
>BP00638_Frag636-789_insertion726
TGTCGTGCCTCTTTACGTCTCCCCCACGAAGGGATTTCCAGCGACAAGTCTGGCTGTTGT
TTGAGTACCCAGAGTCCTCAGGGCCCGCTCGAGGGATAGCAATCGTGAGTGTCCTTAGCG
GGAGACCGGGGTCTCTGAGCGTTATTCTGATTAGTATAGTCATCTTTTGTCTTGAAACAC
TGCCAGAATTTCGCGATGAGAAGGATTGGAGACGCATTTCCGATACACCG
>BP00638_Frag636-789_insertion729
TGTCGTGCCTCTTTACGTCTCCCCCACGAAGGGATTTCCAGCGACAAGTCTGGCTGTTGT
TTGAGTACCCAGAGTCCTCAGGGCCCGCTCGAGGGATAGCAATCGTGAGTGTCCTTGTTA
GCGGGAGACCGGGGTCTCTGAGCATTCTGATTAGTATAGTCATCTTTTGTCTTGAAACAC
TGCCAGAATTTCGCGATGAGAAGGATTGGAGACGCATTTCCGATACACCG
>BP00638_Frag636-789_insertion732
TGTCGTGCCTCTTTACGTCTCCCCCACGAAGGGATTTCCAGCGACAAGTCTGGCTGTTGT
TTGAGTACCCAGAGTCCTCAGGGCCCGCTCGAGGGATAGCAATCGTGAGTGTCCTTGTTA
TTAGCGGGAGACCGGGGTCTCTGAGCCTGATTAGTATAGTCATCTTTTGTCTTGAAACAC
TGCCAGAATTTCGCGATGAGAAGGATTGGAGACGCATTTCCGATACACCG
>BP00638_Frag636-789_insertion735
TGTCGTGCCTCTTTACGTCTCCCCCACGAAGGGATTTCCAGCGACAAGTCTGGCTGTTGT
TTGAGTACCCAGAGTCCTCAGGGCCCGCTCGAGGGATAGCAATCGTGAGTGTCCTTGTTA
TTCTGAGCGGGAGACCGGGGTCTCTGAGCATTAGTATAGTCATCTTTTGTCTTGAAACAC
TGCCAGAATTTCGCGATGAGAAGGATTGGAGACGCATTTCCGATACACCG
>BP00638_Frag636-789_insertion738
TGTCGTGCCTCTTTACGTCTCCCCCACGAAGGGATTTCCAGCGACAAGTCTGGCTGTTGT
TTGAGTACCCAGAGTCCTCAGGGCCCGCTCGAGGGATAGCAATCGTGAGTGTCCTTGTTA
TTCTGATTAGCGGGAGACCGGGGTCTCTGAGCAGTATAGTCATCTTTTGTCTTGAAACAC
TGCCAGAATTTCGCGATGAGAAGGATTGGAGACGCATTTCCGATACACCG
>BP00638_Frag636-789_insertion741
TGTCGTGCCTCTTTACGTCTCCCCCACGAAGGGATTTCCAGCGACAAGTCTGGCTGTTGT
TTGAGTACCCAGAGTCCTCAGGGCCCGCTCGAGGGATAGCAATCGTGAGTGTCCTTGTTA
TTCTGATTAGTAGCGGGAGACCGGGGTCTCTGAGCATAGTCATCTTTTGTCTTGAAACAC
TGCCAGAATTTCGCGATGAGAAGGATTGGAGACGCATTTCCGATACACCG
>BP00638_Frag636-789_insertion744
TGTCGTGCCTCTTTACGTCTCCCCCACGAAGGGATTTCCAGCGACAAGTCTGGCTGTTGT
TTGAGTACCCAGAGTCCTCAGGGCCCGCTCGAGGGATAGCAATCGTGAGTGTCCTTGTTA
TTCTGATTAGTATAAGCGGGAGACCGGGGTCTCTGAGCGTCATCTTTTGTCTTGAAACAC
TGCCAGAATTTCGCGATGAGAAGGATTGGAGACGCATTTCCGATACACCG
>BP00638_Frag636-789_insertion747
TGTCGTGCCTCTTTACGTCTCCCCCACGAAGGGATTTCCAGCGACAAGTCTGGCTGTTGT
TTGAGTACCCAGAGTCCTCAGGGCCCGCTCGAGGGATAGCAATCGTGAGTGTCCTTGTTA
TTCTGATTAGTATAGTCAGCGGGAGACCGGGGTCTCTGAGCATCTTTTGTCTTGAAACAC
TGCCAGAATTTCGCGATGAGAAGGATTGGAGACGCATTTCCGATACACCG
>BP00638_Frag636-789_insertion750
TGTCGTGCCTCTTTACGTCTCCCCCACGAAGGGATTTCCAGCGACAAGTCTGGCTGTTGT
TTGAGTACCCAGAGTCCTCAGGGCCCGCTCGAGGGATAGCAATCGTGAGTGTCCTTGTTA
TTCTGATTAGTATAGTCATCAGCGGGAGACCGGGGTCTCTGAGCTTTTGTCTTGAAACAC
TGCCAGAATTTCGCGATGAGAAGGATTGGAGACGCATTTCCGATACACCG
>BP00638_Frag636-789_insertion753
TGTCGTGCCTCTTTACGTCTCCCCCACGAAGGGATTTCCAGCGACAAGTCTGGCTGTTGT
TTGAGTACCCAGAGTCCTCAGGGCCCGCTCGAGGGATAGCAATCGTGAGTGTCCTTGTTA
TTCTGATTAGTATAGTCATCTTTAGCGGGAGACCGGGGTCTCTGAGCTGTCTTGAAACAC
TGCCAGAATTTCGCGATGAGAAGGATTGGAGACGCATTTCCGATACACCG
>BP00638_Frag636-789_insertion756
TGTCGTGCCTCTTTACGTCTCCCCCACGAAGGGATTTCCAGCGACAAGTCTGGCTGTTGT
TTGAGTACCCAGAGTCCTCAGGGCCCGCTCGAGGGATAGCAATCGTGAGTGTCCTTGTTA
TTCTGATTAGTATAGTCATCTTTTGTAGCGGGAGACCGGGGTCTCTGAGCCTTGAAACAC
TGCCAGAATTTCGCGATGAGAAGGATTGGAGACGCATTTCCGATACACCG
>BP00638_Frag636-789_insertion759
TGTCGTGCCTCTTTACGTCTCCCCCACGAAGGGATTTCCAGCGACAAGTCTGGCTGTTGT
TTGAGTACCCAGAGTCCTCAGGGCCCGCTCGAGGGATAGCAATCGTGAGTGTCCTTGTTA
TTCTGATTAGTATAGTCATCTTTTGTCTTAGCGGGAGACCGGGGTCTCTGAGCGAAACAC
TGCCAGAATTTCGCGATGAGAAGGATTGGAGACGCATTTCCGATACACCG
>BP00638_Frag636-789_insertion762
TGTCGTGCCTCTTTACGTCTCCCCCACGAAGGGATTTCCAGCGACAAGTCTGGCTGTTGT
TTGAGTACCCAGAGTCCTCAGGGCCCGCTCGAGGGATAGCAATCGTGAGTGTCCTTGTTA
TTCTGATTAGTATAGTCATCTTTTGTCTTGAAAGCGGGAGACCGGGGTCTCTGAGCACAC
TGCCAGAATTTCGCGATGAGAAGGATTGGAGACGCATTTCCGATACACCG
>BP00638_Frag636-789_insertion765
TGTCGTGCCTCTTTACGTCTCCCCCACGAAGGGATTTCCAGCGACAAGTCTGGCTGTTGT
TTGAGTACCCAGAGTCCTCAGGGCCCGCTCGAGGGATAGCAATCGTGAGTGTCCTTGTTA
TTCTGATTAGTATAGTCATCTTTTGTCTTGAAACAAGCGGGAGACCGGGGTCTCTGAGCC
TGCCAGAATTTCGCGATGAGAAGGATTGGAGACGCATTTCCGATACACCG
>BP00638_Frag636-789_insertion768
TGTCGTGCCTCTTTACGTCTCCCCCACGAAGGGATTTCCAGCGACAAGTCTGGCTGTTGT
TTGAGTACCCAGAGTCCTCAGGGCCCGCTCGAGGGATAGCAATCGTGAGTGTCCTTGTTA
TTCTGATTAGTATAGTCATCTTTTGTCTTGAAACACTGAGCGGGAGACCGGGGTCTCTGA
GCCCAGAATTTCGCGATGAGAAGGATTGGAGACGCATTTCCGATACACCG
>BP00638_Frag636-789_insertion771
TGTCGTGCCTCTTTACGTCTCCCCCACGAAGGGATTTCCAGCGACAAGTCTGGCTGTTGT
TTGAGTACCCAGAGTCCTCAGGGCCCGCTCGAGGGATAGCAATCGTGAGTGTCCTTGTTA
TTCTGATTAGTATAGTCATCTTTTGTCTTGAAACACTGCCAAGCGGGAGACCGGGGTCTC
TGAGCGAATTTCGCGATGAGAAGGATTGGAGACGCATTTCCGATACACCG
>BP00638_Frag636-789_insertion774
TGTCGTGCCTCTTTACGTCTCCCCCACGAAGGGATTTCCAGCGACAAGTCTGGCTGTTGT
TTGAGTACCCAGAGTCCTCAGGGCCCGCTCGAGGGATAGCAATCGTGAGTGTCCTTGTTA
TTCTGATTAGTATAGTCATCTTTTGTCTTGAAACACTGCCAGAAAGCGGGAGACCGGGGT
CTCTGAGCTTTCGCGATGAGAAGGATTGGAGACGCATTTCCGATACACCG
>BP00638_Frag636-789_insertion777
TGTCGTGCCTCTTTACGTCTCCCCCACGAAGGGATTTCCAGCGACAAGTCTGGCTGTTGT
TTGAGTACCCAGAGTCCTCAGGGCCCGCTCGAGGGATAGCAATCGTGAGTGTCCTTGTTA
TTCTGATTAGTATAGTCATCTTTTGTCTTGAAACACTGCCAGAATTTAGCGGGAGACCGG
GGTCTCTGAGCCGCGATGAGAAGGATTGGAGACGCATTTCCGATACACCG
>BP00638_Frag636-789_insertion780
TGTCGTGCCTCTTTACGTCTCCCCCACGAAGGGATTTCCAGCGACAAGTCTGGCTGTTGT
TTGAGTACCCAGAGTCCTCAGGGCCCGCTCGAGGGATAGCAATCGTGAGTGTCCTTGTTA
TTCTGATTAGTATAGTCATCTTTTGTCTTGAAACACTGCCAGAATTTCGCAGCGGGAGAC
CGGGGTCTCTGAGCGATGAGAAGGATTGGAGACGCATTTCCGATACACCG
>BP00638_Frag636-789_insertion783
TGTCGTGCCTCTTTACGTCTCCCCCACGAAGGGATTTCCAGCGACAAGTCTGGCTGTTGT
TTGAGTACCCAGAGTCCTCAGGGCCCGCTCGAGGGATAGCAATCGTGAGTGTCCTTGTTA
TTCTGATTAGTATAGTCATCTTTTGTCTTGAAACACTGCCAGAATTTCGCGATAGCGGGA
GACCGGGGTCTCTGAGCGAGAAGGATTGGAGACGCATTTCCGATACACCG
>BP00638_Frag636-789_insertion786
TGTCGTGCCTCTTTACGTCTCCCCCACGAAGGGATTTCCAGCGACAAGTCTGGCTGTTGT
TTGAGTACCCAGAGTCCTCAGGGCCCGCTCGAGGGATAGCAATCGTGAGTGTCCTTGTTA
TTCTGATTAGTATAGTCATCTTTTGTCTTGAAACACTGCCAGAATTTCGCGATGAGAGCG
GGAGACCGGGGTCTCTGAGCAAGGATTGGAGACGCATTTCCGATACACCG
>BP00638_Frag636-789_insertion789
TGTCGTGCCTCTTTACGTCTCCCCCACGAAGGGATTTCCAGCGACAAGTCTGGCTGTTGT
TTGAGTACCCAGAGTCCTCAGGGCCCGCTCGAGGGATAGCAATCGTGAGTGTCCTTGTTA
TTCTGATTAGTATAGTCATCTTTTGTCTTGAAACACTGCCAGAATTTCGCGATGAGAAGA
GCGGGAGACCGGGGTCTCTGAGCGATTGGAGACGCATTTCCGATACACCG
>BP00638_Frag792-945_insertion792
ATTTAAACGGTGAGGCGTCTCCGGATAGCGGGAGACCGGGGTCTCTGAGCTACCCAGCCT
CAACTAGCCAGGACTCATTCGAGGCAGCTGGCAATTCAACAAGCGGGAGCCGGGCAGGTG
CATCTTCTTTCTCAGATCCTTTTTTTGTTGTAGAAACACTCTGTATCATTTGGTTCAGTT
TTGAATTGTTGGTAAGGTTTTTCGCATGGAGACGTGATAGCCAGCGAAAC
>BP00638_Frag792-945_insertion795
ATTTAAACGGTGAGGCGTCTCCGGATTACAGCGGGAGACCGGGGTCTCTGAGCCCAGCCT
CAACTAGCCAGGACTCATTCGAGGCAGCTGGCAATTCAACAAGCGGGAGCCGGGCAGGTG
CATCTTCTTTCTCAGATCCTTTTTTTGTTGTAGAAACACTCTGTATCATTTGGTTCAGTT
TTGAATTGTTGGTAAGGTTTTTCGCATGGAGACGTGATAGCCAGCGAAAC
>BP00638_Frag792-945_insertion798
ATTTAAACGGTGAGGCGTCTCCGGATTACCCAAGCGGGAGACCGGGGTCTCTGAGCGCCT
CAACTAGCCAGGACTCATTCGAGGCAGCTGGCAATTCAACAAGCGGGAGCCGGGCAGGTG
CATCTTCTTTCTCAGATCCTTTTTTTGTTGTAGAAACACTCTGTATCATTTGGTTCAGTT
TTGAATTGTTGGTAAGGTTTTTCGCATGGAGACGTGATAGCCAGCGAAAC
>BP00638_Frag792-945_insertion801
ATTTAAACGGTGAGGCGTCTCCGGATTACCCAGCCAGCGGGAGACCGGGGTCTCTGAGCT
CAACTAGCCAGGACTCATTCGAGGCAGCTGGCAATTCAACAAGCGGGAGCCGGGCAGGTG
CATCTTCTTTCTCAGATCCTTTTTTTGTTGTAGAAACACTCTGTATCATTTGGTTCAGTT
TTGAATTGTTGGTAAGGTTTTTCGCATGGAGACGTGATAGCCAGCGAAAC
>BP00638_Frag792-945_insertion804
ATTTAAACGGTGAGGCGTCTCCGGATTACCCAGCCTCAAGCGGGAGACCGGGGTCTCTGA
GCACTAGCCAGGACTCATTCGAGGCAGCTGGCAATTCAACAAGCGGGAGCCGGGCAGGTG
CATCTTCTTTCTCAGATCCTTTTTTTGTTGTAGAAACACTCTGTATCATTTGGTTCAGTT
TTGAATTGTTGGTAAGGTTTTTCGCATGGAGACGTGATAGCCAGCGAAAC
>BP00638_Frag792-945_insertion807
ATTTAAACGGTGAGGCGTCTCCGGATTACCCAGCCTCAACTAGCGGGAGACCGGGGTCTC
TGAGCAGCCAGGACTCATTCGAGGCAGCTGGCAATTCAACAAGCGGGAGCCGGGCAGGTG
CATCTTCTTTCTCAGATCCTTTTTTTGTTGTAGAAACACTCTGTATCATTTGGTTCAGTT
TTGAATTGTTGGTAAGGTTTTTCGCATGGAGACGTGATAGCCAGCGAAAC
>BP00638_Frag792-945_insertion810
ATTTAAACGGTGAGGCGTCTCCGGATTACCCAGCCTCAACTAGCAGCGGGAGACCGGGGT
CTCTGAGCCAGGACTCATTCGAGGCAGCTGGCAATTCAACAAGCGGGAGCCGGGCAGGTG
CATCTTCTTTCTCAGATCCTTTTTTTGTTGTAGAAACACTCTGTATCATTTGGTTCAGTT
TTGAATTGTTGGTAAGGTTTTTCGCATGGAGACGTGATAGCCAGCGAAAC
>BP00638_Frag792-945_insertion813
ATTTAAACGGTGAGGCGTCTCCGGATTACCCAGCCTCAACTAGCCAGAGCGGGAGACCGG
GGTCTCTGAGCGACTCATTCGAGGCAGCTGGCAATTCAACAAGCGGGAGCCGGGCAGGTG
CATCTTCTTTCTCAGATCCTTTTTTTGTTGTAGAAACACTCTGTATCATTTGGTTCAGTT
TTGAATTGTTGGTAAGGTTTTTCGCATGGAGACGTGATAGCCAGCGAAAC
>BP00638_Frag792-945_insertion816
ATTTAAACGGTGAGGCGTCTCCGGATTACCCAGCCTCAACTAGCCAGGACAGCGGGAGAC
CGGGGTCTCTGAGCTCATTCGAGGCAGCTGGCAATTCAACAAGCGGGAGCCGGGCAGGTG
CATCTTCTTTCTCAGATCCTTTTTTTGTTGTAGAAACACTCTGTATCATTTGGTTCAGTT
TTGAATTGTTGGTAAGGTTTTTCGCATGGAGACGTGATAGCCAGCGAAAC
>BP00638_Frag792-945_insertion819
ATTTAAACGGTGAGGCGTCTCCGGATTACCCAGCCTCAACTAGCCAGGACTCAAGCGGGA
GACCGGGGTCTCTGAGCTTCGAGGCAGCTGGCAATTCAACAAGCGGGAGCCGGGCAGGTG
CATCTTCTTTCTCAGATCCTTTTTTTGTTGTAGAAACACTCTGTATCATTTGGTTCAGTT
TTGAATTGTTGGTAAGGTTTTTCGCATGGAGACGTGATAGCCAGCGAAAC
>BP00638_Frag792-945_insertion822
ATTTAAACGGTGAGGCGTCTCCGGATTACCCAGCCTCAACTAGCCAGGACTCATTCAGCG
GGAGACCGGGGTCTCTGAGCGAGGCAGCTGGCAATTCAACAAGCGGGAGCCGGGCAGGTG
CATCTTCTTTCTCAGATCCTTTTTTTGTTGTAGAAACACTCTGTATCATTTGGTTCAGTT
TTGAATTGTTGGTAAGGTTTTTCGCATGGAGACGTGATAGCCAGCGAAAC
>BP00638_Frag792-945_insertion825
ATTTAAACGGTGAGGCGTCTCCGGATTACCCAGCCTCAACTAGCCAGGACTCATTCGAGA
GCGGGAGACCGGGGTCTCTGAGCGCAGCTGGCAATTCAACAAGCGGGAGCCGGGCAGGTG
CATCTTCTTTCTCAGATCCTTTTTTTGTTGTAGAAACACTCTGTATCATTTGGTTCAGTT
TTGAATTGTTGGTAAGGTTTTTCGCATGGAGACGTGATAGCCAGCGAAAC
>BP00638_Frag792-945_insertion828
ATTTAAACGGTGAGGCGTCTCCGGATTACCCAGCCTCAACTAGCCAGGACTCATTCGAGG
CAAGCGGGAGACCGGGGTCTCTGAGCGCTGGCAATTCAACAAGCGGGAGCCGGGCAGGTG
CATCTTCTTTCTCAGATCCTTTTTTTGTTGTAGAAACACTCTGTATCATTTGGTTCAGTT
TTGAATTGTTGGTAAGGTTTTTCGCATGGAGACGTGATAGCCAGCGAAAC
>BP00638_Frag792-945_insertion831
ATTTAAACGGTGAGGCGTCTCCGGATTACCCAGCCTCAACTAGCCAGGACTCATTCGAGG
CAGCTAGCGGGAGACCGGGGTCTCTGAGCGGCAATTCAACAAGCGGGAGCCGGGCAGGTG
CATCTTCTTTCTCAGATCCTTTTTTTGTTGTAGAAACACTCTGTATCATTTGGTTCAGTT
TTGAATTGTTGGTAAGGTTTTTCGCATGGAGACGTGATAGCCAGCGAAAC
>BP00638_Frag792-945_insertion834
ATTTAAACGGTGAGGCGTCTCCGGATTACCCAGCCTCAACTAGCCAGGACTCATTCGAGG
CAGCTGGCAGCGGGAGACCGGGGTCTCTGAGCAATTCAACAAGCGGGAGCCGGGCAGGTG
CATCTTCTTTCTCAGATCCTTTTTTTGTTGTAGAAACACTCTGTATCATTTGGTTCAGTT
TTGAATTGTTGGTAAGGTTTTTCGCATGGAGACGTGATAGCCAGCGAAAC
>BP00638_Frag792-945_insertion837
ATTTAAACGGTGAGGCGTCTCCGGATTACCCAGCCTCAACTAGCCAGGACTCATTCGAGG
CAGCTGGCAATAGCGGGAGACCGGGGTCTCTGAGCTCAACAAGCGGGAGCCGGGCAGGTG
CATCTTCTTTCTCAGATCCTTTTTTTGTTGTAGAAACACTCTGTATCATTTGGTTCAGTT
TTGAATTGTTGGTAAGGTTTTTCGCATGGAGACGTGATAGCCAGCGAAAC
>BP00638_Frag792-945_insertion840
ATTTAAACGGTGAGGCGTCTCCGGATTACCCAGCCTCAACTAGCCAGGACTCATTCGAGG
CAGCTGGCAATTCAAGCGGGAGACCGGGGTCTCTGAGCACAAGCGGGAGCCGGGCAGGTG
CATCTTCTTTCTCAGATCCTTTTTTTGTTGTAGAAACACTCTGTATCATTTGGTTCAGTT
TTGAATTGTTGGTAAGGTTTTTCGCATGGAGACGTGATAGCCAGCGAAAC
>BP00638_Frag792-945_insertion843
ATTTAAACGGTGAGGCGTCTCCGGATTACCCAGCCTCAACTAGCCAGGACTCATTCGAGG
CAGCTGGCAATTCAACAAGCGGGAGACCGGGGTCTCTGAGCAGCGGGAGCCGGGCAGGTG
CATCTTCTTTCTCAGATCCTTTTTTTGTTGTAGAAACACTCTGTATCATTTGGTTCAGTT
TTGAATTGTTGGTAAGGTTTTTCGCATGGAGACGTGATAGCCAGCGAAAC
>BP00638_Frag792-945_insertion846
ATTTAAACGGTGAGGCGTCTCCGGATTACCCAGCCTCAACTAGCCAGGACTCATTCGAGG
CAGCTGGCAATTCAACAAGCAGCGGGAGACCGGGGTCTCTGAGCGGGAGCCGGGCAGGTG
CATCTTCTTTCTCAGATCCTTTTTTTGTTGTAGAAACACTCTGTATCATTTGGTTCAGTT
TTGAATTGTTGGTAAGGTTTTTCGCATGGAGACGTGATAGCCAGCGAAAC
>BP00638_Frag792-945_insertion849
ATTTAAACGGTGAGGCGTCTCCGGATTACCCAGCCTCAACTAGCCAGGACTCATTCGAGG
CAGCTGGCAATTCAACAAGCGGGAGCGGGAGACCGGGGTCTCTGAGCAGCCGGGCAGGTG
CATCTTCTTTCTCAGATCCTTTTTTTGTTGTAGAAACACTCTGTATCATTTGGTTCAGTT
TTGAATTGTTGGTAAGGTTTTTCGCATGGAGACGTGATAGCCAGCGAAAC
>BP00638_Frag792-945_insertion852
ATTTAAACGGTGAGGCGTCTCCGGATTACCCAGCCTCAACTAGCCAGGACTCATTCGAGG
CAGCTGGCAATTCAACAAGCGGGAGCAGCGGGAGACCGGGGTCTCTGAGCCGGGCAGGTG
CATCTTCTTTCTCAGATCCTTTTTTTGTTGTAGAAACACTCTGTATCATTTGGTTCAGTT
TTGAATTGTTGGTAAGGTTTTTCGCATGGAGACGTGATAGCCAGCGAAAC
>BP00638_Frag792-945_insertion855
ATTTAAACGGTGAGGCGTCTCCGGATTACCCAGCCTCAACTAGCCAGGACTCATTCGAGG
CAGCTGGCAATTCAACAAGCGGGAGCCGGAGCGGGAGACCGGGGTCTCTGAGCGCAGGTG
CATCTTCTTTCTCAGATCCTTTTTTTGTTGTAGAAACACTCTGTATCATTTGGTTCAGTT
TTGAATTGTTGGTAAGGTTTTTCGCATGGAGACGTGATAGCCAGCGAAAC
>BP00638_Frag792-945_insertion858
ATTTAAACGGTGAGGCGTCTCCGGATTACCCAGCCTCAACTAGCCAGGACTCATTCGAGG
CAGCTGGCAATTCAACAAGCGGGAGCCGGGCAAGCGGGAGACCGGGGTCTCTGAGCGGTG
CATCTTCTTTCTCAGATCCTTTTTTTGTTGTAGAAACACTCTGTATCATTTGGTTCAGTT
TTGAATTGTTGGTAAGGTTTTTCGCATGGAGACGTGATAGCCAGCGAAAC
>BP00638_Frag792-945_insertion861
ATTTAAACGGTGAGGCGTCTCCGGATTACCCAGCCTCAACTAGCCAGGACTCATTCGAGG
CAGCTGGCAATTCAACAAGCGGGAGCCGGGCAGGTAGCGGGAGACCGGGGTCTCTGAGCG
CATCTTCTTTCTCAGATCCTTTTTTTGTTGTAGAAACACTCTGTATCATTTGGTTCAGTT
TTGAATTGTTGGTAAGGTTTTTCGCATGGAGACGTGATAGCCAGCGAAAC
>BP00638_Frag792-945_insertion864
ATTTAAACGGTGAGGCGTCTCCGGATTACCCAGCCTCAACTAGCCAGGACTCATTCGAGG
CAGCTGGCAATTCAACAAGCGGGAGCCGGGCAGGTGCAAGCGGGAGACCGGGGTCTCTGA
GCTCTTCTTTCTCAGATCCTTTTTTTGTTGTAGAAACACTCTGTATCATTTGGTTCAGTT
TTGAATTGTTGGTAAGGTTTTTCGCATGGAGACGTGATAGCCAGCGAAAC
>BP00638_Frag792-945_insertion867
ATTTAAACGGTGAGGCGTCTCCGGATTACCCAGCCTCAACTAGCCAGGACTCATTCGAGG
CAGCTGGCAATTCAACAAGCGGGAGCCGGGCAGGTGCATCTAGCGGGAGACCGGGGTCTC
TGAGCTCTTTCTCAGATCCTTTTTTTGTTGTAGAAACACTCTGTATCATTTGGTTCAGTT
TTGAATTGTTGGTAAGGTTTTTCGCATGGAGACGTGATAGCCAGCGAAAC
>BP00638_Frag792-945_insertion870
ATTTAAACGGTGAGGCGTCTCCGGATTACCCAGCCTCAACTAGCCAGGACTCATTCGAGG
CAGCTGGCAATTCAACAAGCGGGAGCCGGGCAGGTGCATCTTCTAGCGGGAGACCGGGGT
CTCTGAGCTTCTCAGATCCTTTTTTTGTTGTAGAAACACTCTGTATCATTTGGTTCAGTT
TTGAATTGTTGGTAAGGTTTTTCGCATGGAGACGTGATAGCCAGCGAAAC
>BP00638_Frag792-945_insertion873
ATTTAAACGGTGAGGCGTCTCCGGATTACCCAGCCTCAACTAGCCAGGACTCATTCGAGG
CAGCTGGCAATTCAACAAGCGGGAGCCGGGCAGGTGCATCTTCTTTCAGCGGGAGACCGG
GGTCTCTGAGCTCAGATCCTTTTTTTGTTGTAGAAACACTCTGTATCATTTGGTTCAGTT
TTGAATTGTTGGTAAGGTTTTTCGCATGGAGACGTGATAGCCAGCGAAAC
>BP00638_Frag792-945_insertion876
ATTTAAACGGTGAGGCGTCTCCGGATTACCCAGCCTCAACTAGCCAGGACTCATTCGAGG
CAGCTGGCAATTCAACAAGCGGGAGCCGGGCAGGTGCATCTTCTTTCTCAAGCGGGAGAC
CGGGGTCTCTGAGCGATCCTTTTTTTGTTGTAGAAACACTCTGTATCATTTGGTTCAGTT
TTGAATTGTTGGTAAGGTTTTTCGCATGGAGACGTGATAGCCAGCGAAAC
>BP00638_Frag792-945_insertion879
ATTTAAACGGTGAGGCGTCTCCGGATTACCCAGCCTCAACTAGCCAGGACTCATTCGAGG
CAGCTGGCAATTCAACAAGCGGGAGCCGGGCAGGTGCATCTTCTTTCTCAGATAGCGGGA
GACCGGGGTCTCTGAGCCCTTTTTTTGTTGTAGAAACACTCTGTATCATTTGGTTCAGTT
TTGAATTGTTGGTAAGGTTTTTCGCATGGAGACGTGATAGCCAGCGAAAC
>BP00638_Frag792-945_insertion882
ATTTAAACGGTGAGGCGTCTCCGGATTACCCAGCCTCAACTAGCCAGGACTCATTCGAGG
CAGCTGGCAATTCAACAAGCGGGAGCCGGGCAGGTGCATCTTCTTTCTCAGATCCTAGCG
GGAGACCGGGGTCTCTGAGCTTTTTTGTTGTAGAAACACTCTGTATCATTTGGTTCAGTT
TTGAATTGTTGGTAAGGTTTTTCGCATGGAGACGTGATAGCCAGCGAAAC
>BP00638_Frag792-945_insertion885
ATTTAAACGGTGAGGCGTCTCCGGATTACCCAGCCTCAACTAGCCAGGACTCATTCGAGG
CAGCTGGCAATTCAACAAGCGGGAGCCGGGCAGGTGCATCTTCTTTCTCAGATCCTTTTA
GCGGGAGACCGGGGTCTCTGAGCTTTGTTGTAGAAACACTCTGTATCATTTGGTTCAGTT
TTGAATTGTTGGTAAGGTTTTTCGCATGGAGACGTGATAGCCAGCGAAAC
>BP00638_Frag792-945_insertion888
ATTTAAACGGTGAGGCGTCTCCGGATTACCCAGCCTCAACTAGCCAGGACTCATTCGAGG
CAGCTGGCAATTCAACAAGCGGGAGCCGGGCAGGTGCATCTTCTTTCTCAGATCCTTTTT
TTAGCGGGAGACCGGGGTCTCTGAGCGTTGTAGAAACACTCTGTATCATTTGGTTCAGTT
TTGAATTGTTGGTAAGGTTTTTCGCATGGAGACGTGATAGCCAGCGAAAC
>BP00638_Frag792-945_insertion891
ATTTAAACGGTGAGGCGTCTCCGGATTACCCAGCCTCAACTAGCCAGGACTCATTCGAGG
CAGCTGGCAATTCAACAAGCGGGAGCCGGGCAGGTGCATCTTCTTTCTCAGATCCTTTTT
TTGTTAGCGGGAGACCGGGGTCTCTGAGCGTAGAAACACTCTGTATCATTTGGTTCAGTT
TTGAATTGTTGGTAAGGTTTTTCGCATGGAGACGTGATAGCCAGCGAAAC
>BP00638_Frag792-945_insertion894
ATTTAAACGGTGAGGCGTCTCCGGATTACCCAGCCTCAACTAGCCAGGACTCATTCGAGG
CAGCTGGCAATTCAACAAGCGGGAGCCGGGCAGGTGCATCTTCTTTCTCAGATCCTTTTT
TTGTTGTAAGCGGGAGACCGGGGTCTCTGAGCGAAACACTCTGTATCATTTGGTTCAGTT
TTGAATTGTTGGTAAGGTTTTTCGCATGGAGACGTGATAGCCAGCGAAAC
>BP00638_Frag792-945_insertion897
ATTTAAACGGTGAGGCGTCTCCGGATTACCCAGCCTCAACTAGCCAGGACTCATTCGAGG
CAGCTGGCAATTCAACAAGCGGGAGCCGGGCAGGTGCATCTTCTTTCTCAGATCCTTTTT
TTGTTGTAGAAAGCGGGAGACCGGGGTCTCTGAGCACACTCTGTATCATTTGGTTCAGTT
TTGAATTGTTGGTAAGGTTTTTCGCATGGAGACGTGATAGCCAGCGAAAC
>BP00638_Frag792-945_insertion900
ATTTAAACGGTGAGGCGTCTCCGGATTACCCAGCCTCAACTAGCCAGGACTCATTCGAGG
CAGCTGGCAATTCAACAAGCGGGAGCCGGGCAGGTGCATCTTCTTTCTCAGATCCTTTTT
TTGTTGTAGAAACAAGCGGGAGACCGGGGTCTCTGAGCCTCTGTATCATTTGGTTCAGTT
TTGAATTGTTGGTAAGGTTTTTCGCATGGAGACGTGATAGCCAGCGAAAC
>BP00638_Frag792-945_insertion903
ATTTAAACGGTGAGGCGTCTCCGGATTACCCAGCCTCAACTAGCCAGGACTCATTCGAGG
CAGCTGGCAATTCAACAAGCGGGAGCCGGGCAGGTGCATCTTCTTTCTCAGATCCTTTTT
TTGTTGTAGAAACACTCAGCGGGAGACCGGGGTCTCTGAGCTGTATCATTTGGTTCAGTT
TTGAATTGTTGGTAAGGTTTTTCGCATGGAGACGTGATAGCCAGCGAAAC
>BP00638_Frag792-945_insertion906
ATTTAAACGGTGAGGCGTCTCCGGATTACCCAGCCTCAACTAGCCAGGACTCATTCGAGG
CAGCTGGCAATTCAACAAGCGGGAGCCGGGCAGGTGCATCTTCTTTCTCAGATCCTTTTT
TTGTTGTAGAAACACTCTGTAGCGGGAGACCGGGGTCTCTGAGCATCATTTGGTTCAGTT
TTGAATTGTTGGTAAGGTTTTTCGCATGGAGACGTGATAGCCAGCGAAAC
>BP00638_Frag792-945_insertion909
ATTTAAACGGTGAGGCGTCTCCGGATTACCCAGCCTCAACTAGCCAGGACTCATTCGAGG
CAGCTGGCAATTCAACAAGCGGGAGCCGGGCAGGTGCATCTTCTTTCTCAGATCCTTTTT
TTGTTGTAGAAACACTCTGTATCAGCGGGAGACCGGGGTCTCTGAGCATTTGGTTCAGTT
TTGAATTGTTGGTAAGGTTTTTCGCATGGAGACGTGATAGCCAGCGAAAC
>BP00638_Frag792-945_insertion912
ATTTAAACGGTGAGGCGTCTCCGGATTACCCAGCCTCAACTAGCCAGGACTCATTCGAGG
CAGCTGGCAATTCAACAAGCGGGAGCCGGGCAGGTGCATCTTCTTTCTCAGATCCTTTTT
TTGTTGTAGAAACACTCTGTATCATTAGCGGGAGACCGGGGTCTCTGAGCTGGTTCAGTT
TTGAATTGTTGGTAAGGTTTTTCGCATGGAGACGTGATAGCCAGCGAAAC
>BP00638_Frag792-945_insertion915
ATTTAAACGGTGAGGCGTCTCCGGATTACCCAGCCTCAACTAGCCAGGACTCATTCGAGG
CAGCTGGCAATTCAACAAGCGGGAGCCGGGCAGGTGCATCTTCTTTCTCAGATCCTTTTT
TTGTTGTAGAAACACTCTGTATCATTTGGAGCGGGAGACCGGGGTCTCTGAGCTTCAGTT
TTGAATTGTTGGTAAGGTTTTTCGCATGGAGACGTGATAGCCAGCGAAAC
>BP00638_Frag792-945_insertion918
ATTTAAACGGTGAGGCGTCTCCGGATTACCCAGCCTCAACTAGCCAGGACTCATTCGAGG
CAGCTGGCAATTCAACAAGCGGGAGCCGGGCAGGTGCATCTTCTTTCTCAGATCCTTTTT
TTGTTGTAGAAACACTCTGTATCATTTGGTTCAGCGGGAGACCGGGGTCTCTGAGCAGTT
TTGAATTGTTGGTAAGGTTTTTCGCATGGAGACGTGATAGCCAGCGAAAC
>BP00638_Frag792-945_insertion921
ATTTAAACGGTGAGGCGTCTCCGGATTACCCAGCCTCAACTAGCCAGGACTCATTCGAGG
CAGCTGGCAATTCAACAAGCGGGAGCCGGGCAGGTGCATCTTCTTTCTCAGATCCTTTTT
TTGTTGTAGAAACACTCTGTATCATTTGGTTCAGTAGCGGGAGACCGGGGTCTCTGAGCT
TTGAATTGTTGGTAAGGTTTTTCGCATGGAGACGTGATAGCCAGCGAAAC
>BP00638_Frag792-945_insertion924
ATTTAAACGGTGAGGCGTCTCCGGATTACCCAGCCTCAACTAGCCAGGACTCATTCGAGG
CAGCTGGCAATTCAACAAGCGGGAGCCGGGCAGGTGCATCTTCTTTCTCAGATCCTTTTT
TTGTTGTAGAAACACTCTGTATCATTTGGTTCAGTTTTAGCGGGAGACCGGGGTCTCTGA
GCGAATTGTTGGTAAGGTTTTTCGCATGGAGACGTGATAGCCAGCGAAAC
>BP00638_Frag792-945_insertion927
ATTTAAACGGTGAGGCGTCTCCGGATTACCCAGCCTCAACTAGCCAGGACTCATTCGAGG
CAGCTGGCAATTCAACAAGCGGGAGCCGGGCAGGTGCATCTTCTTTCTCAGATCCTTTTT
TTGTTGTAGAAACACTCTGTATCATTTGGTTCAGTTTTGAAAGCGGGAGACCGGGGTCTC
TGAGCTTGTTGGTAAGGTTTTTCGCATGGAGACGTGATAGCCAGCGAAAC
>BP00638_Frag792-945_insertion930
ATTTAAACGGTGAGGCGTCTCCGGATTACCCAGCCTCAACTAGCCAGGACTCATTCGAGG
CAGCTGGCAATTCAACAAGCGGGAGCCGGGCAGGTGCATCTTCTTTCTCAGATCCTTTTT
TTGTTGTAGAAACACTCTGTATCATTTGGTTCAGTTTTGAATTGAGCGGGAGACCGGGGT
CTCTGAGCTTGGTAAGGTTTTTCGCATGGAGACGTGATAGCCAGCGAAAC
>BP00638_Frag792-945_insertion933
ATTTAAACGGTGAGGCGTCTCCGGATTACCCAGCCTCAACTAGCCAGGACTCATTCGAGG
CAGCTGGCAATTCAACAAGCGGGAGCCGGGCAGGTGCATCTTCTTTCTCAGATCCTTTTT
TTGTTGTAGAAACACTCTGTATCATTTGGTTCAGTTTTGAATTGTTGAGCGGGAGACCGG
GGTCTCTGAGCGTAAGGTTTTTCGCATGGAGACGTGATAGCCAGCGAAAC
>BP00638_Frag792-945_insertion936
ATTTAAACGGTGAGGCGTCTCCGGATTACCCAGCCTCAACTAGCCAGGACTCATTCGAGG
CAGCTGGCAATTCAACAAGCGGGAGCCGGGCAGGTGCATCTTCTTTCTCAGATCCTTTTT
TTGTTGTAGAAACACTCTGTATCATTTGGTTCAGTTTTGAATTGTTGGTAAGCGGGAGAC
CGGGGTCTCTGAGCAGGTTTTTCGCATGGAGACGTGATAGCCAGCGAAAC
>BP00638_Frag792-945_insertion939
ATTTAAACGGTGAGGCGTCTCCGGATTACCCAGCCTCAACTAGCCAGGACTCATTCGAGG
CAGCTGGCAATTCAACAAGCGGGAGCCGGGCAGGTGCATCTTCTTTCTCAGATCCTTTTT
TTGTTGTAGAAACACTCTGTATCATTTGGTTCAGTTTTGAATTGTTGGTAAGGAGCGGGA
GACCGGGGTCTCTGAGCTTTTTCGCATGGAGACGTGATAGCCAGCGAAAC
>BP00638_Frag792-945_insertion942
ATTTAAACGGTGAGGCGTCTCCGGATTACCCAGCCTCAACTAGCCAGGACTCATTCGAGG
CAGCTGGCAATTCAACAAGCGGGAGCCGGGCAGGTGCATCTTCTTTCTCAGATCCTTTTT
TTGTTGTAGAAACACTCTGTATCATTTGGTTCAGTTTTGAATTGTTGGTAAGGTTTAGCG
GGAGACCGGGGTCTCTGAGCTTCGCATGGAGACGTGATAGCCAGCGAAAC
>BP00638_Frag792-945_insertion945
ATTTAAACGGTGAGGCGTCTCCGGATTACCCAGCCTCAACTAGCCAGGACTCATTCGAGG
CAGCTGGCAATTCAACAAGCGGGAGCCGGGCAGGTGCATCTTCTTTCTCAGATCCTTTTT
TTGTTGTAGAAACACTCTGTATCATTTGGTTCAGTTTTGAATTGTTGGTAAGGTTTTTCA
GCGGGAGACCGGGGTCTCTGAGCGCATGGAGACGTGATAGCCAGCGAAAC
>BP00638_Frag948-1101_insertion948
CATCCGATGGTGGTGCGTCTCCCGCAAGCGGGAGACCGGGGTCTCTGAGCTGTCCCTCCA
AGGCAACATTCTCCCGAAACATTATGAACCTGATTGATATTGTCGCTATAATACCTTACT
TCATCACCCTTGGTACTGAGTTGGCAGAGAGGCAAGGCAATGGGCAGCAAGCCATGTCTT
TGGCAATCCTCCGGGTCATCCGGCTTGGGAGACGGGAGAACGGTCAACTA
>BP00638_Frag948-1101_insertion951
CATCCGATGGTGGTGCGTCTCCCGCATGTAGCGGGAGACCGGGGTCTCTGAGCCCCTCCA
AGGCAACATTCTCCCGAAACATTATGAACCTGATTGATATTGTCGCTATAATACCTTACT
TCATCACCCTTGGTACTGAGTTGGCAGAGAGGCAAGGCAATGGGCAGCAAGCCATGTCTT
TGGCAATCCTCCGGGTCATCCGGCTTGGGAGACGGGAGAACGGTCAACTA
>BP00638_Frag948-1101_insertion954
CATCCGATGGTGGTGCGTCTCCCGCATGTCCCAGCGGGAGACCGGGGTCTCTGAGCTCCA
AGGCAACATTCTCCCGAAACATTATGAACCTGATTGATATTGTCGCTATAATACCTTACT
TCATCACCCTTGGTACTGAGTTGGCAGAGAGGCAAGGCAATGGGCAGCAAGCCATGTCTT
TGGCAATCCTCCGGGTCATCCGGCTTGGGAGACGGGAGAACGGTCAACTA
>BP00638_Frag948-1101_insertion957
CATCCGATGGTGGTGCGTCTCCCGCATGTCCCTCCAGCGGGAGACCGGGGTCTCTGAGCA
AGGCAACATTCTCCCGAAACATTATGAACCTGATTGATATTGTCGCTATAATACCTTACT
TCATCACCCTTGGTACTGAGTTGGCAGAGAGGCAAGGCAATGGGCAGCAAGCCATGTCTT
TGGCAATCCTCCGGGTCATCCGGCTTGGGAGACGGGAGAACGGTCAACTA
>BP00638_Frag948-1101_insertion960
CATCCGATGGTGGTGCGTCTCCCGCATGTCCCTCCAAGAGCGGGAGACCGGGGTCTCTGA
GCGCAACATTCTCCCGAAACATTATGAACCTGATTGATATTGTCGCTATAATACCTTACT
TCATCACCCTTGGTACTGAGTTGGCAGAGAGGCAAGGCAATGGGCAGCAAGCCATGTCTT
TGGCAATCCTCCGGGTCATCCGGCTTGGGAGACGGGAGAACGGTCAACTA
>BP00638_Frag948-1101_insertion963
CATCCGATGGTGGTGCGTCTCCCGCATGTCCCTCCAAGGCAAGCGGGAGACCGGGGTCTC
TGAGCACATTCTCCCGAAACATTATGAACCTGATTGATATTGTCGCTATAATACCTTACT
TCATCACCCTTGGTACTGAGTTGGCAGAGAGGCAAGGCAATGGGCAGCAAGCCATGTCTT
TGGCAATCCTCCGGGTCATCCGGCTTGGGAGACGGGAGAACGGTCAACTA
>BP00638_Frag948-1101_insertion966
CATCCGATGGTGGTGCGTCTCCCGCATGTCCCTCCAAGGCAACAAGCGGGAGACCGGGGT
CTCTGAGCTTCTCCCGAAACATTATGAACCTGATTGATATTGTCGCTATAATACCTTACT
TCATCACCCTTGGTACTGAGTTGGCAGAGAGGCAAGGCAATGGGCAGCAAGCCATGTCTT
TGGCAATCCTCCGGGTCATCCGGCTTGGGAGACGGGAGAACGGTCAACTA
>BP00638_Frag948-1101_insertion969
CATCCGATGGTGGTGCGTCTCCCGCATGTCCCTCCAAGGCAACATTCAGCGGGAGACCGG
GGTCTCTGAGCTCCCGAAACATTATGAACCTGATTGATATTGTCGCTATAATACCTTACT
TCATCACCCTTGGTACTGAGTTGGCAGAGAGGCAAGGCAATGGGCAGCAAGCCATGTCTT
TGGCAATCCTCCGGGTCATCCGGCTTGGGAGACGGGAGAACGGTCAACTA
>BP00638_Frag948-1101_insertion972
CATCCGATGGTGGTGCGTCTCCCGCATGTCCCTCCAAGGCAACATTCTCCAGCGGGAGAC
CGGGGTCTCTGAGCCGAAACATTATGAACCTGATTGATATTGTCGCTATAATACCTTACT
TCATCACCCTTGGTACTGAGTTGGCAGAGAGGCAAGGCAATGGGCAGCAAGCCATGTCTT
TGGCAATCCTCCGGGTCATCCGGCTTGGGAGACGGGAGAACGGTCAACTA
>BP00638_Frag948-1101_insertion975
CATCCGATGGTGGTGCGTCTCCCGCATGTCCCTCCAAGGCAACATTCTCCCGAAGCGGGA
GACCGGGGTCTCTGAGCAACATTATGAACCTGATTGATATTGTCGCTATAATACCTTACT
TCATCACCCTTGGTACTGAGTTGGCAGAGAGGCAAGGCAATGGGCAGCAAGCCATGTCTT
TGGCAATCCTCCGGGTCATCCGGCTTGGGAGACGGGAGAACGGTCAACTA
>BP00638_Frag948-1101_insertion978
CATCCGATGGTGGTGCGTCTCCCGCATGTCCCTCCAAGGCAACATTCTCCCGAAACAGCG
GGAGACCGGGGTCTCTGAGCATTATGAACCTGATTGATATTGTCGCTATAATACCTTACT
TCATCACCCTTGGTACTGAGTTGGCAGAGAGGCAAGGCAATGGGCAGCAAGCCATGTCTT
TGGCAATCCTCCGGGTCATCCGGCTTGGGAGACGGGAGAACGGTCAACTA
>BP00638_Frag948-1101_insertion981
CATCCGATGGTGGTGCGTCTCCCGCATGTCCCTCCAAGGCAACATTCTCCCGAAACATTA
GCGGGAGACCGGGGTCTCTGAGCATGAACCTGATTGATATTGTCGCTATAATACCTTACT
TCATCACCCTTGGTACTGAGTTGGCAGAGAGGCAAGGCAATGGGCAGCAAGCCATGTCTT
TGGCAATCCTCCGGGTCATCCGGCTTGGGAGACGGGAGAACGGTCAACTA
>BP00638_Frag948-1101_insertion984
CATCCGATGGTGGTGCGTCTCCCGCATGTCCCTCCAAGGCAACATTCTCCCGAAACATTA
TGAGCGGGAGACCGGGGTCTCTGAGCAACCTGATTGATATTGTCGCTATAATACCTTACT
TCATCACCCTTGGTACTGAGTTGGCAGAGAGGCAAGGCAATGGGCAGCAAGCCATGTCTT
TGGCAATCCTCCGGGTCATCCGGCTTGGGAGACGGGAGAACGGTCAACTA
>BP00638_Frag948-1101_insertion987
CATCCGATGGTGGTGCGTCTCCCGCATGTCCCTCCAAGGCAACATTCTCCCGAAACATTA
TGAACAGCGGGAGACCGGGGTCTCTGAGCCTGATTGATATTGTCGCTATAATACCTTACT
TCATCACCCTTGGTACTGAGTTGGCAGAGAGGCAAGGCAATGGGCAGCAAGCCATGTCTT
TGGCAATCCTCCGGGTCATCCGGCTTGGGAGACGGGAGAACGGTCAACTA
>BP00638_Frag948-1101_insertion990
CATCCGATGGTGGTGCGTCTCCCGCATGTCCCTCCAAGGCAACATTCTCCCGAAACATTA
TGAACCTGAGCGGGAGACCGGGGTCTCTGAGCATTGATATTGTCGCTATAATACCTTACT
TCATCACCCTTGGTACTGAGTTGGCAGAGAGGCAAGGCAATGGGCAGCAAGCCATGTCTT
TGGCAATCCTCCGGGTCATCCGGCTTGGGAGACGGGAGAACGGTCAACTA
>BP00638_Frag948-1101_insertion993
CATCCGATGGTGGTGCGTCTCCCGCATGTCCCTCCAAGGCAACATTCTCCCGAAACATTA
TGAACCTGATTAGCGGGAGACCGGGGTCTCTGAGCGATATTGTCGCTATAATACCTTACT
TCATCACCCTTGGTACTGAGTTGGCAGAGAGGCAAGGCAATGGGCAGCAAGCCATGTCTT
TGGCAATCCTCCGGGTCATCCGGCTTGGGAGACGGGAGAACGGTCAACTA
>BP00638_Frag948-1101_insertion996
CATCCGATGGTGGTGCGTCTCCCGCATGTCCCTCCAAGGCAACATTCTCCCGAAACATTA
TGAACCTGATTGATAGCGGGAGACCGGGGTCTCTGAGCATTGTCGCTATAATACCTTACT
TCATCACCCTTGGTACTGAGTTGGCAGAGAGGCAAGGCAATGGGCAGCAAGCCATGTCTT
TGGCAATCCTCCGGGTCATCCGGCTTGGGAGACGGGAGAACGGTCAACTA
>BP00638_Frag948-1101_insertion999
CATCCGATGGTGGTGCGTCTCCCGCATGTCCCTCCAAGGCAACATTCTCCCGAAACATTA
TGAACCTGATTGATATTAGCGGGAGACCGGGGTCTCTGAGCGTCGCTATAATACCTTACT
TCATCACCCTTGGTACTGAGTTGGCAGAGAGGCAAGGCAATGGGCAGCAAGCCATGTCTT
TGGCAATCCTCCGGGTCATCCGGCTTGGGAGACGGGAGAACGGTCAACTA
>BP00638_Frag948-1101_insertion1002
CATCCGATGGTGGTGCGTCTCCCGCATGTCCCTCCAAGGCAACATTCTCCCGAAACATTA
TGAACCTGATTGATATTGTCAGCGGGAGACCGGGGTCTCTGAGCGCTATAATACCTTACT
TCATCACCCTTGGTACTGAGTTGGCAGAGAGGCAAGGCAATGGGCAGCAAGCCATGTCTT
TGGCAATCCTCCGGGTCATCCGGCTTGGGAGACGGGAGAACGGTCAACTA
>BP00638_Frag948-1101_insertion1005
CATCCGATGGTGGTGCGTCTCCCGCATGTCCCTCCAAGGCAACATTCTCCCGAAACATTA
TGAACCTGATTGATATTGTCGCTAGCGGGAGACCGGGGTCTCTGAGCATAATACCTTACT
TCATCACCCTTGGTACTGAGTTGGCAGAGAGGCAAGGCAATGGGCAGCAAGCCATGTCTT
TGGCAATCCTCCGGGTCATCCGGCTTGGGAGACGGGAGAACGGTCAACTA
>BP00638_Frag948-1101_insertion1008
CATCCGATGGTGGTGCGTCTCCCGCATGTCCCTCCAAGGCAACATTCTCCCGAAACATTA
TGAACCTGATTGATATTGTCGCTATAAGCGGGAGACCGGGGTCTCTGAGCATACCTTACT
TCATCACCCTTGGTACTGAGTTGGCAGAGAGGCAAGGCAATGGGCAGCAAGCCATGTCTT
TGGCAATCCTCCGGGTCATCCGGCTTGGGAGACGGGAGAACGGTCAACTA
>BP00638_Frag948-1101_insertion1011
CATCCGATGGTGGTGCGTCTCCCGCATGTCCCTCCAAGGCAACATTCTCCCGAAACATTA
TGAACCTGATTGATATTGTCGCTATAATAAGCGGGAGACCGGGGTCTCTGAGCCCTTACT
TCATCACCCTTGGTACTGAGTTGGCAGAGAGGCAAGGCAATGGGCAGCAAGCCATGTCTT
TGGCAATCCTCCGGGTCATCCGGCTTGGGAGACGGGAGAACGGTCAACTA
>BP00638_Frag948-1101_insertion1014
CATCCGATGGTGGTGCGTCTCCCGCATGTCCCTCCAAGGCAACATTCTCCCGAAACATTA
TGAACCTGATTGATATTGTCGCTATAATACCTAGCGGGAGACCGGGGTCTCTGAGCTACT
TCATCACCCTTGGTACTGAGTTGGCAGAGAGGCAAGGCAATGGGCAGCAAGCCATGTCTT
TGGCAATCCTCCGGGTCATCCGGCTTGGGAGACGGGAGAACGGTCAACTA
>BP00638_Frag948-1101_insertion1017
CATCCGATGGTGGTGCGTCTCCCGCATGTCCCTCCAAGGCAACATTCTCCCGAAACATTA
TGAACCTGATTGATATTGTCGCTATAATACCTTACAGCGGGAGACCGGGGTCTCTGAGCT
TCATCACCCTTGGTACTGAGTTGGCAGAGAGGCAAGGCAATGGGCAGCAAGCCATGTCTT
TGGCAATCCTCCGGGTCATCCGGCTTGGGAGACGGGAGAACGGTCAACTA
>BP00638_Frag948-1101_insertion1020
CATCCGATGGTGGTGCGTCTCCCGCATGTCCCTCCAAGGCAACATTCTCCCGAAACATTA
TGAACCTGATTGATATTGTCGCTATAATACCTTACTTCAGCGGGAGACCGGGGTCTCTGA
GCATCACCCTTGGTACTGAGTTGGCAGAGAGGCAAGGCAATGGGCAGCAAGCCATGTCTT
TGGCAATCCTCCGGGTCATCCGGCTTGGGAGACGGGAGAACGGTCAACTA
>BP00638_Frag948-1101_insertion1023
CATCCGATGGTGGTGCGTCTCCCGCATGTCCCTCCAAGGCAACATTCTCCCGAAACATTA
TGAACCTGATTGATATTGTCGCTATAATACCTTACTTCATCAGCGGGAGACCGGGGTCTC
TGAGCACCCTTGGTACTGAGTTGGCAGAGAGGCAAGGCAATGGGCAGCAAGCCATGTCTT
TGGCAATCCTCCGGGTCATCCGGCTTGGGAGACGGGAGAACGGTCAACTA
>BP00638_Frag948-1101_insertion1026
CATCCGATGGTGGTGCGTCTCCCGCATGTCCCTCCAAGGCAACATTCTCCCGAAACATTA
TGAACCTGATTGATATTGTCGCTATAATACCTTACTTCATCACCAGCGGGAGACCGGGGT
CTCTGAGCCTTGGTACTGAGTTGGCAGAGAGGCAAGGCAATGGGCAGCAAGCCATGTCTT
TGGCAATCCTCCGGGTCATCCGGCTTGGGAGACGGGAGAACGGTCAACTA
>BP00638_Frag948-1101_insertion1029
CATCCGATGGTGGTGCGTCTCCCGCATGTCCCTCCAAGGCAACATTCTCCCGAAACATTA
TGAACCTGATTGATATTGTCGCTATAATACCTTACTTCATCACCCTTAGCGGGAGACCGG
GGTCTCTGAGCGGTACTGAGTTGGCAGAGAGGCAAGGCAATGGGCAGCAAGCCATGTCTT
TGGCAATCCTCCGGGTCATCCGGCTTGGGAGACGGGAGAACGGTCAACTA
>BP00638_Frag948-1101_insertion1032
CATCCGATGGTGGTGCGTCTCCCGCATGTCCCTCCAAGGCAACATTCTCCCGAAACATTA
TGAACCTGATTGATATTGTCGCTATAATACCTTACTTCATCACCCTTGGTAGCGGGAGAC
CGGGGTCTCTGAGCACTGAGTTGGCAGAGAGGCAAGGCAATGGGCAGCAAGCCATGTCTT
TGGCAATCCTCCGGGTCATCCGGCTTGGGAGACGGGAGAACGGTCAACTA
>BP00638_Frag948-1101_insertion1035
CATCCGATGGTGGTGCGTCTCCCGCATGTCCCTCCAAGGCAACATTCTCCCGAAACATTA
TGAACCTGATTGATATTGTCGCTATAATACCTTACTTCATCACCCTTGGTACTAGCGGGA
GACCGGGGTCTCTGAGCGAGTTGGCAGAGAGGCAAGGCAATGGGCAGCAAGCCATGTCTT
TGGCAATCCTCCGGGTCATCCGGCTTGGGAGACGGGAGAACGGTCAACTA
>BP00638_Frag948-1101_insertion1038
CATCCGATGGTGGTGCGTCTCCCGCATGTCCCTCCAAGGCAACATTCTCCCGAAACATTA
TGAACCTGATTGATATTGTCGCTATAATACCTTACTTCATCACCCTTGGTACTGAGAGCG
GGAGACCGGGGTCTCTGAGCTTGGCAGAGAGGCAAGGCAATGGGCAGCAAGCCATGTCTT
TGGCAATCCTCCGGGTCATCCGGCTTGGGAGACGGGAGAACGGTCAACTA
>BP00638_Frag948-1101_insertion1041
CATCCGATGGTGGTGCGTCTCCCGCATGTCCCTCCAAGGCAACATTCTCCCGAAACATTA
TGAACCTGATTGATATTGTCGCTATAATACCTTACTTCATCACCCTTGGTACTGAGTTGA
GCGGGAGACCGGGGTCTCTGAGCGCAGAGAGGCAAGGCAATGGGCAGCAAGCCATGTCTT
TGGCAATCCTCCGGGTCATCCGGCTTGGGAGACGGGAGAACGGTCAACTA
>BP00638_Frag948-1101_insertion1044
CATCCGATGGTGGTGCGTCTCCCGCATGTCCCTCCAAGGCAACATTCTCCCGAAACATTA
TGAACCTGATTGATATTGTCGCTATAATACCTTACTTCATCACCCTTGGTACTGAGTTGG
CAAGCGGGAGACCGGGGTCTCTGAGCGAGAGGCAAGGCAATGGGCAGCAAGCCATGTCTT
TGGCAATCCTCCGGGTCATCCGGCTTGGGAGACGGGAGAACGGTCAACTA
>BP00638_Frag948-1101_insertion1047
CATCCGATGGTGGTGCGTCTCCCGCATGTCCCTCCAAGGCAACATTCTCCCGAAACATTA
TGAACCTGATTGATATTGTCGCTATAATACCTTACTTCATCACCCTTGGTACTGAGTTGG
CAGAGAGCGGGAGACCGGGGTCTCTGAGCAGGCAAGGCAATGGGCAGCAAGCCATGTCTT
TGGCAATCCTCCGGGTCATCCGGCTTGGGAGACGGGAGAACGGTCAACTA
>BP00638_Frag948-1101_insertion1050
CATCCGATGGTGGTGCGTCTCCCGCATGTCCCTCCAAGGCAACATTCTCCCGAAACATTA
TGAACCTGATTGATATTGTCGCTATAATACCTTACTTCATCACCCTTGGTACTGAGTTGG
CAGAGAGGAGCGGGAGACCGGGGTCTCTGAGCCAAGGCAATGGGCAGCAAGCCATGTCTT
TGGCAATCCTCCGGGTCATCCGGCTTGGGAGACGGGAGAACGGTCAACTA
>BP00638_Frag948-1101_insertion1053
CATCCGATGGTGGTGCGTCTCCCGCATGTCCCTCCAAGGCAACATTCTCCCGAAACATTA
TGAACCTGATTGATATTGTCGCTATAATACCTTACTTCATCACCCTTGGTACTGAGTTGG
CAGAGAGGCAAAGCGGGAGACCGGGGTCTCTGAGCGGCAATGGGCAGCAAGCCATGTCTT
TGGCAATCCTCCGGGTCATCCGGCTTGGGAGACGGGAGAACGGTCAACTA
>BP00638_Frag948-1101_insertion1056
CATCCGATGGTGGTGCGTCTCCCGCATGTCCCTCCAAGGCAACATTCTCCCGAAACATTA
TGAACCTGATTGATATTGTCGCTATAATACCTTACTTCATCACCCTTGGTACTGAGTTGG
CAGAGAGGCAAGGCAGCGGGAGACCGGGGTCTCTGAGCAATGGGCAGCAAGCCATGTCTT
TGGCAATCCTCCGGGTCATCCGGCTTGGGAGACGGGAGAACGGTCAACTA
>BP00638_Frag948-1101_insertion1059
CATCCGATGGTGGTGCGTCTCCCGCATGTCCCTCCAAGGCAACATTCTCCCGAAACATTA
TGAACCTGATTGATATTGTCGCTATAATACCTTACTTCATCACCCTTGGTACTGAGTTGG
CAGAGAGGCAAGGCAATAGCGGGAGACCGGGGTCTCTGAGCGGGCAGCAAGCCATGTCTT
TGGCAATCCTCCGGGTCATCCGGCTTGGGAGACGGGAGAACGGTCAACTA
>BP00638_Frag948-1101_insertion1062
CATCCGATGGTGGTGCGTCTCCCGCATGTCCCTCCAAGGCAACATTCTCCCGAAACATTA
TGAACCTGATTGATATTGTCGCTATAATACCTTACTTCATCACCCTTGGTACTGAGTTGG
CAGAGAGGCAAGGCAATGGGAGCGGGAGACCGGGGTCTCTGAGCCAGCAAGCCATGTCTT
TGGCAATCCTCCGGGTCATCCGGCTTGGGAGACGGGAGAACGGTCAACTA
>BP00638_Frag948-1101_insertion1065
CATCCGATGGTGGTGCGTCTCCCGCATGTCCCTCCAAGGCAACATTCTCCCGAAACATTA
TGAACCTGATTGATATTGTCGCTATAATACCTTACTTCATCACCCTTGGTACTGAGTTGG
CAGAGAGGCAAGGCAATGGGCAGAGCGGGAGACCGGGGTCTCTGAGCCAAGCCATGTCTT
TGGCAATCCTCCGGGTCATCCGGCTTGGGAGACGGGAGAACGGTCAACTA
>BP00638_Frag948-1101_insertion1068
CATCCGATGGTGGTGCGTCTCCCGCATGTCCCTCCAAGGCAACATTCTCCCGAAACATTA
TGAACCTGATTGATATTGTCGCTATAATACCTTACTTCATCACCCTTGGTACTGAGTTGG
CAGAGAGGCAAGGCAATGGGCAGCAAAGCGGGAGACCGGGGTCTCTGAGCGCCATGTCTT
TGGCAATCCTCCGGGTCATCCGGCTTGGGAGACGGGAGAACGGTCAACTA
>BP00638_Frag948-1101_insertion1071
CATCCGATGGTGGTGCGTCTCCCGCATGTCCCTCCAAGGCAACATTCTCCCGAAACATTA
TGAACCTGATTGATATTGTCGCTATAATACCTTACTTCATCACCCTTGGTACTGAGTTGG
CAGAGAGGCAAGGCAATGGGCAGCAAGCCAGCGGGAGACCGGGGTCTCTGAGCATGTCTT
TGGCAATCCTCCGGGTCATCCGGCTTGGGAGACGGGAGAACGGTCAACTA
>BP00638_Frag948-1101_insertion1074
CATCCGATGGTGGTGCGTCTCCCGCATGTCCCTCCAAGGCAACATTCTCCCGAAACATTA
TGAACCTGATTGATATTGTCGCTATAATACCTTACTTCATCACCCTTGGTACTGAGTTGG
CAGAGAGGCAAGGCAATGGGCAGCAAGCCATGAGCGGGAGACCGGGGTCTCTGAGCTCTT
TGGCAATCCTCCGGGTCATCCGGCTTGGGAGACGGGAGAACGGTCAACTA
>BP00638_Frag948-1101_insertion1077
CATCCGATGGTGGTGCGTCTCCCGCATGTCCCTCCAAGGCAACATTCTCCCGAAACATTA
TGAACCTGATTGATATTGTCGCTATAATACCTTACTTCATCACCCTTGGTACTGAGTTGG
CAGAGAGGCAAGGCAATGGGCAGCAAGCCATGTCTAGCGGGAGACCGGGGTCTCTGAGCT
TGGCAATCCTCCGGGTCATCCGGCTTGGGAGACGGGAGAACGGTCAACTA
>BP00638_Frag948-1101_insertion1080
CATCCGATGGTGGTGCGTCTCCCGCATGTCCCTCCAAGGCAACATTCTCCCGAAACATTA
TGAACCTGATTGATATTGTCGCTATAATACCTTACTTCATCACCCTTGGTACTGAGTTGG
CAGAGAGGCAAGGCAATGGGCAGCAAGCCATGTCTTTGAGCGGGAGACCGGGGTCTCTGA
GCGCAATCCTCCGGGTCATCCGGCTTGGGAGACGGGAGAACGGTCAACTA
>BP00638_Frag948-1101_insertion1083
CATCCGATGGTGGTGCGTCTCCCGCATGTCCCTCCAAGGCAACATTCTCCCGAAACATTA
TGAACCTGATTGATATTGTCGCTATAATACCTTACTTCATCACCCTTGGTACTGAGTTGG
CAGAGAGGCAAGGCAATGGGCAGCAAGCCATGTCTTTGGCAAGCGGGAGACCGGGGTCTC
TGAGCATCCTCCGGGTCATCCGGCTTGGGAGACGGGAGAACGGTCAACTA
>BP00638_Frag948-1101_insertion1086
CATCCGATGGTGGTGCGTCTCCCGCATGTCCCTCCAAGGCAACATTCTCCCGAAACATTA
TGAACCTGATTGATATTGTCGCTATAATACCTTACTTCATCACCCTTGGTACTGAGTTGG
CAGAGAGGCAAGGCAATGGGCAGCAAGCCATGTCTTTGGCAATCAGCGGGAGACCGGGGT
CTCTGAGCCTCCGGGTCATCCGGCTTGGGAGACGGGAGAACGGTCAACTA
>BP00638_Frag948-1101_insertion1089
CATCCGATGGTGGTGCGTCTCCCGCATGTCCCTCCAAGGCAACATTCTCCCGAAACATTA
TGAACCTGATTGATATTGTCGCTATAATACCTTACTTCATCACCCTTGGTACTGAGTTGG
CAGAGAGGCAAGGCAATGGGCAGCAAGCCATGTCTTTGGCAATCCTCAGCGGGAGACCGG
GGTCTCTGAGCCGGGTCATCCGGCTTGGGAGACGGGAGAACGGTCAACTA
>BP00638_Frag948-1101_insertion1092
CATCCGATGGTGGTGCGTCTCCCGCATGTCCCTCCAAGGCAACATTCTCCCGAAACATTA
TGAACCTGATTGATATTGTCGCTATAATACCTTACTTCATCACCCTTGGTACTGAGTTGG
CAGAGAGGCAAGGCAATGGGCAGCAAGCCATGTCTTTGGCAATCCTCCGGAGCGGGAGAC
CGGGGTCTCTGAGCGTCATCCGGCTTGGGAGACGGGAGAACGGTCAACTA
>BP00638_Frag948-1101_insertion1095
CATCCGATGGTGGTGCGTCTCCCGCATGTCCCTCCAAGGCAACATTCTCCCGAAACATTA
TGAACCTGATTGATATTGTCGCTATAATACCTTACTTCATCACCCTTGGTACTGAGTTGG
CAGAGAGGCAAGGCAATGGGCAGCAAGCCATGTCTTTGGCAATCCTCCGGGTCAGCGGGA
GACCGGGGTCTCTGAGCATCCGGCTTGGGAGACGGGAGAACGGTCAACTA
>BP00638_Frag948-1101_insertion1098
CATCCGATGGTGGTGCGTCTCCCGCATGTCCCTCCAAGGCAACATTCTCCCGAAACATTA
TGAACCTGATTGATATTGTCGCTATAATACCTTACTTCATCACCCTTGGTACTGAGTTGG
CAGAGAGGCAAGGCAATGGGCAGCAAGCCATGTCTTTGGCAATCCTCCGGGTCATCAGCG
GGAGACCGGGGTCTCTGAGCCGGCTTGGGAGACGGGAGAACGGTCAACTA
>BP00638_Frag948-1101_insertion1101
CATCCGATGGTGGTGCGTCTCCCGCATGTCCCTCCAAGGCAACATTCTCCCGAAACATTA
TGAACCTGATTGATATTGTCGCTATAATACCTTACTTCATCACCCTTGGTACTGAGTTGG
CAGAGAGGCAAGGCAATGGGCAGCAAGCCATGTCTTTGGCAATCCTCCGGGTCATCCGGA
GCGGGAGACCGGGGTCTCTGAGCCTTGGGAGACGGGAGAACGGTCAACTA
>BP00638_Frag1104-1257_insertion1104
ATGTTAGCTGATGGCCGTCTCCGCTTAGCGGGAGACCGGGGTCTCTGAGCGTGAGGGTTT
TTAGGATCTTTAAATTGAGTCGGCATTCAAAAGGGCTCCAGATCCTTGGTCAAACTTTGA
AGGCTTCTATGAGAGAACTCGGGCTTCTTATATTTTTTCTCTTCATAGGAGTTATTCTGT
TTAGCAGTGCTGTGTATTTCGCTGAGGGGAGACGGGAACCGACAATGTGT
>BP00638_Frag1104-1257_insertion1107
ATGTTAGCTGATGGCCGTCTCCGCTTGTGAGCGGGAGACCGGGGTCTCTGAGCAGGGTTT
TTAGGATCTTTAAATTGAGTCGGCATTCAAAAGGGCTCCAGATCCTTGGTCAAACTTTGA
AGGCTTCTATGAGAGAACTCGGGCTTCTTATATTTTTTCTCTTCATAGGAGTTATTCTGT
TTAGCAGTGCTGTGTATTTCGCTGAGGGGAGACGGGAACCGACAATGTGT
>BP00638_Frag1104-1257_insertion1110
ATGTTAGCTGATGGCCGTCTCCGCTTGTGAGGAGCGGGAGACCGGGGTCTCTGAGCGTTT
TTAGGATCTTTAAATTGAGTCGGCATTCAAAAGGGCTCCAGATCCTTGGTCAAACTTTGA
AGGCTTCTATGAGAGAACTCGGGCTTCTTATATTTTTTCTCTTCATAGGAGTTATTCTGT
TTAGCAGTGCTGTGTATTTCGCTGAGGGGAGACGGGAACCGACAATGTGT
>BP00638_Frag1104-1257_insertion1113
ATGTTAGCTGATGGCCGTCTCCGCTTGTGAGGGTTAGCGGGAGACCGGGGTCTCTGAGCT
TTAGGATCTTTAAATTGAGTCGGCATTCAAAAGGGCTCCAGATCCTTGGTCAAACTTTGA
AGGCTTCTATGAGAGAACTCGGGCTTCTTATATTTTTTCTCTTCATAGGAGTTATTCTGT
TTAGCAGTGCTGTGTATTTCGCTGAGGGGAGACGGGAACCGACAATGTGT
>BP00638_Frag1104-1257_insertion1116
ATGTTAGCTGATGGCCGTCTCCGCTTGTGAGGGTTTTTAGCGGGAGACCGGGGTCTCTGA
GCAGGATCTTTAAATTGAGTCGGCATTCAAAAGGGCTCCAGATCCTTGGTCAAACTTTGA
AGGCTTCTATGAGAGAACTCGGGCTTCTTATATTTTTTCTCTTCATAGGAGTTATTCTGT
TTAGCAGTGCTGTGTATTTCGCTGAGGGGAGACGGGAACCGACAATGTGT
>BP00638_Frag1104-1257_insertion1119
ATGTTAGCTGATGGCCGTCTCCGCTTGTGAGGGTTTTTAGGAGCGGGAGACCGGGGTCTC
TGAGCATCTTTAAATTGAGTCGGCATTCAAAAGGGCTCCAGATCCTTGGTCAAACTTTGA
AGGCTTCTATGAGAGAACTCGGGCTTCTTATATTTTTTCTCTTCATAGGAGTTATTCTGT
TTAGCAGTGCTGTGTATTTCGCTGAGGGGAGACGGGAACCGACAATGTGT
>BP00638_Frag1104-1257_insertion1122
ATGTTAGCTGATGGCCGTCTCCGCTTGTGAGGGTTTTTAGGATCAGCGGGAGACCGGGGT
CTCTGAGCTTTAAATTGAGTCGGCATTCAAAAGGGCTCCAGATCCTTGGTCAAACTTTGA
AGGCTTCTATGAGAGAACTCGGGCTTCTTATATTTTTTCTCTTCATAGGAGTTATTCTGT
TTAGCAGTGCTGTGTATTTCGCTGAGGGGAGACGGGAACCGACAATGTGT
>BP00638_Frag1104-1257_insertion1125
ATGTTAGCTGATGGCCGTCTCCGCTTGTGAGGGTTTTTAGGATCTTTAGCGGGAGACCGG
GGTCTCTGAGCAAATTGAGTCGGCATTCAAAAGGGCTCCAGATCCTTGGTCAAACTTTGA
AGGCTTCTATGAGAGAACTCGGGCTTCTTATATTTTTTCTCTTCATAGGAGTTATTCTGT
TTAGCAGTGCTGTGTATTTCGCTGAGGGGAGACGGGAACCGACAATGTGT
>BP00638_Frag1104-1257_insertion1128
ATGTTAGCTGATGGCCGTCTCCGCTTGTGAGGGTTTTTAGGATCTTTAAAAGCGGGAGAC
CGGGGTCTCTGAGCTTGAGTCGGCATTCAAAAGGGCTCCAGATCCTTGGTCAAACTTTGA
AGGCTTCTATGAGAGAACTCGGGCTTCTTATATTTTTTCTCTTCATAGGAGTTATTCTGT
TTAGCAGTGCTGTGTATTTCGCTGAGGGGAGACGGGAACCGACAATGTGT
>BP00638_Frag1104-1257_insertion1131
ATGTTAGCTGATGGCCGTCTCCGCTTGTGAGGGTTTTTAGGATCTTTAAATTGAGCGGGA
GACCGGGGTCTCTGAGCAGTCGGCATTCAAAAGGGCTCCAGATCCTTGGTCAAACTTTGA
AGGCTTCTATGAGAGAACTCGGGCTTCTTATATTTTTTCTCTTCATAGGAGTTATTCTGT
TTAGCAGTGCTGTGTATTTCGCTGAGGGGAGACGGGAACCGACAATGTGT
>BP00638_Frag1104-1257_insertion1134
ATGTTAGCTGATGGCCGTCTCCGCTTGTGAGGGTTTTTAGGATCTTTAAATTGAGTAGCG
GGAGACCGGGGTCTCTGAGCCGGCATTCAAAAGGGCTCCAGATCCTTGGTCAAACTTTGA
AGGCTTCTATGAGAGAACTCGGGCTTCTTATATTTTTTCTCTTCATAGGAGTTATTCTGT
TTAGCAGTGCTGTGTATTTCGCTGAGGGGAGACGGGAACCGACAATGTGT
>BP00638_Frag1104-1257_insertion1137
ATGTTAGCTGATGGCCGTCTCCGCTTGTGAGGGTTTTTAGGATCTTTAAATTGAGTCGGA
GCGGGAGACCGGGGTCTCTGAGCCATTCAAAAGGGCTCCAGATCCTTGGTCAAACTTTGA
AGGCTTCTATGAGAGAACTCGGGCTTCTTATATTTTTTCTCTTCATAGGAGTTATTCTGT
TTAGCAGTGCTGTGTATTTCGCTGAGGGGAGACGGGAACCGACAATGTGT
>BP00638_Frag1104-1257_insertion1140
ATGTTAGCTGATGGCCGTCTCCGCTTGTGAGGGTTTTTAGGATCTTTAAATTGAGTCGGC
ATAGCGGGAGACCGGGGTCTCTGAGCTCAAAAGGGCTCCAGATCCTTGGTCAAACTTTGA
AGGCTTCTATGAGAGAACTCGGGCTTCTTATATTTTTTCTCTTCATAGGAGTTATTCTGT
TTAGCAGTGCTGTGTATTTCGCTGAGGGGAGACGGGAACCGACAATGTGT
>BP00638_Frag1104-1257_insertion1143
ATGTTAGCTGATGGCCGTCTCCGCTTGTGAGGGTTTTTAGGATCTTTAAATTGAGTCGGC
ATTCAAGCGGGAGACCGGGGTCTCTGAGCAAAGGGCTCCAGATCCTTGGTCAAACTTTGA
AGGCTTCTATGAGAGAACTCGGGCTTCTTATATTTTTTCTCTTCATAGGAGTTATTCTGT
TTAGCAGTGCTGTGTATTTCGCTGAGGGGAGACGGGAACCGACAATGTGT
>BP00638_Frag1104-1257_insertion1146
ATGTTAGCTGATGGCCGTCTCCGCTTGTGAGGGTTTTTAGGATCTTTAAATTGAGTCGGC
ATTCAAAAAGCGGGAGACCGGGGTCTCTGAGCGGGCTCCAGATCCTTGGTCAAACTTTGA
AGGCTTCTATGAGAGAACTCGGGCTTCTTATATTTTTTCTCTTCATAGGAGTTATTCTGT
TTAGCAGTGCTGTGTATTTCGCTGAGGGGAGACGGGAACCGACAATGTGT
>BP00638_Frag1104-1257_insertion1149
ATGTTAGCTGATGGCCGTCTCCGCTTGTGAGGGTTTTTAGGATCTTTAAATTGAGTCGGC
ATTCAAAAGGGAGCGGGAGACCGGGGTCTCTGAGCCTCCAGATCCTTGGTCAAACTTTGA
AGGCTTCTATGAGAGAACTCGGGCTTCTTATATTTTTTCTCTTCATAGGAGTTATTCTGT
TTAGCAGTGCTGTGTATTTCGCTGAGGGGAGACGGGAACCGACAATGTGT
>BP00638_Frag1104-1257_insertion1152
ATGTTAGCTGATGGCCGTCTCCGCTTGTGAGGGTTTTTAGGATCTTTAAATTGAGTCGGC
ATTCAAAAGGGCTCAGCGGGAGACCGGGGTCTCTGAGCCAGATCCTTGGTCAAACTTTGA
AGGCTTCTATGAGAGAACTCGGGCTTCTTATATTTTTTCTCTTCATAGGAGTTATTCTGT
TTAGCAGTGCTGTGTATTTCGCTGAGGGGAGACGGGAACCGACAATGTGT
>BP00638_Frag1104-1257_insertion1155
ATGTTAGCTGATGGCCGTCTCCGCTTGTGAGGGTTTTTAGGATCTTTAAATTGAGTCGGC
ATTCAAAAGGGCTCCAGAGCGGGAGACCGGGGTCTCTGAGCATCCTTGGTCAAACTTTGA
AGGCTTCTATGAGAGAACTCGGGCTTCTTATATTTTTTCTCTTCATAGGAGTTATTCTGT
TTAGCAGTGCTGTGTATTTCGCTGAGGGGAGACGGGAACCGACAATGTGT
>BP00638_Frag1104-1257_insertion1158
ATGTTAGCTGATGGCCGTCTCCGCTTGTGAGGGTTTTTAGGATCTTTAAATTGAGTCGGC
ATTCAAAAGGGCTCCAGATCAGCGGGAGACCGGGGTCTCTGAGCCTTGGTCAAACTTTGA
AGGCTTCTATGAGAGAACTCGGGCTTCTTATATTTTTTCTCTTCATAGGAGTTATTCTGT
TTAGCAGTGCTGTGTATTTCGCTGAGGGGAGACGGGAACCGACAATGTGT
>BP00638_Frag1104-1257_insertion1161
ATGTTAGCTGATGGCCGTCTCCGCTTGTGAGGGTTTTTAGGATCTTTAAATTGAGTCGGC
ATTCAAAAGGGCTCCAGATCCTTAGCGGGAGACCGGGGTCTCTGAGCGGTCAAACTTTGA
AGGCTTCTATGAGAGAACTCGGGCTTCTTATATTTTTTCTCTTCATAGGAGTTATTCTGT
TTAGCAGTGCTGTGTATTTCGCTGAGGGGAGACGGGAACCGACAATGTGT
>BP00638_Frag1104-1257_insertion1164
ATGTTAGCTGATGGCCGTCTCCGCTTGTGAGGGTTTTTAGGATCTTTAAATTGAGTCGGC
ATTCAAAAGGGCTCCAGATCCTTGGTAGCGGGAGACCGGGGTCTCTGAGCCAAACTTTGA
AGGCTTCTATGAGAGAACTCGGGCTTCTTATATTTTTTCTCTTCATAGGAGTTATTCTGT
TTAGCAGTGCTGTGTATTTCGCTGAGGGGAGACGGGAACCGACAATGTGT
>BP00638_Frag1104-1257_insertion1167
ATGTTAGCTGATGGCCGTCTCCGCTTGTGAGGGTTTTTAGGATCTTTAAATTGAGTCGGC
ATTCAAAAGGGCTCCAGATCCTTGGTCAAAGCGGGAGACCGGGGTCTCTGAGCACTTTGA
AGGCTTCTATGAGAGAACTCGGGCTTCTTATATTTTTTCTCTTCATAGGAGTTATTCTGT
TTAGCAGTGCTGTGTATTTCGCTGAGGGGAGACGGGAACCGACAATGTGT
>BP00638_Frag1104-1257_insertion1170
ATGTTAGCTGATGGCCGTCTCCGCTTGTGAGGGTTTTTAGGATCTTTAAATTGAGTCGGC
ATTCAAAAGGGCTCCAGATCCTTGGTCAAACTAGCGGGAGACCGGGGTCTCTGAGCTTGA
AGGCTTCTATGAGAGAACTCGGGCTTCTTATATTTTTTCTCTTCATAGGAGTTATTCTGT
TTAGCAGTGCTGTGTATTTCGCTGAGGGGAGACGGGAACCGACAATGTGT
>BP00638_Frag1104-1257_insertion1173
ATGTTAGCTGATGGCCGTCTCCGCTTGTGAGGGTTTTTAGGATCTTTAAATTGAGTCGGC
ATTCAAAAGGGCTCCAGATCCTTGGTCAAACTTTGAGCGGGAGACCGGGGTCTCTGAGCA
AGGCTTCTATGAGAGAACTCGGGCTTCTTATATTTTTTCTCTTCATAGGAGTTATTCTGT
TTAGCAGTGCTGTGTATTTCGCTGAGGGGAGACGGGAACCGACAATGTGT
>BP00638_Frag1104-1257_insertion1176
ATGTTAGCTGATGGCCGTCTCCGCTTGTGAGGGTTTTTAGGATCTTTAAATTGAGTCGGC
ATTCAAAAGGGCTCCAGATCCTTGGTCAAACTTTGAAGAGCGGGAGACCGGGGTCTCTGA
GCGCTTCTATGAGAGAACTCGGGCTTCTTATATTTTTTCTCTTCATAGGAGTTATTCTGT
TTAGCAGTGCTGTGTATTTCGCTGAGGGGAGACGGGAACCGACAATGTGT
>BP00638_Frag1104-1257_insertion1179
ATGTTAGCTGATGGCCGTCTCCGCTTGTGAGGGTTTTTAGGATCTTTAAATTGAGTCGGC
ATTCAAAAGGGCTCCAGATCCTTGGTCAAACTTTGAAGGCTAGCGGGAGACCGGGGTCTC
TGAGCTCTATGAGAGAACTCGGGCTTCTTATATTTTTTCTCTTCATAGGAGTTATTCTGT
TTAGCAGTGCTGTGTATTTCGCTGAGGGGAGACGGGAACCGACAATGTGT
>BP00638_Frag1104-1257_insertion1182
ATGTTAGCTGATGGCCGTCTCCGCTTGTGAGGGTTTTTAGGATCTTTAAATTGAGTCGGC
ATTCAAAAGGGCTCCAGATCCTTGGTCAAACTTTGAAGGCTTCTAGCGGGAGACCGGGGT
CTCTGAGCATGAGAGAACTCGGGCTTCTTATATTTTTTCTCTTCATAGGAGTTATTCTGT
TTAGCAGTGCTGTGTATTTCGCTGAGGGGAGACGGGAACCGACAATGTGT
>BP00638_Frag1104-1257_insertion1185
ATGTTAGCTGATGGCCGTCTCCGCTTGTGAGGGTTTTTAGGATCTTTAAATTGAGTCGGC
ATTCAAAAGGGCTCCAGATCCTTGGTCAAACTTTGAAGGCTTCTATGAGCGGGAGACCGG
GGTCTCTGAGCAGAGAACTCGGGCTTCTTATATTTTTTCTCTTCATAGGAGTTATTCTGT
TTAGCAGTGCTGTGTATTTCGCTGAGGGGAGACGGGAACCGACAATGTGT
>BP00638_Frag1104-1257_insertion1188
ATGTTAGCTGATGGCCGTCTCCGCTTGTGAGGGTTTTTAGGATCTTTAAATTGAGTCGGC
ATTCAAAAGGGCTCCAGATCCTTGGTCAAACTTTGAAGGCTTCTATGAGAAGCGGGAGAC
CGGGGTCTCTGAGCGAACTCGGGCTTCTTATATTTTTTCTCTTCATAGGAGTTATTCTGT
TTAGCAGTGCTGTGTATTTCGCTGAGGGGAGACGGGAACCGACAATGTGT
>BP00638_Frag1104-1257_insertion1191
ATGTTAGCTGATGGCCGTCTCCGCTTGTGAGGGTTTTTAGGATCTTTAAATTGAGTCGGC
ATTCAAAAGGGCTCCAGATCCTTGGTCAAACTTTGAAGGCTTCTATGAGAGAAAGCGGGA
GACCGGGGTCTCTGAGCCTCGGGCTTCTTATATTTTTTCTCTTCATAGGAGTTATTCTGT
TTAGCAGTGCTGTGTATTTCGCTGAGGGGAGACGGGAACCGACAATGTGT
>BP00638_Frag1104-1257_insertion1194
ATGTTAGCTGATGGCCGTCTCCGCTTGTGAGGGTTTTTAGGATCTTTAAATTGAGTCGGC
ATTCAAAAGGGCTCCAGATCCTTGGTCAAACTTTGAAGGCTTCTATGAGAGAACTCAGCG
GGAGACCGGGGTCTCTGAGCGGGCTTCTTATATTTTTTCTCTTCATAGGAGTTATTCTGT
TTAGCAGTGCTGTGTATTTCGCTGAGGGGAGACGGGAACCGACAATGTGT
>BP00638_Frag1104-1257_insertion1197
ATGTTAGCTGATGGCCGTCTCCGCTTGTGAGGGTTTTTAGGATCTTTAAATTGAGTCGGC
ATTCAAAAGGGCTCCAGATCCTTGGTCAAACTTTGAAGGCTTCTATGAGAGAACTCGGGA
GCGGGAGACCGGGGTCTCTGAGCCTTCTTATATTTTTTCTCTTCATAGGAGTTATTCTGT
TTAGCAGTGCTGTGTATTTCGCTGAGGGGAGACGGGAACCGACAATGTGT
>BP00638_Frag1104-1257_insertion1200
ATGTTAGCTGATGGCCGTCTCCGCTTGTGAGGGTTTTTAGGATCTTTAAATTGAGTCGGC
ATTCAAAAGGGCTCCAGATCCTTGGTCAAACTTTGAAGGCTTCTATGAGAGAACTCGGGC
TTAGCGGGAGACCGGGGTCTCTGAGCCTTATATTTTTTCTCTTCATAGGAGTTATTCTGT
TTAGCAGTGCTGTGTATTTCGCTGAGGGGAGACGGGAACCGACAATGTGT
>BP00638_Frag1104-1257_insertion1203
ATGTTAGCTGATGGCCGTCTCCGCTTGTGAGGGTTTTTAGGATCTTTAAATTGAGTCGGC
ATTCAAAAGGGCTCCAGATCCTTGGTCAAACTTTGAAGGCTTCTATGAGAGAACTCGGGC
TTCTTAGCGGGAGACCGGGGTCTCTGAGCATATTTTTTCTCTTCATAGGAGTTATTCTGT
TTAGCAGTGCTGTGTATTTCGCTGAGGGGAGACGGGAACCGACAATGTGT
>BP00638_Frag1104-1257_insertion1206
ATGTTAGCTGATGGCCGTCTCCGCTTGTGAGGGTTTTTAGGATCTTTAAATTGAGTCGGC
ATTCAAAAGGGCTCCAGATCCTTGGTCAAACTTTGAAGGCTTCTATGAGAGAACTCGGGC
TTCTTATAAGCGGGAGACCGGGGTCTCTGAGCTTTTTTCTCTTCATAGGAGTTATTCTGT
TTAGCAGTGCTGTGTATTTCGCTGAGGGGAGACGGGAACCGACAATGTGT
>BP00638_Frag1104-1257_insertion1209
ATGTTAGCTGATGGCCGTCTCCGCTTGTGAGGGTTTTTAGGATCTTTAAATTGAGTCGGC
ATTCAAAAGGGCTCCAGATCCTTGGTCAAACTTTGAAGGCTTCTATGAGAGAACTCGGGC
TTCTTATATTTAGCGGGAGACCGGGGTCTCTGAGCTTTCTCTTCATAGGAGTTATTCTGT
TTAGCAGTGCTGTGTATTTCGCTGAGGGGAGACGGGAACCGACAATGTGT
>BP00638_Frag1104-1257_insertion1212
ATGTTAGCTGATGGCCGTCTCCGCTTGTGAGGGTTTTTAGGATCTTTAAATTGAGTCGGC
ATTCAAAAGGGCTCCAGATCCTTGGTCAAACTTTGAAGGCTTCTATGAGAGAACTCGGGC
TTCTTATATTTTTTAGCGGGAGACCGGGGTCTCTGAGCCTCTTCATAGGAGTTATTCTGT
TTAGCAGTGCTGTGTATTTCGCTGAGGGGAGACGGGAACCGACAATGTGT
>BP00638_Frag1104-1257_insertion1215
ATGTTAGCTGATGGCCGTCTCCGCTTGTGAGGGTTTTTAGGATCTTTAAATTGAGTCGGC
ATTCAAAAGGGCTCCAGATCCTTGGTCAAACTTTGAAGGCTTCTATGAGAGAACTCGGGC
TTCTTATATTTTTTCTCAGCGGGAGACCGGGGTCTCTGAGCTTCATAGGAGTTATTCTGT
TTAGCAGTGCTGTGTATTTCGCTGAGGGGAGACGGGAACCGACAATGTGT
>BP00638_Frag1104-1257_insertion1218
ATGTTAGCTGATGGCCGTCTCCGCTTGTGAGGGTTTTTAGGATCTTTAAATTGAGTCGGC
ATTCAAAAGGGCTCCAGATCCTTGGTCAAACTTTGAAGGCTTCTATGAGAGAACTCGGGC
TTCTTATATTTTTTCTCTTCAGCGGGAGACCGGGGTCTCTGAGCATAGGAGTTATTCTGT
TTAGCAGTGCTGTGTATTTCGCTGAGGGGAGACGGGAACCGACAATGTGT
>BP00638_Frag1104-1257_insertion1221
ATGTTAGCTGATGGCCGTCTCCGCTTGTGAGGGTTTTTAGGATCTTTAAATTGAGTCGGC
ATTCAAAAGGGCTCCAGATCCTTGGTCAAACTTTGAAGGCTTCTATGAGAGAACTCGGGC
TTCTTATATTTTTTCTCTTCATAAGCGGGAGACCGGGGTCTCTGAGCGGAGTTATTCTGT
TTAGCAGTGCTGTGTATTTCGCTGAGGGGAGACGGGAACCGACAATGTGT
>BP00638_Frag1104-1257_insertion1224
ATGTTAGCTGATGGCCGTCTCCGCTTGTGAGGGTTTTTAGGATCTTTAAATTGAGTCGGC
ATTCAAAAGGGCTCCAGATCCTTGGTCAAACTTTGAAGGCTTCTATGAGAGAACTCGGGC
TTCTTATATTTTTTCTCTTCATAGGAAGCGGGAGACCGGGGTCTCTGAGCGTTATTCTGT
TTAGCAGTGCTGTGTATTTCGCTGAGGGGAGACGGGAACCGACAATGTGT
>BP00638_Frag1104-1257_insertion1227
ATGTTAGCTGATGGCCGTCTCCGCTTGTGAGGGTTTTTAGGATCTTTAAATTGAGTCGGC
ATTCAAAAGGGCTCCAGATCCTTGGTCAAACTTTGAAGGCTTCTATGAGAGAACTCGGGC
TTCTTATATTTTTTCTCTTCATAGGAGTTAGCGGGAGACCGGGGTCTCTGAGCATTCTGT
TTAGCAGTGCTGTGTATTTCGCTGAGGGGAGACGGGAACCGACAATGTGT
>BP00638_Frag1104-1257_insertion1230
ATGTTAGCTGATGGCCGTCTCCGCTTGTGAGGGTTTTTAGGATCTTTAAATTGAGTCGGC
ATTCAAAAGGGCTCCAGATCCTTGGTCAAACTTTGAAGGCTTCTATGAGAGAACTCGGGC
TTCTTATATTTTTTCTCTTCATAGGAGTTATTAGCGGGAGACCGGGGTCTCTGAGCCTGT
TTAGCAGTGCTGTGTATTTCGCTGAGGGGAGACGGGAACCGACAATGTGT
>BP00638_Frag1104-1257_insertion1233
ATGTTAGCTGATGGCCGTCTCCGCTTGTGAGGGTTTTTAGGATCTTTAAATTGAGTCGGC
ATTCAAAAGGGCTCCAGATCCTTGGTCAAACTTTGAAGGCTTCTATGAGAGAACTCGGGC
TTCTTATATTTTTTCTCTTCATAGGAGTTATTCTGAGCGGGAGACCGGGGTCTCTGAGCT
TTAGCAGTGCTGTGTATTTCGCTGAGGGGAGACGGGAACCGACAATGTGT
>BP00638_Frag1104-1257_insertion1236
ATGTTAGCTGATGGCCGTCTCCGCTTGTGAGGGTTTTTAGGATCTTTAAATTGAGTCGGC
ATTCAAAAGGGCTCCAGATCCTTGGTCAAACTTTGAAGGCTTCTATGAGAGAACTCGGGC
TTCTTATATTTTTTCTCTTCATAGGAGTTATTCTGTTTAGCGGGAGACCGGGGTCTCTGA
GCAGCAGTGCTGTGTATTTCGCTGAGGGGAGACGGGAACCGACAATGTGT
>BP00638_Frag1104-1257_insertion1239
ATGTTAGCTGATGGCCGTCTCCGCTTGTGAGGGTTTTTAGGATCTTTAAATTGAGTCGGC
ATTCAAAAGGGCTCCAGATCCTTGGTCAAACTTTGAAGGCTTCTATGAGAGAACTCGGGC
TTCTTATATTTTTTCTCTTCATAGGAGTTATTCTGTTTAGCAGCGGGAGACCGGGGTCTC
TGAGCAGTGCTGTGTATTTCGCTGAGGGGAGACGGGAACCGACAATGTGT
>BP00638_Frag1104-1257_insertion1242
ATGTTAGCTGATGGCCGTCTCCGCTTGTGAGGGTTTTTAGGATCTTTAAATTGAGTCGGC
ATTCAAAAGGGCTCCAGATCCTTGGTCAAACTTTGAAGGCTTCTATGAGAGAACTCGGGC
TTCTTATATTTTTTCTCTTCATAGGAGTTATTCTGTTTAGCAGTAGCGGGAGACCGGGGT
CTCTGAGCGCTGTGTATTTCGCTGAGGGGAGACGGGAACCGACAATGTGT
>BP00638_Frag1104-1257_insertion1245
ATGTTAGCTGATGGCCGTCTCCGCTTGTGAGGGTTTTTAGGATCTTTAAATTGAGTCGGC
ATTCAAAAGGGCTCCAGATCCTTGGTCAAACTTTGAAGGCTTCTATGAGAGAACTCGGGC
TTCTTATATTTTTTCTCTTCATAGGAGTTATTCTGTTTAGCAGTGCTAGCGGGAGACCGG
GGTCTCTGAGCGTGTATTTCGCTGAGGGGAGACGGGAACCGACAATGTGT
>BP00638_Frag1104-1257_insertion1248
ATGTTAGCTGATGGCCGTCTCCGCTTGTGAGGGTTTTTAGGATCTTTAAATTGAGTCGGC
ATTCAAAAGGGCTCCAGATCCTTGGTCAAACTTTGAAGGCTTCTATGAGAGAACTCGGGC
TTCTTATATTTTTTCTCTTCATAGGAGTTATTCTGTTTAGCAGTGCTGTGAGCGGGAGAC
CGGGGTCTCTGAGCTATTTCGCTGAGGGGAGACGGGAACCGACAATGTGT
>BP00638_Frag1104-1257_insertion1251
ATGTTAGCTGATGGCCGTCTCCGCTTGTGAGGGTTTTTAGGATCTTTAAATTGAGTCGGC
ATTCAAAAGGGCTCCAGATCCTTGGTCAAACTTTGAAGGCTTCTATGAGAGAACTCGGGC
TTCTTATATTTTTTCTCTTCATAGGAGTTATTCTGTTTAGCAGTGCTGTGTATAGCGGGA
GACCGGGGTCTCTGAGCTTCGCTGAGGGGAGACGGGAACCGACAATGTGT
>BP00638_Frag1104-1257_insertion1254
ATGTTAGCTGATGGCCGTCTCCGCTTGTGAGGGTTTTTAGGATCTTTAAATTGAGTCGGC
ATTCAAAAGGGCTCCAGATCCTTGGTCAAACTTTGAAGGCTTCTATGAGAGAACTCGGGC
TTCTTATATTTTTTCTCTTCATAGGAGTTATTCTGTTTAGCAGTGCTGTGTATTTCAGCG
GGAGACCGGGGTCTCTGAGCGCTGAGGGGAGACGGGAACCGACAATGTGT
>BP00638_Frag1104-1257_insertion1257
ATGTTAGCTGATGGCCGTCTCCGCTTGTGAGGGTTTTTAGGATCTTTAAATTGAGTCGGC
ATTCAAAAGGGCTCCAGATCCTTGGTCAAACTTTGAAGGCTTCTATGAGAGAACTCGGGC
TTCTTATATTTTTTCTCTTCATAGGAGTTATTCTGTTTAGCAGTGCTGTGTATTTCGCTA
GCGGGAGACCGGGGTCTCTGAGCGAGGGGAGACGGGAACCGACAATGTGT
>BP00638_Frag1260-1413_insertion1260
CGATCAGGTAGCTTACGTCTCCTGAGAGCGGGAGACCGGGGTCTCTGAGCGCCGATGATC
CTACATCTGGCTTTTCATCAATACCTGACGCATTTTGGTGGGCTGTTGTGACCATGACCA
CCGTTGGTTACGGTGATATGCACCCCGTGACAATTGGCGGTAAAATCGTGGGCAGCCTCT
GTGCAATCGCTGGAGTATTGACCATCGGGAGACGCCGGCGATAAATGAGC
>BP00638_Frag1260-1413_insertion1263
CGATCAGGTAGCTTACGTCTCCTGAGGCCAGCGGGAGACCGGGGTCTCTGAGCGATGATC
CTACATCTGGCTTTTCATCAATACCTGACGCATTTTGGTGGGCTGTTGTGACCATGACCA
CCGTTGGTTACGGTGATATGCACCCCGTGACAATTGGCGGTAAAATCGTGGGCAGCCTCT
GTGCAATCGCTGGAGTATTGACCATCGGGAGACGCCGGCGATAAATGAGC
>BP00638_Frag1260-1413_insertion1266
CGATCAGGTAGCTTACGTCTCCTGAGGCCGATAGCGGGAGACCGGGGTCTCTGAGCGATC
CTACATCTGGCTTTTCATCAATACCTGACGCATTTTGGTGGGCTGTTGTGACCATGACCA
CCGTTGGTTACGGTGATATGCACCCCGTGACAATTGGCGGTAAAATCGTGGGCAGCCTCT
GTGCAATCGCTGGAGTATTGACCATCGGGAGACGCCGGCGATAAATGAGC
>BP00638_Frag1260-1413_insertion1269
CGATCAGGTAGCTTACGTCTCCTGAGGCCGATGATAGCGGGAGACCGGGGTCTCTGAGCC
CTACATCTGGCTTTTCATCAATACCTGACGCATTTTGGTGGGCTGTTGTGACCATGACCA
CCGTTGGTTACGGTGATATGCACCCCGTGACAATTGGCGGTAAAATCGTGGGCAGCCTCT
GTGCAATCGCTGGAGTATTGACCATCGGGAGACGCCGGCGATAAATGAGC
>BP00638_Frag1260-1413_insertion1272
CGATCAGGTAGCTTACGTCTCCTGAGGCCGATGATCCTAGCGGGAGACCGGGGTCTCTGA
GCACATCTGGCTTTTCATCAATACCTGACGCATTTTGGTGGGCTGTTGTGACCATGACCA
CCGTTGGTTACGGTGATATGCACCCCGTGACAATTGGCGGTAAAATCGTGGGCAGCCTCT
GTGCAATCGCTGGAGTATTGACCATCGGGAGACGCCGGCGATAAATGAGC
>BP00638_Frag1260-1413_insertion1275
CGATCAGGTAGCTTACGTCTCCTGAGGCCGATGATCCTACAAGCGGGAGACCGGGGTCTC
TGAGCTCTGGCTTTTCATCAATACCTGACGCATTTTGGTGGGCTGTTGTGACCATGACCA
CCGTTGGTTACGGTGATATGCACCCCGTGACAATTGGCGGTAAAATCGTGGGCAGCCTCT
GTGCAATCGCTGGAGTATTGACCATCGGGAGACGCCGGCGATAAATGAGC
>BP00638_Frag1260-1413_insertion1278
CGATCAGGTAGCTTACGTCTCCTGAGGCCGATGATCCTACATCTAGCGGGAGACCGGGGT
CTCTGAGCGGCTTTTCATCAATACCTGACGCATTTTGGTGGGCTGTTGTGACCATGACCA
CCGTTGGTTACGGTGATATGCACCCCGTGACAATTGGCGGTAAAATCGTGGGCAGCCTCT
GTGCAATCGCTGGAGTATTGACCATCGGGAGACGCCGGCGATAAATGAGC
>BP00638_Frag1260-1413_insertion1281
CGATCAGGTAGCTTACGTCTCCTGAGGCCGATGATCCTACATCTGGCAGCGGGAGACCGG
GGTCTCTGAGCTTTTCATCAATACCTGACGCATTTTGGTGGGCTGTTGTGACCATGACCA
CCGTTGGTTACGGTGATATGCACCCCGTGACAATTGGCGGTAAAATCGTGGGCAGCCTCT
GTGCAATCGCTGGAGTATTGACCATCGGGAGACGCCGGCGATAAATGAGC
>BP00638_Frag1260-1413_insertion1284
CGATCAGGTAGCTTACGTCTCCTGAGGCCGATGATCCTACATCTGGCTTTAGCGGGAGAC
CGGGGTCTCTGAGCTCATCAATACCTGACGCATTTTGGTGGGCTGTTGTGACCATGACCA
CCGTTGGTTACGGTGATATGCACCCCGTGACAATTGGCGGTAAAATCGTGGGCAGCCTCT
GTGCAATCGCTGGAGTATTGACCATCGGGAGACGCCGGCGATAAATGAGC
>BP00638_Frag1260-1413_insertion1287
CGATCAGGTAGCTTACGTCTCCTGAGGCCGATGATCCTACATCTGGCTTTTCAAGCGGGA
GACCGGGGTCTCTGAGCTCAATACCTGACGCATTTTGGTGGGCTGTTGTGACCATGACCA
CCGTTGGTTACGGTGATATGCACCCCGTGACAATTGGCGGTAAAATCGTGGGCAGCCTCT
GTGCAATCGCTGGAGTATTGACCATCGGGAGACGCCGGCGATAAATGAGC
>BP00638_Frag1260-1413_insertion1290
CGATCAGGTAGCTTACGTCTCCTGAGGCCGATGATCCTACATCTGGCTTTTCATCAAGCG
GGAGACCGGGGTCTCTGAGCATACCTGACGCATTTTGGTGGGCTGTTGTGACCATGACCA
CCGTTGGTTACGGTGATATGCACCCCGTGACAATTGGCGGTAAAATCGTGGGCAGCCTCT
GTGCAATCGCTGGAGTATTGACCATCGGGAGACGCCGGCGATAAATGAGC
>BP00638_Frag1260-1413_insertion1293
CGATCAGGTAGCTTACGTCTCCTGAGGCCGATGATCCTACATCTGGCTTTTCATCAATAA
GCGGGAGACCGGGGTCTCTGAGCCCTGACGCATTTTGGTGGGCTGTTGTGACCATGACCA
CCGTTGGTTACGGTGATATGCACCCCGTGACAATTGGCGGTAAAATCGTGGGCAGCCTCT
GTGCAATCGCTGGAGTATTGACCATCGGGAGACGCCGGCGATAAATGAGC
>BP00638_Frag1260-1413_insertion1296
CGATCAGGTAGCTTACGTCTCCTGAGGCCGATGATCCTACATCTGGCTTTTCATCAATAC
CTAGCGGGAGACCGGGGTCTCTGAGCGACGCATTTTGGTGGGCTGTTGTGACCATGACCA
CCGTTGGTTACGGTGATATGCACCCCGTGACAATTGGCGGTAAAATCGTGGGCAGCCTCT
GTGCAATCGCTGGAGTATTGACCATCGGGAGACGCCGGCGATAAATGAGC
>BP00638_Frag1260-1413_insertion1299
CGATCAGGTAGCTTACGTCTCCTGAGGCCGATGATCCTACATCTGGCTTTTCATCAATAC
CTGACAGCGGGAGACCGGGGTCTCTGAGCGCATTTTGGTGGGCTGTTGTGACCATGACCA
CCGTTGGTTACGGTGATATGCACCCCGTGACAATTGGCGGTAAAATCGTGGGCAGCCTCT
GTGCAATCGCTGGAGTATTGACCATCGGGAGACGCCGGCGATAAATGAGC
>BP00638_Frag1260-1413_insertion1302
CGATCAGGTAGCTTACGTCTCCTGAGGCCGATGATCCTACATCTGGCTTTTCATCAATAC
CTGACGCAAGCGGGAGACCGGGGTCTCTGAGCTTTTGGTGGGCTGTTGTGACCATGACCA
CCGTTGGTTACGGTGATATGCACCCCGTGACAATTGGCGGTAAAATCGTGGGCAGCCTCT
GTGCAATCGCTGGAGTATTGACCATCGGGAGACGCCGGCGATAAATGAGC
>BP00638_Frag1260-1413_insertion1305
CGATCAGGTAGCTTACGTCTCCTGAGGCCGATGATCCTACATCTGGCTTTTCATCAATAC
CTGACGCATTTAGCGGGAGACCGGGGTCTCTGAGCTGGTGGGCTGTTGTGACCATGACCA
CCGTTGGTTACGGTGATATGCACCCCGTGACAATTGGCGGTAAAATCGTGGGCAGCCTCT
GTGCAATCGCTGGAGTATTGACCATCGGGAGACGCCGGCGATAAATGAGC
>BP00638_Frag1260-1413_insertion1308
CGATCAGGTAGCTTACGTCTCCTGAGGCCGATGATCCTACATCTGGCTTTTCATCAATAC
CTGACGCATTTTGGAGCGGGAGACCGGGGTCTCTGAGCTGGGCTGTTGTGACCATGACCA
CCGTTGGTTACGGTGATATGCACCCCGTGACAATTGGCGGTAAAATCGTGGGCAGCCTCT
GTGCAATCGCTGGAGTATTGACCATCGGGAGACGCCGGCGATAAATGAGC
>BP00638_Frag1260-1413_insertion1311
CGATCAGGTAGCTTACGTCTCCTGAGGCCGATGATCCTACATCTGGCTTTTCATCAATAC
CTGACGCATTTTGGTGGAGCGGGAGACCGGGGTCTCTGAGCGCTGTTGTGACCATGACCA
CCGTTGGTTACGGTGATATGCACCCCGTGACAATTGGCGGTAAAATCGTGGGCAGCCTCT
GTGCAATCGCTGGAGTATTGACCATCGGGAGACGCCGGCGATAAATGAGC
>BP00638_Frag1260-1413_insertion1314
CGATCAGGTAGCTTACGTCTCCTGAGGCCGATGATCCTACATCTGGCTTTTCATCAATAC
CTGACGCATTTTGGTGGGCTAGCGGGAGACCGGGGTCTCTGAGCGTTGTGACCATGACCA
CCGTTGGTTACGGTGATATGCACCCCGTGACAATTGGCGGTAAAATCGTGGGCAGCCTCT
GTGCAATCGCTGGAGTATTGACCATCGGGAGACGCCGGCGATAAATGAGC
>BP00638_Frag1260-1413_insertion1317
CGATCAGGTAGCTTACGTCTCCTGAGGCCGATGATCCTACATCTGGCTTTTCATCAATAC
CTGACGCATTTTGGTGGGCTGTTAGCGGGAGACCGGGGTCTCTGAGCGTGACCATGACCA
CCGTTGGTTACGGTGATATGCACCCCGTGACAATTGGCGGTAAAATCGTGGGCAGCCTCT
GTGCAATCGCTGGAGTATTGACCATCGGGAGACGCCGGCGATAAATGAGC
>BP00638_Frag1260-1413_insertion1320
CGATCAGGTAGCTTACGTCTCCTGAGGCCGATGATCCTACATCTGGCTTTTCATCAATAC
CTGACGCATTTTGGTGGGCTGTTGTGAGCGGGAGACCGGGGTCTCTGAGCACCATGACCA
CCGTTGGTTACGGTGATATGCACCCCGTGACAATTGGCGGTAAAATCGTGGGCAGCCTCT
GTGCAATCGCTGGAGTATTGACCATCGGGAGACGCCGGCGATAAATGAGC
>BP00638_Frag1260-1413_insertion1323
CGATCAGGTAGCTTACGTCTCCTGAGGCCGATGATCCTACATCTGGCTTTTCATCAATAC
CTGACGCATTTTGGTGGGCTGTTGTGACCAGCGGGAGACCGGGGTCTCTGAGCATGACCA
CCGTTGGTTACGGTGATATGCACCCCGTGACAATTGGCGGTAAAATCGTGGGCAGCCTCT
GTGCAATCGCTGGAGTATTGACCATCGGGAGACGCCGGCGATAAATGAGC
>BP00638_Frag1260-1413_insertion1326
CGATCAGGTAGCTTACGTCTCCTGAGGCCGATGATCCTACATCTGGCTTTTCATCAATAC
CTGACGCATTTTGGTGGGCTGTTGTGACCATGAGCGGGAGACCGGGGTCTCTGAGCACCA
CCGTTGGTTACGGTGATATGCACCCCGTGACAATTGGCGGTAAAATCGTGGGCAGCCTCT
GTGCAATCGCTGGAGTATTGACCATCGGGAGACGCCGGCGATAAATGAGC
>BP00638_Frag1260-1413_insertion1329
CGATCAGGTAGCTTACGTCTCCTGAGGCCGATGATCCTACATCTGGCTTTTCATCAATAC
CTGACGCATTTTGGTGGGCTGTTGTGACCATGACCAGCGGGAGACCGGGGTCTCTGAGCA
CCGTTGGTTACGGTGATATGCACCCCGTGACAATTGGCGGTAAAATCGTGGGCAGCCTCT
GTGCAATCGCTGGAGTATTGACCATCGGGAGACGCCGGCGATAAATGAGC
>BP00638_Frag1260-1413_insertion1332
CGATCAGGTAGCTTACGTCTCCTGAGGCCGATGATCCTACATCTGGCTTTTCATCAATAC
CTGACGCATTTTGGTGGGCTGTTGTGACCATGACCACCAGCGGGAGACCGGGGTCTCTGA
GCGTTGGTTACGGTGATATGCACCCCGTGACAATTGGCGGTAAAATCGTGGGCAGCCTCT
GTGCAATCGCTGGAGTATTGACCATCGGGAGACGCCGGCGATAAATGAGC
>BP00638_Frag1260-1413_insertion1335
CGATCAGGTAGCTTACGTCTCCTGAGGCCGATGATCCTACATCTGGCTTTTCATCAATAC
CTGACGCATTTTGGTGGGCTGTTGTGACCATGACCACCGTTAGCGGGAGACCGGGGTCTC
TGAGCGGTTACGGTGATATGCACCCCGTGACAATTGGCGGTAAAATCGTGGGCAGCCTCT
GTGCAATCGCTGGAGTATTGACCATCGGGAGACGCCGGCGATAAATGAGC
>BP00638_Frag1260-1413_insertion1338
CGATCAGGTAGCTTACGTCTCCTGAGGCCGATGATCCTACATCTGGCTTTTCATCAATAC
CTGACGCATTTTGGTGGGCTGTTGTGACCATGACCACCGTTGGTAGCGGGAGACCGGGGT
CTCTGAGCTACGGTGATATGCACCCCGTGACAATTGGCGGTAAAATCGTGGGCAGCCTCT
GTGCAATCGCTGGAGTATTGACCATCGGGAGACGCCGGCGATAAATGAGC
>BP00638_Frag1260-1413_insertion1341
CGATCAGGTAGCTTACGTCTCCTGAGGCCGATGATCCTACATCTGGCTTTTCATCAATAC
CTGACGCATTTTGGTGGGCTGTTGTGACCATGACCACCGTTGGTTACAGCGGGAGACCGG
GGTCTCTGAGCGGTGATATGCACCCCGTGACAATTGGCGGTAAAATCGTGGGCAGCCTCT
GTGCAATCGCTGGAGTATTGACCATCGGGAGACGCCGGCGATAAATGAGC
>BP00638_Frag1260-1413_insertion1344
CGATCAGGTAGCTTACGTCTCCTGAGGCCGATGATCCTACATCTGGCTTTTCATCAATAC
CTGACGCATTTTGGTGGGCTGTTGTGACCATGACCACCGTTGGTTACGGTAGCGGGAGAC
CGGGGTCTCTGAGCGATATGCACCCCGTGACAATTGGCGGTAAAATCGTGGGCAGCCTCT
GTGCAATCGCTGGAGTATTGACCATCGGGAGACGCCGGCGATAAATGAGC
>BP00638_Frag1260-1413_insertion1347
CGATCAGGTAGCTTACGTCTCCTGAGGCCGATGATCCTACATCTGGCTTTTCATCAATAC
CTGACGCATTTTGGTGGGCTGTTGTGACCATGACCACCGTTGGTTACGGTGATAGCGGGA
GACCGGGGTCTCTGAGCATGCACCCCGTGACAATTGGCGGTAAAATCGTGGGCAGCCTCT
GTGCAATCGCTGGAGTATTGACCATCGGGAGACGCCGGCGATAAATGAGC
>BP00638_Frag1260-1413_insertion1350
CGATCAGGTAGCTTACGTCTCCTGAGGCCGATGATCCTACATCTGGCTTTTCATCAATAC
CTGACGCATTTTGGTGGGCTGTTGTGACCATGACCACCGTTGGTTACGGTGATATGAGCG
GGAGACCGGGGTCTCTGAGCCACCCCGTGACAATTGGCGGTAAAATCGTGGGCAGCCTCT
GTGCAATCGCTGGAGTATTGACCATCGGGAGACGCCGGCGATAAATGAGC
>BP00638_Frag1260-1413_insertion1353
CGATCAGGTAGCTTACGTCTCCTGAGGCCGATGATCCTACATCTGGCTTTTCATCAATAC
CTGACGCATTTTGGTGGGCTGTTGTGACCATGACCACCGTTGGTTACGGTGATATGCACA
GCGGGAGACCGGGGTCTCTGAGCCCCGTGACAATTGGCGGTAAAATCGTGGGCAGCCTCT
GTGCAATCGCTGGAGTATTGACCATCGGGAGACGCCGGCGATAAATGAGC
>BP00638_Frag1260-1413_insertion1356
CGATCAGGTAGCTTACGTCTCCTGAGGCCGATGATCCTACATCTGGCTTTTCATCAATAC
CTGACGCATTTTGGTGGGCTGTTGTGACCATGACCACCGTTGGTTACGGTGATATGCACC
CCAGCGGGAGACCGGGGTCTCTGAGCGTGACAATTGGCGGTAAAATCGTGGGCAGCCTCT
GTGCAATCGCTGGAGTATTGACCATCGGGAGACGCCGGCGATAAATGAGC
>BP00638_Frag1260-1413_insertion1359
CGATCAGGTAGCTTACGTCTCCTGAGGCCGATGATCCTACATCTGGCTTTTCATCAATAC
CTGACGCATTTTGGTGGGCTGTTGTGACCATGACCACCGTTGGTTACGGTGATATGCACC
CCGTGAGCGGGAGACCGGGGTCTCTGAGCACAATTGGCGGTAAAATCGTGGGCAGCCTCT
GTGCAATCGCTGGAGTATTGACCATCGGGAGACGCCGGCGATAAATGAGC
>BP00638_Frag1260-1413_insertion1362
CGATCAGGTAGCTTACGTCTCCTGAGGCCGATGATCCTACATCTGGCTTTTCATCAATAC
CTGACGCATTTTGGTGGGCTGTTGTGACCATGACCACCGTTGGTTACGGTGATATGCACC
CCGTGACAAGCGGGAGACCGGGGTCTCTGAGCATTGGCGGTAAAATCGTGGGCAGCCTCT
GTGCAATCGCTGGAGTATTGACCATCGGGAGACGCCGGCGATAAATGAGC
>BP00638_Frag1260-1413_insertion1365
CGATCAGGTAGCTTACGTCTCCTGAGGCCGATGATCCTACATCTGGCTTTTCATCAATAC
CTGACGCATTTTGGTGGGCTGTTGTGACCATGACCACCGTTGGTTACGGTGATATGCACC
CCGTGACAATTAGCGGGAGACCGGGGTCTCTGAGCGGCGGTAAAATCGTGGGCAGCCTCT
GTGCAATCGCTGGAGTATTGACCATCGGGAGACGCCGGCGATAAATGAGC
>BP00638_Frag1260-1413_insertion1368
CGATCAGGTAGCTTACGTCTCCTGAGGCCGATGATCCTACATCTGGCTTTTCATCAATAC
CTGACGCATTTTGGTGGGCTGTTGTGACCATGACCACCGTTGGTTACGGTGATATGCACC
CCGTGACAATTGGCAGCGGGAGACCGGGGTCTCTGAGCGGTAAAATCGTGGGCAGCCTCT
GTGCAATCGCTGGAGTATTGACCATCGGGAGACGCCGGCGATAAATGAGC
>BP00638_Frag1260-1413_insertion1371
CGATCAGGTAGCTTACGTCTCCTGAGGCCGATGATCCTACATCTGGCTTTTCATCAATAC
CTGACGCATTTTGGTGGGCTGTTGTGACCATGACCACCGTTGGTTACGGTGATATGCACC
CCGTGACAATTGGCGGTAGCGGGAGACCGGGGTCTCTGAGCAAAATCGTGGGCAGCCTCT
GTGCAATCGCTGGAGTATTGACCATCGGGAGACGCCGGCGATAAATGAGC
>BP00638_Frag1260-1413_insertion1374
CGATCAGGTAGCTTACGTCTCCTGAGGCCGATGATCCTACATCTGGCTTTTCATCAATAC
CTGACGCATTTTGGTGGGCTGTTGTGACCATGACCACCGTTGGTTACGGTGATATGCACC
CCGTGACAATTGGCGGTAAAAGCGGGAGACCGGGGTCTCTGAGCATCGTGGGCAGCCTCT
GTGCAATCGCTGGAGTATTGACCATCGGGAGACGCCGGCGATAAATGAGC
>BP00638_Frag1260-1413_insertion1377
CGATCAGGTAGCTTACGTCTCCTGAGGCCGATGATCCTACATCTGGCTTTTCATCAATAC
CTGACGCATTTTGGTGGGCTGTTGTGACCATGACCACCGTTGGTTACGGTGATATGCACC
CCGTGACAATTGGCGGTAAAATCAGCGGGAGACCGGGGTCTCTGAGCGTGGGCAGCCTCT
GTGCAATCGCTGGAGTATTGACCATCGGGAGACGCCGGCGATAAATGAGC
>BP00638_Frag1260-1413_insertion1380
CGATCAGGTAGCTTACGTCTCCTGAGGCCGATGATCCTACATCTGGCTTTTCATCAATAC
CTGACGCATTTTGGTGGGCTGTTGTGACCATGACCACCGTTGGTTACGGTGATATGCACC
CCGTGACAATTGGCGGTAAAATCGTGAGCGGGAGACCGGGGTCTCTGAGCGGCAGCCTCT
GTGCAATCGCTGGAGTATTGACCATCGGGAGACGCCGGCGATAAATGAGC
>BP00638_Frag1260-1413_insertion1383
CGATCAGGTAGCTTACGTCTCCTGAGGCCGATGATCCTACATCTGGCTTTTCATCAATAC
CTGACGCATTTTGGTGGGCTGTTGTGACCATGACCACCGTTGGTTACGGTGATATGCACC
CCGTGACAATTGGCGGTAAAATCGTGGGCAGCGGGAGACCGGGGTCTCTGAGCAGCCTCT
GTGCAATCGCTGGAGTATTGACCATCGGGAGACGCCGGCGATAAATGAGC
>BP00638_Frag1260-1413_insertion1386
CGATCAGGTAGCTTACGTCTCCTGAGGCCGATGATCCTACATCTGGCTTTTCATCAATAC
CTGACGCATTTTGGTGGGCTGTTGTGACCATGACCACCGTTGGTTACGGTGATATGCACC
CCGTGACAATTGGCGGTAAAATCGTGGGCAGCAGCGGGAGACCGGGGTCTCTGAGCCTCT
GTGCAATCGCTGGAGTATTGACCATCGGGAGACGCCGGCGATAAATGAGC
>BP00638_Frag1260-1413_insertion1389
CGATCAGGTAGCTTACGTCTCCTGAGGCCGATGATCCTACATCTGGCTTTTCATCAATAC
CTGACGCATTTTGGTGGGCTGTTGTGACCATGACCACCGTTGGTTACGGTGATATGCACC
CCGTGACAATTGGCGGTAAAATCGTGGGCAGCCTCAGCGGGAGACCGGGGTCTCTGAGCT
GTGCAATCGCTGGAGTATTGACCATCGGGAGACGCCGGCGATAAATGAGC
>BP00638_Frag1260-1413_insertion1392
CGATCAGGTAGCTTACGTCTCCTGAGGCCGATGATCCTACATCTGGCTTTTCATCAATAC
CTGACGCATTTTGGTGGGCTGTTGTGACCATGACCACCGTTGGTTACGGTGATATGCACC
CCGTGACAATTGGCGGTAAAATCGTGGGCAGCCTCTGTAGCGGGAGACCGGGGTCTCTGA
GCGCAATCGCTGGAGTATTGACCATCGGGAGACGCCGGCGATAAATGAGC
>BP00638_Frag1260-1413_insertion1395
CGATCAGGTAGCTTACGTCTCCTGAGGCCGATGATCCTACATCTGGCTTTTCATCAATAC
CTGACGCATTTTGGTGGGCTGTTGTGACCATGACCACCGTTGGTTACGGTGATATGCACC
CCGTGACAATTGGCGGTAAAATCGTGGGCAGCCTCTGTGCAAGCGGGAGACCGGGGTCTC
TGAGCATCGCTGGAGTATTGACCATCGGGAGACGCCGGCGATAAATGAGC
>BP00638_Frag1260-1413_insertion1398
CGATCAGGTAGCTTACGTCTCCTGAGGCCGATGATCCTACATCTGGCTTTTCATCAATAC
CTGACGCATTTTGGTGGGCTGTTGTGACCATGACCACCGTTGGTTACGGTGATATGCACC
CCGTGACAATTGGCGGTAAAATCGTGGGCAGCCTCTGTGCAATCAGCGGGAGACCGGGGT
CTCTGAGCGCTGGAGTATTGACCATCGGGAGACGCCGGCGATAAATGAGC
>BP00638_Frag1260-1413_insertion1401
CGATCAGGTAGCTTACGTCTCCTGAGGCCGATGATCCTACATCTGGCTTTTCATCAATAC
CTGACGCATTTTGGTGGGCTGTTGTGACCATGACCACCGTTGGTTACGGTGATATGCACC
CCGTGACAATTGGCGGTAAAATCGTGGGCAGCCTCTGTGCAATCGCTAGCGGGAGACCGG
GGTCTCTGAGCGGAGTATTGACCATCGGGAGACGCCGGCGATAAATGAGC
>BP00638_Frag1260-1413_insertion1404
CGATCAGGTAGCTTACGTCTCCTGAGGCCGATGATCCTACATCTGGCTTTTCATCAATAC
CTGACGCATTTTGGTGGGCTGTTGTGACCATGACCACCGTTGGTTACGGTGATATGCACC
CCGTGACAATTGGCGGTAAAATCGTGGGCAGCCTCTGTGCAATCGCTGGAAGCGGGAGAC
CGGGGTCTCTGAGCGTATTGACCATCGGGAGACGCCGGCGATAAATGAGC
>BP00638_Frag1260-1413_insertion1407
CGATCAGGTAGCTTACGTCTCCTGAGGCCGATGATCCTACATCTGGCTTTTCATCAATAC
CTGACGCATTTTGGTGGGCTGTTGTGACCATGACCACCGTTGGTTACGGTGATATGCACC
CCGTGACAATTGGCGGTAAAATCGTGGGCAGCCTCTGTGCAATCGCTGGAGTAAGCGGGA
GACCGGGGTCTCTGAGCTTGACCATCGGGAGACGCCGGCGATAAATGAGC
>BP00638_Frag1260-1413_insertion1410
CGATCAGGTAGCTTACGTCTCCTGAGGCCGATGATCCTACATCTGGCTTTTCATCAATAC
CTGACGCATTTTGGTGGGCTGTTGTGACCATGACCACCGTTGGTTACGGTGATATGCACC
CCGTGACAATTGGCGGTAAAATCGTGGGCAGCCTCTGTGCAATCGCTGGAGTATTGAGCG
GGAGACCGGGGTCTCTGAGCACCATCGGGAGACGCCGGCGATAAATGAGC
>BP00638_Frag1260-1413_insertion1413
CGATCAGGTAGCTTACGTCTCCTGAGGCCGATGATCCTACATCTGGCTTTTCATCAATAC
CTGACGCATTTTGGTGGGCTGTTGTGACCATGACCACCGTTGGTTACGGTGATATGCACC
CCGTGACAATTGGCGGTAAAATCGTGGGCAGCCTCTGTGCAATCGCTGGAGTATTGACCA
GCGGGAGACCGGGGTCTCTGAGCATCGGGAGACGCCGGCGATAAATGAGC
>BP00638_Frag1416-1569_insertion1416
TCGTTAAGACCCCAGCGTCTCCCATCAGCGGGAGACCGGGGTCTCTGAGCGCACTCCCAG
TTCCCGTTATTGTTTCCAACTTTAATTACTTCTACCACAGAGAAACCGAGGGAGAAGAAC
AGAGCCAGTATATGCACGTTGGCTCCTGTCAGCATTTGTCATCAAGTGCCGAGGAATTGC
GAAAGGCTCGGTCTAACAGCACCCTGTGGAGACGACCAACGGAGATATGC
>BP00638_Frag1416-1569_insertion1419
TCGTTAAGACCCCAGCGTCTCCCATCGCAAGCGGGAGACCGGGGTCTCTGAGCCTCCCAG
TTCCCGTTATTGTTTCCAACTTTAATTACTTCTACCACAGAGAAACCGAGGGAGAAGAAC
AGAGCCAGTATATGCACGTTGGCTCCTGTCAGCATTTGTCATCAAGTGCCGAGGAATTGC
GAAAGGCTCGGTCTAACAGCACCCTGTGGAGACGACCAACGGAGATATGC
>BP00638_Frag1416-1569_insertion1422
TCGTTAAGACCCCAGCGTCTCCCATCGCACTCAGCGGGAGACCGGGGTCTCTGAGCCCAG
TTCCCGTTATTGTTTCCAACTTTAATTACTTCTACCACAGAGAAACCGAGGGAGAAGAAC
AGAGCCAGTATATGCACGTTGGCTCCTGTCAGCATTTGTCATCAAGTGCCGAGGAATTGC
GAAAGGCTCGGTCTAACAGCACCCTGTGGAGACGACCAACGGAGATATGC
>BP00638_Frag1416-1569_insertion1425
TCGTTAAGACCCCAGCGTCTCCCATCGCACTCCCAAGCGGGAGACCGGGGTCTCTGAGCG
TTCCCGTTATTGTTTCCAACTTTAATTACTTCTACCACAGAGAAACCGAGGGAGAAGAAC
AGAGCCAGTATATGCACGTTGGCTCCTGTCAGCATTTGTCATCAAGTGCCGAGGAATTGC
GAAAGGCTCGGTCTAACAGCACCCTGTGGAGACGACCAACGGAGATATGC
>BP00638_Frag1416-1569_insertion1428
TCGTTAAGACCCCAGCGTCTCCCATCGCACTCCCAGTTAGCGGGAGACCGGGGTCTCTGA
GCCCCGTTATTGTTTCCAACTTTAATTACTTCTACCACAGAGAAACCGAGGGAGAAGAAC
AGAGCCAGTATATGCACGTTGGCTCCTGTCAGCATTTGTCATCAAGTGCCGAGGAATTGC
GAAAGGCTCGGTCTAACAGCACCCTGTGGAGACGACCAACGGAGATATGC
>BP00638_Frag1416-1569_insertion1431
TCGTTAAGACCCCAGCGTCTCCCATCGCACTCCCAGTTCCCAGCGGGAGACCGGGGTCTC
TGAGCGTTATTGTTTCCAACTTTAATTACTTCTACCACAGAGAAACCGAGGGAGAAGAAC
AGAGCCAGTATATGCACGTTGGCTCCTGTCAGCATTTGTCATCAAGTGCCGAGGAATTGC
GAAAGGCTCGGTCTAACAGCACCCTGTGGAGACGACCAACGGAGATATGC
>BP00638_Frag1416-1569_insertion1434
TCGTTAAGACCCCAGCGTCTCCCATCGCACTCCCAGTTCCCGTTAGCGGGAGACCGGGGT
CTCTGAGCATTGTTTCCAACTTTAATTACTTCTACCACAGAGAAACCGAGGGAGAAGAAC
AGAGCCAGTATATGCACGTTGGCTCCTGTCAGCATTTGTCATCAAGTGCCGAGGAATTGC
GAAAGGCTCGGTCTAACAGCACCCTGTGGAGACGACCAACGGAGATATGC
>BP00638_Frag1416-1569_insertion1437
TCGTTAAGACCCCAGCGTCTCCCATCGCACTCCCAGTTCCCGTTATTAGCGGGAGACCGG
GGTCTCTGAGCGTTTCCAACTTTAATTACTTCTACCACAGAGAAACCGAGGGAGAAGAAC
AGAGCCAGTATATGCACGTTGGCTCCTGTCAGCATTTGTCATCAAGTGCCGAGGAATTGC
GAAAGGCTCGGTCTAACAGCACCCTGTGGAGACGACCAACGGAGATATGC
>BP00638_Frag1416-1569_insertion1440
TCGTTAAGACCCCAGCGTCTCCCATCGCACTCCCAGTTCCCGTTATTGTTAGCGGGAGAC
CGGGGTCTCTGAGCTCCAACTTTAATTACTTCTACCACAGAGAAACCGAGGGAGAAGAAC
AGAGCCAGTATATGCACGTTGGCTCCTGTCAGCATTTGTCATCAAGTGCCGAGGAATTGC
GAAAGGCTCGGTCTAACAGCACCCTGTGGAGACGACCAACGGAGATATGC
>BP00638_Frag1416-1569_insertion1443
TCGTTAAGACCCCAGCGTCTCCCATCGCACTCCCAGTTCCCGTTATTGTTTCCAGCGGGA
GACCGGGGTCTCTGAGCAACTTTAATTACTTCTACCACAGAGAAACCGAGGGAGAAGAAC
AGAGCCAGTATATGCACGTTGGCTCCTGTCAGCATTTGTCATCAAGTGCCGAGGAATTGC
GAAAGGCTCGGTCTAACAGCACCCTGTGGAGACGACCAACGGAGATATGC
>BP00638_Frag1416-1569_insertion1446
TCGTTAAGACCCCAGCGTCTCCCATCGCACTCCCAGTTCCCGTTATTGTTTCCAACAGCG
GGAGACCGGGGTCTCTGAGCTTTAATTACTTCTACCACAGAGAAACCGAGGGAGAAGAAC
AGAGCCAGTATATGCACGTTGGCTCCTGTCAGCATTTGTCATCAAGTGCCGAGGAATTGC
GAAAGGCTCGGTCTAACAGCACCCTGTGGAGACGACCAACGGAGATATGC
>BP00638_Frag1416-1569_insertion1449
TCGTTAAGACCCCAGCGTCTCCCATCGCACTCCCAGTTCCCGTTATTGTTTCCAACTTTA
GCGGGAGACCGGGGTCTCTGAGCAATTACTTCTACCACAGAGAAACCGAGGGAGAAGAAC
AGAGCCAGTATATGCACGTTGGCTCCTGTCAGCATTTGTCATCAAGTGCCGAGGAATTGC
GAAAGGCTCGGTCTAACAGCACCCTGTGGAGACGACCAACGGAGATATGC
>BP00638_Frag1416-1569_insertion1452
TCGTTAAGACCCCAGCGTCTCCCATCGCACTCCCAGTTCCCGTTATTGTTTCCAACTTTA
ATAGCGGGAGACCGGGGTCTCTGAGCTACTTCTACCACAGAGAAACCGAGGGAGAAGAAC
AGAGCCAGTATATGCACGTTGGCTCCTGTCAGCATTTGTCATCAAGTGCCGAGGAATTGC
GAAAGGCTCGGTCTAACAGCACCCTGTGGAGACGACCAACGGAGATATGC
>BP00638_Frag1416-1569_insertion1455
TCGTTAAGACCCCAGCGTCTCCCATCGCACTCCCAGTTCCCGTTATTGTTTCCAACTTTA
ATTACAGCGGGAGACCGGGGTCTCTGAGCTTCTACCACAGAGAAACCGAGGGAGAAGAAC
AGAGCCAGTATATGCACGTTGGCTCCTGTCAGCATTTGTCATCAAGTGCCGAGGAATTGC
GAAAGGCTCGGTCTAACAGCACCCTGTGGAGACGACCAACGGAGATATGC
>BP00638_Frag1416-1569_insertion1458
TCGTTAAGACCCCAGCGTCTCCCATCGCACTCCCAGTTCCCGTTATTGTTTCCAACTTTA
ATTACTTCAGCGGGAGACCGGGGTCTCTGAGCTACCACAGAGAAACCGAGGGAGAAGAAC
AGAGCCAGTATATGCACGTTGGCTCCTGTCAGCATTTGTCATCAAGTGCCGAGGAATTGC
GAAAGGCTCGGTCTAACAGCACCCTGTGGAGACGACCAACGGAGATATGC
>BP00638_Frag1416-1569_insertion1461
TCGTTAAGACCCCAGCGTCTCCCATCGCACTCCCAGTTCCCGTTATTGTTTCCAACTTTA
ATTACTTCTACAGCGGGAGACCGGGGTCTCTGAGCCACAGAGAAACCGAGGGAGAAGAAC
AGAGCCAGTATATGCACGTTGGCTCCTGTCAGCATTTGTCATCAAGTGCCGAGGAATTGC
GAAAGGCTCGGTCTAACAGCACCCTGTGGAGACGACCAACGGAGATATGC
>BP00638_Frag1416-1569_insertion1464
TCGTTAAGACCCCAGCGTCTCCCATCGCACTCCCAGTTCCCGTTATTGTTTCCAACTTTA
ATTACTTCTACCACAGCGGGAGACCGGGGTCTCTGAGCAGAGAAACCGAGGGAGAAGAAC
AGAGCCAGTATATGCACGTTGGCTCCTGTCAGCATTTGTCATCAAGTGCCGAGGAATTGC
GAAAGGCTCGGTCTAACAGCACCCTGTGGAGACGACCAACGGAGATATGC
>BP00638_Frag1416-1569_insertion1467
TCGTTAAGACCCCAGCGTCTCCCATCGCACTCCCAGTTCCCGTTATTGTTTCCAACTTTA
ATTACTTCTACCACAGAAGCGGGAGACCGGGGTCTCTGAGCGAAACCGAGGGAGAAGAAC
AGAGCCAGTATATGCACGTTGGCTCCTGTCAGCATTTGTCATCAAGTGCCGAGGAATTGC
GAAAGGCTCGGTCTAACAGCACCCTGTGGAGACGACCAACGGAGATATGC
>BP00638_Frag1416-1569_insertion1470
TCGTTAAGACCCCAGCGTCTCCCATCGCACTCCCAGTTCCCGTTATTGTTTCCAACTTTA
ATTACTTCTACCACAGAGAAAGCGGGAGACCGGGGTCTCTGAGCACCGAGGGAGAAGAAC
AGAGCCAGTATATGCACGTTGGCTCCTGTCAGCATTTGTCATCAAGTGCCGAGGAATTGC
GAAAGGCTCGGTCTAACAGCACCCTGTGGAGACGACCAACGGAGATATGC
>BP00638_Frag1416-1569_insertion1473
TCGTTAAGACCCCAGCGTCTCCCATCGCACTCCCAGTTCCCGTTATTGTTTCCAACTTTA
ATTACTTCTACCACAGAGAAACCAGCGGGAGACCGGGGTCTCTGAGCGAGGGAGAAGAAC
AGAGCCAGTATATGCACGTTGGCTCCTGTCAGCATTTGTCATCAAGTGCCGAGGAATTGC
GAAAGGCTCGGTCTAACAGCACCCTGTGGAGACGACCAACGGAGATATGC
>BP00638_Frag1416-1569_insertion1476
TCGTTAAGACCCCAGCGTCTCCCATCGCACTCCCAGTTCCCGTTATTGTTTCCAACTTTA
ATTACTTCTACCACAGAGAAACCGAGAGCGGGAGACCGGGGTCTCTGAGCGGAGAAGAAC
AGAGCCAGTATATGCACGTTGGCTCCTGTCAGCATTTGTCATCAAGTGCCGAGGAATTGC
GAAAGGCTCGGTCTAACAGCACCCTGTGGAGACGACCAACGGAGATATGC
>BP00638_Frag1416-1569_insertion1479
TCGTTAAGACCCCAGCGTCTCCCATCGCACTCCCAGTTCCCGTTATTGTTTCCAACTTTA
ATTACTTCTACCACAGAGAAACCGAGGGAAGCGGGAGACCGGGGTCTCTGAGCGAAGAAC
AGAGCCAGTATATGCACGTTGGCTCCTGTCAGCATTTGTCATCAAGTGCCGAGGAATTGC
GAAAGGCTCGGTCTAACAGCACCCTGTGGAGACGACCAACGGAGATATGC
>BP00638_Frag1416-1569_insertion1482
TCGTTAAGACCCCAGCGTCTCCCATCGCACTCCCAGTTCCCGTTATTGTTTCCAACTTTA
ATTACTTCTACCACAGAGAAACCGAGGGAGAAAGCGGGAGACCGGGGTCTCTGAGCGAAC
AGAGCCAGTATATGCACGTTGGCTCCTGTCAGCATTTGTCATCAAGTGCCGAGGAATTGC
GAAAGGCTCGGTCTAACAGCACCCTGTGGAGACGACCAACGGAGATATGC
>BP00638_Frag1416-1569_insertion1485
TCGTTAAGACCCCAGCGTCTCCCATCGCACTCCCAGTTCCCGTTATTGTTTCCAACTTTA
ATTACTTCTACCACAGAGAAACCGAGGGAGAAGAAAGCGGGAGACCGGGGTCTCTGAGCC
AGAGCCAGTATATGCACGTTGGCTCCTGTCAGCATTTGTCATCAAGTGCCGAGGAATTGC
GAAAGGCTCGGTCTAACAGCACCCTGTGGAGACGACCAACGGAGATATGC
>BP00638_Frag1416-1569_insertion1488
TCGTTAAGACCCCAGCGTCTCCCATCGCACTCCCAGTTCCCGTTATTGTTTCCAACTTTA
ATTACTTCTACCACAGAGAAACCGAGGGAGAAGAACAGAGCGGGAGACCGGGGTCTCTGA
GCAGCCAGTATATGCACGTTGGCTCCTGTCAGCATTTGTCATCAAGTGCCGAGGAATTGC
GAAAGGCTCGGTCTAACAGCACCCTGTGGAGACGACCAACGGAGATATGC
>BP00638_Frag1416-1569_insertion1491
TCGTTAAGACCCCAGCGTCTCCCATCGCACTCCCAGTTCCCGTTATTGTTTCCAACTTTA
ATTACTTCTACCACAGAGAAACCGAGGGAGAAGAACAGAGCAGCGGGAGACCGGGGTCTC
TGAGCCAGTATATGCACGTTGGCTCCTGTCAGCATTTGTCATCAAGTGCCGAGGAATTGC
GAAAGGCTCGGTCTAACAGCACCCTGTGGAGACGACCAACGGAGATATGC
>BP00638_Frag1416-1569_insertion1494
TCGTTAAGACCCCAGCGTCTCCCATCGCACTCCCAGTTCCCGTTATTGTTTCCAACTTTA
ATTACTTCTACCACAGAGAAACCGAGGGAGAAGAACAGAGCCAGAGCGGGAGACCGGGGT
CTCTGAGCTATATGCACGTTGGCTCCTGTCAGCATTTGTCATCAAGTGCCGAGGAATTGC
GAAAGGCTCGGTCTAACAGCACCCTGTGGAGACGACCAACGGAGATATGC
>BP00638_Frag1416-1569_insertion1497
TCGTTAAGACCCCAGCGTCTCCCATCGCACTCCCAGTTCCCGTTATTGTTTCCAACTTTA
ATTACTTCTACCACAGAGAAACCGAGGGAGAAGAACAGAGCCAGTATAGCGGGAGACCGG
GGTCTCTGAGCATGCACGTTGGCTCCTGTCAGCATTTGTCATCAAGTGCCGAGGAATTGC
GAAAGGCTCGGTCTAACAGCACCCTGTGGAGACGACCAACGGAGATATGC
>BP00638_Frag1416-1569_insertion1500
TCGTTAAGACCCCAGCGTCTCCCATCGCACTCCCAGTTCCCGTTATTGTTTCCAACTTTA
ATTACTTCTACCACAGAGAAACCGAGGGAGAAGAACAGAGCCAGTATATGAGCGGGAGAC
CGGGGTCTCTGAGCCACGTTGGCTCCTGTCAGCATTTGTCATCAAGTGCCGAGGAATTGC
GAAAGGCTCGGTCTAACAGCACCCTGTGGAGACGACCAACGGAGATATGC
>BP00638_Frag1416-1569_insertion1503
TCGTTAAGACCCCAGCGTCTCCCATCGCACTCCCAGTTCCCGTTATTGTTTCCAACTTTA
ATTACTTCTACCACAGAGAAACCGAGGGAGAAGAACAGAGCCAGTATATGCACAGCGGGA
GACCGGGGTCTCTGAGCGTTGGCTCCTGTCAGCATTTGTCATCAAGTGCCGAGGAATTGC
GAAAGGCTCGGTCTAACAGCACCCTGTGGAGACGACCAACGGAGATATGC
>BP00638_Frag1416-1569_insertion1506
TCGTTAAGACCCCAGCGTCTCCCATCGCACTCCCAGTTCCCGTTATTGTTTCCAACTTTA
ATTACTTCTACCACAGAGAAACCGAGGGAGAAGAACAGAGCCAGTATATGCACGTTAGCG
GGAGACCGGGGTCTCTGAGCGGCTCCTGTCAGCATTTGTCATCAAGTGCCGAGGAATTGC
GAAAGGCTCGGTCTAACAGCACCCTGTGGAGACGACCAACGGAGATATGC
>BP00638_Frag1416-1569_insertion1509
TCGTTAAGACCCCAGCGTCTCCCATCGCACTCCCAGTTCCCGTTATTGTTTCCAACTTTA
ATTACTTCTACCACAGAGAAACCGAGGGAGAAGAACAGAGCCAGTATATGCACGTTGGCA
GCGGGAGACCGGGGTCTCTGAGCTCCTGTCAGCATTTGTCATCAAGTGCCGAGGAATTGC
GAAAGGCTCGGTCTAACAGCACCCTGTGGAGACGACCAACGGAGATATGC
>BP00638_Frag1416-1569_insertion1512
TCGTTAAGACCCCAGCGTCTCCCATCGCACTCCCAGTTCCCGTTATTGTTTCCAACTTTA
ATTACTTCTACCACAGAGAAACCGAGGGAGAAGAACAGAGCCAGTATATGCACGTTGGCT
CCAGCGGGAGACCGGGGTCTCTGAGCTGTCAGCATTTGTCATCAAGTGCCGAGGAATTGC
GAAAGGCTCGGTCTAACAGCACCCTGTGGAGACGACCAACGGAGATATGC
>BP00638_Frag1416-1569_insertion1515
TCGTTAAGACCCCAGCGTCTCCCATCGCACTCCCAGTTCCCGTTATTGTTTCCAACTTTA
ATTACTTCTACCACAGAGAAACCGAGGGAGAAGAACAGAGCCAGTATATGCACGTTGGCT
CCTGTAGCGGGAGACCGGGGTCTCTGAGCCAGCATTTGTCATCAAGTGCCGAGGAATTGC
GAAAGGCTCGGTCTAACAGCACCCTGTGGAGACGACCAACGGAGATATGC
>BP00638_Frag1416-1569_insertion1518
TCGTTAAGACCCCAGCGTCTCCCATCGCACTCCCAGTTCCCGTTATTGTTTCCAACTTTA
ATTACTTCTACCACAGAGAAACCGAGGGAGAAGAACAGAGCCAGTATATGCACGTTGGCT
CCTGTCAGAGCGGGAGACCGGGGTCTCTGAGCCATTTGTCATCAAGTGCCGAGGAATTGC
GAAAGGCTCGGTCTAACAGCACCCTGTGGAGACGACCAACGGAGATATGC
>BP00638_Frag1416-1569_insertion1521
TCGTTAAGACCCCAGCGTCTCCCATCGCACTCCCAGTTCCCGTTATTGTTTCCAACTTTA
ATTACTTCTACCACAGAGAAACCGAGGGAGAAGAACAGAGCCAGTATATGCACGTTGGCT
CCTGTCAGCATAGCGGGAGACCGGGGTCTCTGAGCTTGTCATCAAGTGCCGAGGAATTGC
GAAAGGCTCGGTCTAACAGCACCCTGTGGAGACGACCAACGGAGATATGC
>BP00638_Frag1416-1569_insertion1524
TCGTTAAGACCCCAGCGTCTCCCATCGCACTCCCAGTTCCCGTTATTGTTTCCAACTTTA
ATTACTTCTACCACAGAGAAACCGAGGGAGAAGAACAGAGCCAGTATATGCACGTTGGCT
CCTGTCAGCATTTGAGCGGGAGACCGGGGTCTCTGAGCTCATCAAGTGCCGAGGAATTGC
GAAAGGCTCGGTCTAACAGCACCCTGTGGAGACGACCAACGGAGATATGC
>BP00638_Frag1416-1569_insertion1527
TCGTTAAGACCCCAGCGTCTCCCATCGCACTCCCAGTTCCCGTTATTGTTTCCAACTTTA
ATTACTTCTACCACAGAGAAACCGAGGGAGAAGAACAGAGCCAGTATATGCACGTTGGCT
CCTGTCAGCATTTGTCAAGCGGGAGACCGGGGTCTCTGAGCTCAAGTGCCGAGGAATTGC
GAAAGGCTCGGTCTAACAGCACCCTGTGGAGACGACCAACGGAGATATGC
>BP00638_Frag1416-1569_insertion1530
TCGTTAAGACCCCAGCGTCTCCCATCGCACTCCCAGTTCCCGTTATTGTTTCCAACTTTA
ATTACTTCTACCACAGAGAAACCGAGGGAGAAGAACAGAGCCAGTATATGCACGTTGGCT
CCTGTCAGCATTTGTCATCAAGCGGGAGACCGGGGTCTCTGAGCAGTGCCGAGGAATTGC
GAAAGGCTCGGTCTAACAGCACCCTGTGGAGACGACCAACGGAGATATGC
>BP00638_Frag1416-1569_insertion1533
TCGTTAAGACCCCAGCGTCTCCCATCGCACTCCCAGTTCCCGTTATTGTTTCCAACTTTA
ATTACTTCTACCACAGAGAAACCGAGGGAGAAGAACAGAGCCAGTATATGCACGTTGGCT
CCTGTCAGCATTTGTCATCAAGTAGCGGGAGACCGGGGTCTCTGAGCGCCGAGGAATTGC
GAAAGGCTCGGTCTAACAGCACCCTGTGGAGACGACCAACGGAGATATGC
>BP00638_Frag1416-1569_insertion1536
TCGTTAAGACCCCAGCGTCTCCCATCGCACTCCCAGTTCCCGTTATTGTTTCCAACTTTA
ATTACTTCTACCACAGAGAAACCGAGGGAGAAGAACAGAGCCAGTATATGCACGTTGGCT
CCTGTCAGCATTTGTCATCAAGTGCCAGCGGGAGACCGGGGTCTCTGAGCGAGGAATTGC
GAAAGGCTCGGTCTAACAGCACCCTGTGGAGACGACCAACGGAGATATGC
>BP00638_Frag1416-1569_insertion1539
TCGTTAAGACCCCAGCGTCTCCCATCGCACTCCCAGTTCCCGTTATTGTTTCCAACTTTA
ATTACTTCTACCACAGAGAAACCGAGGGAGAAGAACAGAGCCAGTATATGCACGTTGGCT
CCTGTCAGCATTTGTCATCAAGTGCCGAGAGCGGGAGACCGGGGTCTCTGAGCGAATTGC
GAAAGGCTCGGTCTAACAGCACCCTGTGGAGACGACCAACGGAGATATGC
>BP00638_Frag1416-1569_insertion1542
TCGTTAAGACCCCAGCGTCTCCCATCGCACTCCCAGTTCCCGTTATTGTTTCCAACTTTA
ATTACTTCTACCACAGAGAAACCGAGGGAGAAGAACAGAGCCAGTATATGCACGTTGGCT
CCTGTCAGCATTTGTCATCAAGTGCCGAGGAAAGCGGGAGACCGGGGTCTCTGAGCTTGC
GAAAGGCTCGGTCTAACAGCACCCTGTGGAGACGACCAACGGAGATATGC
>BP00638_Frag1416-1569_insertion1545
TCGTTAAGACCCCAGCGTCTCCCATCGCACTCCCAGTTCCCGTTATTGTTTCCAACTTTA
ATTACTTCTACCACAGAGAAACCGAGGGAGAAGAACAGAGCCAGTATATGCACGTTGGCT
CCTGTCAGCATTTGTCATCAAGTGCCGAGGAATTGAGCGGGAGACCGGGGTCTCTGAGCC
GAAAGGCTCGGTCTAACAGCACCCTGTGGAGACGACCAACGGAGATATGC
>BP00638_Frag1416-1569_insertion1548
TCGTTAAGACCCCAGCGTCTCCCATCGCACTCCCAGTTCCCGTTATTGTTTCCAACTTTA
ATTACTTCTACCACAGAGAAACCGAGGGAGAAGAACAGAGCCAGTATATGCACGTTGGCT
CCTGTCAGCATTTGTCATCAAGTGCCGAGGAATTGCGAAGCGGGAGACCGGGGTCTCTGA
GCAAGGCTCGGTCTAACAGCACCCTGTGGAGACGACCAACGGAGATATGC
>BP00638_Frag1416-1569_insertion1551
TCGTTAAGACCCCAGCGTCTCCCATCGCACTCCCAGTTCCCGTTATTGTTTCCAACTTTA
ATTACTTCTACCACAGAGAAACCGAGGGAGAAGAACAGAGCCAGTATATGCACGTTGGCT
CCTGTCAGCATTTGTCATCAAGTGCCGAGGAATTGCGAAAGAGCGGGAGACCGGGGTCTC
TGAGCGCTCGGTCTAACAGCACCCTGTGGAGACGACCAACGGAGATATGC
>BP00638_Frag1416-1569_insertion1554
TCGTTAAGACCCCAGCGTCTCCCATCGCACTCCCAGTTCCCGTTATTGTTTCCAACTTTA
ATTACTTCTACCACAGAGAAACCGAGGGAGAAGAACAGAGCCAGTATATGCACGTTGGCT
CCTGTCAGCATTTGTCATCAAGTGCCGAGGAATTGCGAAAGGCTAGCGGGAGACCGGGGT
CTCTGAGCCGGTCTAACAGCACCCTGTGGAGACGACCAACGGAGATATGC
>BP00638_Frag1416-1569_insertion1557
TCGTTAAGACCCCAGCGTCTCCCATCGCACTCCCAGTTCCCGTTATTGTTTCCAACTTTA
ATTACTTCTACCACAGAGAAACCGAGGGAGAAGAACAGAGCCAGTATATGCACGTTGGCT
CCTGTCAGCATTTGTCATCAAGTGCCGAGGAATTGCGAAAGGCTCGGAGCGGGAGACCGG
GGTCTCTGAGCTCTAACAGCACCCTGTGGAGACGACCAACGGAGATATGC
>BP00638_Frag1416-1569_insertion1560
TCGTTAAGACCCCAGCGTCTCCCATCGCACTCCCAGTTCCCGTTATTGTTTCCAACTTTA
ATTACTTCTACCACAGAGAAACCGAGGGAGAAGAACAGAGCCAGTATATGCACGTTGGCT
CCTGTCAGCATTTGTCATCAAGTGCCGAGGAATTGCGAAAGGCTCGGTCTAGCGGGAGAC
CGGGGTCTCTGAGCAACAGCACCCTGTGGAGACGACCAACGGAGATATGC
>BP00638_Frag1416-1569_insertion1563
TCGTTAAGACCCCAGCGTCTCCCATCGCACTCCCAGTTCCCGTTATTGTTTCCAACTTTA
ATTACTTCTACCACAGAGAAACCGAGGGAGAAGAACAGAGCCAGTATATGCACGTTGGCT
CCTGTCAGCATTTGTCATCAAGTGCCGAGGAATTGCGAAAGGCTCGGTCTAACAGCGGGA
GACCGGGGTCTCTGAGCAGCACCCTGTGGAGACGACCAACGGAGATATGC
>BP00638_Frag1416-1569_insertion1566
TCGTTAAGACCCCAGCGTCTCCCATCGCACTCCCAGTTCCCGTTATTGTTTCCAACTTTA
ATTACTTCTACCACAGAGAAACCGAGGGAGAAGAACAGAGCCAGTATATGCACGTTGGCT
CCTGTCAGCATTTGTCATCAAGTGCCGAGGAATTGCGAAAGGCTCGGTCTAACAGCAGCG
GGAGACCGGGGTCTCTGAGCACCCTGTGGAGACGACCAACGGAGATATGC
>BP00638_Frag1416-1569_insertion1569
TCGTTAAGACCCCAGCGTCTCCCATCGCACTCCCAGTTCCCGTTATTGTTTCCAACTTTA
ATTACTTCTACCACAGAGAAACCGAGGGAGAAGAACAGAGCCAGTATATGCACGTTGGCT
CCTGTCAGCATTTGTCATCAAGTGCCGAGGAATTGCGAAAGGCTCGGTCTAACAGCACCA
GCGGGAGACCGGGGTCTCTGAGCCTGTGGAGACGACCAACGGAGATATGC
>BP00638_Frag1572-1725_insertion1572
GACGGGAAGGGAAGTCGTCTCCCCTGAGCGGGAGACCGGGGTCTCTGAGCTCCAAGAGTG
AGTACATGGTTATCGAGGAGGGAGGTATGAATCATAGCGCTTTCCCCCAGACCCCTTTTA
AAACTGGCAACTCTACTGCCACATGCACCACCAACAATAATCCAAACTCCTGCGTCAACA
TCAAGAAAATATTTACAGACGTGGCAAGGAGACGGCTAAATGGAGTGAGG
>BP00638_Frag1572-1725_insertion1575
GACGGGAAGGGAAGTCGTCTCCCCTGTCCAGCGGGAGACCGGGGTCTCTGAGCAAGAGTG
AGTACATGGTTATCGAGGAGGGAGGTATGAATCATAGCGCTTTCCCCCAGACCCCTTTTA
AAACTGGCAACTCTACTGCCACATGCACCACCAACAATAATCCAAACTCCTGCGTCAACA
TCAAGAAAATATTTACAGACGTGGCAAGGAGACGGCTAAATGGAGTGAGG
>BP00638_Frag1572-1725_insertion1578
GACGGGAAGGGAAGTCGTCTCCCCTGTCCAAGAGCGGGAGACCGGGGTCTCTGAGCAGTG
AGTACATGGTTATCGAGGAGGGAGGTATGAATCATAGCGCTTTCCCCCAGACCCCTTTTA
AAACTGGCAACTCTACTGCCACATGCACCACCAACAATAATCCAAACTCCTGCGTCAACA
TCAAGAAAATATTTACAGACGTGGCAAGGAGACGGCTAAATGGAGTGAGG
>BP00638_Frag1572-1725_insertion1581
GACGGGAAGGGAAGTCGTCTCCCCTGTCCAAGAGTAGCGGGAGACCGGGGTCTCTGAGCG
AGTACATGGTTATCGAGGAGGGAGGTATGAATCATAGCGCTTTCCCCCAGACCCCTTTTA
AAACTGGCAACTCTACTGCCACATGCACCACCAACAATAATCCAAACTCCTGCGTCAACA
TCAAGAAAATATTTACAGACGTGGCAAGGAGACGGCTAAATGGAGTGAGG
>BP00638_Frag1572-1725_insertion1584
GACGGGAAGGGAAGTCGTCTCCCCTGTCCAAGAGTGAGAGCGGGAGACCGGGGTCTCTGA
GCTACATGGTTATCGAGGAGGGAGGTATGAATCATAGCGCTTTCCCCCAGACCCCTTTTA
AAACTGGCAACTCTACTGCCACATGCACCACCAACAATAATCCAAACTCCTGCGTCAACA
TCAAGAAAATATTTACAGACGTGGCAAGGAGACGGCTAAATGGAGTGAGG
>BP00638_Frag1572-1725_insertion1587
GACGGGAAGGGAAGTCGTCTCCCCTGTCCAAGAGTGAGTACAGCGGGAGACCGGGGTCTC
TGAGCATGGTTATCGAGGAGGGAGGTATGAATCATAGCGCTTTCCCCCAGACCCCTTTTA
AAACTGGCAACTCTACTGCCACATGCACCACCAACAATAATCCAAACTCCTGCGTCAACA
TCAAGAAAATATTTACAGACGTGGCAAGGAGACGGCTAAATGGAGTGAGG
>BP00638_Frag1572-1725_insertion1590
GACGGGAAGGGAAGTCGTCTCCCCTGTCCAAGAGTGAGTACATGAGCGGGAGACCGGGGT
CTCTGAGCGTTATCGAGGAGGGAGGTATGAATCATAGCGCTTTCCCCCAGACCCCTTTTA
AAACTGGCAACTCTACTGCCACATGCACCACCAACAATAATCCAAACTCCTGCGTCAACA
TCAAGAAAATATTTACAGACGTGGCAAGGAGACGGCTAAATGGAGTGAGG
>BP00638_Frag1572-1725_insertion1593
GACGGGAAGGGAAGTCGTCTCCCCTGTCCAAGAGTGAGTACATGGTTAGCGGGAGACCGG
GGTCTCTGAGCATCGAGGAGGGAGGTATGAATCATAGCGCTTTCCCCCAGACCCCTTTTA
AAACTGGCAACTCTACTGCCACATGCACCACCAACAATAATCCAAACTCCTGCGTCAACA
TCAAGAAAATATTTACAGACGTGGCAAGGAGACGGCTAAATGGAGTGAGG
>BP00638_Frag1572-1725_insertion1596
GACGGGAAGGGAAGTCGTCTCCCCTGTCCAAGAGTGAGTACATGGTTATCAGCGGGAGAC
CGGGGTCTCTGAGCGAGGAGGGAGGTATGAATCATAGCGCTTTCCCCCAGACCCCTTTTA
AAACTGGCAACTCTACTGCCACATGCACCACCAACAATAATCCAAACTCCTGCGTCAACA
TCAAGAAAATATTTACAGACGTGGCAAGGAGACGGCTAAATGGAGTGAGG
>BP00638_Frag1572-1725_insertion1599
GACGGGAAGGGAAGTCGTCTCCCCTGTCCAAGAGTGAGTACATGGTTATCGAGAGCGGGA
GACCGGGGTCTCTGAGCGAGGGAGGTATGAATCATAGCGCTTTCCCCCAGACCCCTTTTA
AAACTGGCAACTCTACTGCCACATGCACCACCAACAATAATCCAAACTCCTGCGTCAACA
TCAAGAAAATATTTACAGACGTGGCAAGGAGACGGCTAAATGGAGTGAGG
>BP00638_Frag1572-1725_insertion1602
GACGGGAAGGGAAGTCGTCTCCCCTGTCCAAGAGTGAGTACATGGTTATCGAGGAGAGCG
GGAGACCGGGGTCTCTGAGCGGAGGTATGAATCATAGCGCTTTCCCCCAGACCCCTTTTA
AAACTGGCAACTCTACTGCCACATGCACCACCAACAATAATCCAAACTCCTGCGTCAACA
TCAAGAAAATATTTACAGACGTGGCAAGGAGACGGCTAAATGGAGTGAGG
>BP00638_Frag1572-1725_insertion1605
GACGGGAAGGGAAGTCGTCTCCCCTGTCCAAGAGTGAGTACATGGTTATCGAGGAGGGAA
GCGGGAGACCGGGGTCTCTGAGCGGTATGAATCATAGCGCTTTCCCCCAGACCCCTTTTA
AAACTGGCAACTCTACTGCCACATGCACCACCAACAATAATCCAAACTCCTGCGTCAACA
TCAAGAAAATATTTACAGACGTGGCAAGGAGACGGCTAAATGGAGTGAGG
>BP00638_Frag1572-1725_insertion1608
GACGGGAAGGGAAGTCGTCTCCCCTGTCCAAGAGTGAGTACATGGTTATCGAGGAGGGAG
GTAGCGGGAGACCGGGGTCTCTGAGCATGAATCATAGCGCTTTCCCCCAGACCCCTTTTA
AAACTGGCAACTCTACTGCCACATGCACCACCAACAATAATCCAAACTCCTGCGTCAACA
TCAAGAAAATATTTACAGACGTGGCAAGGAGACGGCTAAATGGAGTGAGG
>BP00638_Frag1572-1725_insertion1611
GACGGGAAGGGAAGTCGTCTCCCCTGTCCAAGAGTGAGTACATGGTTATCGAGGAGGGAG
GTATGAGCGGGAGACCGGGGTCTCTGAGCAATCATAGCGCTTTCCCCCAGACCCCTTTTA
AAACTGGCAACTCTACTGCCACATGCACCACCAACAATAATCCAAACTCCTGCGTCAACA
TCAAGAAAATATTTACAGACGTGGCAAGGAGACGGCTAAATGGAGTGAGG
>BP00638_Frag1572-1725_insertion1614
GACGGGAAGGGAAGTCGTCTCCCCTGTCCAAGAGTGAGTACATGGTTATCGAGGAGGGAG
GTATGAATAGCGGGAGACCGGGGTCTCTGAGCCATAGCGCTTTCCCCCAGACCCCTTTTA
AAACTGGCAACTCTACTGCCACATGCACCACCAACAATAATCCAAACTCCTGCGTCAACA
TCAAGAAAATATTTACAGACGTGGCAAGGAGACGGCTAAATGGAGTGAGG
>BP00638_Frag1572-1725_insertion1617
GACGGGAAGGGAAGTCGTCTCCCCTGTCCAAGAGTGAGTACATGGTTATCGAGGAGGGAG
GTATGAATCATAGCGGGAGACCGGGGTCTCTGAGCAGCGCTTTCCCCCAGACCCCTTTTA
AAACTGGCAACTCTACTGCCACATGCACCACCAACAATAATCCAAACTCCTGCGTCAACA
TCAAGAAAATATTTACAGACGTGGCAAGGAGACGGCTAAATGGAGTGAGG
>BP00638_Frag1572-1725_insertion1620
GACGGGAAGGGAAGTCGTCTCCCCTGTCCAAGAGTGAGTACATGGTTATCGAGGAGGGAG
GTATGAATCATAGCAGCGGGAGACCGGGGTCTCTGAGCGCTTTCCCCCAGACCCCTTTTA
AAACTGGCAACTCTACTGCCACATGCACCACCAACAATAATCCAAACTCCTGCGTCAACA
TCAAGAAAATATTTACAGACGTGGCAAGGAGACGGCTAAATGGAGTGAGG
>BP00638_Frag1572-1725_insertion1623
GACGGGAAGGGAAGTCGTCTCCCCTGTCCAAGAGTGAGTACATGGTTATCGAGGAGGGAG
GTATGAATCATAGCGCTAGCGGGAGACCGGGGTCTCTGAGCTTCCCCCAGACCCCTTTTA
AAACTGGCAACTCTACTGCCACATGCACCACCAACAATAATCCAAACTCCTGCGTCAACA
TCAAGAAAATATTTACAGACGTGGCAAGGAGACGGCTAAATGGAGTGAGG
>BP00638_Frag1572-1725_insertion1626
GACGGGAAGGGAAGTCGTCTCCCCTGTCCAAGAGTGAGTACATGGTTATCGAGGAGGGAG
GTATGAATCATAGCGCTTTCAGCGGGAGACCGGGGTCTCTGAGCCCCCAGACCCCTTTTA
AAACTGGCAACTCTACTGCCACATGCACCACCAACAATAATCCAAACTCCTGCGTCAACA
TCAAGAAAATATTTACAGACGTGGCAAGGAGACGGCTAAATGGAGTGAGG
>BP00638_Frag1572-1725_insertion1629
GACGGGAAGGGAAGTCGTCTCCCCTGTCCAAGAGTGAGTACATGGTTATCGAGGAGGGAG
GTATGAATCATAGCGCTTTCCCCAGCGGGAGACCGGGGTCTCTGAGCCAGACCCCTTTTA
AAACTGGCAACTCTACTGCCACATGCACCACCAACAATAATCCAAACTCCTGCGTCAACA
TCAAGAAAATATTTACAGACGTGGCAAGGAGACGGCTAAATGGAGTGAGG
>BP00638_Frag1572-1725_insertion1632
GACGGGAAGGGAAGTCGTCTCCCCTGTCCAAGAGTGAGTACATGGTTATCGAGGAGGGAG
GTATGAATCATAGCGCTTTCCCCCAGAGCGGGAGACCGGGGTCTCTGAGCACCCCTTTTA
AAACTGGCAACTCTACTGCCACATGCACCACCAACAATAATCCAAACTCCTGCGTCAACA
TCAAGAAAATATTTACAGACGTGGCAAGGAGACGGCTAAATGGAGTGAGG
>BP00638_Frag1572-1725_insertion1635
GACGGGAAGGGAAGTCGTCTCCCCTGTCCAAGAGTGAGTACATGGTTATCGAGGAGGGAG
GTATGAATCATAGCGCTTTCCCCCAGACCAGCGGGAGACCGGGGTCTCTGAGCCCTTTTA
AAACTGGCAACTCTACTGCCACATGCACCACCAACAATAATCCAAACTCCTGCGTCAACA
TCAAGAAAATATTTACAGACGTGGCAAGGAGACGGCTAAATGGAGTGAGG
>BP00638_Frag1572-1725_insertion1638
GACGGGAAGGGAAGTCGTCTCCCCTGTCCAAGAGTGAGTACATGGTTATCGAGGAGGGAG
GTATGAATCATAGCGCTTTCCCCCAGACCCCTAGCGGGAGACCGGGGTCTCTGAGCTTTA
AAACTGGCAACTCTACTGCCACATGCACCACCAACAATAATCCAAACTCCTGCGTCAACA
TCAAGAAAATATTTACAGACGTGGCAAGGAGACGGCTAAATGGAGTGAGG
>BP00638_Frag1572-1725_insertion1641
GACGGGAAGGGAAGTCGTCTCCCCTGTCCAAGAGTGAGTACATGGTTATCGAGGAGGGAG
GTATGAATCATAGCGCTTTCCCCCAGACCCCTTTTAGCGGGAGACCGGGGTCTCTGAGCA
AAACTGGCAACTCTACTGCCACATGCACCACCAACAATAATCCAAACTCCTGCGTCAACA
TCAAGAAAATATTTACAGACGTGGCAAGGAGACGGCTAAATGGAGTGAGG
>BP00638_Frag1572-1725_insertion1644
GACGGGAAGGGAAGTCGTCTCCCCTGTCCAAGAGTGAGTACATGGTTATCGAGGAGGGAG
GTATGAATCATAGCGCTTTCCCCCAGACCCCTTTTAAAAGCGGGAGACCGGGGTCTCTGA
GCACTGGCAACTCTACTGCCACATGCACCACCAACAATAATCCAAACTCCTGCGTCAACA
TCAAGAAAATATTTACAGACGTGGCAAGGAGACGGCTAAATGGAGTGAGG
>BP00638_Frag1572-1725_insertion1647
GACGGGAAGGGAAGTCGTCTCCCCTGTCCAAGAGTGAGTACATGGTTATCGAGGAGGGAG
GTATGAATCATAGCGCTTTCCCCCAGACCCCTTTTAAAACTAGCGGGAGACCGGGGTCTC
TGAGCGGCAACTCTACTGCCACATGCACCACCAACAATAATCCAAACTCCTGCGTCAACA
TCAAGAAAATATTTACAGACGTGGCAAGGAGACGGCTAAATGGAGTGAGG
>BP00638_Frag1572-1725_insertion1650
GACGGGAAGGGAAGTCGTCTCCCCTGTCCAAGAGTGAGTACATGGTTATCGAGGAGGGAG
GTATGAATCATAGCGCTTTCCCCCAGACCCCTTTTAAAACTGGCAGCGGGAGACCGGGGT
CTCTGAGCAACTCTACTGCCACATGCACCACCAACAATAATCCAAACTCCTGCGTCAACA
TCAAGAAAATATTTACAGACGTGGCAAGGAGACGGCTAAATGGAGTGAGG
>BP00638_Frag1572-1725_insertion1653
GACGGGAAGGGAAGTCGTCTCCCCTGTCCAAGAGTGAGTACATGGTTATCGAGGAGGGAG
GTATGAATCATAGCGCTTTCCCCCAGACCCCTTTTAAAACTGGCAACAGCGGGAGACCGG
GGTCTCTGAGCTCTACTGCCACATGCACCACCAACAATAATCCAAACTCCTGCGTCAACA
TCAAGAAAATATTTACAGACGTGGCAAGGAGACGGCTAAATGGAGTGAGG
>BP00638_Frag1572-1725_insertion1656
GACGGGAAGGGAAGTCGTCTCCCCTGTCCAAGAGTGAGTACATGGTTATCGAGGAGGGAG
GTATGAATCATAGCGCTTTCCCCCAGACCCCTTTTAAAACTGGCAACTCTAGCGGGAGAC
CGGGGTCTCTGAGCACTGCCACATGCACCACCAACAATAATCCAAACTCCTGCGTCAACA
TCAAGAAAATATTTACAGACGTGGCAAGGAGACGGCTAAATGGAGTGAGG
>BP00638_Frag1572-1725_insertion1659
GACGGGAAGGGAAGTCGTCTCCCCTGTCCAAGAGTGAGTACATGGTTATCGAGGAGGGAG
GTATGAATCATAGCGCTTTCCCCCAGACCCCTTTTAAAACTGGCAACTCTACTAGCGGGA
GACCGGGGTCTCTGAGCGCCACATGCACCACCAACAATAATCCAAACTCCTGCGTCAACA
TCAAGAAAATATTTACAGACGTGGCAAGGAGACGGCTAAATGGAGTGAGG
>BP00638_Frag1572-1725_insertion1662
GACGGGAAGGGAAGTCGTCTCCCCTGTCCAAGAGTGAGTACATGGTTATCGAGGAGGGAG
GTATGAATCATAGCGCTTTCCCCCAGACCCCTTTTAAAACTGGCAACTCTACTGCCAGCG
GGAGACCGGGGTCTCTGAGCACATGCACCACCAACAATAATCCAAACTCCTGCGTCAACA
TCAAGAAAATATTTACAGACGTGGCAAGGAGACGGCTAAATGGAGTGAGG
>BP00638_Frag1572-1725_insertion1665
GACGGGAAGGGAAGTCGTCTCCCCTGTCCAAGAGTGAGTACATGGTTATCGAGGAGGGAG
GTATGAATCATAGCGCTTTCCCCCAGACCCCTTTTAAAACTGGCAACTCTACTGCCACAA
GCGGGAGACCGGGGTCTCTGAGCTGCACCACCAACAATAATCCAAACTCCTGCGTCAACA
TCAAGAAAATATTTACAGACGTGGCAAGGAGACGGCTAAATGGAGTGAGG
>BP00638_Frag1572-1725_insertion1668
GACGGGAAGGGAAGTCGTCTCCCCTGTCCAAGAGTGAGTACATGGTTATCGAGGAGGGAG
GTATGAATCATAGCGCTTTCCCCCAGACCCCTTTTAAAACTGGCAACTCTACTGCCACAT
GCAGCGGGAGACCGGGGTCTCTGAGCACCACCAACAATAATCCAAACTCCTGCGTCAACA
TCAAGAAAATATTTACAGACGTGGCAAGGAGACGGCTAAATGGAGTGAGG
>BP00638_Frag1572-1725_insertion1671
GACGGGAAGGGAAGTCGTCTCCCCTGTCCAAGAGTGAGTACATGGTTATCGAGGAGGGAG
GTATGAATCATAGCGCTTTCCCCCAGACCCCTTTTAAAACTGGCAACTCTACTGCCACAT
GCACCAGCGGGAGACCGGGGTCTCTGAGCACCAACAATAATCCAAACTCCTGCGTCAACA
TCAAGAAAATATTTACAGACGTGGCAAGGAGACGGCTAAATGGAGTGAGG
>BP00638_Frag1572-1725_insertion1674
GACGGGAAGGGAAGTCGTCTCCCCTGTCCAAGAGTGAGTACATGGTTATCGAGGAGGGAG
GTATGAATCATAGCGCTTTCCCCCAGACCCCTTTTAAAACTGGCAACTCTACTGCCACAT
GCACCACCAGCGGGAGACCGGGGTCTCTGAGCAACAATAATCCAAACTCCTGCGTCAACA
TCAAGAAAATATTTACAGACGTGGCAAGGAGACGGCTAAATGGAGTGAGG
>BP00638_Frag1572-1725_insertion1677
GACGGGAAGGGAAGTCGTCTCCCCTGTCCAAGAGTGAGTACATGGTTATCGAGGAGGGAG
GTATGAATCATAGCGCTTTCCCCCAGACCCCTTTTAAAACTGGCAACTCTACTGCCACAT
GCACCACCAACAGCGGGAGACCGGGGTCTCTGAGCAATAATCCAAACTCCTGCGTCAACA
TCAAGAAAATATTTACAGACGTGGCAAGGAGACGGCTAAATGGAGTGAGG
>BP00638_Frag1572-1725_insertion1680
GACGGGAAGGGAAGTCGTCTCCCCTGTCCAAGAGTGAGTACATGGTTATCGAGGAGGGAG
GTATGAATCATAGCGCTTTCCCCCAGACCCCTTTTAAAACTGGCAACTCTACTGCCACAT
GCACCACCAACAATAGCGGGAGACCGGGGTCTCTGAGCAATCCAAACTCCTGCGTCAACA
TCAAGAAAATATTTACAGACGTGGCAAGGAGACGGCTAAATGGAGTGAGG
>BP00638_Frag1572-1725_insertion1683
GACGGGAAGGGAAGTCGTCTCCCCTGTCCAAGAGTGAGTACATGGTTATCGAGGAGGGAG
GTATGAATCATAGCGCTTTCCCCCAGACCCCTTTTAAAACTGGCAACTCTACTGCCACAT
GCACCACCAACAATAATAGCGGGAGACCGGGGTCTCTGAGCCCAAACTCCTGCGTCAACA
TCAAGAAAATATTTACAGACGTGGCAAGGAGACGGCTAAATGGAGTGAGG
>BP00638_Frag1572-1725_insertion1686
GACGGGAAGGGAAGTCGTCTCCCCTGTCCAAGAGTGAGTACATGGTTATCGAGGAGGGAG
GTATGAATCATAGCGCTTTCCCCCAGACCCCTTTTAAAACTGGCAACTCTACTGCCACAT
GCACCACCAACAATAATCCAAGCGGGAGACCGGGGTCTCTGAGCAACTCCTGCGTCAACA
TCAAGAAAATATTTACAGACGTGGCAAGGAGACGGCTAAATGGAGTGAGG
>BP00638_Frag1572-1725_insertion1689
GACGGGAAGGGAAGTCGTCTCCCCTGTCCAAGAGTGAGTACATGGTTATCGAGGAGGGAG
GTATGAATCATAGCGCTTTCCCCCAGACCCCTTTTAAAACTGGCAACTCTACTGCCACAT
GCACCACCAACAATAATCCAAACAGCGGGAGACCGGGGTCTCTGAGCTCCTGCGTCAACA
TCAAGAAAATATTTACAGACGTGGCAAGGAGACGGCTAAATGGAGTGAGG
>BP00638_Frag1572-1725_insertion1692
GACGGGAAGGGAAGTCGTCTCCCCTGTCCAAGAGTGAGTACATGGTTATCGAGGAGGGAG
GTATGAATCATAGCGCTTTCCCCCAGACCCCTTTTAAAACTGGCAACTCTACTGCCACAT
GCACCACCAACAATAATCCAAACTCCAGCGGGAGACCGGGGTCTCTGAGCTGCGTCAACA
TCAAGAAAATATTTACAGACGTGGCAAGGAGACGGCTAAATGGAGTGAGG
>BP00638_Frag1572-1725_insertion1695
GACGGGAAGGGAAGTCGTCTCCCCTGTCCAAGAGTGAGTACATGGTTATCGAGGAGGGAG
GTATGAATCATAGCGCTTTCCCCCAGACCCCTTTTAAAACTGGCAACTCTACTGCCACAT
GCACCACCAACAATAATCCAAACTCCTGCAGCGGGAGACCGGGGTCTCTGAGCGTCAACA
TCAAGAAAATATTTACAGACGTGGCAAGGAGACGGCTAAATGGAGTGAGG
>BP00638_Frag1572-1725_insertion1698
GACGGGAAGGGAAGTCGTCTCCCCTGTCCAAGAGTGAGTACATGGTTATCGAGGAGGGAG
GTATGAATCATAGCGCTTTCCCCCAGACCCCTTTTAAAACTGGCAACTCTACTGCCACAT
GCACCACCAACAATAATCCAAACTCCTGCGTCAGCGGGAGACCGGGGTCTCTGAGCAACA
TCAAGAAAATATTTACAGACGTGGCAAGGAGACGGCTAAATGGAGTGAGG
>BP00638_Frag1572-1725_insertion1701
GACGGGAAGGGAAGTCGTCTCCCCTGTCCAAGAGTGAGTACATGGTTATCGAGGAGGGAG
GTATGAATCATAGCGCTTTCCCCCAGACCCCTTTTAAAACTGGCAACTCTACTGCCACAT
GCACCACCAACAATAATCCAAACTCCTGCGTCAACAGCGGGAGACCGGGGTCTCTGAGCA
TCAAGAAAATATTTACAGACGTGGCAAGGAGACGGCTAAATGGAGTGAGG
>BP00638_Frag1572-1725_insertion1704
GACGGGAAGGGAAGTCGTCTCCCCTGTCCAAGAGTGAGTACATGGTTATCGAGGAGGGAG
GTATGAATCATAGCGCTTTCCCCCAGACCCCTTTTAAAACTGGCAACTCTACTGCCACAT
GCACCACCAACAATAATCCAAACTCCTGCGTCAACATCAGCGGGAGACCGGGGTCTCTGA
GCAAGAAAATATTTACAGACGTGGCAAGGAGACGGCTAAATGGAGTGAGG
>BP00638_Frag1572-1725_insertion1707
GACGGGAAGGGAAGTCGTCTCCCCTGTCCAAGAGTGAGTACATGGTTATCGAGGAGGGAG
GTATGAATCATAGCGCTTTCCCCCAGACCCCTTTTAAAACTGGCAACTCTACTGCCACAT
GCACCACCAACAATAATCCAAACTCCTGCGTCAACATCAAGAGCGGGAGACCGGGGTCTC
TGAGCAAAATATTTACAGACGTGGCAAGGAGACGGCTAAATGGAGTGAGG
>BP00638_Frag1572-1725_insertion1710
GACGGGAAGGGAAGTCGTCTCCCCTGTCCAAGAGTGAGTACATGGTTATCGAGGAGGGAG
GTATGAATCATAGCGCTTTCCCCCAGACCCCTTTTAAAACTGGCAACTCTACTGCCACAT
GCACCACCAACAATAATCCAAACTCCTGCGTCAACATCAAGAAAAGCGGGAGACCGGGGT
CTCTGAGCATATTTACAGACGTGGCAAGGAGACGGCTAAATGGAGTGAGG
>BP00638_Frag1572-1725_insertion1713
GACGGGAAGGGAAGTCGTCTCCCCTGTCCAAGAGTGAGTACATGGTTATCGAGGAGGGAG
GTATGAATCATAGCGCTTTCCCCCAGACCCCTTTTAAAACTGGCAACTCTACTGCCACAT
GCACCACCAACAATAATCCAAACTCCTGCGTCAACATCAAGAAAATAAGCGGGAGACCGG
GGTCTCTGAGCTTTACAGACGTGGCAAGGAGACGGCTAAATGGAGTGAGG
>BP00638_Frag1572-1725_insertion1716
GACGGGAAGGGAAGTCGTCTCCCCTGTCCAAGAGTGAGTACATGGTTATCGAGGAGGGAG
GTATGAATCATAGCGCTTTCCCCCAGACCCCTTTTAAAACTGGCAACTCTACTGCCACAT
GCACCACCAACAATAATCCAAACTCCTGCGTCAACATCAAGAAAATATTTAGCGGGAGAC
CGGGGTCTCTGAGCACAGACGTGGCAAGGAGACGGCTAAATGGAGTGAGG
>BP00638_Frag1572-1725_insertion1719
GACGGGAAGGGAAGTCGTCTCCCCTGTCCAAGAGTGAGTACATGGTTATCGAGGAGGGAG
GTATGAATCATAGCGCTTTCCCCCAGACCCCTTTTAAAACTGGCAACTCTACTGCCACAT
GCACCACCAACAATAATCCAAACTCCTGCGTCAACATCAAGAAAATATTTACAAGCGGGA
GACCGGGGTCTCTGAGCGACGTGGCAAGGAGACGGCTAAATGGAGTGAGG
>BP00638_Frag1572-1725_insertion1722
GACGGGAAGGGAAGTCGTCTCCCCTGTCCAAGAGTGAGTACATGGTTATCGAGGAGGGAG
GTATGAATCATAGCGCTTTCCCCCAGACCCCTTTTAAAACTGGCAACTCTACTGCCACAT
GCACCACCAACAATAATCCAAACTCCTGCGTCAACATCAAGAAAATATTTACAGACAGCG
GGAGACCGGGGTCTCTGAGCGTGGCAAGGAGACGGCTAAATGGAGTGAGG
>BP00638_Frag1572-1725_insertion1725
GACGGGAAGGGAAGTCGTCTCCCCTGTCCAAGAGTGAGTACATGGTTATCGAGGAGGGAG
GTATGAATCATAGCGCTTTCCCCCAGACCCCTTTTAAAACTGGCAACTCTACTGCCACAT
GCACCACCAACAATAATCCAAACTCCTGCGTCAACATCAAGAAAATATTTACAGACGTGA
GCGGGAGACCGGGGTCTCTGAGCGCAAGGAGACGGCTAAATGGAGTGAGG
