# Supplementary material for: Probing ion channel functional architecture and domain recombination compatibility by massively parallel domain insertion profiling
Source: Nat Commun. 2021 Dec 8;12:7114. doi: 10.1038/s41467-021-27342-0 (PMC8654947; doi:10.1038/s41467-021-27342-0)
Supplement: Supplementary file 9 — Supplementary Data 7 [file 41467_2021_27342_MOESM9_ESM.zip › Kv13_Gene_Primers.fasta]

>BP00638_geneP_Frag3-159_R 56.1C
ATACGTCTCCCATGGTGGCcggatctg
>BP00638_geneP_Frag3-159_F 58.9C
ATACGTCTCGACCGTCGTGCCTGGC
>BP00638_geneP_Frag162-318_R 57.5C
ATACGTCTCCGGTCATGTCTGGAGGAAG
>BP00638_geneP_Frag162-318_F 58.8C
ATACGTCTCCGTCATAAACATTAGCGGGC
>BP00638_geneP_Frag321-477_R 57.2C
ATACGTCTCTGACGACTCTTTCCCCACAG
>BP00638_geneP_Frag321-477_F 60.8C
ATACGTCTCCCTCTATTACTATCAGAGCGGCG
>BP00638_geneP_Frag480-633_R 58.7C
ATACGTCTCAGAGGATGGCGTCGAAACTG
>BP00638_geneP_Frag480-633_F 58.8C
ATACGTCTCCCCACGAAGGGATTTCCAGC
>BP00638_geneP_Frag636-789_R 57.0C
ATACGTCTCGTGGGAGGGGGCG
>BP00638_geneP_Frag636-789_F 60.0C
ATACGTCTCGGATTACCCAGCCTCAACTAGC
>BP00638_geneP_Frag792-945_R 60.7C
ATACGTCTCAATCCTTCTCATCGCGAAATTCTGG
>BP00638_geneP_Frag792-945_F 58.2C
ATACGTCTCCGCATGTCCCTCCAAGGC
>BP00638_geneP_Frag948-1101_R 59.2C
ATACGTCTCATGCGAAAAACCTTACCAACAATTC
>BP00638_geneP_Frag948-1101_F 59.4C
ATACGTCTCGCTTGTGAGGGTTTTTAGGATC
>BP00638_geneP_Frag1104-1257_R 57.0C
ATACGTCTCCAAGCCGGATGACCCGG
>BP00638_geneP_Frag1104-1257_F 57.1C
ATACGTCTCTGAGGCCGATGATCCTAC
>BP00638_geneP_Frag1260-1413_R 59.8C
ATACGTCTCCCTCAGCGAAATACACAGCAC
>BP00638_geneP_Frag1260-1413_F 57.9C
ATACGTCTCCATCGCACTCCCAGTTCC
>BP00638_geneP_Frag1416-1569_R 58.5C
ATACGTCTCCGATGGTCAATACTCCAGCG
>BP00638_geneP_Frag1416-1569_F 58.1C
ATACGTCTCCCTGTCCAAGAGTGAGTACATG
>BP00638_geneP_Frag1572-1725_R 57.4C
ATACGTCTCACAGGGTGCTGTTAGACCG
>BP00638_geneP_Frag1572-1725_F 62.5C
ATACGTCTCGGCAACTAATTTTAGTCTACTGAAACAAGC
