# Supplementary material for: Probing ion channel functional architecture and domain recombination compatibility by massively parallel domain insertion profiling
Source: Nat Commun. 2021 Dec 8;12:7114. doi: 10.1038/s41467-021-27342-0 (PMC8654947; doi:10.1038/s41467-021-27342-0)
Supplement: Supplementary file 9 — Supplementary Data 7 [file 41467_2021_27342_MOESM9_ESM.zip › P2X3_Barcode_Primers.fasta]

>BP00651_barP_DIFrag1-51_F 57.0C
TTAACCGTCCTCTCCATCGTC
>BP00651_barP_DIFrag1-51_R 57.7C
AGTTGGGCGTTAATGCACG
>BP00651_barP_DIFrag52-102_F 58.9C
GATGAGAGAAAATCCGTCGTCTC
>BP00651_barP_DIFrag52-102_R 57.4C
TAGAACTCCCCAGACTGCG
>BP00651_barP_DIFrag103-153_F 56.0C
ACAATAACTATGGGTGCCGTC
>BP00651_barP_DIFrag103-153_R 56.4C
TAGAGTTACCCGATGGACGTCTC
>BP00651_barP_DIFrag154-204_F 57.3C
TGGTTGTATAGCTGAGCCGTC
>BP00651_barP_DIFrag154-204_R 59.5C
GGCTAAAGAGAGTTGCGCG
>BP00651_barP_DIFrag205-255_F 57.9C
GCACTTTAATCCCTAAGCGTCTCC
>BP00651_barP_DIFrag205-255_R 58.6C
AGTTTGTCAGTAGAGGTCGTCTC
>BP00651_barP_DIFrag256-305_F 56.5C
AACCACCCATTCGTACTTCG
>BP00651_barP_DIFrag256-305_R 56.3C
AGAGGTTGTCCCCTTCAACC
>BP00651_barP_DIFrag306-355_F 55.5C
GTCGATGGCTCCCCTTATC
>BP00651_barP_DIFrag306-355_R 59.1C
TCAACTCGACAGTCTCTCGC
>BP00651_barP_DIFrag356-405_F 56.6C
GCCTTTATGTTCCATGGTCGTC
>BP00651_barP_DIFrag356-405_R 56.5C
AACGATTCGTCTAGCCCAG
