# Supplementary material for: Probing ion channel functional architecture and domain recombination compatibility by massively parallel domain insertion profiling
Source: Nat Commun. 2021 Dec 8;12:7114. doi: 10.1038/s41467-021-27342-0 (PMC8654947; doi:10.1038/s41467-021-27342-0)
Supplement: Supplementary file 9 — Supplementary Data 7 [file 41467_2021_27342_MOESM9_ESM.zip › P2X3_Cassettes.fasta]

>BP00651_DIFrag1-51_insertion1
TTAACCGTCCTCTCCATCGTCTCCCATGAGCGGGAGACCGGGGTCTCTGAGCAATTGCAT
AAGTGATTTTTTTACCTACGAAACCACGAAGAGTGTAGTAGTCAAAAGTTGGACGATAGG
AATCATAAACCGCGTCGTACAATTGCTGATTATCTCATACTTTGTAGGCTGGGTTTTTCT
GCATGAAAAAGCATACCAAGTTAGGGGGAGACGTGCATTAACGCCCAACT
>BP00651_DIFrag1-51_insertion2
TTAACCGTCCTCTCCATCGTCTCCCATGAATAGCGGGAGACCGGGGTCTCTGAGCTGCAT
AAGTGATTTTTTTACCTACGAAACCACGAAGAGTGTAGTAGTCAAAAGTTGGACGATAGG
AATCATAAACCGCGTCGTACAATTGCTGATTATCTCATACTTTGTAGGCTGGGTTTTTCT
GCATGAAAAAGCATACCAAGTTAGGGGGAGACGTGCATTAACGCCCAACT
>BP00651_DIFrag1-51_insertion3
TTAACCGTCCTCTCCATCGTCTCCCATGAATTGCAGCGGGAGACCGGGGTCTCTGAGCAT
AAGTGATTTTTTTACCTACGAAACCACGAAGAGTGTAGTAGTCAAAAGTTGGACGATAGG
AATCATAAACCGCGTCGTACAATTGCTGATTATCTCATACTTTGTAGGCTGGGTTTTTCT
GCATGAAAAAGCATACCAAGTTAGGGGGAGACGTGCATTAACGCCCAACT
>BP00651_DIFrag1-51_insertion4
TTAACCGTCCTCTCCATCGTCTCCCATGAATTGCATAAGCGGGAGACCGGGGTCTCTGAG
CAGTGATTTTTTTACCTACGAAACCACGAAGAGTGTAGTAGTCAAAAGTTGGACGATAGG
AATCATAAACCGCGTCGTACAATTGCTGATTATCTCATACTTTGTAGGCTGGGTTTTTCT
GCATGAAAAAGCATACCAAGTTAGGGGGAGACGTGCATTAACGCCCAACT
>BP00651_DIFrag1-51_insertion5
TTAACCGTCCTCTCCATCGTCTCCCATGAATTGCATAAGTAGCGGGAGACCGGGGTCTCT
GAGCGATTTTTTTACCTACGAAACCACGAAGAGTGTAGTAGTCAAAAGTTGGACGATAGG
AATCATAAACCGCGTCGTACAATTGCTGATTATCTCATACTTTGTAGGCTGGGTTTTTCT
GCATGAAAAAGCATACCAAGTTAGGGGGAGACGTGCATTAACGCCCAACT
>BP00651_DIFrag1-51_insertion6
TTAACCGTCCTCTCCATCGTCTCCCATGAATTGCATAAGTGATAGCGGGAGACCGGGGTC
TCTGAGCTTTTTTACCTACGAAACCACGAAGAGTGTAGTAGTCAAAAGTTGGACGATAGG
AATCATAAACCGCGTCGTACAATTGCTGATTATCTCATACTTTGTAGGCTGGGTTTTTCT
GCATGAAAAAGCATACCAAGTTAGGGGGAGACGTGCATTAACGCCCAACT
>BP00651_DIFrag1-51_insertion7
TTAACCGTCCTCTCCATCGTCTCCCATGAATTGCATAAGTGATTTTAGCGGGAGACCGGG
GTCTCTGAGCTTTACCTACGAAACCACGAAGAGTGTAGTAGTCAAAAGTTGGACGATAGG
AATCATAAACCGCGTCGTACAATTGCTGATTATCTCATACTTTGTAGGCTGGGTTTTTCT
GCATGAAAAAGCATACCAAGTTAGGGGGAGACGTGCATTAACGCCCAACT
>BP00651_DIFrag1-51_insertion8
TTAACCGTCCTCTCCATCGTCTCCCATGAATTGCATAAGTGATTTTTTTAGCGGGAGACC
GGGGTCTCTGAGCACCTACGAAACCACGAAGAGTGTAGTAGTCAAAAGTTGGACGATAGG
AATCATAAACCGCGTCGTACAATTGCTGATTATCTCATACTTTGTAGGCTGGGTTTTTCT
GCATGAAAAAGCATACCAAGTTAGGGGGAGACGTGCATTAACGCCCAACT
>BP00651_DIFrag1-51_insertion9
TTAACCGTCCTCTCCATCGTCTCCCATGAATTGCATAAGTGATTTTTTTACCAGCGGGAG
ACCGGGGTCTCTGAGCTACGAAACCACGAAGAGTGTAGTAGTCAAAAGTTGGACGATAGG
AATCATAAACCGCGTCGTACAATTGCTGATTATCTCATACTTTGTAGGCTGGGTTTTTCT
GCATGAAAAAGCATACCAAGTTAGGGGGAGACGTGCATTAACGCCCAACT
>BP00651_DIFrag1-51_insertion10
TTAACCGTCCTCTCCATCGTCTCCCATGAATTGCATAAGTGATTTTTTTACCTACAGCGG
GAGACCGGGGTCTCTGAGCGAAACCACGAAGAGTGTAGTAGTCAAAAGTTGGACGATAGG
AATCATAAACCGCGTCGTACAATTGCTGATTATCTCATACTTTGTAGGCTGGGTTTTTCT
GCATGAAAAAGCATACCAAGTTAGGGGGAGACGTGCATTAACGCCCAACT
>BP00651_DIFrag1-51_insertion11
TTAACCGTCCTCTCCATCGTCTCCCATGAATTGCATAAGTGATTTTTTTACCTACGAAAG
CGGGAGACCGGGGTCTCTGAGCACCACGAAGAGTGTAGTAGTCAAAAGTTGGACGATAGG
AATCATAAACCGCGTCGTACAATTGCTGATTATCTCATACTTTGTAGGCTGGGTTTTTCT
GCATGAAAAAGCATACCAAGTTAGGGGGAGACGTGCATTAACGCCCAACT
>BP00651_DIFrag1-51_insertion12
TTAACCGTCCTCTCCATCGTCTCCCATGAATTGCATAAGTGATTTTTTTACCTACGAAAC
CAGCGGGAGACCGGGGTCTCTGAGCACGAAGAGTGTAGTAGTCAAAAGTTGGACGATAGG
AATCATAAACCGCGTCGTACAATTGCTGATTATCTCATACTTTGTAGGCTGGGTTTTTCT
GCATGAAAAAGCATACCAAGTTAGGGGGAGACGTGCATTAACGCCCAACT
>BP00651_DIFrag1-51_insertion13
TTAACCGTCCTCTCCATCGTCTCCCATGAATTGCATAAGTGATTTTTTTACCTACGAAAC
CACGAGCGGGAGACCGGGGTCTCTGAGCAAGAGTGTAGTAGTCAAAAGTTGGACGATAGG
AATCATAAACCGCGTCGTACAATTGCTGATTATCTCATACTTTGTAGGCTGGGTTTTTCT
GCATGAAAAAGCATACCAAGTTAGGGGGAGACGTGCATTAACGCCCAACT
>BP00651_DIFrag1-51_insertion14
TTAACCGTCCTCTCCATCGTCTCCCATGAATTGCATAAGTGATTTTTTTACCTACGAAAC
CACGAAGAGCGGGAGACCGGGGTCTCTGAGCAGTGTAGTAGTCAAAAGTTGGACGATAGG
AATCATAAACCGCGTCGTACAATTGCTGATTATCTCATACTTTGTAGGCTGGGTTTTTCT
GCATGAAAAAGCATACCAAGTTAGGGGGAGACGTGCATTAACGCCCAACT
>BP00651_DIFrag1-51_insertion15
TTAACCGTCCTCTCCATCGTCTCCCATGAATTGCATAAGTGATTTTTTTACCTACGAAAC
CACGAAGAGTAGCGGGAGACCGGGGTCTCTGAGCGTAGTAGTCAAAAGTTGGACGATAGG
AATCATAAACCGCGTCGTACAATTGCTGATTATCTCATACTTTGTAGGCTGGGTTTTTCT
GCATGAAAAAGCATACCAAGTTAGGGGGAGACGTGCATTAACGCCCAACT
>BP00651_DIFrag1-51_insertion16
TTAACCGTCCTCTCCATCGTCTCCCATGAATTGCATAAGTGATTTTTTTACCTACGAAAC
CACGAAGAGTGTAAGCGGGAGACCGGGGTCTCTGAGCGTAGTCAAAAGTTGGACGATAGG
AATCATAAACCGCGTCGTACAATTGCTGATTATCTCATACTTTGTAGGCTGGGTTTTTCT
GCATGAAAAAGCATACCAAGTTAGGGGGAGACGTGCATTAACGCCCAACT
>BP00651_DIFrag1-51_insertion17
TTAACCGTCCTCTCCATCGTCTCCCATGAATTGCATAAGTGATTTTTTTACCTACGAAAC
CACGAAGAGTGTAGTAAGCGGGAGACCGGGGTCTCTGAGCGTCAAAAGTTGGACGATAGG
AATCATAAACCGCGTCGTACAATTGCTGATTATCTCATACTTTGTAGGCTGGGTTTTTCT
GCATGAAAAAGCATACCAAGTTAGGGGGAGACGTGCATTAACGCCCAACT
>BP00651_DIFrag1-51_insertion18
TTAACCGTCCTCTCCATCGTCTCCCATGAATTGCATAAGTGATTTTTTTACCTACGAAAC
CACGAAGAGTGTAGTAGTCAGCGGGAGACCGGGGTCTCTGAGCAAAAGTTGGACGATAGG
AATCATAAACCGCGTCGTACAATTGCTGATTATCTCATACTTTGTAGGCTGGGTTTTTCT
GCATGAAAAAGCATACCAAGTTAGGGGGAGACGTGCATTAACGCCCAACT
>BP00651_DIFrag1-51_insertion19
TTAACCGTCCTCTCCATCGTCTCCCATGAATTGCATAAGTGATTTTTTTACCTACGAAAC
CACGAAGAGTGTAGTAGTCAAAAGCGGGAGACCGGGGTCTCTGAGCAGTTGGACGATAGG
AATCATAAACCGCGTCGTACAATTGCTGATTATCTCATACTTTGTAGGCTGGGTTTTTCT
GCATGAAAAAGCATACCAAGTTAGGGGGAGACGTGCATTAACGCCCAACT
>BP00651_DIFrag1-51_insertion20
TTAACCGTCCTCTCCATCGTCTCCCATGAATTGCATAAGTGATTTTTTTACCTACGAAAC
CACGAAGAGTGTAGTAGTCAAAAGTAGCGGGAGACCGGGGTCTCTGAGCTGGACGATAGG
AATCATAAACCGCGTCGTACAATTGCTGATTATCTCATACTTTGTAGGCTGGGTTTTTCT
GCATGAAAAAGCATACCAAGTTAGGGGGAGACGTGCATTAACGCCCAACT
>BP00651_DIFrag1-51_insertion21
TTAACCGTCCTCTCCATCGTCTCCCATGAATTGCATAAGTGATTTTTTTACCTACGAAAC
CACGAAGAGTGTAGTAGTCAAAAGTTGGAGCGGGAGACCGGGGTCTCTGAGCACGATAGG
AATCATAAACCGCGTCGTACAATTGCTGATTATCTCATACTTTGTAGGCTGGGTTTTTCT
GCATGAAAAAGCATACCAAGTTAGGGGGAGACGTGCATTAACGCCCAACT
>BP00651_DIFrag1-51_insertion22
TTAACCGTCCTCTCCATCGTCTCCCATGAATTGCATAAGTGATTTTTTTACCTACGAAAC
CACGAAGAGTGTAGTAGTCAAAAGTTGGACGAGCGGGAGACCGGGGTCTCTGAGCATAGG
AATCATAAACCGCGTCGTACAATTGCTGATTATCTCATACTTTGTAGGCTGGGTTTTTCT
GCATGAAAAAGCATACCAAGTTAGGGGGAGACGTGCATTAACGCCCAACT
>BP00651_DIFrag1-51_insertion23
TTAACCGTCCTCTCCATCGTCTCCCATGAATTGCATAAGTGATTTTTTTACCTACGAAAC
CACGAAGAGTGTAGTAGTCAAAAGTTGGACGATAAGCGGGAGACCGGGGTCTCTGAGCGG
AATCATAAACCGCGTCGTACAATTGCTGATTATCTCATACTTTGTAGGCTGGGTTTTTCT
GCATGAAAAAGCATACCAAGTTAGGGGGAGACGTGCATTAACGCCCAACT
>BP00651_DIFrag1-51_insertion24
TTAACCGTCCTCTCCATCGTCTCCCATGAATTGCATAAGTGATTTTTTTACCTACGAAAC
CACGAAGAGTGTAGTAGTCAAAAGTTGGACGATAGGAAGCGGGAGACCGGGGTCTCTGAG
CATCATAAACCGCGTCGTACAATTGCTGATTATCTCATACTTTGTAGGCTGGGTTTTTCT
GCATGAAAAAGCATACCAAGTTAGGGGGAGACGTGCATTAACGCCCAACT
>BP00651_DIFrag1-51_insertion25
TTAACCGTCCTCTCCATCGTCTCCCATGAATTGCATAAGTGATTTTTTTACCTACGAAAC
CACGAAGAGTGTAGTAGTCAAAAGTTGGACGATAGGAATCAGCGGGAGACCGGGGTCTCT
GAGCATAAACCGCGTCGTACAATTGCTGATTATCTCATACTTTGTAGGCTGGGTTTTTCT
GCATGAAAAAGCATACCAAGTTAGGGGGAGACGTGCATTAACGCCCAACT
>BP00651_DIFrag1-51_insertion26
TTAACCGTCCTCTCCATCGTCTCCCATGAATTGCATAAGTGATTTTTTTACCTACGAAAC
CACGAAGAGTGTAGTAGTCAAAAGTTGGACGATAGGAATCATAAGCGGGAGACCGGGGTC
TCTGAGCAACCGCGTCGTACAATTGCTGATTATCTCATACTTTGTAGGCTGGGTTTTTCT
GCATGAAAAAGCATACCAAGTTAGGGGGAGACGTGCATTAACGCCCAACT
>BP00651_DIFrag1-51_insertion27
TTAACCGTCCTCTCCATCGTCTCCCATGAATTGCATAAGTGATTTTTTTACCTACGAAAC
CACGAAGAGTGTAGTAGTCAAAAGTTGGACGATAGGAATCATAAACAGCGGGAGACCGGG
GTCTCTGAGCCGCGTCGTACAATTGCTGATTATCTCATACTTTGTAGGCTGGGTTTTTCT
GCATGAAAAAGCATACCAAGTTAGGGGGAGACGTGCATTAACGCCCAACT
>BP00651_DIFrag1-51_insertion28
TTAACCGTCCTCTCCATCGTCTCCCATGAATTGCATAAGTGATTTTTTTACCTACGAAAC
CACGAAGAGTGTAGTAGTCAAAAGTTGGACGATAGGAATCATAAACCGCAGCGGGAGACC
GGGGTCTCTGAGCGTCGTACAATTGCTGATTATCTCATACTTTGTAGGCTGGGTTTTTCT
GCATGAAAAAGCATACCAAGTTAGGGGGAGACGTGCATTAACGCCCAACT
>BP00651_DIFrag1-51_insertion29
TTAACCGTCCTCTCCATCGTCTCCCATGAATTGCATAAGTGATTTTTTTACCTACGAAAC
CACGAAGAGTGTAGTAGTCAAAAGTTGGACGATAGGAATCATAAACCGCGTCAGCGGGAG
ACCGGGGTCTCTGAGCGTACAATTGCTGATTATCTCATACTTTGTAGGCTGGGTTTTTCT
GCATGAAAAAGCATACCAAGTTAGGGGGAGACGTGCATTAACGCCCAACT
>BP00651_DIFrag1-51_insertion30
TTAACCGTCCTCTCCATCGTCTCCCATGAATTGCATAAGTGATTTTTTTACCTACGAAAC
CACGAAGAGTGTAGTAGTCAAAAGTTGGACGATAGGAATCATAAACCGCGTCGTAAGCGG
GAGACCGGGGTCTCTGAGCCAATTGCTGATTATCTCATACTTTGTAGGCTGGGTTTTTCT
GCATGAAAAAGCATACCAAGTTAGGGGGAGACGTGCATTAACGCCCAACT
>BP00651_DIFrag1-51_insertion31
TTAACCGTCCTCTCCATCGTCTCCCATGAATTGCATAAGTGATTTTTTTACCTACGAAAC
CACGAAGAGTGTAGTAGTCAAAAGTTGGACGATAGGAATCATAAACCGCGTCGTACAAAG
CGGGAGACCGGGGTCTCTGAGCTTGCTGATTATCTCATACTTTGTAGGCTGGGTTTTTCT
GCATGAAAAAGCATACCAAGTTAGGGGGAGACGTGCATTAACGCCCAACT
>BP00651_DIFrag1-51_insertion32
TTAACCGTCCTCTCCATCGTCTCCCATGAATTGCATAAGTGATTTTTTTACCTACGAAAC
CACGAAGAGTGTAGTAGTCAAAAGTTGGACGATAGGAATCATAAACCGCGTCGTACAATT
GAGCGGGAGACCGGGGTCTCTGAGCCTGATTATCTCATACTTTGTAGGCTGGGTTTTTCT
GCATGAAAAAGCATACCAAGTTAGGGGGAGACGTGCATTAACGCCCAACT
>BP00651_DIFrag1-51_insertion33
TTAACCGTCCTCTCCATCGTCTCCCATGAATTGCATAAGTGATTTTTTTACCTACGAAAC
CACGAAGAGTGTAGTAGTCAAAAGTTGGACGATAGGAATCATAAACCGCGTCGTACAATT
GCTGAGCGGGAGACCGGGGTCTCTGAGCATTATCTCATACTTTGTAGGCTGGGTTTTTCT
GCATGAAAAAGCATACCAAGTTAGGGGGAGACGTGCATTAACGCCCAACT
>BP00651_DIFrag1-51_insertion34
TTAACCGTCCTCTCCATCGTCTCCCATGAATTGCATAAGTGATTTTTTTACCTACGAAAC
CACGAAGAGTGTAGTAGTCAAAAGTTGGACGATAGGAATCATAAACCGCGTCGTACAATT
GCTGATTAGCGGGAGACCGGGGTCTCTGAGCATCTCATACTTTGTAGGCTGGGTTTTTCT
GCATGAAAAAGCATACCAAGTTAGGGGGAGACGTGCATTAACGCCCAACT
>BP00651_DIFrag1-51_insertion35
TTAACCGTCCTCTCCATCGTCTCCCATGAATTGCATAAGTGATTTTTTTACCTACGAAAC
CACGAAGAGTGTAGTAGTCAAAAGTTGGACGATAGGAATCATAAACCGCGTCGTACAATT
GCTGATTATCAGCGGGAGACCGGGGTCTCTGAGCTCATACTTTGTAGGCTGGGTTTTTCT
GCATGAAAAAGCATACCAAGTTAGGGGGAGACGTGCATTAACGCCCAACT
>BP00651_DIFrag1-51_insertion36
TTAACCGTCCTCTCCATCGTCTCCCATGAATTGCATAAGTGATTTTTTTACCTACGAAAC
CACGAAGAGTGTAGTAGTCAAAAGTTGGACGATAGGAATCATAAACCGCGTCGTACAATT
GCTGATTATCTCAAGCGGGAGACCGGGGTCTCTGAGCTACTTTGTAGGCTGGGTTTTTCT
GCATGAAAAAGCATACCAAGTTAGGGGGAGACGTGCATTAACGCCCAACT
>BP00651_DIFrag1-51_insertion37
TTAACCGTCCTCTCCATCGTCTCCCATGAATTGCATAAGTGATTTTTTTACCTACGAAAC
CACGAAGAGTGTAGTAGTCAAAAGTTGGACGATAGGAATCATAAACCGCGTCGTACAATT
GCTGATTATCTCATACAGCGGGAGACCGGGGTCTCTGAGCTTTGTAGGCTGGGTTTTTCT
GCATGAAAAAGCATACCAAGTTAGGGGGAGACGTGCATTAACGCCCAACT
>BP00651_DIFrag1-51_insertion38
TTAACCGTCCTCTCCATCGTCTCCCATGAATTGCATAAGTGATTTTTTTACCTACGAAAC
CACGAAGAGTGTAGTAGTCAAAAGTTGGACGATAGGAATCATAAACCGCGTCGTACAATT
GCTGATTATCTCATACTTTAGCGGGAGACCGGGGTCTCTGAGCGTAGGCTGGGTTTTTCT
GCATGAAAAAGCATACCAAGTTAGGGGGAGACGTGCATTAACGCCCAACT
>BP00651_DIFrag1-51_insertion39
TTAACCGTCCTCTCCATCGTCTCCCATGAATTGCATAAGTGATTTTTTTACCTACGAAAC
CACGAAGAGTGTAGTAGTCAAAAGTTGGACGATAGGAATCATAAACCGCGTCGTACAATT
GCTGATTATCTCATACTTTGTAAGCGGGAGACCGGGGTCTCTGAGCGGCTGGGTTTTTCT
GCATGAAAAAGCATACCAAGTTAGGGGGAGACGTGCATTAACGCCCAACT
>BP00651_DIFrag1-51_insertion40
TTAACCGTCCTCTCCATCGTCTCCCATGAATTGCATAAGTGATTTTTTTACCTACGAAAC
CACGAAGAGTGTAGTAGTCAAAAGTTGGACGATAGGAATCATAAACCGCGTCGTACAATT
GCTGATTATCTCATACTTTGTAGGCAGCGGGAGACCGGGGTCTCTGAGCTGGGTTTTTCT
GCATGAAAAAGCATACCAAGTTAGGGGGAGACGTGCATTAACGCCCAACT
>BP00651_DIFrag1-51_insertion41
TTAACCGTCCTCTCCATCGTCTCCCATGAATTGCATAAGTGATTTTTTTACCTACGAAAC
CACGAAGAGTGTAGTAGTCAAAAGTTGGACGATAGGAATCATAAACCGCGTCGTACAATT
GCTGATTATCTCATACTTTGTAGGCTGGAGCGGGAGACCGGGGTCTCTGAGCGTTTTTCT
GCATGAAAAAGCATACCAAGTTAGGGGGAGACGTGCATTAACGCCCAACT
>BP00651_DIFrag1-51_insertion42
TTAACCGTCCTCTCCATCGTCTCCCATGAATTGCATAAGTGATTTTTTTACCTACGAAAC
CACGAAGAGTGTAGTAGTCAAAAGTTGGACGATAGGAATCATAAACCGCGTCGTACAATT
GCTGATTATCTCATACTTTGTAGGCTGGGTTAGCGGGAGACCGGGGTCTCTGAGCTTTCT
GCATGAAAAAGCATACCAAGTTAGGGGGAGACGTGCATTAACGCCCAACT
>BP00651_DIFrag1-51_insertion43
TTAACCGTCCTCTCCATCGTCTCCCATGAATTGCATAAGTGATTTTTTTACCTACGAAAC
CACGAAGAGTGTAGTAGTCAAAAGTTGGACGATAGGAATCATAAACCGCGTCGTACAATT
GCTGATTATCTCATACTTTGTAGGCTGGGTTTTTAGCGGGAGACCGGGGTCTCTGAGCCT
GCATGAAAAAGCATACCAAGTTAGGGGGAGACGTGCATTAACGCCCAACT
>BP00651_DIFrag1-51_insertion44
TTAACCGTCCTCTCCATCGTCTCCCATGAATTGCATAAGTGATTTTTTTACCTACGAAAC
CACGAAGAGTGTAGTAGTCAAAAGTTGGACGATAGGAATCATAAACCGCGTCGTACAATT
GCTGATTATCTCATACTTTGTAGGCTGGGTTTTTCTGAGCGGGAGACCGGGGTCTCTGAG
CCATGAAAAAGCATACCAAGTTAGGGGGAGACGTGCATTAACGCCCAACT
>BP00651_DIFrag1-51_insertion45
TTAACCGTCCTCTCCATCGTCTCCCATGAATTGCATAAGTGATTTTTTTACCTACGAAAC
CACGAAGAGTGTAGTAGTCAAAAGTTGGACGATAGGAATCATAAACCGCGTCGTACAATT
GCTGATTATCTCATACTTTGTAGGCTGGGTTTTTCTGCATAGCGGGAGACCGGGGTCTCT
GAGCGAAAAAGCATACCAAGTTAGGGGGAGACGTGCATTAACGCCCAACT
>BP00651_DIFrag1-51_insertion46
TTAACCGTCCTCTCCATCGTCTCCCATGAATTGCATAAGTGATTTTTTTACCTACGAAAC
CACGAAGAGTGTAGTAGTCAAAAGTTGGACGATAGGAATCATAAACCGCGTCGTACAATT
GCTGATTATCTCATACTTTGTAGGCTGGGTTTTTCTGCATGAAAGCGGGAGACCGGGGTC
TCTGAGCAAAGCATACCAAGTTAGGGGGAGACGTGCATTAACGCCCAACT
>BP00651_DIFrag1-51_insertion47
TTAACCGTCCTCTCCATCGTCTCCCATGAATTGCATAAGTGATTTTTTTACCTACGAAAC
CACGAAGAGTGTAGTAGTCAAAAGTTGGACGATAGGAATCATAAACCGCGTCGTACAATT
GCTGATTATCTCATACTTTGTAGGCTGGGTTTTTCTGCATGAAAAAAGCGGGAGACCGGG
GTCTCTGAGCGCATACCAAGTTAGGGGGAGACGTGCATTAACGCCCAACT
>BP00651_DIFrag1-51_insertion48
TTAACCGTCCTCTCCATCGTCTCCCATGAATTGCATAAGTGATTTTTTTACCTACGAAAC
CACGAAGAGTGTAGTAGTCAAAAGTTGGACGATAGGAATCATAAACCGCGTCGTACAATT
GCTGATTATCTCATACTTTGTAGGCTGGGTTTTTCTGCATGAAAAAGCAAGCGGGAGACC
GGGGTCTCTGAGCTACCAAGTTAGGGGGAGACGTGCATTAACGCCCAACT
>BP00651_DIFrag1-51_insertion49
TTAACCGTCCTCTCCATCGTCTCCCATGAATTGCATAAGTGATTTTTTTACCTACGAAAC
CACGAAGAGTGTAGTAGTCAAAAGTTGGACGATAGGAATCATAAACCGCGTCGTACAATT
GCTGATTATCTCATACTTTGTAGGCTGGGTTTTTCTGCATGAAAAAGCATACAGCGGGAG
ACCGGGGTCTCTGAGCCAAGTTAGGGGGAGACGTGCATTAACGCCCAACT
>BP00651_DIFrag1-51_insertion50
TTAACCGTCCTCTCCATCGTCTCCCATGAATTGCATAAGTGATTTTTTTACCTACGAAAC
CACGAAGAGTGTAGTAGTCAAAAGTTGGACGATAGGAATCATAAACCGCGTCGTACAATT
GCTGATTATCTCATACTTTGTAGGCTGGGTTTTTCTGCATGAAAAAGCATACCAAAGCGG
GAGACCGGGGTCTCTGAGCGTTAGGGGGAGACGTGCATTAACGCCCAACT
>BP00651_DIFrag1-51_insertion51
TTAACCGTCCTCTCCATCGTCTCCCATGAATTGCATAAGTGATTTTTTTACCTACGAAAC
CACGAAGAGTGTAGTAGTCAAAAGTTGGACGATAGGAATCATAAACCGCGTCGTACAATT
GCTGATTATCTCATACTTTGTAGGCTGGGTTTTTCTGCATGAAAAAGCATACCAAGTTAG
CGGGAGACCGGGGTCTCTGAGCAGGGGGAGACGTGCATTAACGCCCAACT
>BP00651_DIFrag52-102_insertion52
GATGAGAGAAAATCCGTCGTCTCCTAGGAGCGGGAGACCGGGGTCTCTGAGCGATACGGC
CATTGAGTCATCAGTAGTCACGAAAGTCAAGGGCAGCGGCCTGTACGCTAACGATTACAA
GGACGACGATGACAAGAGGGTTATGGATGTGAGTGATTATGTGACGCCCCCACAGGGGAC
CAGCGTCTTTGTCATAATAACCAAAAGGAGACGCAGTCTGGGGAGTTCTA
>BP00651_DIFrag52-102_insertion53
GATGAGAGAAAATCCGTCGTCTCCTAGGGATAGCGGGAGACCGGGGTCTCTGAGCACGGC
CATTGAGTCATCAGTAGTCACGAAAGTCAAGGGCAGCGGCCTGTACGCTAACGATTACAA
GGACGACGATGACAAGAGGGTTATGGATGTGAGTGATTATGTGACGCCCCCACAGGGGAC
CAGCGTCTTTGTCATAATAACCAAAAGGAGACGCAGTCTGGGGAGTTCTA
>BP00651_DIFrag52-102_insertion54
GATGAGAGAAAATCCGTCGTCTCCTAGGGATACGAGCGGGAGACCGGGGTCTCTGAGCGC
CATTGAGTCATCAGTAGTCACGAAAGTCAAGGGCAGCGGCCTGTACGCTAACGATTACAA
GGACGACGATGACAAGAGGGTTATGGATGTGAGTGATTATGTGACGCCCCCACAGGGGAC
CAGCGTCTTTGTCATAATAACCAAAAGGAGACGCAGTCTGGGGAGTTCTA
>BP00651_DIFrag52-102_insertion55
GATGAGAGAAAATCCGTCGTCTCCTAGGGATACGGCCAGCGGGAGACCGGGGTCTCTGAG
CATTGAGTCATCAGTAGTCACGAAAGTCAAGGGCAGCGGCCTGTACGCTAACGATTACAA
GGACGACGATGACAAGAGGGTTATGGATGTGAGTGATTATGTGACGCCCCCACAGGGGAC
CAGCGTCTTTGTCATAATAACCAAAAGGAGACGCAGTCTGGGGAGTTCTA
>BP00651_DIFrag52-102_insertion56
GATGAGAGAAAATCCGTCGTCTCCTAGGGATACGGCCATTAGCGGGAGACCGGGGTCTCT
GAGCGAGTCATCAGTAGTCACGAAAGTCAAGGGCAGCGGCCTGTACGCTAACGATTACAA
GGACGACGATGACAAGAGGGTTATGGATGTGAGTGATTATGTGACGCCCCCACAGGGGAC
CAGCGTCTTTGTCATAATAACCAAAAGGAGACGCAGTCTGGGGAGTTCTA
>BP00651_DIFrag52-102_insertion57
GATGAGAGAAAATCCGTCGTCTCCTAGGGATACGGCCATTGAGAGCGGGAGACCGGGGTC
TCTGAGCTCATCAGTAGTCACGAAAGTCAAGGGCAGCGGCCTGTACGCTAACGATTACAA
GGACGACGATGACAAGAGGGTTATGGATGTGAGTGATTATGTGACGCCCCCACAGGGGAC
CAGCGTCTTTGTCATAATAACCAAAAGGAGACGCAGTCTGGGGAGTTCTA
>BP00651_DIFrag52-102_insertion58
GATGAGAGAAAATCCGTCGTCTCCTAGGGATACGGCCATTGAGTCAAGCGGGAGACCGGG
GTCTCTGAGCTCAGTAGTCACGAAAGTCAAGGGCAGCGGCCTGTACGCTAACGATTACAA
GGACGACGATGACAAGAGGGTTATGGATGTGAGTGATTATGTGACGCCCCCACAGGGGAC
CAGCGTCTTTGTCATAATAACCAAAAGGAGACGCAGTCTGGGGAGTTCTA
>BP00651_DIFrag52-102_insertion59
GATGAGAGAAAATCCGTCGTCTCCTAGGGATACGGCCATTGAGTCATCAAGCGGGAGACC
GGGGTCTCTGAGCGTAGTCACGAAAGTCAAGGGCAGCGGCCTGTACGCTAACGATTACAA
GGACGACGATGACAAGAGGGTTATGGATGTGAGTGATTATGTGACGCCCCCACAGGGGAC
CAGCGTCTTTGTCATAATAACCAAAAGGAGACGCAGTCTGGGGAGTTCTA
>BP00651_DIFrag52-102_insertion60
GATGAGAGAAAATCCGTCGTCTCCTAGGGATACGGCCATTGAGTCATCAGTAAGCGGGAG
ACCGGGGTCTCTGAGCGTCACGAAAGTCAAGGGCAGCGGCCTGTACGCTAACGATTACAA
GGACGACGATGACAAGAGGGTTATGGATGTGAGTGATTATGTGACGCCCCCACAGGGGAC
CAGCGTCTTTGTCATAATAACCAAAAGGAGACGCAGTCTGGGGAGTTCTA
>BP00651_DIFrag52-102_insertion61
GATGAGAGAAAATCCGTCGTCTCCTAGGGATACGGCCATTGAGTCATCAGTAGTCAGCGG
GAGACCGGGGTCTCTGAGCACGAAAGTCAAGGGCAGCGGCCTGTACGCTAACGATTACAA
GGACGACGATGACAAGAGGGTTATGGATGTGAGTGATTATGTGACGCCCCCACAGGGGAC
CAGCGTCTTTGTCATAATAACCAAAAGGAGACGCAGTCTGGGGAGTTCTA
>BP00651_DIFrag52-102_insertion62
GATGAGAGAAAATCCGTCGTCTCCTAGGGATACGGCCATTGAGTCATCAGTAGTCACGAG
CGGGAGACCGGGGTCTCTGAGCAAAGTCAAGGGCAGCGGCCTGTACGCTAACGATTACAA
GGACGACGATGACAAGAGGGTTATGGATGTGAGTGATTATGTGACGCCCCCACAGGGGAC
CAGCGTCTTTGTCATAATAACCAAAAGGAGACGCAGTCTGGGGAGTTCTA
>BP00651_DIFrag52-102_insertion63
GATGAGAGAAAATCCGTCGTCTCCTAGGGATACGGCCATTGAGTCATCAGTAGTCACGAA
AAGCGGGAGACCGGGGTCTCTGAGCGTCAAGGGCAGCGGCCTGTACGCTAACGATTACAA
GGACGACGATGACAAGAGGGTTATGGATGTGAGTGATTATGTGACGCCCCCACAGGGGAC
CAGCGTCTTTGTCATAATAACCAAAAGGAGACGCAGTCTGGGGAGTTCTA
>BP00651_DIFrag52-102_insertion64
GATGAGAGAAAATCCGTCGTCTCCTAGGGATACGGCCATTGAGTCATCAGTAGTCACGAA
AGTCAGCGGGAGACCGGGGTCTCTGAGCAAGGGCAGCGGCCTGTACGCTAACGATTACAA
GGACGACGATGACAAGAGGGTTATGGATGTGAGTGATTATGTGACGCCCCCACAGGGGAC
CAGCGTCTTTGTCATAATAACCAAAAGGAGACGCAGTCTGGGGAGTTCTA
>BP00651_DIFrag52-102_insertion65
GATGAGAGAAAATCCGTCGTCTCCTAGGGATACGGCCATTGAGTCATCAGTAGTCACGAA
AGTCAAGAGCGGGAGACCGGGGTCTCTGAGCGGCAGCGGCCTGTACGCTAACGATTACAA
GGACGACGATGACAAGAGGGTTATGGATGTGAGTGATTATGTGACGCCCCCACAGGGGAC
CAGCGTCTTTGTCATAATAACCAAAAGGAGACGCAGTCTGGGGAGTTCTA
>BP00651_DIFrag52-102_insertion66
GATGAGAGAAAATCCGTCGTCTCCTAGGGATACGGCCATTGAGTCATCAGTAGTCACGAA
AGTCAAGGGCAGCGGGAGACCGGGGTCTCTGAGCAGCGGCCTGTACGCTAACGATTACAA
GGACGACGATGACAAGAGGGTTATGGATGTGAGTGATTATGTGACGCCCCCACAGGGGAC
CAGCGTCTTTGTCATAATAACCAAAAGGAGACGCAGTCTGGGGAGTTCTA
>BP00651_DIFrag52-102_insertion67
GATGAGAGAAAATCCGTCGTCTCCTAGGGATACGGCCATTGAGTCATCAGTAGTCACGAA
AGTCAAGGGCAGCAGCGGGAGACCGGGGTCTCTGAGCGGCCTGTACGCTAACGATTACAA
GGACGACGATGACAAGAGGGTTATGGATGTGAGTGATTATGTGACGCCCCCACAGGGGAC
CAGCGTCTTTGTCATAATAACCAAAAGGAGACGCAGTCTGGGGAGTTCTA
>BP00651_DIFrag52-102_insertion68
GATGAGAGAAAATCCGTCGTCTCCTAGGGATACGGCCATTGAGTCATCAGTAGTCACGAA
AGTCAAGGGCAGCGGCAGCGGGAGACCGGGGTCTCTGAGCCTGTACGCTAACGATTACAA
GGACGACGATGACAAGAGGGTTATGGATGTGAGTGATTATGTGACGCCCCCACAGGGGAC
CAGCGTCTTTGTCATAATAACCAAAAGGAGACGCAGTCTGGGGAGTTCTA
>BP00651_DIFrag52-102_insertion69
GATGAGAGAAAATCCGTCGTCTCCTAGGGATACGGCCATTGAGTCATCAGTAGTCACGAA
AGTCAAGGGCAGCGGCCTGAGCGGGAGACCGGGGTCTCTGAGCTACGCTAACGATTACAA
GGACGACGATGACAAGAGGGTTATGGATGTGAGTGATTATGTGACGCCCCCACAGGGGAC
CAGCGTCTTTGTCATAATAACCAAAAGGAGACGCAGTCTGGGGAGTTCTA
>BP00651_DIFrag52-102_insertion70
GATGAGAGAAAATCCGTCGTCTCCTAGGGATACGGCCATTGAGTCATCAGTAGTCACGAA
AGTCAAGGGCAGCGGCCTGTACAGCGGGAGACCGGGGTCTCTGAGCGCTAACGATTACAA
GGACGACGATGACAAGAGGGTTATGGATGTGAGTGATTATGTGACGCCCCCACAGGGGAC
CAGCGTCTTTGTCATAATAACCAAAAGGAGACGCAGTCTGGGGAGTTCTA
>BP00651_DIFrag52-102_insertion71
GATGAGAGAAAATCCGTCGTCTCCTAGGGATACGGCCATTGAGTCATCAGTAGTCACGAA
AGTCAAGGGCAGCGGCCTGTACGCTAGCGGGAGACCGGGGTCTCTGAGCAACGATTACAA
GGACGACGATGACAAGAGGGTTATGGATGTGAGTGATTATGTGACGCCCCCACAGGGGAC
CAGCGTCTTTGTCATAATAACCAAAAGGAGACGCAGTCTGGGGAGTTCTA
>BP00651_DIFrag52-102_insertion72
GATGAGAGAAAATCCGTCGTCTCCTAGGGATACGGCCATTGAGTCATCAGTAGTCACGAA
AGTCAAGGGCAGCGGCCTGTACGCTAACAGCGGGAGACCGGGGTCTCTGAGCGATTACAA
GGACGACGATGACAAGAGGGTTATGGATGTGAGTGATTATGTGACGCCCCCACAGGGGAC
CAGCGTCTTTGTCATAATAACCAAAAGGAGACGCAGTCTGGGGAGTTCTA
>BP00651_DIFrag52-102_insertion73
GATGAGAGAAAATCCGTCGTCTCCTAGGGATACGGCCATTGAGTCATCAGTAGTCACGAA
AGTCAAGGGCAGCGGCCTGTACGCTAACGATAGCGGGAGACCGGGGTCTCTGAGCTACAA
GGACGACGATGACAAGAGGGTTATGGATGTGAGTGATTATGTGACGCCCCCACAGGGGAC
CAGCGTCTTTGTCATAATAACCAAAAGGAGACGCAGTCTGGGGAGTTCTA
>BP00651_DIFrag52-102_insertion74
GATGAGAGAAAATCCGTCGTCTCCTAGGGATACGGCCATTGAGTCATCAGTAGTCACGAA
AGTCAAGGGCAGCGGCCTGTACGCTAACGATTACAGCGGGAGACCGGGGTCTCTGAGCAA
GGACGACGATGACAAGAGGGTTATGGATGTGAGTGATTATGTGACGCCCCCACAGGGGAC
CAGCGTCTTTGTCATAATAACCAAAAGGAGACGCAGTCTGGGGAGTTCTA
>BP00651_DIFrag52-102_insertion75
GATGAGAGAAAATCCGTCGTCTCCTAGGGATACGGCCATTGAGTCATCAGTAGTCACGAA
AGTCAAGGGCAGCGGCCTGTACGCTAACGATTACAAGAGCGGGAGACCGGGGTCTCTGAG
CGACGACGATGACAAGAGGGTTATGGATGTGAGTGATTATGTGACGCCCCCACAGGGGAC
CAGCGTCTTTGTCATAATAACCAAAAGGAGACGCAGTCTGGGGAGTTCTA
>BP00651_DIFrag52-102_insertion76
GATGAGAGAAAATCCGTCGTCTCCTAGGGATACGGCCATTGAGTCATCAGTAGTCACGAA
AGTCAAGGGCAGCGGCCTGTACGCTAACGATTACAAGGACAGCGGGAGACCGGGGTCTCT
GAGCGACGATGACAAGAGGGTTATGGATGTGAGTGATTATGTGACGCCCCCACAGGGGAC
CAGCGTCTTTGTCATAATAACCAAAAGGAGACGCAGTCTGGGGAGTTCTA
>BP00651_DIFrag52-102_insertion77
GATGAGAGAAAATCCGTCGTCTCCTAGGGATACGGCCATTGAGTCATCAGTAGTCACGAA
AGTCAAGGGCAGCGGCCTGTACGCTAACGATTACAAGGACGACAGCGGGAGACCGGGGTC
TCTGAGCGATGACAAGAGGGTTATGGATGTGAGTGATTATGTGACGCCCCCACAGGGGAC
CAGCGTCTTTGTCATAATAACCAAAAGGAGACGCAGTCTGGGGAGTTCTA
>BP00651_DIFrag52-102_insertion78
GATGAGAGAAAATCCGTCGTCTCCTAGGGATACGGCCATTGAGTCATCAGTAGTCACGAA
AGTCAAGGGCAGCGGCCTGTACGCTAACGATTACAAGGACGACGATAGCGGGAGACCGGG
GTCTCTGAGCGACAAGAGGGTTATGGATGTGAGTGATTATGTGACGCCCCCACAGGGGAC
CAGCGTCTTTGTCATAATAACCAAAAGGAGACGCAGTCTGGGGAGTTCTA
>BP00651_DIFrag52-102_insertion79
GATGAGAGAAAATCCGTCGTCTCCTAGGGATACGGCCATTGAGTCATCAGTAGTCACGAA
AGTCAAGGGCAGCGGCCTGTACGCTAACGATTACAAGGACGACGATGACAGCGGGAGACC
GGGGTCTCTGAGCAAGAGGGTTATGGATGTGAGTGATTATGTGACGCCCCCACAGGGGAC
CAGCGTCTTTGTCATAATAACCAAAAGGAGACGCAGTCTGGGGAGTTCTA
>BP00651_DIFrag52-102_insertion80
GATGAGAGAAAATCCGTCGTCTCCTAGGGATACGGCCATTGAGTCATCAGTAGTCACGAA
AGTCAAGGGCAGCGGCCTGTACGCTAACGATTACAAGGACGACGATGACAAGAGCGGGAG
ACCGGGGTCTCTGAGCAGGGTTATGGATGTGAGTGATTATGTGACGCCCCCACAGGGGAC
CAGCGTCTTTGTCATAATAACCAAAAGGAGACGCAGTCTGGGGAGTTCTA
>BP00651_DIFrag52-102_insertion81
GATGAGAGAAAATCCGTCGTCTCCTAGGGATACGGCCATTGAGTCATCAGTAGTCACGAA
AGTCAAGGGCAGCGGCCTGTACGCTAACGATTACAAGGACGACGATGACAAGAGGAGCGG
GAGACCGGGGTCTCTGAGCGTTATGGATGTGAGTGATTATGTGACGCCCCCACAGGGGAC
CAGCGTCTTTGTCATAATAACCAAAAGGAGACGCAGTCTGGGGAGTTCTA
>BP00651_DIFrag52-102_insertion82
GATGAGAGAAAATCCGTCGTCTCCTAGGGATACGGCCATTGAGTCATCAGTAGTCACGAA
AGTCAAGGGCAGCGGCCTGTACGCTAACGATTACAAGGACGACGATGACAAGAGGGTTAG
CGGGAGACCGGGGTCTCTGAGCATGGATGTGAGTGATTATGTGACGCCCCCACAGGGGAC
CAGCGTCTTTGTCATAATAACCAAAAGGAGACGCAGTCTGGGGAGTTCTA
>BP00651_DIFrag52-102_insertion83
GATGAGAGAAAATCCGTCGTCTCCTAGGGATACGGCCATTGAGTCATCAGTAGTCACGAA
AGTCAAGGGCAGCGGCCTGTACGCTAACGATTACAAGGACGACGATGACAAGAGGGTTAT
GAGCGGGAGACCGGGGTCTCTGAGCGATGTGAGTGATTATGTGACGCCCCCACAGGGGAC
CAGCGTCTTTGTCATAATAACCAAAAGGAGACGCAGTCTGGGGAGTTCTA
>BP00651_DIFrag52-102_insertion84
GATGAGAGAAAATCCGTCGTCTCCTAGGGATACGGCCATTGAGTCATCAGTAGTCACGAA
AGTCAAGGGCAGCGGCCTGTACGCTAACGATTACAAGGACGACGATGACAAGAGGGTTAT
GGATAGCGGGAGACCGGGGTCTCTGAGCGTGAGTGATTATGTGACGCCCCCACAGGGGAC
CAGCGTCTTTGTCATAATAACCAAAAGGAGACGCAGTCTGGGGAGTTCTA
>BP00651_DIFrag52-102_insertion85
GATGAGAGAAAATCCGTCGTCTCCTAGGGATACGGCCATTGAGTCATCAGTAGTCACGAA
AGTCAAGGGCAGCGGCCTGTACGCTAACGATTACAAGGACGACGATGACAAGAGGGTTAT
GGATGTGAGCGGGAGACCGGGGTCTCTGAGCAGTGATTATGTGACGCCCCCACAGGGGAC
CAGCGTCTTTGTCATAATAACCAAAAGGAGACGCAGTCTGGGGAGTTCTA
>BP00651_DIFrag52-102_insertion86
GATGAGAGAAAATCCGTCGTCTCCTAGGGATACGGCCATTGAGTCATCAGTAGTCACGAA
AGTCAAGGGCAGCGGCCTGTACGCTAACGATTACAAGGACGACGATGACAAGAGGGTTAT
GGATGTGAGTAGCGGGAGACCGGGGTCTCTGAGCGATTATGTGACGCCCCCACAGGGGAC
CAGCGTCTTTGTCATAATAACCAAAAGGAGACGCAGTCTGGGGAGTTCTA
>BP00651_DIFrag52-102_insertion87
GATGAGAGAAAATCCGTCGTCTCCTAGGGATACGGCCATTGAGTCATCAGTAGTCACGAA
AGTCAAGGGCAGCGGCCTGTACGCTAACGATTACAAGGACGACGATGACAAGAGGGTTAT
GGATGTGAGTGATAGCGGGAGACCGGGGTCTCTGAGCTATGTGACGCCCCCACAGGGGAC
CAGCGTCTTTGTCATAATAACCAAAAGGAGACGCAGTCTGGGGAGTTCTA
>BP00651_DIFrag52-102_insertion88
GATGAGAGAAAATCCGTCGTCTCCTAGGGATACGGCCATTGAGTCATCAGTAGTCACGAA
AGTCAAGGGCAGCGGCCTGTACGCTAACGATTACAAGGACGACGATGACAAGAGGGTTAT
GGATGTGAGTGATTATAGCGGGAGACCGGGGTCTCTGAGCGTGACGCCCCCACAGGGGAC
CAGCGTCTTTGTCATAATAACCAAAAGGAGACGCAGTCTGGGGAGTTCTA
>BP00651_DIFrag52-102_insertion89
GATGAGAGAAAATCCGTCGTCTCCTAGGGATACGGCCATTGAGTCATCAGTAGTCACGAA
AGTCAAGGGCAGCGGCCTGTACGCTAACGATTACAAGGACGACGATGACAAGAGGGTTAT
GGATGTGAGTGATTATGTGAGCGGGAGACCGGGGTCTCTGAGCACGCCCCCACAGGGGAC
CAGCGTCTTTGTCATAATAACCAAAAGGAGACGCAGTCTGGGGAGTTCTA
>BP00651_DIFrag52-102_insertion90
GATGAGAGAAAATCCGTCGTCTCCTAGGGATACGGCCATTGAGTCATCAGTAGTCACGAA
AGTCAAGGGCAGCGGCCTGTACGCTAACGATTACAAGGACGACGATGACAAGAGGGTTAT
GGATGTGAGTGATTATGTGACGAGCGGGAGACCGGGGTCTCTGAGCCCCCCACAGGGGAC
CAGCGTCTTTGTCATAATAACCAAAAGGAGACGCAGTCTGGGGAGTTCTA
>BP00651_DIFrag52-102_insertion91
GATGAGAGAAAATCCGTCGTCTCCTAGGGATACGGCCATTGAGTCATCAGTAGTCACGAA
AGTCAAGGGCAGCGGCCTGTACGCTAACGATTACAAGGACGACGATGACAAGAGGGTTAT
GGATGTGAGTGATTATGTGACGCCCAGCGGGAGACCGGGGTCTCTGAGCCCACAGGGGAC
CAGCGTCTTTGTCATAATAACCAAAAGGAGACGCAGTCTGGGGAGTTCTA
>BP00651_DIFrag52-102_insertion92
GATGAGAGAAAATCCGTCGTCTCCTAGGGATACGGCCATTGAGTCATCAGTAGTCACGAA
AGTCAAGGGCAGCGGCCTGTACGCTAACGATTACAAGGACGACGATGACAAGAGGGTTAT
GGATGTGAGTGATTATGTGACGCCCCCAAGCGGGAGACCGGGGTCTCTGAGCCAGGGGAC
CAGCGTCTTTGTCATAATAACCAAAAGGAGACGCAGTCTGGGGAGTTCTA
>BP00651_DIFrag52-102_insertion93
GATGAGAGAAAATCCGTCGTCTCCTAGGGATACGGCCATTGAGTCATCAGTAGTCACGAA
AGTCAAGGGCAGCGGCCTGTACGCTAACGATTACAAGGACGACGATGACAAGAGGGTTAT
GGATGTGAGTGATTATGTGACGCCCCCACAGAGCGGGAGACCGGGGTCTCTGAGCGGGAC
CAGCGTCTTTGTCATAATAACCAAAAGGAGACGCAGTCTGGGGAGTTCTA
>BP00651_DIFrag52-102_insertion94
GATGAGAGAAAATCCGTCGTCTCCTAGGGATACGGCCATTGAGTCATCAGTAGTCACGAA
AGTCAAGGGCAGCGGCCTGTACGCTAACGATTACAAGGACGACGATGACAAGAGGGTTAT
GGATGTGAGTGATTATGTGACGCCCCCACAGGGGAGCGGGAGACCGGGGTCTCTGAGCAC
CAGCGTCTTTGTCATAATAACCAAAAGGAGACGCAGTCTGGGGAGTTCTA
>BP00651_DIFrag52-102_insertion95
GATGAGAGAAAATCCGTCGTCTCCTAGGGATACGGCCATTGAGTCATCAGTAGTCACGAA
AGTCAAGGGCAGCGGCCTGTACGCTAACGATTACAAGGACGACGATGACAAGAGGGTTAT
GGATGTGAGTGATTATGTGACGCCCCCACAGGGGACCAGCGGGAGACCGGGGTCTCTGAG
CAGCGTCTTTGTCATAATAACCAAAAGGAGACGCAGTCTGGGGAGTTCTA
>BP00651_DIFrag52-102_insertion96
GATGAGAGAAAATCCGTCGTCTCCTAGGGATACGGCCATTGAGTCATCAGTAGTCACGAA
AGTCAAGGGCAGCGGCCTGTACGCTAACGATTACAAGGACGACGATGACAAGAGGGTTAT
GGATGTGAGTGATTATGTGACGCCCCCACAGGGGACCAGCAGCGGGAGACCGGGGTCTCT
GAGCGTCTTTGTCATAATAACCAAAAGGAGACGCAGTCTGGGGAGTTCTA
>BP00651_DIFrag52-102_insertion97
GATGAGAGAAAATCCGTCGTCTCCTAGGGATACGGCCATTGAGTCATCAGTAGTCACGAA
AGTCAAGGGCAGCGGCCTGTACGCTAACGATTACAAGGACGACGATGACAAGAGGGTTAT
GGATGTGAGTGATTATGTGACGCCCCCACAGGGGACCAGCGTCAGCGGGAGACCGGGGTC
TCTGAGCTTTGTCATAATAACCAAAAGGAGACGCAGTCTGGGGAGTTCTA
>BP00651_DIFrag52-102_insertion98
GATGAGAGAAAATCCGTCGTCTCCTAGGGATACGGCCATTGAGTCATCAGTAGTCACGAA
AGTCAAGGGCAGCGGCCTGTACGCTAACGATTACAAGGACGACGATGACAAGAGGGTTAT
GGATGTGAGTGATTATGTGACGCCCCCACAGGGGACCAGCGTCTTTAGCGGGAGACCGGG
GTCTCTGAGCGTCATAATAACCAAAAGGAGACGCAGTCTGGGGAGTTCTA
>BP00651_DIFrag52-102_insertion99
GATGAGAGAAAATCCGTCGTCTCCTAGGGATACGGCCATTGAGTCATCAGTAGTCACGAA
AGTCAAGGGCAGCGGCCTGTACGCTAACGATTACAAGGACGACGATGACAAGAGGGTTAT
GGATGTGAGTGATTATGTGACGCCCCCACAGGGGACCAGCGTCTTTGTCAGCGGGAGACC
GGGGTCTCTGAGCATAATAACCAAAAGGAGACGCAGTCTGGGGAGTTCTA
>BP00651_DIFrag52-102_insertion100
GATGAGAGAAAATCCGTCGTCTCCTAGGGATACGGCCATTGAGTCATCAGTAGTCACGAA
AGTCAAGGGCAGCGGCCTGTACGCTAACGATTACAAGGACGACGATGACAAGAGGGTTAT
GGATGTGAGTGATTATGTGACGCCCCCACAGGGGACCAGCGTCTTTGTCATAAGCGGGAG
ACCGGGGTCTCTGAGCATAACCAAAAGGAGACGCAGTCTGGGGAGTTCTA
>BP00651_DIFrag52-102_insertion101
GATGAGAGAAAATCCGTCGTCTCCTAGGGATACGGCCATTGAGTCATCAGTAGTCACGAA
AGTCAAGGGCAGCGGCCTGTACGCTAACGATTACAAGGACGACGATGACAAGAGGGTTAT
GGATGTGAGTGATTATGTGACGCCCCCACAGGGGACCAGCGTCTTTGTCATAATAAGCGG
GAGACCGGGGTCTCTGAGCACCAAAAGGAGACGCAGTCTGGGGAGTTCTA
>BP00651_DIFrag52-102_insertion102
GATGAGAGAAAATCCGTCGTCTCCTAGGGATACGGCCATTGAGTCATCAGTAGTCACGAA
AGTCAAGGGCAGCGGCCTGTACGCTAACGATTACAAGGACGACGATGACAAGAGGGTTAT
GGATGTGAGTGATTATGTGACGCCCCCACAGGGGACCAGCGTCTTTGTCATAATAACCAG
CGGGAGACCGGGGTCTCTGAGCAAAAGGAGACGCAGTCTGGGGAGTTCTA
>BP00651_DIFrag103-153_insertion103
ACAATAACTATGGGTGCCGTCTCCCAAAAGCGGGAGACCGGGGTCTCTGAGCATGATAGT
GACGGAAAATCAAATGCAGGGCTTCTGTCCCGAGTCCGAGGAGAAATACCGATGTGTAAG
TGACTCCCAGTGCGGGCCTGAACGCCTCCCTGGTGGTGGTATCCTTACAGGTCGGTGCGT
GAATTATTCAAGTGTGCTGCGGACCTGGAGACGTCCATCGGGTAACTCTA
>BP00651_DIFrag103-153_insertion104
ACAATAACTATGGGTGCCGTCTCCCAAAATGAGCGGGAGACCGGGGTCTCTGAGCATAGT
GACGGAAAATCAAATGCAGGGCTTCTGTCCCGAGTCCGAGGAGAAATACCGATGTGTAAG
TGACTCCCAGTGCGGGCCTGAACGCCTCCCTGGTGGTGGTATCCTTACAGGTCGGTGCGT
GAATTATTCAAGTGTGCTGCGGACCTGGAGACGTCCATCGGGTAACTCTA
>BP00651_DIFrag103-153_insertion105
ACAATAACTATGGGTGCCGTCTCCCAAAATGATAAGCGGGAGACCGGGGTCTCTGAGCGT
GACGGAAAATCAAATGCAGGGCTTCTGTCCCGAGTCCGAGGAGAAATACCGATGTGTAAG
TGACTCCCAGTGCGGGCCTGAACGCCTCCCTGGTGGTGGTATCCTTACAGGTCGGTGCGT
GAATTATTCAAGTGTGCTGCGGACCTGGAGACGTCCATCGGGTAACTCTA
>BP00651_DIFrag103-153_insertion106
ACAATAACTATGGGTGCCGTCTCCCAAAATGATAGTGAGCGGGAGACCGGGGTCTCTGAG
CACGGAAAATCAAATGCAGGGCTTCTGTCCCGAGTCCGAGGAGAAATACCGATGTGTAAG
TGACTCCCAGTGCGGGCCTGAACGCCTCCCTGGTGGTGGTATCCTTACAGGTCGGTGCGT
GAATTATTCAAGTGTGCTGCGGACCTGGAGACGTCCATCGGGTAACTCTA
>BP00651_DIFrag103-153_insertion107
ACAATAACTATGGGTGCCGTCTCCCAAAATGATAGTGACGAGCGGGAGACCGGGGTCTCT
GAGCGAAAATCAAATGCAGGGCTTCTGTCCCGAGTCCGAGGAGAAATACCGATGTGTAAG
TGACTCCCAGTGCGGGCCTGAACGCCTCCCTGGTGGTGGTATCCTTACAGGTCGGTGCGT
GAATTATTCAAGTGTGCTGCGGACCTGGAGACGTCCATCGGGTAACTCTA
>BP00651_DIFrag103-153_insertion108
ACAATAACTATGGGTGCCGTCTCCCAAAATGATAGTGACGGAAAGCGGGAGACCGGGGTC
TCTGAGCAATCAAATGCAGGGCTTCTGTCCCGAGTCCGAGGAGAAATACCGATGTGTAAG
TGACTCCCAGTGCGGGCCTGAACGCCTCCCTGGTGGTGGTATCCTTACAGGTCGGTGCGT
GAATTATTCAAGTGTGCTGCGGACCTGGAGACGTCCATCGGGTAACTCTA
>BP00651_DIFrag103-153_insertion109
ACAATAACTATGGGTGCCGTCTCCCAAAATGATAGTGACGGAAAATAGCGGGAGACCGGG
GTCTCTGAGCCAAATGCAGGGCTTCTGTCCCGAGTCCGAGGAGAAATACCGATGTGTAAG
TGACTCCCAGTGCGGGCCTGAACGCCTCCCTGGTGGTGGTATCCTTACAGGTCGGTGCGT
GAATTATTCAAGTGTGCTGCGGACCTGGAGACGTCCATCGGGTAACTCTA
>BP00651_DIFrag103-153_insertion110
ACAATAACTATGGGTGCCGTCTCCCAAAATGATAGTGACGGAAAATCAAAGCGGGAGACC
GGGGTCTCTGAGCATGCAGGGCTTCTGTCCCGAGTCCGAGGAGAAATACCGATGTGTAAG
TGACTCCCAGTGCGGGCCTGAACGCCTCCCTGGTGGTGGTATCCTTACAGGTCGGTGCGT
GAATTATTCAAGTGTGCTGCGGACCTGGAGACGTCCATCGGGTAACTCTA
>BP00651_DIFrag103-153_insertion111
ACAATAACTATGGGTGCCGTCTCCCAAAATGATAGTGACGGAAAATCAAATGAGCGGGAG
ACCGGGGTCTCTGAGCCAGGGCTTCTGTCCCGAGTCCGAGGAGAAATACCGATGTGTAAG
TGACTCCCAGTGCGGGCCTGAACGCCTCCCTGGTGGTGGTATCCTTACAGGTCGGTGCGT
GAATTATTCAAGTGTGCTGCGGACCTGGAGACGTCCATCGGGTAACTCTA
>BP00651_DIFrag103-153_insertion112
ACAATAACTATGGGTGCCGTCTCCCAAAATGATAGTGACGGAAAATCAAATGCAGAGCGG
GAGACCGGGGTCTCTGAGCGGCTTCTGTCCCGAGTCCGAGGAGAAATACCGATGTGTAAG
TGACTCCCAGTGCGGGCCTGAACGCCTCCCTGGTGGTGGTATCCTTACAGGTCGGTGCGT
GAATTATTCAAGTGTGCTGCGGACCTGGAGACGTCCATCGGGTAACTCTA
>BP00651_DIFrag103-153_insertion113
ACAATAACTATGGGTGCCGTCTCCCAAAATGATAGTGACGGAAAATCAAATGCAGGGCAG
CGGGAGACCGGGGTCTCTGAGCTTCTGTCCCGAGTCCGAGGAGAAATACCGATGTGTAAG
TGACTCCCAGTGCGGGCCTGAACGCCTCCCTGGTGGTGGTATCCTTACAGGTCGGTGCGT
GAATTATTCAAGTGTGCTGCGGACCTGGAGACGTCCATCGGGTAACTCTA
>BP00651_DIFrag103-153_insertion114
ACAATAACTATGGGTGCCGTCTCCCAAAATGATAGTGACGGAAAATCAAATGCAGGGCTT
CAGCGGGAGACCGGGGTCTCTGAGCTGTCCCGAGTCCGAGGAGAAATACCGATGTGTAAG
TGACTCCCAGTGCGGGCCTGAACGCCTCCCTGGTGGTGGTATCCTTACAGGTCGGTGCGT
GAATTATTCAAGTGTGCTGCGGACCTGGAGACGTCCATCGGGTAACTCTA
>BP00651_DIFrag103-153_insertion115
ACAATAACTATGGGTGCCGTCTCCCAAAATGATAGTGACGGAAAATCAAATGCAGGGCTT
CTGTAGCGGGAGACCGGGGTCTCTGAGCCCCGAGTCCGAGGAGAAATACCGATGTGTAAG
TGACTCCCAGTGCGGGCCTGAACGCCTCCCTGGTGGTGGTATCCTTACAGGTCGGTGCGT
GAATTATTCAAGTGTGCTGCGGACCTGGAGACGTCCATCGGGTAACTCTA
>BP00651_DIFrag103-153_insertion116
ACAATAACTATGGGTGCCGTCTCCCAAAATGATAGTGACGGAAAATCAAATGCAGGGCTT
CTGTCCCAGCGGGAGACCGGGGTCTCTGAGCGAGTCCGAGGAGAAATACCGATGTGTAAG
TGACTCCCAGTGCGGGCCTGAACGCCTCCCTGGTGGTGGTATCCTTACAGGTCGGTGCGT
GAATTATTCAAGTGTGCTGCGGACCTGGAGACGTCCATCGGGTAACTCTA
>BP00651_DIFrag103-153_insertion117
ACAATAACTATGGGTGCCGTCTCCCAAAATGATAGTGACGGAAAATCAAATGCAGGGCTT
CTGTCCCGAGAGCGGGAGACCGGGGTCTCTGAGCTCCGAGGAGAAATACCGATGTGTAAG
TGACTCCCAGTGCGGGCCTGAACGCCTCCCTGGTGGTGGTATCCTTACAGGTCGGTGCGT
GAATTATTCAAGTGTGCTGCGGACCTGGAGACGTCCATCGGGTAACTCTA
>BP00651_DIFrag103-153_insertion118
ACAATAACTATGGGTGCCGTCTCCCAAAATGATAGTGACGGAAAATCAAATGCAGGGCTT
CTGTCCCGAGTCCAGCGGGAGACCGGGGTCTCTGAGCGAGGAGAAATACCGATGTGTAAG
TGACTCCCAGTGCGGGCCTGAACGCCTCCCTGGTGGTGGTATCCTTACAGGTCGGTGCGT
GAATTATTCAAGTGTGCTGCGGACCTGGAGACGTCCATCGGGTAACTCTA
>BP00651_DIFrag103-153_insertion119
ACAATAACTATGGGTGCCGTCTCCCAAAATGATAGTGACGGAAAATCAAATGCAGGGCTT
CTGTCCCGAGTCCGAGAGCGGGAGACCGGGGTCTCTGAGCGAGAAATACCGATGTGTAAG
TGACTCCCAGTGCGGGCCTGAACGCCTCCCTGGTGGTGGTATCCTTACAGGTCGGTGCGT
GAATTATTCAAGTGTGCTGCGGACCTGGAGACGTCCATCGGGTAACTCTA
>BP00651_DIFrag103-153_insertion120
ACAATAACTATGGGTGCCGTCTCCCAAAATGATAGTGACGGAAAATCAAATGCAGGGCTT
CTGTCCCGAGTCCGAGGAGAGCGGGAGACCGGGGTCTCTGAGCAAATACCGATGTGTAAG
TGACTCCCAGTGCGGGCCTGAACGCCTCCCTGGTGGTGGTATCCTTACAGGTCGGTGCGT
GAATTATTCAAGTGTGCTGCGGACCTGGAGACGTCCATCGGGTAACTCTA
>BP00651_DIFrag103-153_insertion121
ACAATAACTATGGGTGCCGTCTCCCAAAATGATAGTGACGGAAAATCAAATGCAGGGCTT
CTGTCCCGAGTCCGAGGAGAAAAGCGGGAGACCGGGGTCTCTGAGCTACCGATGTGTAAG
TGACTCCCAGTGCGGGCCTGAACGCCTCCCTGGTGGTGGTATCCTTACAGGTCGGTGCGT
GAATTATTCAAGTGTGCTGCGGACCTGGAGACGTCCATCGGGTAACTCTA
>BP00651_DIFrag103-153_insertion122
ACAATAACTATGGGTGCCGTCTCCCAAAATGATAGTGACGGAAAATCAAATGCAGGGCTT
CTGTCCCGAGTCCGAGGAGAAATACAGCGGGAGACCGGGGTCTCTGAGCCGATGTGTAAG
TGACTCCCAGTGCGGGCCTGAACGCCTCCCTGGTGGTGGTATCCTTACAGGTCGGTGCGT
GAATTATTCAAGTGTGCTGCGGACCTGGAGACGTCCATCGGGTAACTCTA
>BP00651_DIFrag103-153_insertion123
ACAATAACTATGGGTGCCGTCTCCCAAAATGATAGTGACGGAAAATCAAATGCAGGGCTT
CTGTCCCGAGTCCGAGGAGAAATACCGAAGCGGGAGACCGGGGTCTCTGAGCTGTGTAAG
TGACTCCCAGTGCGGGCCTGAACGCCTCCCTGGTGGTGGTATCCTTACAGGTCGGTGCGT
GAATTATTCAAGTGTGCTGCGGACCTGGAGACGTCCATCGGGTAACTCTA
>BP00651_DIFrag103-153_insertion124
ACAATAACTATGGGTGCCGTCTCCCAAAATGATAGTGACGGAAAATCAAATGCAGGGCTT
CTGTCCCGAGTCCGAGGAGAAATACCGATGTAGCGGGAGACCGGGGTCTCTGAGCGTAAG
TGACTCCCAGTGCGGGCCTGAACGCCTCCCTGGTGGTGGTATCCTTACAGGTCGGTGCGT
GAATTATTCAAGTGTGCTGCGGACCTGGAGACGTCCATCGGGTAACTCTA
>BP00651_DIFrag103-153_insertion125
ACAATAACTATGGGTGCCGTCTCCCAAAATGATAGTGACGGAAAATCAAATGCAGGGCTT
CTGTCCCGAGTCCGAGGAGAAATACCGATGTGTAAGCGGGAGACCGGGGTCTCTGAGCAG
TGACTCCCAGTGCGGGCCTGAACGCCTCCCTGGTGGTGGTATCCTTACAGGTCGGTGCGT
GAATTATTCAAGTGTGCTGCGGACCTGGAGACGTCCATCGGGTAACTCTA
>BP00651_DIFrag103-153_insertion126
ACAATAACTATGGGTGCCGTCTCCCAAAATGATAGTGACGGAAAATCAAATGCAGGGCTT
CTGTCCCGAGTCCGAGGAGAAATACCGATGTGTAAGTAGCGGGAGACCGGGGTCTCTGAG
CGACTCCCAGTGCGGGCCTGAACGCCTCCCTGGTGGTGGTATCCTTACAGGTCGGTGCGT
GAATTATTCAAGTGTGCTGCGGACCTGGAGACGTCCATCGGGTAACTCTA
>BP00651_DIFrag103-153_insertion127
ACAATAACTATGGGTGCCGTCTCCCAAAATGATAGTGACGGAAAATCAAATGCAGGGCTT
CTGTCCCGAGTCCGAGGAGAAATACCGATGTGTAAGTGACAGCGGGAGACCGGGGTCTCT
GAGCTCCCAGTGCGGGCCTGAACGCCTCCCTGGTGGTGGTATCCTTACAGGTCGGTGCGT
GAATTATTCAAGTGTGCTGCGGACCTGGAGACGTCCATCGGGTAACTCTA
>BP00651_DIFrag103-153_insertion128
ACAATAACTATGGGTGCCGTCTCCCAAAATGATAGTGACGGAAAATCAAATGCAGGGCTT
CTGTCCCGAGTCCGAGGAGAAATACCGATGTGTAAGTGACTCCAGCGGGAGACCGGGGTC
TCTGAGCCAGTGCGGGCCTGAACGCCTCCCTGGTGGTGGTATCCTTACAGGTCGGTGCGT
GAATTATTCAAGTGTGCTGCGGACCTGGAGACGTCCATCGGGTAACTCTA
>BP00651_DIFrag103-153_insertion129
ACAATAACTATGGGTGCCGTCTCCCAAAATGATAGTGACGGAAAATCAAATGCAGGGCTT
CTGTCCCGAGTCCGAGGAGAAATACCGATGTGTAAGTGACTCCCAGAGCGGGAGACCGGG
GTCTCTGAGCTGCGGGCCTGAACGCCTCCCTGGTGGTGGTATCCTTACAGGTCGGTGCGT
GAATTATTCAAGTGTGCTGCGGACCTGGAGACGTCCATCGGGTAACTCTA
>BP00651_DIFrag103-153_insertion130
ACAATAACTATGGGTGCCGTCTCCCAAAATGATAGTGACGGAAAATCAAATGCAGGGCTT
CTGTCCCGAGTCCGAGGAGAAATACCGATGTGTAAGTGACTCCCAGTGCAGCGGGAGACC
GGGGTCTCTGAGCGGGCCTGAACGCCTCCCTGGTGGTGGTATCCTTACAGGTCGGTGCGT
GAATTATTCAAGTGTGCTGCGGACCTGGAGACGTCCATCGGGTAACTCTA
>BP00651_DIFrag103-153_insertion131
ACAATAACTATGGGTGCCGTCTCCCAAAATGATAGTGACGGAAAATCAAATGCAGGGCTT
CTGTCCCGAGTCCGAGGAGAAATACCGATGTGTAAGTGACTCCCAGTGCGGGAGCGGGAG
ACCGGGGTCTCTGAGCCCTGAACGCCTCCCTGGTGGTGGTATCCTTACAGGTCGGTGCGT
GAATTATTCAAGTGTGCTGCGGACCTGGAGACGTCCATCGGGTAACTCTA
>BP00651_DIFrag103-153_insertion132
ACAATAACTATGGGTGCCGTCTCCCAAAATGATAGTGACGGAAAATCAAATGCAGGGCTT
CTGTCCCGAGTCCGAGGAGAAATACCGATGTGTAAGTGACTCCCAGTGCGGGCCTAGCGG
GAGACCGGGGTCTCTGAGCGAACGCCTCCCTGGTGGTGGTATCCTTACAGGTCGGTGCGT
GAATTATTCAAGTGTGCTGCGGACCTGGAGACGTCCATCGGGTAACTCTA
>BP00651_DIFrag103-153_insertion133
ACAATAACTATGGGTGCCGTCTCCCAAAATGATAGTGACGGAAAATCAAATGCAGGGCTT
CTGTCCCGAGTCCGAGGAGAAATACCGATGTGTAAGTGACTCCCAGTGCGGGCCTGAAAG
CGGGAGACCGGGGTCTCTGAGCCGCCTCCCTGGTGGTGGTATCCTTACAGGTCGGTGCGT
GAATTATTCAAGTGTGCTGCGGACCTGGAGACGTCCATCGGGTAACTCTA
>BP00651_DIFrag103-153_insertion134
ACAATAACTATGGGTGCCGTCTCCCAAAATGATAGTGACGGAAAATCAAATGCAGGGCTT
CTGTCCCGAGTCCGAGGAGAAATACCGATGTGTAAGTGACTCCCAGTGCGGGCCTGAACG
CAGCGGGAGACCGGGGTCTCTGAGCCTCCCTGGTGGTGGTATCCTTACAGGTCGGTGCGT
GAATTATTCAAGTGTGCTGCGGACCTGGAGACGTCCATCGGGTAACTCTA
>BP00651_DIFrag103-153_insertion135
ACAATAACTATGGGTGCCGTCTCCCAAAATGATAGTGACGGAAAATCAAATGCAGGGCTT
CTGTCCCGAGTCCGAGGAGAAATACCGATGTGTAAGTGACTCCCAGTGCGGGCCTGAACG
CCTCAGCGGGAGACCGGGGTCTCTGAGCCCTGGTGGTGGTATCCTTACAGGTCGGTGCGT
GAATTATTCAAGTGTGCTGCGGACCTGGAGACGTCCATCGGGTAACTCTA
>BP00651_DIFrag103-153_insertion136
ACAATAACTATGGGTGCCGTCTCCCAAAATGATAGTGACGGAAAATCAAATGCAGGGCTT
CTGTCCCGAGTCCGAGGAGAAATACCGATGTGTAAGTGACTCCCAGTGCGGGCCTGAACG
CCTCCCTAGCGGGAGACCGGGGTCTCTGAGCGGTGGTGGTATCCTTACAGGTCGGTGCGT
GAATTATTCAAGTGTGCTGCGGACCTGGAGACGTCCATCGGGTAACTCTA
>BP00651_DIFrag103-153_insertion137
ACAATAACTATGGGTGCCGTCTCCCAAAATGATAGTGACGGAAAATCAAATGCAGGGCTT
CTGTCCCGAGTCCGAGGAGAAATACCGATGTGTAAGTGACTCCCAGTGCGGGCCTGAACG
CCTCCCTGGTAGCGGGAGACCGGGGTCTCTGAGCGGTGGTATCCTTACAGGTCGGTGCGT
GAATTATTCAAGTGTGCTGCGGACCTGGAGACGTCCATCGGGTAACTCTA
>BP00651_DIFrag103-153_insertion138
ACAATAACTATGGGTGCCGTCTCCCAAAATGATAGTGACGGAAAATCAAATGCAGGGCTT
CTGTCCCGAGTCCGAGGAGAAATACCGATGTGTAAGTGACTCCCAGTGCGGGCCTGAACG
CCTCCCTGGTGGTAGCGGGAGACCGGGGTCTCTGAGCGGTATCCTTACAGGTCGGTGCGT
GAATTATTCAAGTGTGCTGCGGACCTGGAGACGTCCATCGGGTAACTCTA
>BP00651_DIFrag103-153_insertion139
ACAATAACTATGGGTGCCGTCTCCCAAAATGATAGTGACGGAAAATCAAATGCAGGGCTT
CTGTCCCGAGTCCGAGGAGAAATACCGATGTGTAAGTGACTCCCAGTGCGGGCCTGAACG
CCTCCCTGGTGGTGGTAGCGGGAGACCGGGGTCTCTGAGCATCCTTACAGGTCGGTGCGT
GAATTATTCAAGTGTGCTGCGGACCTGGAGACGTCCATCGGGTAACTCTA
>BP00651_DIFrag103-153_insertion140
ACAATAACTATGGGTGCCGTCTCCCAAAATGATAGTGACGGAAAATCAAATGCAGGGCTT
CTGTCCCGAGTCCGAGGAGAAATACCGATGTGTAAGTGACTCCCAGTGCGGGCCTGAACG
CCTCCCTGGTGGTGGTATCAGCGGGAGACCGGGGTCTCTGAGCCTTACAGGTCGGTGCGT
GAATTATTCAAGTGTGCTGCGGACCTGGAGACGTCCATCGGGTAACTCTA
>BP00651_DIFrag103-153_insertion141
ACAATAACTATGGGTGCCGTCTCCCAAAATGATAGTGACGGAAAATCAAATGCAGGGCTT
CTGTCCCGAGTCCGAGGAGAAATACCGATGTGTAAGTGACTCCCAGTGCGGGCCTGAACG
CCTCCCTGGTGGTGGTATCCTTAGCGGGAGACCGGGGTCTCTGAGCACAGGTCGGTGCGT
GAATTATTCAAGTGTGCTGCGGACCTGGAGACGTCCATCGGGTAACTCTA
>BP00651_DIFrag103-153_insertion142
ACAATAACTATGGGTGCCGTCTCCCAAAATGATAGTGACGGAAAATCAAATGCAGGGCTT
CTGTCCCGAGTCCGAGGAGAAATACCGATGTGTAAGTGACTCCCAGTGCGGGCCTGAACG
CCTCCCTGGTGGTGGTATCCTTACAAGCGGGAGACCGGGGTCTCTGAGCGGTCGGTGCGT
GAATTATTCAAGTGTGCTGCGGACCTGGAGACGTCCATCGGGTAACTCTA
>BP00651_DIFrag103-153_insertion143
ACAATAACTATGGGTGCCGTCTCCCAAAATGATAGTGACGGAAAATCAAATGCAGGGCTT
CTGTCCCGAGTCCGAGGAGAAATACCGATGTGTAAGTGACTCCCAGTGCGGGCCTGAACG
CCTCCCTGGTGGTGGTATCCTTACAGGTAGCGGGAGACCGGGGTCTCTGAGCCGGTGCGT
GAATTATTCAAGTGTGCTGCGGACCTGGAGACGTCCATCGGGTAACTCTA
>BP00651_DIFrag103-153_insertion144
ACAATAACTATGGGTGCCGTCTCCCAAAATGATAGTGACGGAAAATCAAATGCAGGGCTT
CTGTCCCGAGTCCGAGGAGAAATACCGATGTGTAAGTGACTCCCAGTGCGGGCCTGAACG
CCTCCCTGGTGGTGGTATCCTTACAGGTCGGAGCGGGAGACCGGGGTCTCTGAGCTGCGT
GAATTATTCAAGTGTGCTGCGGACCTGGAGACGTCCATCGGGTAACTCTA
>BP00651_DIFrag103-153_insertion145
ACAATAACTATGGGTGCCGTCTCCCAAAATGATAGTGACGGAAAATCAAATGCAGGGCTT
CTGTCCCGAGTCCGAGGAGAAATACCGATGTGTAAGTGACTCCCAGTGCGGGCCTGAACG
CCTCCCTGGTGGTGGTATCCTTACAGGTCGGTGCAGCGGGAGACCGGGGTCTCTGAGCGT
GAATTATTCAAGTGTGCTGCGGACCTGGAGACGTCCATCGGGTAACTCTA
>BP00651_DIFrag103-153_insertion146
ACAATAACTATGGGTGCCGTCTCCCAAAATGATAGTGACGGAAAATCAAATGCAGGGCTT
CTGTCCCGAGTCCGAGGAGAAATACCGATGTGTAAGTGACTCCCAGTGCGGGCCTGAACG
CCTCCCTGGTGGTGGTATCCTTACAGGTCGGTGCGTGAGCGGGAGACCGGGGTCTCTGAG
CAATTATTCAAGTGTGCTGCGGACCTGGAGACGTCCATCGGGTAACTCTA
>BP00651_DIFrag103-153_insertion147
ACAATAACTATGGGTGCCGTCTCCCAAAATGATAGTGACGGAAAATCAAATGCAGGGCTT
CTGTCCCGAGTCCGAGGAGAAATACCGATGTGTAAGTGACTCCCAGTGCGGGCCTGAACG
CCTCCCTGGTGGTGGTATCCTTACAGGTCGGTGCGTGAATAGCGGGAGACCGGGGTCTCT
GAGCTATTCAAGTGTGCTGCGGACCTGGAGACGTCCATCGGGTAACTCTA
>BP00651_DIFrag103-153_insertion148
ACAATAACTATGGGTGCCGTCTCCCAAAATGATAGTGACGGAAAATCAAATGCAGGGCTT
CTGTCCCGAGTCCGAGGAGAAATACCGATGTGTAAGTGACTCCCAGTGCGGGCCTGAACG
CCTCCCTGGTGGTGGTATCCTTACAGGTCGGTGCGTGAATTATAGCGGGAGACCGGGGTC
TCTGAGCTCAAGTGTGCTGCGGACCTGGAGACGTCCATCGGGTAACTCTA
>BP00651_DIFrag103-153_insertion149
ACAATAACTATGGGTGCCGTCTCCCAAAATGATAGTGACGGAAAATCAAATGCAGGGCTT
CTGTCCCGAGTCCGAGGAGAAATACCGATGTGTAAGTGACTCCCAGTGCGGGCCTGAACG
CCTCCCTGGTGGTGGTATCCTTACAGGTCGGTGCGTGAATTATTCAAGCGGGAGACCGGG
GTCTCTGAGCAGTGTGCTGCGGACCTGGAGACGTCCATCGGGTAACTCTA
>BP00651_DIFrag103-153_insertion150
ACAATAACTATGGGTGCCGTCTCCCAAAATGATAGTGACGGAAAATCAAATGCAGGGCTT
CTGTCCCGAGTCCGAGGAGAAATACCGATGTGTAAGTGACTCCCAGTGCGGGCCTGAACG
CCTCCCTGGTGGTGGTATCCTTACAGGTCGGTGCGTGAATTATTCAAGTAGCGGGAGACC
GGGGTCTCTGAGCGTGCTGCGGACCTGGAGACGTCCATCGGGTAACTCTA
>BP00651_DIFrag103-153_insertion151
ACAATAACTATGGGTGCCGTCTCCCAAAATGATAGTGACGGAAAATCAAATGCAGGGCTT
CTGTCCCGAGTCCGAGGAGAAATACCGATGTGTAAGTGACTCCCAGTGCGGGCCTGAACG
CCTCCCTGGTGGTGGTATCCTTACAGGTCGGTGCGTGAATTATTCAAGTGTGAGCGGGAG
ACCGGGGTCTCTGAGCCTGCGGACCTGGAGACGTCCATCGGGTAACTCTA
>BP00651_DIFrag103-153_insertion152
ACAATAACTATGGGTGCCGTCTCCCAAAATGATAGTGACGGAAAATCAAATGCAGGGCTT
CTGTCCCGAGTCCGAGGAGAAATACCGATGTGTAAGTGACTCCCAGTGCGGGCCTGAACG
CCTCCCTGGTGGTGGTATCCTTACAGGTCGGTGCGTGAATTATTCAAGTGTGCTGAGCGG
GAGACCGGGGTCTCTGAGCCGGACCTGGAGACGTCCATCGGGTAACTCTA
>BP00651_DIFrag103-153_insertion153
ACAATAACTATGGGTGCCGTCTCCCAAAATGATAGTGACGGAAAATCAAATGCAGGGCTT
CTGTCCCGAGTCCGAGGAGAAATACCGATGTGTAAGTGACTCCCAGTGCGGGCCTGAACG
CCTCCCTGGTGGTGGTATCCTTACAGGTCGGTGCGTGAATTATTCAAGTGTGCTGCGGAG
CGGGAGACCGGGGTCTCTGAGCACCTGGAGACGTCCATCGGGTAACTCTA
>BP00651_DIFrag154-204_insertion154
TGGTTGTATAGCTGAGCCGTCTCCGACCAGCGGGAGACCGGGGTCTCTGAGCTGTGAAAT
CCAGGGATGGTGTCCAACTGAGGTAGACACAGTCGAGACTCCTATCATGATGGAGGCAGA
GAACTTCACTATCTTTATTAAGAACTCTATACGCTTTCCACTGTTTAATTTTGAGAAGGG
TAATCTTCTGCCAAACTTGACCGCACGGAGACGCGCAACTCTCTTTAGCC
>BP00651_DIFrag154-204_insertion155
TGGTTGTATAGCTGAGCCGTCTCCGACCTGTAGCGGGAGACCGGGGTCTCTGAGCGAAAT
CCAGGGATGGTGTCCAACTGAGGTAGACACAGTCGAGACTCCTATCATGATGGAGGCAGA
GAACTTCACTATCTTTATTAAGAACTCTATACGCTTTCCACTGTTTAATTTTGAGAAGGG
TAATCTTCTGCCAAACTTGACCGCACGGAGACGCGCAACTCTCTTTAGCC
>BP00651_DIFrag154-204_insertion156
TGGTTGTATAGCTGAGCCGTCTCCGACCTGTGAAAGCGGGAGACCGGGGTCTCTGAGCAT
CCAGGGATGGTGTCCAACTGAGGTAGACACAGTCGAGACTCCTATCATGATGGAGGCAGA
GAACTTCACTATCTTTATTAAGAACTCTATACGCTTTCCACTGTTTAATTTTGAGAAGGG
TAATCTTCTGCCAAACTTGACCGCACGGAGACGCGCAACTCTCTTTAGCC
>BP00651_DIFrag154-204_insertion157
TGGTTGTATAGCTGAGCCGTCTCCGACCTGTGAAATCAGCGGGAGACCGGGGTCTCTGAG
CCAGGGATGGTGTCCAACTGAGGTAGACACAGTCGAGACTCCTATCATGATGGAGGCAGA
GAACTTCACTATCTTTATTAAGAACTCTATACGCTTTCCACTGTTTAATTTTGAGAAGGG
TAATCTTCTGCCAAACTTGACCGCACGGAGACGCGCAACTCTCTTTAGCC
>BP00651_DIFrag154-204_insertion158
TGGTTGTATAGCTGAGCCGTCTCCGACCTGTGAAATCCAGAGCGGGAGACCGGGGTCTCT
GAGCGGATGGTGTCCAACTGAGGTAGACACAGTCGAGACTCCTATCATGATGGAGGCAGA
GAACTTCACTATCTTTATTAAGAACTCTATACGCTTTCCACTGTTTAATTTTGAGAAGGG
TAATCTTCTGCCAAACTTGACCGCACGGAGACGCGCAACTCTCTTTAGCC
>BP00651_DIFrag154-204_insertion159
TGGTTGTATAGCTGAGCCGTCTCCGACCTGTGAAATCCAGGGAAGCGGGAGACCGGGGTC
TCTGAGCTGGTGTCCAACTGAGGTAGACACAGTCGAGACTCCTATCATGATGGAGGCAGA
GAACTTCACTATCTTTATTAAGAACTCTATACGCTTTCCACTGTTTAATTTTGAGAAGGG
TAATCTTCTGCCAAACTTGACCGCACGGAGACGCGCAACTCTCTTTAGCC
>BP00651_DIFrag154-204_insertion160
TGGTTGTATAGCTGAGCCGTCTCCGACCTGTGAAATCCAGGGATGGAGCGGGAGACCGGG
GTCTCTGAGCTGTCCAACTGAGGTAGACACAGTCGAGACTCCTATCATGATGGAGGCAGA
GAACTTCACTATCTTTATTAAGAACTCTATACGCTTTCCACTGTTTAATTTTGAGAAGGG
TAATCTTCTGCCAAACTTGACCGCACGGAGACGCGCAACTCTCTTTAGCC
>BP00651_DIFrag154-204_insertion161
TGGTTGTATAGCTGAGCCGTCTCCGACCTGTGAAATCCAGGGATGGTGTAGCGGGAGACC
GGGGTCTCTGAGCCCAACTGAGGTAGACACAGTCGAGACTCCTATCATGATGGAGGCAGA
GAACTTCACTATCTTTATTAAGAACTCTATACGCTTTCCACTGTTTAATTTTGAGAAGGG
TAATCTTCTGCCAAACTTGACCGCACGGAGACGCGCAACTCTCTTTAGCC
>BP00651_DIFrag154-204_insertion162
TGGTTGTATAGCTGAGCCGTCTCCGACCTGTGAAATCCAGGGATGGTGTCCAAGCGGGAG
ACCGGGGTCTCTGAGCACTGAGGTAGACACAGTCGAGACTCCTATCATGATGGAGGCAGA
GAACTTCACTATCTTTATTAAGAACTCTATACGCTTTCCACTGTTTAATTTTGAGAAGGG
TAATCTTCTGCCAAACTTGACCGCACGGAGACGCGCAACTCTCTTTAGCC
>BP00651_DIFrag154-204_insertion163
TGGTTGTATAGCTGAGCCGTCTCCGACCTGTGAAATCCAGGGATGGTGTCCAACTAGCGG
GAGACCGGGGTCTCTGAGCGAGGTAGACACAGTCGAGACTCCTATCATGATGGAGGCAGA
GAACTTCACTATCTTTATTAAGAACTCTATACGCTTTCCACTGTTTAATTTTGAGAAGGG
TAATCTTCTGCCAAACTTGACCGCACGGAGACGCGCAACTCTCTTTAGCC
>BP00651_DIFrag154-204_insertion164
TGGTTGTATAGCTGAGCCGTCTCCGACCTGTGAAATCCAGGGATGGTGTCCAACTGAGAG
CGGGAGACCGGGGTCTCTGAGCGTAGACACAGTCGAGACTCCTATCATGATGGAGGCAGA
GAACTTCACTATCTTTATTAAGAACTCTATACGCTTTCCACTGTTTAATTTTGAGAAGGG
TAATCTTCTGCCAAACTTGACCGCACGGAGACGCGCAACTCTCTTTAGCC
>BP00651_DIFrag154-204_insertion165
TGGTTGTATAGCTGAGCCGTCTCCGACCTGTGAAATCCAGGGATGGTGTCCAACTGAGGT
AAGCGGGAGACCGGGGTCTCTGAGCGACACAGTCGAGACTCCTATCATGATGGAGGCAGA
GAACTTCACTATCTTTATTAAGAACTCTATACGCTTTCCACTGTTTAATTTTGAGAAGGG
TAATCTTCTGCCAAACTTGACCGCACGGAGACGCGCAACTCTCTTTAGCC
>BP00651_DIFrag154-204_insertion166
TGGTTGTATAGCTGAGCCGTCTCCGACCTGTGAAATCCAGGGATGGTGTCCAACTGAGGT
AGACAGCGGGAGACCGGGGTCTCTGAGCACAGTCGAGACTCCTATCATGATGGAGGCAGA
GAACTTCACTATCTTTATTAAGAACTCTATACGCTTTCCACTGTTTAATTTTGAGAAGGG
TAATCTTCTGCCAAACTTGACCGCACGGAGACGCGCAACTCTCTTTAGCC
>BP00651_DIFrag154-204_insertion167
TGGTTGTATAGCTGAGCCGTCTCCGACCTGTGAAATCCAGGGATGGTGTCCAACTGAGGT
AGACACAAGCGGGAGACCGGGGTCTCTGAGCGTCGAGACTCCTATCATGATGGAGGCAGA
GAACTTCACTATCTTTATTAAGAACTCTATACGCTTTCCACTGTTTAATTTTGAGAAGGG
TAATCTTCTGCCAAACTTGACCGCACGGAGACGCGCAACTCTCTTTAGCC
>BP00651_DIFrag154-204_insertion168
TGGTTGTATAGCTGAGCCGTCTCCGACCTGTGAAATCCAGGGATGGTGTCCAACTGAGGT
AGACACAGTCAGCGGGAGACCGGGGTCTCTGAGCGAGACTCCTATCATGATGGAGGCAGA
GAACTTCACTATCTTTATTAAGAACTCTATACGCTTTCCACTGTTTAATTTTGAGAAGGG
TAATCTTCTGCCAAACTTGACCGCACGGAGACGCGCAACTCTCTTTAGCC
>BP00651_DIFrag154-204_insertion169
TGGTTGTATAGCTGAGCCGTCTCCGACCTGTGAAATCCAGGGATGGTGTCCAACTGAGGT
AGACACAGTCGAGAGCGGGAGACCGGGGTCTCTGAGCACTCCTATCATGATGGAGGCAGA
GAACTTCACTATCTTTATTAAGAACTCTATACGCTTTCCACTGTTTAATTTTGAGAAGGG
TAATCTTCTGCCAAACTTGACCGCACGGAGACGCGCAACTCTCTTTAGCC
>BP00651_DIFrag154-204_insertion170
TGGTTGTATAGCTGAGCCGTCTCCGACCTGTGAAATCCAGGGATGGTGTCCAACTGAGGT
AGACACAGTCGAGACTAGCGGGAGACCGGGGTCTCTGAGCCCTATCATGATGGAGGCAGA
GAACTTCACTATCTTTATTAAGAACTCTATACGCTTTCCACTGTTTAATTTTGAGAAGGG
TAATCTTCTGCCAAACTTGACCGCACGGAGACGCGCAACTCTCTTTAGCC
>BP00651_DIFrag154-204_insertion171
TGGTTGTATAGCTGAGCCGTCTCCGACCTGTGAAATCCAGGGATGGTGTCCAACTGAGGT
AGACACAGTCGAGACTCCTAGCGGGAGACCGGGGTCTCTGAGCATCATGATGGAGGCAGA
GAACTTCACTATCTTTATTAAGAACTCTATACGCTTTCCACTGTTTAATTTTGAGAAGGG
TAATCTTCTGCCAAACTTGACCGCACGGAGACGCGCAACTCTCTTTAGCC
>BP00651_DIFrag154-204_insertion172
TGGTTGTATAGCTGAGCCGTCTCCGACCTGTGAAATCCAGGGATGGTGTCCAACTGAGGT
AGACACAGTCGAGACTCCTATCAGCGGGAGACCGGGGTCTCTGAGCATGATGGAGGCAGA
GAACTTCACTATCTTTATTAAGAACTCTATACGCTTTCCACTGTTTAATTTTGAGAAGGG
TAATCTTCTGCCAAACTTGACCGCACGGAGACGCGCAACTCTCTTTAGCC
>BP00651_DIFrag154-204_insertion173
TGGTTGTATAGCTGAGCCGTCTCCGACCTGTGAAATCCAGGGATGGTGTCCAACTGAGGT
AGACACAGTCGAGACTCCTATCATGAGCGGGAGACCGGGGTCTCTGAGCATGGAGGCAGA
GAACTTCACTATCTTTATTAAGAACTCTATACGCTTTCCACTGTTTAATTTTGAGAAGGG
TAATCTTCTGCCAAACTTGACCGCACGGAGACGCGCAACTCTCTTTAGCC
>BP00651_DIFrag154-204_insertion174
TGGTTGTATAGCTGAGCCGTCTCCGACCTGTGAAATCCAGGGATGGTGTCCAACTGAGGT
AGACACAGTCGAGACTCCTATCATGATGAGCGGGAGACCGGGGTCTCTGAGCGAGGCAGA
GAACTTCACTATCTTTATTAAGAACTCTATACGCTTTCCACTGTTTAATTTTGAGAAGGG
TAATCTTCTGCCAAACTTGACCGCACGGAGACGCGCAACTCTCTTTAGCC
>BP00651_DIFrag154-204_insertion175
TGGTTGTATAGCTGAGCCGTCTCCGACCTGTGAAATCCAGGGATGGTGTCCAACTGAGGT
AGACACAGTCGAGACTCCTATCATGATGGAGAGCGGGAGACCGGGGTCTCTGAGCGCAGA
GAACTTCACTATCTTTATTAAGAACTCTATACGCTTTCCACTGTTTAATTTTGAGAAGGG
TAATCTTCTGCCAAACTTGACCGCACGGAGACGCGCAACTCTCTTTAGCC
>BP00651_DIFrag154-204_insertion176
TGGTTGTATAGCTGAGCCGTCTCCGACCTGTGAAATCCAGGGATGGTGTCCAACTGAGGT
AGACACAGTCGAGACTCCTATCATGATGGAGGCAAGCGGGAGACCGGGGTCTCTGAGCGA
GAACTTCACTATCTTTATTAAGAACTCTATACGCTTTCCACTGTTTAATTTTGAGAAGGG
TAATCTTCTGCCAAACTTGACCGCACGGAGACGCGCAACTCTCTTTAGCC
>BP00651_DIFrag154-204_insertion177
TGGTTGTATAGCTGAGCCGTCTCCGACCTGTGAAATCCAGGGATGGTGTCCAACTGAGGT
AGACACAGTCGAGACTCCTATCATGATGGAGGCAGAGAGCGGGAGACCGGGGTCTCTGAG
CAACTTCACTATCTTTATTAAGAACTCTATACGCTTTCCACTGTTTAATTTTGAGAAGGG
TAATCTTCTGCCAAACTTGACCGCACGGAGACGCGCAACTCTCTTTAGCC
>BP00651_DIFrag154-204_insertion178
TGGTTGTATAGCTGAGCCGTCTCCGACCTGTGAAATCCAGGGATGGTGTCCAACTGAGGT
AGACACAGTCGAGACTCCTATCATGATGGAGGCAGAGAACAGCGGGAGACCGGGGTCTCT
GAGCTTCACTATCTTTATTAAGAACTCTATACGCTTTCCACTGTTTAATTTTGAGAAGGG
TAATCTTCTGCCAAACTTGACCGCACGGAGACGCGCAACTCTCTTTAGCC
>BP00651_DIFrag154-204_insertion179
TGGTTGTATAGCTGAGCCGTCTCCGACCTGTGAAATCCAGGGATGGTGTCCAACTGAGGT
AGACACAGTCGAGACTCCTATCATGATGGAGGCAGAGAACTTCAGCGGGAGACCGGGGTC
TCTGAGCACTATCTTTATTAAGAACTCTATACGCTTTCCACTGTTTAATTTTGAGAAGGG
TAATCTTCTGCCAAACTTGACCGCACGGAGACGCGCAACTCTCTTTAGCC
>BP00651_DIFrag154-204_insertion180
TGGTTGTATAGCTGAGCCGTCTCCGACCTGTGAAATCCAGGGATGGTGTCCAACTGAGGT
AGACACAGTCGAGACTCCTATCATGATGGAGGCAGAGAACTTCACTAGCGGGAGACCGGG
GTCTCTGAGCATCTTTATTAAGAACTCTATACGCTTTCCACTGTTTAATTTTGAGAAGGG
TAATCTTCTGCCAAACTTGACCGCACGGAGACGCGCAACTCTCTTTAGCC
>BP00651_DIFrag154-204_insertion181
TGGTTGTATAGCTGAGCCGTCTCCGACCTGTGAAATCCAGGGATGGTGTCCAACTGAGGT
AGACACAGTCGAGACTCCTATCATGATGGAGGCAGAGAACTTCACTATCAGCGGGAGACC
GGGGTCTCTGAGCTTTATTAAGAACTCTATACGCTTTCCACTGTTTAATTTTGAGAAGGG
TAATCTTCTGCCAAACTTGACCGCACGGAGACGCGCAACTCTCTTTAGCC
>BP00651_DIFrag154-204_insertion182
TGGTTGTATAGCTGAGCCGTCTCCGACCTGTGAAATCCAGGGATGGTGTCCAACTGAGGT
AGACACAGTCGAGACTCCTATCATGATGGAGGCAGAGAACTTCACTATCTTTAGCGGGAG
ACCGGGGTCTCTGAGCATTAAGAACTCTATACGCTTTCCACTGTTTAATTTTGAGAAGGG
TAATCTTCTGCCAAACTTGACCGCACGGAGACGCGCAACTCTCTTTAGCC
>BP00651_DIFrag154-204_insertion183
TGGTTGTATAGCTGAGCCGTCTCCGACCTGTGAAATCCAGGGATGGTGTCCAACTGAGGT
AGACACAGTCGAGACTCCTATCATGATGGAGGCAGAGAACTTCACTATCTTTATTAGCGG
GAGACCGGGGTCTCTGAGCAAGAACTCTATACGCTTTCCACTGTTTAATTTTGAGAAGGG
TAATCTTCTGCCAAACTTGACCGCACGGAGACGCGCAACTCTCTTTAGCC
>BP00651_DIFrag154-204_insertion184
TGGTTGTATAGCTGAGCCGTCTCCGACCTGTGAAATCCAGGGATGGTGTCCAACTGAGGT
AGACACAGTCGAGACTCCTATCATGATGGAGGCAGAGAACTTCACTATCTTTATTAAGAG
CGGGAGACCGGGGTCTCTGAGCAACTCTATACGCTTTCCACTGTTTAATTTTGAGAAGGG
TAATCTTCTGCCAAACTTGACCGCACGGAGACGCGCAACTCTCTTTAGCC
>BP00651_DIFrag154-204_insertion185
TGGTTGTATAGCTGAGCCGTCTCCGACCTGTGAAATCCAGGGATGGTGTCCAACTGAGGT
AGACACAGTCGAGACTCCTATCATGATGGAGGCAGAGAACTTCACTATCTTTATTAAGAA
CAGCGGGAGACCGGGGTCTCTGAGCTCTATACGCTTTCCACTGTTTAATTTTGAGAAGGG
TAATCTTCTGCCAAACTTGACCGCACGGAGACGCGCAACTCTCTTTAGCC
>BP00651_DIFrag154-204_insertion186
TGGTTGTATAGCTGAGCCGTCTCCGACCTGTGAAATCCAGGGATGGTGTCCAACTGAGGT
AGACACAGTCGAGACTCCTATCATGATGGAGGCAGAGAACTTCACTATCTTTATTAAGAA
CTCTAGCGGGAGACCGGGGTCTCTGAGCATACGCTTTCCACTGTTTAATTTTGAGAAGGG
TAATCTTCTGCCAAACTTGACCGCACGGAGACGCGCAACTCTCTTTAGCC
>BP00651_DIFrag154-204_insertion187
TGGTTGTATAGCTGAGCCGTCTCCGACCTGTGAAATCCAGGGATGGTGTCCAACTGAGGT
AGACACAGTCGAGACTCCTATCATGATGGAGGCAGAGAACTTCACTATCTTTATTAAGAA
CTCTATAAGCGGGAGACCGGGGTCTCTGAGCCGCTTTCCACTGTTTAATTTTGAGAAGGG
TAATCTTCTGCCAAACTTGACCGCACGGAGACGCGCAACTCTCTTTAGCC
>BP00651_DIFrag154-204_insertion188
TGGTTGTATAGCTGAGCCGTCTCCGACCTGTGAAATCCAGGGATGGTGTCCAACTGAGGT
AGACACAGTCGAGACTCCTATCATGATGGAGGCAGAGAACTTCACTATCTTTATTAAGAA
CTCTATACGCAGCGGGAGACCGGGGTCTCTGAGCTTTCCACTGTTTAATTTTGAGAAGGG
TAATCTTCTGCCAAACTTGACCGCACGGAGACGCGCAACTCTCTTTAGCC
>BP00651_DIFrag154-204_insertion189
TGGTTGTATAGCTGAGCCGTCTCCGACCTGTGAAATCCAGGGATGGTGTCCAACTGAGGT
AGACACAGTCGAGACTCCTATCATGATGGAGGCAGAGAACTTCACTATCTTTATTAAGAA
CTCTATACGCTTTAGCGGGAGACCGGGGTCTCTGAGCCCACTGTTTAATTTTGAGAAGGG
TAATCTTCTGCCAAACTTGACCGCACGGAGACGCGCAACTCTCTTTAGCC
>BP00651_DIFrag154-204_insertion190
TGGTTGTATAGCTGAGCCGTCTCCGACCTGTGAAATCCAGGGATGGTGTCCAACTGAGGT
AGACACAGTCGAGACTCCTATCATGATGGAGGCAGAGAACTTCACTATCTTTATTAAGAA
CTCTATACGCTTTCCAAGCGGGAGACCGGGGTCTCTGAGCCTGTTTAATTTTGAGAAGGG
TAATCTTCTGCCAAACTTGACCGCACGGAGACGCGCAACTCTCTTTAGCC
>BP00651_DIFrag154-204_insertion191
TGGTTGTATAGCTGAGCCGTCTCCGACCTGTGAAATCCAGGGATGGTGTCCAACTGAGGT
AGACACAGTCGAGACTCCTATCATGATGGAGGCAGAGAACTTCACTATCTTTATTAAGAA
CTCTATACGCTTTCCACTGAGCGGGAGACCGGGGTCTCTGAGCTTTAATTTTGAGAAGGG
TAATCTTCTGCCAAACTTGACCGCACGGAGACGCGCAACTCTCTTTAGCC
>BP00651_DIFrag154-204_insertion192
TGGTTGTATAGCTGAGCCGTCTCCGACCTGTGAAATCCAGGGATGGTGTCCAACTGAGGT
AGACACAGTCGAGACTCCTATCATGATGGAGGCAGAGAACTTCACTATCTTTATTAAGAA
CTCTATACGCTTTCCACTGTTTAGCGGGAGACCGGGGTCTCTGAGCAATTTTGAGAAGGG
TAATCTTCTGCCAAACTTGACCGCACGGAGACGCGCAACTCTCTTTAGCC
>BP00651_DIFrag154-204_insertion193
TGGTTGTATAGCTGAGCCGTCTCCGACCTGTGAAATCCAGGGATGGTGTCCAACTGAGGT
AGACACAGTCGAGACTCCTATCATGATGGAGGCAGAGAACTTCACTATCTTTATTAAGAA
CTCTATACGCTTTCCACTGTTTAATAGCGGGAGACCGGGGTCTCTGAGCTTTGAGAAGGG
TAATCTTCTGCCAAACTTGACCGCACGGAGACGCGCAACTCTCTTTAGCC
>BP00651_DIFrag154-204_insertion194
TGGTTGTATAGCTGAGCCGTCTCCGACCTGTGAAATCCAGGGATGGTGTCCAACTGAGGT
AGACACAGTCGAGACTCCTATCATGATGGAGGCAGAGAACTTCACTATCTTTATTAAGAA
CTCTATACGCTTTCCACTGTTTAATTTTAGCGGGAGACCGGGGTCTCTGAGCGAGAAGGG
TAATCTTCTGCCAAACTTGACCGCACGGAGACGCGCAACTCTCTTTAGCC
>BP00651_DIFrag154-204_insertion195
TGGTTGTATAGCTGAGCCGTCTCCGACCTGTGAAATCCAGGGATGGTGTCCAACTGAGGT
AGACACAGTCGAGACTCCTATCATGATGGAGGCAGAGAACTTCACTATCTTTATTAAGAA
CTCTATACGCTTTCCACTGTTTAATTTTGAGAGCGGGAGACCGGGGTCTCTGAGCAAGGG
TAATCTTCTGCCAAACTTGACCGCACGGAGACGCGCAACTCTCTTTAGCC
>BP00651_DIFrag154-204_insertion196
TGGTTGTATAGCTGAGCCGTCTCCGACCTGTGAAATCCAGGGATGGTGTCCAACTGAGGT
AGACACAGTCGAGACTCCTATCATGATGGAGGCAGAGAACTTCACTATCTTTATTAAGAA
CTCTATACGCTTTCCACTGTTTAATTTTGAGAAGAGCGGGAGACCGGGGTCTCTGAGCGG
TAATCTTCTGCCAAACTTGACCGCACGGAGACGCGCAACTCTCTTTAGCC
>BP00651_DIFrag154-204_insertion197
TGGTTGTATAGCTGAGCCGTCTCCGACCTGTGAAATCCAGGGATGGTGTCCAACTGAGGT
AGACACAGTCGAGACTCCTATCATGATGGAGGCAGAGAACTTCACTATCTTTATTAAGAA
CTCTATACGCTTTCCACTGTTTAATTTTGAGAAGGGTAGCGGGAGACCGGGGTCTCTGAG
CAATCTTCTGCCAAACTTGACCGCACGGAGACGCGCAACTCTCTTTAGCC
>BP00651_DIFrag154-204_insertion198
TGGTTGTATAGCTGAGCCGTCTCCGACCTGTGAAATCCAGGGATGGTGTCCAACTGAGGT
AGACACAGTCGAGACTCCTATCATGATGGAGGCAGAGAACTTCACTATCTTTATTAAGAA
CTCTATACGCTTTCCACTGTTTAATTTTGAGAAGGGTAATAGCGGGAGACCGGGGTCTCT
GAGCCTTCTGCCAAACTTGACCGCACGGAGACGCGCAACTCTCTTTAGCC
>BP00651_DIFrag154-204_insertion199
TGGTTGTATAGCTGAGCCGTCTCCGACCTGTGAAATCCAGGGATGGTGTCCAACTGAGGT
AGACACAGTCGAGACTCCTATCATGATGGAGGCAGAGAACTTCACTATCTTTATTAAGAA
CTCTATACGCTTTCCACTGTTTAATTTTGAGAAGGGTAATCTTAGCGGGAGACCGGGGTC
TCTGAGCCTGCCAAACTTGACCGCACGGAGACGCGCAACTCTCTTTAGCC
>BP00651_DIFrag154-204_insertion200
TGGTTGTATAGCTGAGCCGTCTCCGACCTGTGAAATCCAGGGATGGTGTCCAACTGAGGT
AGACACAGTCGAGACTCCTATCATGATGGAGGCAGAGAACTTCACTATCTTTATTAAGAA
CTCTATACGCTTTCCACTGTTTAATTTTGAGAAGGGTAATCTTCTGAGCGGGAGACCGGG
GTCTCTGAGCCCAAACTTGACCGCACGGAGACGCGCAACTCTCTTTAGCC
>BP00651_DIFrag154-204_insertion201
TGGTTGTATAGCTGAGCCGTCTCCGACCTGTGAAATCCAGGGATGGTGTCCAACTGAGGT
AGACACAGTCGAGACTCCTATCATGATGGAGGCAGAGAACTTCACTATCTTTATTAAGAA
CTCTATACGCTTTCCACTGTTTAATTTTGAGAAGGGTAATCTTCTGCCAAGCGGGAGACC
GGGGTCTCTGAGCAACTTGACCGCACGGAGACGCGCAACTCTCTTTAGCC
>BP00651_DIFrag154-204_insertion202
TGGTTGTATAGCTGAGCCGTCTCCGACCTGTGAAATCCAGGGATGGTGTCCAACTGAGGT
AGACACAGTCGAGACTCCTATCATGATGGAGGCAGAGAACTTCACTATCTTTATTAAGAA
CTCTATACGCTTTCCACTGTTTAATTTTGAGAAGGGTAATCTTCTGCCAAACAGCGGGAG
ACCGGGGTCTCTGAGCTTGACCGCACGGAGACGCGCAACTCTCTTTAGCC
>BP00651_DIFrag154-204_insertion203
TGGTTGTATAGCTGAGCCGTCTCCGACCTGTGAAATCCAGGGATGGTGTCCAACTGAGGT
AGACACAGTCGAGACTCCTATCATGATGGAGGCAGAGAACTTCACTATCTTTATTAAGAA
CTCTATACGCTTTCCACTGTTTAATTTTGAGAAGGGTAATCTTCTGCCAAACTTGAGCGG
GAGACCGGGGTCTCTGAGCACCGCACGGAGACGCGCAACTCTCTTTAGCC
>BP00651_DIFrag154-204_insertion204
TGGTTGTATAGCTGAGCCGTCTCCGACCTGTGAAATCCAGGGATGGTGTCCAACTGAGGT
AGACACAGTCGAGACTCCTATCATGATGGAGGCAGAGAACTTCACTATCTTTATTAAGAA
CTCTATACGCTTTCCACTGTTTAATTTTGAGAAGGGTAATCTTCTGCCAAACTTGACCAG
CGGGAGACCGGGGTCTCTGAGCGCACGGAGACGCGCAACTCTCTTTAGCC
>BP00651_DIFrag205-255_insertion205
GCACTTTAATCCCTAAGCGTCTCCCGCAAGCGGGAGACCGGGGTCTCTGAGCCGAGATAT
GAAAACATGTAGATTTCATCCGGACAAAGATCCTTTCTGCCCAATTCTCCGCGTTGGAGA
TGTGGTGAAATTTGCTGGCCAGGACTTTGCAAAGCTGGCACGCACGGGAGGTGTGTTGGG
CATAAAAATTGGCTGGGTTTGTGACTGGAGACGACCTCTACTGACAAACT
>BP00651_DIFrag205-255_insertion206
GCACTTTAATCCCTAAGCGTCTCCCGCACGAAGCGGGAGACCGGGGTCTCTGAGCGATAT
GAAAACATGTAGATTTCATCCGGACAAAGATCCTTTCTGCCCAATTCTCCGCGTTGGAGA
TGTGGTGAAATTTGCTGGCCAGGACTTTGCAAAGCTGGCACGCACGGGAGGTGTGTTGGG
CATAAAAATTGGCTGGGTTTGTGACTGGAGACGACCTCTACTGACAAACT
>BP00651_DIFrag205-255_insertion207
GCACTTTAATCCCTAAGCGTCTCCCGCACGAGATAGCGGGAGACCGGGGTCTCTGAGCAT
GAAAACATGTAGATTTCATCCGGACAAAGATCCTTTCTGCCCAATTCTCCGCGTTGGAGA
TGTGGTGAAATTTGCTGGCCAGGACTTTGCAAAGCTGGCACGCACGGGAGGTGTGTTGGG
CATAAAAATTGGCTGGGTTTGTGACTGGAGACGACCTCTACTGACAAACT
>BP00651_DIFrag205-255_insertion208
GCACTTTAATCCCTAAGCGTCTCCCGCACGAGATATGAGCGGGAGACCGGGGTCTCTGAG
CAAAACATGTAGATTTCATCCGGACAAAGATCCTTTCTGCCCAATTCTCCGCGTTGGAGA
TGTGGTGAAATTTGCTGGCCAGGACTTTGCAAAGCTGGCACGCACGGGAGGTGTGTTGGG
CATAAAAATTGGCTGGGTTTGTGACTGGAGACGACCTCTACTGACAAACT
>BP00651_DIFrag205-255_insertion209
GCACTTTAATCCCTAAGCGTCTCCCGCACGAGATATGAAAAGCGGGAGACCGGGGTCTCT
GAGCACATGTAGATTTCATCCGGACAAAGATCCTTTCTGCCCAATTCTCCGCGTTGGAGA
TGTGGTGAAATTTGCTGGCCAGGACTTTGCAAAGCTGGCACGCACGGGAGGTGTGTTGGG
CATAAAAATTGGCTGGGTTTGTGACTGGAGACGACCTCTACTGACAAACT
>BP00651_DIFrag205-255_insertion210
GCACTTTAATCCCTAAGCGTCTCCCGCACGAGATATGAAAACAAGCGGGAGACCGGGGTC
TCTGAGCTGTAGATTTCATCCGGACAAAGATCCTTTCTGCCCAATTCTCCGCGTTGGAGA
TGTGGTGAAATTTGCTGGCCAGGACTTTGCAAAGCTGGCACGCACGGGAGGTGTGTTGGG
CATAAAAATTGGCTGGGTTTGTGACTGGAGACGACCTCTACTGACAAACT
>BP00651_DIFrag205-255_insertion211
GCACTTTAATCCCTAAGCGTCTCCCGCACGAGATATGAAAACATGTAGCGGGAGACCGGG
GTCTCTGAGCAGATTTCATCCGGACAAAGATCCTTTCTGCCCAATTCTCCGCGTTGGAGA
TGTGGTGAAATTTGCTGGCCAGGACTTTGCAAAGCTGGCACGCACGGGAGGTGTGTTGGG
CATAAAAATTGGCTGGGTTTGTGACTGGAGACGACCTCTACTGACAAACT
>BP00651_DIFrag205-255_insertion212
GCACTTTAATCCCTAAGCGTCTCCCGCACGAGATATGAAAACATGTAGAAGCGGGAGACC
GGGGTCTCTGAGCTTTCATCCGGACAAAGATCCTTTCTGCCCAATTCTCCGCGTTGGAGA
TGTGGTGAAATTTGCTGGCCAGGACTTTGCAAAGCTGGCACGCACGGGAGGTGTGTTGGG
CATAAAAATTGGCTGGGTTTGTGACTGGAGACGACCTCTACTGACAAACT
>BP00651_DIFrag205-255_insertion213
GCACTTTAATCCCTAAGCGTCTCCCGCACGAGATATGAAAACATGTAGATTTAGCGGGAG
ACCGGGGTCTCTGAGCCATCCGGACAAAGATCCTTTCTGCCCAATTCTCCGCGTTGGAGA
TGTGGTGAAATTTGCTGGCCAGGACTTTGCAAAGCTGGCACGCACGGGAGGTGTGTTGGG
CATAAAAATTGGCTGGGTTTGTGACTGGAGACGACCTCTACTGACAAACT
>BP00651_DIFrag205-255_insertion214
GCACTTTAATCCCTAAGCGTCTCCCGCACGAGATATGAAAACATGTAGATTTCATAGCGG
GAGACCGGGGTCTCTGAGCCCGGACAAAGATCCTTTCTGCCCAATTCTCCGCGTTGGAGA
TGTGGTGAAATTTGCTGGCCAGGACTTTGCAAAGCTGGCACGCACGGGAGGTGTGTTGGG
CATAAAAATTGGCTGGGTTTGTGACTGGAGACGACCTCTACTGACAAACT
>BP00651_DIFrag205-255_insertion215
GCACTTTAATCCCTAAGCGTCTCCCGCACGAGATATGAAAACATGTAGATTTCATCCGAG
CGGGAGACCGGGGTCTCTGAGCGACAAAGATCCTTTCTGCCCAATTCTCCGCGTTGGAGA
TGTGGTGAAATTTGCTGGCCAGGACTTTGCAAAGCTGGCACGCACGGGAGGTGTGTTGGG
CATAAAAATTGGCTGGGTTTGTGACTGGAGACGACCTCTACTGACAAACT
>BP00651_DIFrag205-255_insertion216
GCACTTTAATCCCTAAGCGTCTCCCGCACGAGATATGAAAACATGTAGATTTCATCCGGA
CAGCGGGAGACCGGGGTCTCTGAGCAAAGATCCTTTCTGCCCAATTCTCCGCGTTGGAGA
TGTGGTGAAATTTGCTGGCCAGGACTTTGCAAAGCTGGCACGCACGGGAGGTGTGTTGGG
CATAAAAATTGGCTGGGTTTGTGACTGGAGACGACCTCTACTGACAAACT
>BP00651_DIFrag205-255_insertion217
GCACTTTAATCCCTAAGCGTCTCCCGCACGAGATATGAAAACATGTAGATTTCATCCGGA
CAAAAGCGGGAGACCGGGGTCTCTGAGCGATCCTTTCTGCCCAATTCTCCGCGTTGGAGA
TGTGGTGAAATTTGCTGGCCAGGACTTTGCAAAGCTGGCACGCACGGGAGGTGTGTTGGG
CATAAAAATTGGCTGGGTTTGTGACTGGAGACGACCTCTACTGACAAACT
>BP00651_DIFrag205-255_insertion218
GCACTTTAATCCCTAAGCGTCTCCCGCACGAGATATGAAAACATGTAGATTTCATCCGGA
CAAAGATAGCGGGAGACCGGGGTCTCTGAGCCCTTTCTGCCCAATTCTCCGCGTTGGAGA
TGTGGTGAAATTTGCTGGCCAGGACTTTGCAAAGCTGGCACGCACGGGAGGTGTGTTGGG
CATAAAAATTGGCTGGGTTTGTGACTGGAGACGACCTCTACTGACAAACT
>BP00651_DIFrag205-255_insertion219
GCACTTTAATCCCTAAGCGTCTCCCGCACGAGATATGAAAACATGTAGATTTCATCCGGA
CAAAGATCCTAGCGGGAGACCGGGGTCTCTGAGCTTCTGCCCAATTCTCCGCGTTGGAGA
TGTGGTGAAATTTGCTGGCCAGGACTTTGCAAAGCTGGCACGCACGGGAGGTGTGTTGGG
CATAAAAATTGGCTGGGTTTGTGACTGGAGACGACCTCTACTGACAAACT
>BP00651_DIFrag205-255_insertion220
GCACTTTAATCCCTAAGCGTCTCCCGCACGAGATATGAAAACATGTAGATTTCATCCGGA
CAAAGATCCTTTCAGCGGGAGACCGGGGTCTCTGAGCTGCCCAATTCTCCGCGTTGGAGA
TGTGGTGAAATTTGCTGGCCAGGACTTTGCAAAGCTGGCACGCACGGGAGGTGTGTTGGG
CATAAAAATTGGCTGGGTTTGTGACTGGAGACGACCTCTACTGACAAACT
>BP00651_DIFrag205-255_insertion221
GCACTTTAATCCCTAAGCGTCTCCCGCACGAGATATGAAAACATGTAGATTTCATCCGGA
CAAAGATCCTTTCTGCAGCGGGAGACCGGGGTCTCTGAGCCCAATTCTCCGCGTTGGAGA
TGTGGTGAAATTTGCTGGCCAGGACTTTGCAAAGCTGGCACGCACGGGAGGTGTGTTGGG
CATAAAAATTGGCTGGGTTTGTGACTGGAGACGACCTCTACTGACAAACT
>BP00651_DIFrag205-255_insertion222
GCACTTTAATCCCTAAGCGTCTCCCGCACGAGATATGAAAACATGTAGATTTCATCCGGA
CAAAGATCCTTTCTGCCCAAGCGGGAGACCGGGGTCTCTGAGCATTCTCCGCGTTGGAGA
TGTGGTGAAATTTGCTGGCCAGGACTTTGCAAAGCTGGCACGCACGGGAGGTGTGTTGGG
CATAAAAATTGGCTGGGTTTGTGACTGGAGACGACCTCTACTGACAAACT
>BP00651_DIFrag205-255_insertion223
GCACTTTAATCCCTAAGCGTCTCCCGCACGAGATATGAAAACATGTAGATTTCATCCGGA
CAAAGATCCTTTCTGCCCAATTAGCGGGAGACCGGGGTCTCTGAGCCTCCGCGTTGGAGA
TGTGGTGAAATTTGCTGGCCAGGACTTTGCAAAGCTGGCACGCACGGGAGGTGTGTTGGG
CATAAAAATTGGCTGGGTTTGTGACTGGAGACGACCTCTACTGACAAACT
>BP00651_DIFrag205-255_insertion224
GCACTTTAATCCCTAAGCGTCTCCCGCACGAGATATGAAAACATGTAGATTTCATCCGGA
CAAAGATCCTTTCTGCCCAATTCTCAGCGGGAGACCGGGGTCTCTGAGCCGCGTTGGAGA
TGTGGTGAAATTTGCTGGCCAGGACTTTGCAAAGCTGGCACGCACGGGAGGTGTGTTGGG
CATAAAAATTGGCTGGGTTTGTGACTGGAGACGACCTCTACTGACAAACT
>BP00651_DIFrag205-255_insertion225
GCACTTTAATCCCTAAGCGTCTCCCGCACGAGATATGAAAACATGTAGATTTCATCCGGA
CAAAGATCCTTTCTGCCCAATTCTCCGCAGCGGGAGACCGGGGTCTCTGAGCGTTGGAGA
TGTGGTGAAATTTGCTGGCCAGGACTTTGCAAAGCTGGCACGCACGGGAGGTGTGTTGGG
CATAAAAATTGGCTGGGTTTGTGACTGGAGACGACCTCTACTGACAAACT
>BP00651_DIFrag205-255_insertion226
GCACTTTAATCCCTAAGCGTCTCCCGCACGAGATATGAAAACATGTAGATTTCATCCGGA
CAAAGATCCTTTCTGCCCAATTCTCCGCGTTAGCGGGAGACCGGGGTCTCTGAGCGGAGA
TGTGGTGAAATTTGCTGGCCAGGACTTTGCAAAGCTGGCACGCACGGGAGGTGTGTTGGG
CATAAAAATTGGCTGGGTTTGTGACTGGAGACGACCTCTACTGACAAACT
>BP00651_DIFrag205-255_insertion227
GCACTTTAATCCCTAAGCGTCTCCCGCACGAGATATGAAAACATGTAGATTTCATCCGGA
CAAAGATCCTTTCTGCCCAATTCTCCGCGTTGGAAGCGGGAGACCGGGGTCTCTGAGCGA
TGTGGTGAAATTTGCTGGCCAGGACTTTGCAAAGCTGGCACGCACGGGAGGTGTGTTGGG
CATAAAAATTGGCTGGGTTTGTGACTGGAGACGACCTCTACTGACAAACT
>BP00651_DIFrag205-255_insertion228
GCACTTTAATCCCTAAGCGTCTCCCGCACGAGATATGAAAACATGTAGATTTCATCCGGA
CAAAGATCCTTTCTGCCCAATTCTCCGCGTTGGAGATAGCGGGAGACCGGGGTCTCTGAG
CGTGGTGAAATTTGCTGGCCAGGACTTTGCAAAGCTGGCACGCACGGGAGGTGTGTTGGG
CATAAAAATTGGCTGGGTTTGTGACTGGAGACGACCTCTACTGACAAACT
>BP00651_DIFrag205-255_insertion229
GCACTTTAATCCCTAAGCGTCTCCCGCACGAGATATGAAAACATGTAGATTTCATCCGGA
CAAAGATCCTTTCTGCCCAATTCTCCGCGTTGGAGATGTGAGCGGGAGACCGGGGTCTCT
GAGCGTGAAATTTGCTGGCCAGGACTTTGCAAAGCTGGCACGCACGGGAGGTGTGTTGGG
CATAAAAATTGGCTGGGTTTGTGACTGGAGACGACCTCTACTGACAAACT
>BP00651_DIFrag205-255_insertion230
GCACTTTAATCCCTAAGCGTCTCCCGCACGAGATATGAAAACATGTAGATTTCATCCGGA
CAAAGATCCTTTCTGCCCAATTCTCCGCGTTGGAGATGTGGTGAGCGGGAGACCGGGGTC
TCTGAGCAAATTTGCTGGCCAGGACTTTGCAAAGCTGGCACGCACGGGAGGTGTGTTGGG
CATAAAAATTGGCTGGGTTTGTGACTGGAGACGACCTCTACTGACAAACT
>BP00651_DIFrag205-255_insertion231
GCACTTTAATCCCTAAGCGTCTCCCGCACGAGATATGAAAACATGTAGATTTCATCCGGA
CAAAGATCCTTTCTGCCCAATTCTCCGCGTTGGAGATGTGGTGAAAAGCGGGAGACCGGG
GTCTCTGAGCTTTGCTGGCCAGGACTTTGCAAAGCTGGCACGCACGGGAGGTGTGTTGGG
CATAAAAATTGGCTGGGTTTGTGACTGGAGACGACCTCTACTGACAAACT
>BP00651_DIFrag205-255_insertion232
GCACTTTAATCCCTAAGCGTCTCCCGCACGAGATATGAAAACATGTAGATTTCATCCGGA
CAAAGATCCTTTCTGCCCAATTCTCCGCGTTGGAGATGTGGTGAAATTTAGCGGGAGACC
GGGGTCTCTGAGCGCTGGCCAGGACTTTGCAAAGCTGGCACGCACGGGAGGTGTGTTGGG
CATAAAAATTGGCTGGGTTTGTGACTGGAGACGACCTCTACTGACAAACT
>BP00651_DIFrag205-255_insertion233
GCACTTTAATCCCTAAGCGTCTCCCGCACGAGATATGAAAACATGTAGATTTCATCCGGA
CAAAGATCCTTTCTGCCCAATTCTCCGCGTTGGAGATGTGGTGAAATTTGCTAGCGGGAG
ACCGGGGTCTCTGAGCGGCCAGGACTTTGCAAAGCTGGCACGCACGGGAGGTGTGTTGGG
CATAAAAATTGGCTGGGTTTGTGACTGGAGACGACCTCTACTGACAAACT
>BP00651_DIFrag205-255_insertion234
GCACTTTAATCCCTAAGCGTCTCCCGCACGAGATATGAAAACATGTAGATTTCATCCGGA
CAAAGATCCTTTCTGCCCAATTCTCCGCGTTGGAGATGTGGTGAAATTTGCTGGCAGCGG
GAGACCGGGGTCTCTGAGCCAGGACTTTGCAAAGCTGGCACGCACGGGAGGTGTGTTGGG
CATAAAAATTGGCTGGGTTTGTGACTGGAGACGACCTCTACTGACAAACT
>BP00651_DIFrag205-255_insertion235
GCACTTTAATCCCTAAGCGTCTCCCGCACGAGATATGAAAACATGTAGATTTCATCCGGA
CAAAGATCCTTTCTGCCCAATTCTCCGCGTTGGAGATGTGGTGAAATTTGCTGGCCAGAG
CGGGAGACCGGGGTCTCTGAGCGACTTTGCAAAGCTGGCACGCACGGGAGGTGTGTTGGG
CATAAAAATTGGCTGGGTTTGTGACTGGAGACGACCTCTACTGACAAACT
>BP00651_DIFrag205-255_insertion236
GCACTTTAATCCCTAAGCGTCTCCCGCACGAGATATGAAAACATGTAGATTTCATCCGGA
CAAAGATCCTTTCTGCCCAATTCTCCGCGTTGGAGATGTGGTGAAATTTGCTGGCCAGGA
CAGCGGGAGACCGGGGTCTCTGAGCTTTGCAAAGCTGGCACGCACGGGAGGTGTGTTGGG
CATAAAAATTGGCTGGGTTTGTGACTGGAGACGACCTCTACTGACAAACT
>BP00651_DIFrag205-255_insertion237
GCACTTTAATCCCTAAGCGTCTCCCGCACGAGATATGAAAACATGTAGATTTCATCCGGA
CAAAGATCCTTTCTGCCCAATTCTCCGCGTTGGAGATGTGGTGAAATTTGCTGGCCAGGA
CTTTAGCGGGAGACCGGGGTCTCTGAGCGCAAAGCTGGCACGCACGGGAGGTGTGTTGGG
CATAAAAATTGGCTGGGTTTGTGACTGGAGACGACCTCTACTGACAAACT
>BP00651_DIFrag205-255_insertion238
GCACTTTAATCCCTAAGCGTCTCCCGCACGAGATATGAAAACATGTAGATTTCATCCGGA
CAAAGATCCTTTCTGCCCAATTCTCCGCGTTGGAGATGTGGTGAAATTTGCTGGCCAGGA
CTTTGCAAGCGGGAGACCGGGGTCTCTGAGCAAGCTGGCACGCACGGGAGGTGTGTTGGG
CATAAAAATTGGCTGGGTTTGTGACTGGAGACGACCTCTACTGACAAACT
>BP00651_DIFrag205-255_insertion239
GCACTTTAATCCCTAAGCGTCTCCCGCACGAGATATGAAAACATGTAGATTTCATCCGGA
CAAAGATCCTTTCTGCCCAATTCTCCGCGTTGGAGATGTGGTGAAATTTGCTGGCCAGGA
CTTTGCAAAGAGCGGGAGACCGGGGTCTCTGAGCCTGGCACGCACGGGAGGTGTGTTGGG
CATAAAAATTGGCTGGGTTTGTGACTGGAGACGACCTCTACTGACAAACT
>BP00651_DIFrag205-255_insertion240
GCACTTTAATCCCTAAGCGTCTCCCGCACGAGATATGAAAACATGTAGATTTCATCCGGA
CAAAGATCCTTTCTGCCCAATTCTCCGCGTTGGAGATGTGGTGAAATTTGCTGGCCAGGA
CTTTGCAAAGCTGAGCGGGAGACCGGGGTCTCTGAGCGCACGCACGGGAGGTGTGTTGGG
CATAAAAATTGGCTGGGTTTGTGACTGGAGACGACCTCTACTGACAAACT
>BP00651_DIFrag205-255_insertion241
GCACTTTAATCCCTAAGCGTCTCCCGCACGAGATATGAAAACATGTAGATTTCATCCGGA
CAAAGATCCTTTCTGCCCAATTCTCCGCGTTGGAGATGTGGTGAAATTTGCTGGCCAGGA
CTTTGCAAAGCTGGCAAGCGGGAGACCGGGGTCTCTGAGCCGCACGGGAGGTGTGTTGGG
CATAAAAATTGGCTGGGTTTGTGACTGGAGACGACCTCTACTGACAAACT
>BP00651_DIFrag205-255_insertion242
GCACTTTAATCCCTAAGCGTCTCCCGCACGAGATATGAAAACATGTAGATTTCATCCGGA
CAAAGATCCTTTCTGCCCAATTCTCCGCGTTGGAGATGTGGTGAAATTTGCTGGCCAGGA
CTTTGCAAAGCTGGCACGCAGCGGGAGACCGGGGTCTCTGAGCACGGGAGGTGTGTTGGG
CATAAAAATTGGCTGGGTTTGTGACTGGAGACGACCTCTACTGACAAACT
>BP00651_DIFrag205-255_insertion243
GCACTTTAATCCCTAAGCGTCTCCCGCACGAGATATGAAAACATGTAGATTTCATCCGGA
CAAAGATCCTTTCTGCCCAATTCTCCGCGTTGGAGATGTGGTGAAATTTGCTGGCCAGGA
CTTTGCAAAGCTGGCACGCACGAGCGGGAGACCGGGGTCTCTGAGCGGAGGTGTGTTGGG
CATAAAAATTGGCTGGGTTTGTGACTGGAGACGACCTCTACTGACAAACT
>BP00651_DIFrag205-255_insertion244
GCACTTTAATCCCTAAGCGTCTCCCGCACGAGATATGAAAACATGTAGATTTCATCCGGA
CAAAGATCCTTTCTGCCCAATTCTCCGCGTTGGAGATGTGGTGAAATTTGCTGGCCAGGA
CTTTGCAAAGCTGGCACGCACGGGAAGCGGGAGACCGGGGTCTCTGAGCGGTGTGTTGGG
CATAAAAATTGGCTGGGTTTGTGACTGGAGACGACCTCTACTGACAAACT
>BP00651_DIFrag205-255_insertion245
GCACTTTAATCCCTAAGCGTCTCCCGCACGAGATATGAAAACATGTAGATTTCATCCGGA
CAAAGATCCTTTCTGCCCAATTCTCCGCGTTGGAGATGTGGTGAAATTTGCTGGCCAGGA
CTTTGCAAAGCTGGCACGCACGGGAGGTAGCGGGAGACCGGGGTCTCTGAGCGTGTTGGG
CATAAAAATTGGCTGGGTTTGTGACTGGAGACGACCTCTACTGACAAACT
>BP00651_DIFrag205-255_insertion246
GCACTTTAATCCCTAAGCGTCTCCCGCACGAGATATGAAAACATGTAGATTTCATCCGGA
CAAAGATCCTTTCTGCCCAATTCTCCGCGTTGGAGATGTGGTGAAATTTGCTGGCCAGGA
CTTTGCAAAGCTGGCACGCACGGGAGGTGTGAGCGGGAGACCGGGGTCTCTGAGCTTGGG
CATAAAAATTGGCTGGGTTTGTGACTGGAGACGACCTCTACTGACAAACT
>BP00651_DIFrag205-255_insertion247
GCACTTTAATCCCTAAGCGTCTCCCGCACGAGATATGAAAACATGTAGATTTCATCCGGA
CAAAGATCCTTTCTGCCCAATTCTCCGCGTTGGAGATGTGGTGAAATTTGCTGGCCAGGA
CTTTGCAAAGCTGGCACGCACGGGAGGTGTGTTGAGCGGGAGACCGGGGTCTCTGAGCGG
CATAAAAATTGGCTGGGTTTGTGACTGGAGACGACCTCTACTGACAAACT
>BP00651_DIFrag205-255_insertion248
GCACTTTAATCCCTAAGCGTCTCCCGCACGAGATATGAAAACATGTAGATTTCATCCGGA
CAAAGATCCTTTCTGCCCAATTCTCCGCGTTGGAGATGTGGTGAAATTTGCTGGCCAGGA
CTTTGCAAAGCTGGCACGCACGGGAGGTGTGTTGGGCAGCGGGAGACCGGGGTCTCTGAG
CATAAAAATTGGCTGGGTTTGTGACTGGAGACGACCTCTACTGACAAACT
>BP00651_DIFrag205-255_insertion249
GCACTTTAATCCCTAAGCGTCTCCCGCACGAGATATGAAAACATGTAGATTTCATCCGGA
CAAAGATCCTTTCTGCCCAATTCTCCGCGTTGGAGATGTGGTGAAATTTGCTGGCCAGGA
CTTTGCAAAGCTGGCACGCACGGGAGGTGTGTTGGGCATAAGCGGGAGACCGGGGTCTCT
GAGCAAAATTGGCTGGGTTTGTGACTGGAGACGACCTCTACTGACAAACT
>BP00651_DIFrag205-255_insertion250
GCACTTTAATCCCTAAGCGTCTCCCGCACGAGATATGAAAACATGTAGATTTCATCCGGA
CAAAGATCCTTTCTGCCCAATTCTCCGCGTTGGAGATGTGGTGAAATTTGCTGGCCAGGA
CTTTGCAAAGCTGGCACGCACGGGAGGTGTGTTGGGCATAAAAAGCGGGAGACCGGGGTC
TCTGAGCATTGGCTGGGTTTGTGACTGGAGACGACCTCTACTGACAAACT
>BP00651_DIFrag205-255_insertion251
GCACTTTAATCCCTAAGCGTCTCCCGCACGAGATATGAAAACATGTAGATTTCATCCGGA
CAAAGATCCTTTCTGCCCAATTCTCCGCGTTGGAGATGTGGTGAAATTTGCTGGCCAGGA
CTTTGCAAAGCTGGCACGCACGGGAGGTGTGTTGGGCATAAAAATTAGCGGGAGACCGGG
GTCTCTGAGCGGCTGGGTTTGTGACTGGAGACGACCTCTACTGACAAACT
>BP00651_DIFrag205-255_insertion252
GCACTTTAATCCCTAAGCGTCTCCCGCACGAGATATGAAAACATGTAGATTTCATCCGGA
CAAAGATCCTTTCTGCCCAATTCTCCGCGTTGGAGATGTGGTGAAATTTGCTGGCCAGGA
CTTTGCAAAGCTGGCACGCACGGGAGGTGTGTTGGGCATAAAAATTGGCAGCGGGAGACC
GGGGTCTCTGAGCTGGGTTTGTGACTGGAGACGACCTCTACTGACAAACT
>BP00651_DIFrag205-255_insertion253
GCACTTTAATCCCTAAGCGTCTCCCGCACGAGATATGAAAACATGTAGATTTCATCCGGA
CAAAGATCCTTTCTGCCCAATTCTCCGCGTTGGAGATGTGGTGAAATTTGCTGGCCAGGA
CTTTGCAAAGCTGGCACGCACGGGAGGTGTGTTGGGCATAAAAATTGGCTGGAGCGGGAG
ACCGGGGTCTCTGAGCGTTTGTGACTGGAGACGACCTCTACTGACAAACT
>BP00651_DIFrag205-255_insertion254
GCACTTTAATCCCTAAGCGTCTCCCGCACGAGATATGAAAACATGTAGATTTCATCCGGA
CAAAGATCCTTTCTGCCCAATTCTCCGCGTTGGAGATGTGGTGAAATTTGCTGGCCAGGA
CTTTGCAAAGCTGGCACGCACGGGAGGTGTGTTGGGCATAAAAATTGGCTGGGTTAGCGG
GAGACCGGGGTCTCTGAGCTGTGACTGGAGACGACCTCTACTGACAAACT
>BP00651_DIFrag205-255_insertion255
GCACTTTAATCCCTAAGCGTCTCCCGCACGAGATATGAAAACATGTAGATTTCATCCGGA
CAAAGATCCTTTCTGCCCAATTCTCCGCGTTGGAGATGTGGTGAAATTTGCTGGCCAGGA
CTTTGCAAAGCTGGCACGCACGGGAGGTGTGTTGGGCATAAAAATTGGCTGGGTTTGTAG
CGGGAGACCGGGGTCTCTGAGCGACTGGAGACGACCTCTACTGACAAACT
>BP00651_DIFrag256-305_insertion256
AACCACCCATTCGTACTTCGTCTCCTGACAGCGGGAGACCGGGGTCTCTGAGCTTGGACA
AGGCCTGGGACCAGTGTATTCCCAAATATTCTTTTACAAGGCTGGACTCAGTATCAGAGA
AATCAAGCGTGTCACCCGGTTATAACTTTCGGTTCGCTAAATACTACAAGATGGAGAACG
GTTCAGAGTATCGCACCTTGCTGAGGAGACGGTTGAAGGGGACAACCTCT
>BP00651_DIFrag256-305_insertion257
AACCACCCATTCGTACTTCGTCTCCTGACTTGAGCGGGAGACCGGGGTCTCTGAGCGACA
AGGCCTGGGACCAGTGTATTCCCAAATATTCTTTTACAAGGCTGGACTCAGTATCAGAGA
AATCAAGCGTGTCACCCGGTTATAACTTTCGGTTCGCTAAATACTACAAGATGGAGAACG
GTTCAGAGTATCGCACCTTGCTGAGGAGACGGTTGAAGGGGACAACCTCT
>BP00651_DIFrag256-305_insertion258
AACCACCCATTCGTACTTCGTCTCCTGACTTGGACAGCGGGAGACCGGGGTCTCTGAGCA
AGGCCTGGGACCAGTGTATTCCCAAATATTCTTTTACAAGGCTGGACTCAGTATCAGAGA
AATCAAGCGTGTCACCCGGTTATAACTTTCGGTTCGCTAAATACTACAAGATGGAGAACG
GTTCAGAGTATCGCACCTTGCTGAGGAGACGGTTGAAGGGGACAACCTCT
>BP00651_DIFrag256-305_insertion259
AACCACCCATTCGTACTTCGTCTCCTGACTTGGACAAGAGCGGGAGACCGGGGTCTCTGA
GCGCCTGGGACCAGTGTATTCCCAAATATTCTTTTACAAGGCTGGACTCAGTATCAGAGA
AATCAAGCGTGTCACCCGGTTATAACTTTCGGTTCGCTAAATACTACAAGATGGAGAACG
GTTCAGAGTATCGCACCTTGCTGAGGAGACGGTTGAAGGGGACAACCTCT
>BP00651_DIFrag256-305_insertion260
AACCACCCATTCGTACTTCGTCTCCTGACTTGGACAAGGCCAGCGGGAGACCGGGGTCTC
TGAGCTGGGACCAGTGTATTCCCAAATATTCTTTTACAAGGCTGGACTCAGTATCAGAGA
AATCAAGCGTGTCACCCGGTTATAACTTTCGGTTCGCTAAATACTACAAGATGGAGAACG
GTTCAGAGTATCGCACCTTGCTGAGGAGACGGTTGAAGGGGACAACCTCT
>BP00651_DIFrag256-305_insertion261
AACCACCCATTCGTACTTCGTCTCCTGACTTGGACAAGGCCTGGAGCGGGAGACCGGGGT
CTCTGAGCGACCAGTGTATTCCCAAATATTCTTTTACAAGGCTGGACTCAGTATCAGAGA
AATCAAGCGTGTCACCCGGTTATAACTTTCGGTTCGCTAAATACTACAAGATGGAGAACG
GTTCAGAGTATCGCACCTTGCTGAGGAGACGGTTGAAGGGGACAACCTCT
>BP00651_DIFrag256-305_insertion262
AACCACCCATTCGTACTTCGTCTCCTGACTTGGACAAGGCCTGGGACAGCGGGAGACCGG
GGTCTCTGAGCCAGTGTATTCCCAAATATTCTTTTACAAGGCTGGACTCAGTATCAGAGA
AATCAAGCGTGTCACCCGGTTATAACTTTCGGTTCGCTAAATACTACAAGATGGAGAACG
GTTCAGAGTATCGCACCTTGCTGAGGAGACGGTTGAAGGGGACAACCTCT
>BP00651_DIFrag256-305_insertion263
AACCACCCATTCGTACTTCGTCTCCTGACTTGGACAAGGCCTGGGACCAGAGCGGGAGAC
CGGGGTCTCTGAGCTGTATTCCCAAATATTCTTTTACAAGGCTGGACTCAGTATCAGAGA
AATCAAGCGTGTCACCCGGTTATAACTTTCGGTTCGCTAAATACTACAAGATGGAGAACG
GTTCAGAGTATCGCACCTTGCTGAGGAGACGGTTGAAGGGGACAACCTCT
>BP00651_DIFrag256-305_insertion264
AACCACCCATTCGTACTTCGTCTCCTGACTTGGACAAGGCCTGGGACCAGTGTAGCGGGA
GACCGGGGTCTCTGAGCATTCCCAAATATTCTTTTACAAGGCTGGACTCAGTATCAGAGA
AATCAAGCGTGTCACCCGGTTATAACTTTCGGTTCGCTAAATACTACAAGATGGAGAACG
GTTCAGAGTATCGCACCTTGCTGAGGAGACGGTTGAAGGGGACAACCTCT
>BP00651_DIFrag256-305_insertion265
AACCACCCATTCGTACTTCGTCTCCTGACTTGGACAAGGCCTGGGACCAGTGTATTAGCG
GGAGACCGGGGTCTCTGAGCCCCAAATATTCTTTTACAAGGCTGGACTCAGTATCAGAGA
AATCAAGCGTGTCACCCGGTTATAACTTTCGGTTCGCTAAATACTACAAGATGGAGAACG
GTTCAGAGTATCGCACCTTGCTGAGGAGACGGTTGAAGGGGACAACCTCT
>BP00651_DIFrag256-305_insertion266
AACCACCCATTCGTACTTCGTCTCCTGACTTGGACAAGGCCTGGGACCAGTGTATTCCCA
GCGGGAGACCGGGGTCTCTGAGCAAATATTCTTTTACAAGGCTGGACTCAGTATCAGAGA
AATCAAGCGTGTCACCCGGTTATAACTTTCGGTTCGCTAAATACTACAAGATGGAGAACG
GTTCAGAGTATCGCACCTTGCTGAGGAGACGGTTGAAGGGGACAACCTCT
>BP00651_DIFrag256-305_insertion267
AACCACCCATTCGTACTTCGTCTCCTGACTTGGACAAGGCCTGGGACCAGTGTATTCCCA
AAAGCGGGAGACCGGGGTCTCTGAGCTATTCTTTTACAAGGCTGGACTCAGTATCAGAGA
AATCAAGCGTGTCACCCGGTTATAACTTTCGGTTCGCTAAATACTACAAGATGGAGAACG
GTTCAGAGTATCGCACCTTGCTGAGGAGACGGTTGAAGGGGACAACCTCT
>BP00651_DIFrag256-305_insertion268
AACCACCCATTCGTACTTCGTCTCCTGACTTGGACAAGGCCTGGGACCAGTGTATTCCCA
AATATAGCGGGAGACCGGGGTCTCTGAGCTCTTTTACAAGGCTGGACTCAGTATCAGAGA
AATCAAGCGTGTCACCCGGTTATAACTTTCGGTTCGCTAAATACTACAAGATGGAGAACG
GTTCAGAGTATCGCACCTTGCTGAGGAGACGGTTGAAGGGGACAACCTCT
>BP00651_DIFrag256-305_insertion269
AACCACCCATTCGTACTTCGTCTCCTGACTTGGACAAGGCCTGGGACCAGTGTATTCCCA
AATATTCTAGCGGGAGACCGGGGTCTCTGAGCTTTACAAGGCTGGACTCAGTATCAGAGA
AATCAAGCGTGTCACCCGGTTATAACTTTCGGTTCGCTAAATACTACAAGATGGAGAACG
GTTCAGAGTATCGCACCTTGCTGAGGAGACGGTTGAAGGGGACAACCTCT
>BP00651_DIFrag256-305_insertion270
AACCACCCATTCGTACTTCGTCTCCTGACTTGGACAAGGCCTGGGACCAGTGTATTCCCA
AATATTCTTTTAGCGGGAGACCGGGGTCTCTGAGCACAAGGCTGGACTCAGTATCAGAGA
AATCAAGCGTGTCACCCGGTTATAACTTTCGGTTCGCTAAATACTACAAGATGGAGAACG
GTTCAGAGTATCGCACCTTGCTGAGGAGACGGTTGAAGGGGACAACCTCT
>BP00651_DIFrag256-305_insertion271
AACCACCCATTCGTACTTCGTCTCCTGACTTGGACAAGGCCTGGGACCAGTGTATTCCCA
AATATTCTTTTACAAGCGGGAGACCGGGGTCTCTGAGCAGGCTGGACTCAGTATCAGAGA
AATCAAGCGTGTCACCCGGTTATAACTTTCGGTTCGCTAAATACTACAAGATGGAGAACG
GTTCAGAGTATCGCACCTTGCTGAGGAGACGGTTGAAGGGGACAACCTCT
>BP00651_DIFrag256-305_insertion272
AACCACCCATTCGTACTTCGTCTCCTGACTTGGACAAGGCCTGGGACCAGTGTATTCCCA
AATATTCTTTTACAAGGAGCGGGAGACCGGGGTCTCTGAGCCTGGACTCAGTATCAGAGA
AATCAAGCGTGTCACCCGGTTATAACTTTCGGTTCGCTAAATACTACAAGATGGAGAACG
GTTCAGAGTATCGCACCTTGCTGAGGAGACGGTTGAAGGGGACAACCTCT
>BP00651_DIFrag256-305_insertion273
AACCACCCATTCGTACTTCGTCTCCTGACTTGGACAAGGCCTGGGACCAGTGTATTCCCA
AATATTCTTTTACAAGGCTGAGCGGGAGACCGGGGTCTCTGAGCGACTCAGTATCAGAGA
AATCAAGCGTGTCACCCGGTTATAACTTTCGGTTCGCTAAATACTACAAGATGGAGAACG
GTTCAGAGTATCGCACCTTGCTGAGGAGACGGTTGAAGGGGACAACCTCT
>BP00651_DIFrag256-305_insertion274
AACCACCCATTCGTACTTCGTCTCCTGACTTGGACAAGGCCTGGGACCAGTGTATTCCCA
AATATTCTTTTACAAGGCTGGACAGCGGGAGACCGGGGTCTCTGAGCTCAGTATCAGAGA
AATCAAGCGTGTCACCCGGTTATAACTTTCGGTTCGCTAAATACTACAAGATGGAGAACG
GTTCAGAGTATCGCACCTTGCTGAGGAGACGGTTGAAGGGGACAACCTCT
>BP00651_DIFrag256-305_insertion275
AACCACCCATTCGTACTTCGTCTCCTGACTTGGACAAGGCCTGGGACCAGTGTATTCCCA
AATATTCTTTTACAAGGCTGGACTCAAGCGGGAGACCGGGGTCTCTGAGCGTATCAGAGA
AATCAAGCGTGTCACCCGGTTATAACTTTCGGTTCGCTAAATACTACAAGATGGAGAACG
GTTCAGAGTATCGCACCTTGCTGAGGAGACGGTTGAAGGGGACAACCTCT
>BP00651_DIFrag256-305_insertion276
AACCACCCATTCGTACTTCGTCTCCTGACTTGGACAAGGCCTGGGACCAGTGTATTCCCA
AATATTCTTTTACAAGGCTGGACTCAGTAAGCGGGAGACCGGGGTCTCTGAGCTCAGAGA
AATCAAGCGTGTCACCCGGTTATAACTTTCGGTTCGCTAAATACTACAAGATGGAGAACG
GTTCAGAGTATCGCACCTTGCTGAGGAGACGGTTGAAGGGGACAACCTCT
>BP00651_DIFrag256-305_insertion277
AACCACCCATTCGTACTTCGTCTCCTGACTTGGACAAGGCCTGGGACCAGTGTATTCCCA
AATATTCTTTTACAAGGCTGGACTCAGTATCAAGCGGGAGACCGGGGTCTCTGAGCGAGA
AATCAAGCGTGTCACCCGGTTATAACTTTCGGTTCGCTAAATACTACAAGATGGAGAACG
GTTCAGAGTATCGCACCTTGCTGAGGAGACGGTTGAAGGGGACAACCTCT
>BP00651_DIFrag256-305_insertion278
AACCACCCATTCGTACTTCGTCTCCTGACTTGGACAAGGCCTGGGACCAGTGTATTCCCA
AATATTCTTTTACAAGGCTGGACTCAGTATCAGAGAGCGGGAGACCGGGGTCTCTGAGCA
AATCAAGCGTGTCACCCGGTTATAACTTTCGGTTCGCTAAATACTACAAGATGGAGAACG
GTTCAGAGTATCGCACCTTGCTGAGGAGACGGTTGAAGGGGACAACCTCT
>BP00651_DIFrag256-305_insertion279
AACCACCCATTCGTACTTCGTCTCCTGACTTGGACAAGGCCTGGGACCAGTGTATTCCCA
AATATTCTTTTACAAGGCTGGACTCAGTATCAGAGAAAAGCGGGAGACCGGGGTCTCTGA
GCTCAAGCGTGTCACCCGGTTATAACTTTCGGTTCGCTAAATACTACAAGATGGAGAACG
GTTCAGAGTATCGCACCTTGCTGAGGAGACGGTTGAAGGGGACAACCTCT
>BP00651_DIFrag256-305_insertion280
AACCACCCATTCGTACTTCGTCTCCTGACTTGGACAAGGCCTGGGACCAGTGTATTCCCA
AATATTCTTTTACAAGGCTGGACTCAGTATCAGAGAAATCAAGCGGGAGACCGGGGTCTC
TGAGCAGCGTGTCACCCGGTTATAACTTTCGGTTCGCTAAATACTACAAGATGGAGAACG
GTTCAGAGTATCGCACCTTGCTGAGGAGACGGTTGAAGGGGACAACCTCT
>BP00651_DIFrag256-305_insertion281
AACCACCCATTCGTACTTCGTCTCCTGACTTGGACAAGGCCTGGGACCAGTGTATTCCCA
AATATTCTTTTACAAGGCTGGACTCAGTATCAGAGAAATCAAGCAGCGGGAGACCGGGGT
CTCTGAGCGTGTCACCCGGTTATAACTTTCGGTTCGCTAAATACTACAAGATGGAGAACG
GTTCAGAGTATCGCACCTTGCTGAGGAGACGGTTGAAGGGGACAACCTCT
>BP00651_DIFrag256-305_insertion282
AACCACCCATTCGTACTTCGTCTCCTGACTTGGACAAGGCCTGGGACCAGTGTATTCCCA
AATATTCTTTTACAAGGCTGGACTCAGTATCAGAGAAATCAAGCGTGAGCGGGAGACCGG
GGTCTCTGAGCTCACCCGGTTATAACTTTCGGTTCGCTAAATACTACAAGATGGAGAACG
GTTCAGAGTATCGCACCTTGCTGAGGAGACGGTTGAAGGGGACAACCTCT
>BP00651_DIFrag256-305_insertion283
AACCACCCATTCGTACTTCGTCTCCTGACTTGGACAAGGCCTGGGACCAGTGTATTCCCA
AATATTCTTTTACAAGGCTGGACTCAGTATCAGAGAAATCAAGCGTGTCAAGCGGGAGAC
CGGGGTCTCTGAGCCCCGGTTATAACTTTCGGTTCGCTAAATACTACAAGATGGAGAACG
GTTCAGAGTATCGCACCTTGCTGAGGAGACGGTTGAAGGGGACAACCTCT
>BP00651_DIFrag256-305_insertion284
AACCACCCATTCGTACTTCGTCTCCTGACTTGGACAAGGCCTGGGACCAGTGTATTCCCA
AATATTCTTTTACAAGGCTGGACTCAGTATCAGAGAAATCAAGCGTGTCACCCAGCGGGA
GACCGGGGTCTCTGAGCGGTTATAACTTTCGGTTCGCTAAATACTACAAGATGGAGAACG
GTTCAGAGTATCGCACCTTGCTGAGGAGACGGTTGAAGGGGACAACCTCT
>BP00651_DIFrag256-305_insertion285
AACCACCCATTCGTACTTCGTCTCCTGACTTGGACAAGGCCTGGGACCAGTGTATTCCCA
AATATTCTTTTACAAGGCTGGACTCAGTATCAGAGAAATCAAGCGTGTCACCCGGTAGCG
GGAGACCGGGGTCTCTGAGCTATAACTTTCGGTTCGCTAAATACTACAAGATGGAGAACG
GTTCAGAGTATCGCACCTTGCTGAGGAGACGGTTGAAGGGGACAACCTCT
>BP00651_DIFrag256-305_insertion286
AACCACCCATTCGTACTTCGTCTCCTGACTTGGACAAGGCCTGGGACCAGTGTATTCCCA
AATATTCTTTTACAAGGCTGGACTCAGTATCAGAGAAATCAAGCGTGTCACCCGGTTATA
GCGGGAGACCGGGGTCTCTGAGCAACTTTCGGTTCGCTAAATACTACAAGATGGAGAACG
GTTCAGAGTATCGCACCTTGCTGAGGAGACGGTTGAAGGGGACAACCTCT
>BP00651_DIFrag256-305_insertion287
AACCACCCATTCGTACTTCGTCTCCTGACTTGGACAAGGCCTGGGACCAGTGTATTCCCA
AATATTCTTTTACAAGGCTGGACTCAGTATCAGAGAAATCAAGCGTGTCACCCGGTTATA
ACAGCGGGAGACCGGGGTCTCTGAGCTTTCGGTTCGCTAAATACTACAAGATGGAGAACG
GTTCAGAGTATCGCACCTTGCTGAGGAGACGGTTGAAGGGGACAACCTCT
>BP00651_DIFrag256-305_insertion288
AACCACCCATTCGTACTTCGTCTCCTGACTTGGACAAGGCCTGGGACCAGTGTATTCCCA
AATATTCTTTTACAAGGCTGGACTCAGTATCAGAGAAATCAAGCGTGTCACCCGGTTATA
ACTTTAGCGGGAGACCGGGGTCTCTGAGCCGGTTCGCTAAATACTACAAGATGGAGAACG
GTTCAGAGTATCGCACCTTGCTGAGGAGACGGTTGAAGGGGACAACCTCT
>BP00651_DIFrag256-305_insertion289
AACCACCCATTCGTACTTCGTCTCCTGACTTGGACAAGGCCTGGGACCAGTGTATTCCCA
AATATTCTTTTACAAGGCTGGACTCAGTATCAGAGAAATCAAGCGTGTCACCCGGTTATA
ACTTTCGGAGCGGGAGACCGGGGTCTCTGAGCTTCGCTAAATACTACAAGATGGAGAACG
GTTCAGAGTATCGCACCTTGCTGAGGAGACGGTTGAAGGGGACAACCTCT
>BP00651_DIFrag256-305_insertion290
AACCACCCATTCGTACTTCGTCTCCTGACTTGGACAAGGCCTGGGACCAGTGTATTCCCA
AATATTCTTTTACAAGGCTGGACTCAGTATCAGAGAAATCAAGCGTGTCACCCGGTTATA
ACTTTCGGTTCAGCGGGAGACCGGGGTCTCTGAGCGCTAAATACTACAAGATGGAGAACG
GTTCAGAGTATCGCACCTTGCTGAGGAGACGGTTGAAGGGGACAACCTCT
>BP00651_DIFrag256-305_insertion291
AACCACCCATTCGTACTTCGTCTCCTGACTTGGACAAGGCCTGGGACCAGTGTATTCCCA
AATATTCTTTTACAAGGCTGGACTCAGTATCAGAGAAATCAAGCGTGTCACCCGGTTATA
ACTTTCGGTTCGCTAGCGGGAGACCGGGGTCTCTGAGCAAATACTACAAGATGGAGAACG
GTTCAGAGTATCGCACCTTGCTGAGGAGACGGTTGAAGGGGACAACCTCT
>BP00651_DIFrag256-305_insertion292
AACCACCCATTCGTACTTCGTCTCCTGACTTGGACAAGGCCTGGGACCAGTGTATTCCCA
AATATTCTTTTACAAGGCTGGACTCAGTATCAGAGAAATCAAGCGTGTCACCCGGTTATA
ACTTTCGGTTCGCTAAAAGCGGGAGACCGGGGTCTCTGAGCTACTACAAGATGGAGAACG
GTTCAGAGTATCGCACCTTGCTGAGGAGACGGTTGAAGGGGACAACCTCT
>BP00651_DIFrag256-305_insertion293
AACCACCCATTCGTACTTCGTCTCCTGACTTGGACAAGGCCTGGGACCAGTGTATTCCCA
AATATTCTTTTACAAGGCTGGACTCAGTATCAGAGAAATCAAGCGTGTCACCCGGTTATA
ACTTTCGGTTCGCTAAATACAGCGGGAGACCGGGGTCTCTGAGCTACAAGATGGAGAACG
GTTCAGAGTATCGCACCTTGCTGAGGAGACGGTTGAAGGGGACAACCTCT
>BP00651_DIFrag256-305_insertion294
AACCACCCATTCGTACTTCGTCTCCTGACTTGGACAAGGCCTGGGACCAGTGTATTCCCA
AATATTCTTTTACAAGGCTGGACTCAGTATCAGAGAAATCAAGCGTGTCACCCGGTTATA
ACTTTCGGTTCGCTAAATACTACAGCGGGAGACCGGGGTCTCTGAGCAAGATGGAGAACG
GTTCAGAGTATCGCACCTTGCTGAGGAGACGGTTGAAGGGGACAACCTCT
>BP00651_DIFrag256-305_insertion295
AACCACCCATTCGTACTTCGTCTCCTGACTTGGACAAGGCCTGGGACCAGTGTATTCCCA
AATATTCTTTTACAAGGCTGGACTCAGTATCAGAGAAATCAAGCGTGTCACCCGGTTATA
ACTTTCGGTTCGCTAAATACTACAAGAGCGGGAGACCGGGGTCTCTGAGCATGGAGAACG
GTTCAGAGTATCGCACCTTGCTGAGGAGACGGTTGAAGGGGACAACCTCT
>BP00651_DIFrag256-305_insertion296
AACCACCCATTCGTACTTCGTCTCCTGACTTGGACAAGGCCTGGGACCAGTGTATTCCCA
AATATTCTTTTACAAGGCTGGACTCAGTATCAGAGAAATCAAGCGTGTCACCCGGTTATA
ACTTTCGGTTCGCTAAATACTACAAGATGAGCGGGAGACCGGGGTCTCTGAGCGAGAACG
GTTCAGAGTATCGCACCTTGCTGAGGAGACGGTTGAAGGGGACAACCTCT
>BP00651_DIFrag256-305_insertion297
AACCACCCATTCGTACTTCGTCTCCTGACTTGGACAAGGCCTGGGACCAGTGTATTCCCA
AATATTCTTTTACAAGGCTGGACTCAGTATCAGAGAAATCAAGCGTGTCACCCGGTTATA
ACTTTCGGTTCGCTAAATACTACAAGATGGAGAGCGGGAGACCGGGGTCTCTGAGCAACG
GTTCAGAGTATCGCACCTTGCTGAGGAGACGGTTGAAGGGGACAACCTCT
>BP00651_DIFrag256-305_insertion298
AACCACCCATTCGTACTTCGTCTCCTGACTTGGACAAGGCCTGGGACCAGTGTATTCCCA
AATATTCTTTTACAAGGCTGGACTCAGTATCAGAGAAATCAAGCGTGTCACCCGGTTATA
ACTTTCGGTTCGCTAAATACTACAAGATGGAGAACAGCGGGAGACCGGGGTCTCTGAGCG
GTTCAGAGTATCGCACCTTGCTGAGGAGACGGTTGAAGGGGACAACCTCT
>BP00651_DIFrag256-305_insertion299
AACCACCCATTCGTACTTCGTCTCCTGACTTGGACAAGGCCTGGGACCAGTGTATTCCCA
AATATTCTTTTACAAGGCTGGACTCAGTATCAGAGAAATCAAGCGTGTCACCCGGTTATA
ACTTTCGGTTCGCTAAATACTACAAGATGGAGAACGGTAGCGGGAGACCGGGGTCTCTGA
GCTCAGAGTATCGCACCTTGCTGAGGAGACGGTTGAAGGGGACAACCTCT
>BP00651_DIFrag256-305_insertion300
AACCACCCATTCGTACTTCGTCTCCTGACTTGGACAAGGCCTGGGACCAGTGTATTCCCA
AATATTCTTTTACAAGGCTGGACTCAGTATCAGAGAAATCAAGCGTGTCACCCGGTTATA
ACTTTCGGTTCGCTAAATACTACAAGATGGAGAACGGTTCAAGCGGGAGACCGGGGTCTC
TGAGCGAGTATCGCACCTTGCTGAGGAGACGGTTGAAGGGGACAACCTCT
>BP00651_DIFrag256-305_insertion301
AACCACCCATTCGTACTTCGTCTCCTGACTTGGACAAGGCCTGGGACCAGTGTATTCCCA
AATATTCTTTTACAAGGCTGGACTCAGTATCAGAGAAATCAAGCGTGTCACCCGGTTATA
ACTTTCGGTTCGCTAAATACTACAAGATGGAGAACGGTTCAGAGAGCGGGAGACCGGGGT
CTCTGAGCTATCGCACCTTGCTGAGGAGACGGTTGAAGGGGACAACCTCT
>BP00651_DIFrag256-305_insertion302
AACCACCCATTCGTACTTCGTCTCCTGACTTGGACAAGGCCTGGGACCAGTGTATTCCCA
AATATTCTTTTACAAGGCTGGACTCAGTATCAGAGAAATCAAGCGTGTCACCCGGTTATA
ACTTTCGGTTCGCTAAATACTACAAGATGGAGAACGGTTCAGAGTATAGCGGGAGACCGG
GGTCTCTGAGCCGCACCTTGCTGAGGAGACGGTTGAAGGGGACAACCTCT
>BP00651_DIFrag256-305_insertion303
AACCACCCATTCGTACTTCGTCTCCTGACTTGGACAAGGCCTGGGACCAGTGTATTCCCA
AATATTCTTTTACAAGGCTGGACTCAGTATCAGAGAAATCAAGCGTGTCACCCGGTTATA
ACTTTCGGTTCGCTAAATACTACAAGATGGAGAACGGTTCAGAGTATCGCAGCGGGAGAC
CGGGGTCTCTGAGCACCTTGCTGAGGAGACGGTTGAAGGGGACAACCTCT
>BP00651_DIFrag256-305_insertion304
AACCACCCATTCGTACTTCGTCTCCTGACTTGGACAAGGCCTGGGACCAGTGTATTCCCA
AATATTCTTTTACAAGGCTGGACTCAGTATCAGAGAAATCAAGCGTGTCACCCGGTTATA
ACTTTCGGTTCGCTAAATACTACAAGATGGAGAACGGTTCAGAGTATCGCACCAGCGGGA
GACCGGGGTCTCTGAGCTTGCTGAGGAGACGGTTGAAGGGGACAACCTCT
>BP00651_DIFrag256-305_insertion305
AACCACCCATTCGTACTTCGTCTCCTGACTTGGACAAGGCCTGGGACCAGTGTATTCCCA
AATATTCTTTTACAAGGCTGGACTCAGTATCAGAGAAATCAAGCGTGTCACCCGGTTATA
ACTTTCGGTTCGCTAAATACTACAAGATGGAGAACGGTTCAGAGTATCGCACCTTGAGCG
GGAGACCGGGGTCTCTGAGCCTGAGGAGACGGTTGAAGGGGACAACCTCT
>BP00651_DIFrag306-355_insertion306
GTCGATGGCTCCCCTTATCGTCTCCGCTGAGCGGGAGACCGGGGTCTCTGAGCAAGGCGT
TTGGTATTCGGTTTGATGTGCTCGTTTACGGTAACGCGGGGAAGTTCAACATTATACCGA
CGATCATTAGCTCCGTGGCCGCTTTTACTTCCGTTGGAGTCGGCACTGTTCTTTGCGATA
TCATCCTTCTGAATTTTTTGAAAGGGAGACGCGAGAGACTGTCGAGTTGA
>BP00651_DIFrag306-355_insertion307
GTCGATGGCTCCCCTTATCGTCTCCGCTGAAGAGCGGGAGACCGGGGTCTCTGAGCGCGT
TTGGTATTCGGTTTGATGTGCTCGTTTACGGTAACGCGGGGAAGTTCAACATTATACCGA
CGATCATTAGCTCCGTGGCCGCTTTTACTTCCGTTGGAGTCGGCACTGTTCTTTGCGATA
TCATCCTTCTGAATTTTTTGAAAGGGAGACGCGAGAGACTGTCGAGTTGA
>BP00651_DIFrag306-355_insertion308
GTCGATGGCTCCCCTTATCGTCTCCGCTGAAGGCGAGCGGGAGACCGGGGTCTCTGAGCT
TTGGTATTCGGTTTGATGTGCTCGTTTACGGTAACGCGGGGAAGTTCAACATTATACCGA
CGATCATTAGCTCCGTGGCCGCTTTTACTTCCGTTGGAGTCGGCACTGTTCTTTGCGATA
TCATCCTTCTGAATTTTTTGAAAGGGAGACGCGAGAGACTGTCGAGTTGA
>BP00651_DIFrag306-355_insertion309
GTCGATGGCTCCCCTTATCGTCTCCGCTGAAGGCGTTTAGCGGGAGACCGGGGTCTCTGA
GCGGTATTCGGTTTGATGTGCTCGTTTACGGTAACGCGGGGAAGTTCAACATTATACCGA
CGATCATTAGCTCCGTGGCCGCTTTTACTTCCGTTGGAGTCGGCACTGTTCTTTGCGATA
TCATCCTTCTGAATTTTTTGAAAGGGAGACGCGAGAGACTGTCGAGTTGA
>BP00651_DIFrag306-355_insertion310
GTCGATGGCTCCCCTTATCGTCTCCGCTGAAGGCGTTTGGTAGCGGGAGACCGGGGTCTC
TGAGCATTCGGTTTGATGTGCTCGTTTACGGTAACGCGGGGAAGTTCAACATTATACCGA
CGATCATTAGCTCCGTGGCCGCTTTTACTTCCGTTGGAGTCGGCACTGTTCTTTGCGATA
TCATCCTTCTGAATTTTTTGAAAGGGAGACGCGAGAGACTGTCGAGTTGA
>BP00651_DIFrag306-355_insertion311
GTCGATGGCTCCCCTTATCGTCTCCGCTGAAGGCGTTTGGTATTAGCGGGAGACCGGGGT
CTCTGAGCCGGTTTGATGTGCTCGTTTACGGTAACGCGGGGAAGTTCAACATTATACCGA
CGATCATTAGCTCCGTGGCCGCTTTTACTTCCGTTGGAGTCGGCACTGTTCTTTGCGATA
TCATCCTTCTGAATTTTTTGAAAGGGAGACGCGAGAGACTGTCGAGTTGA
>BP00651_DIFrag306-355_insertion312
GTCGATGGCTCCCCTTATCGTCTCCGCTGAAGGCGTTTGGTATTCGGAGCGGGAGACCGG
GGTCTCTGAGCTTTGATGTGCTCGTTTACGGTAACGCGGGGAAGTTCAACATTATACCGA
CGATCATTAGCTCCGTGGCCGCTTTTACTTCCGTTGGAGTCGGCACTGTTCTTTGCGATA
TCATCCTTCTGAATTTTTTGAAAGGGAGACGCGAGAGACTGTCGAGTTGA
>BP00651_DIFrag306-355_insertion313
GTCGATGGCTCCCCTTATCGTCTCCGCTGAAGGCGTTTGGTATTCGGTTTAGCGGGAGAC
CGGGGTCTCTGAGCGATGTGCTCGTTTACGGTAACGCGGGGAAGTTCAACATTATACCGA
CGATCATTAGCTCCGTGGCCGCTTTTACTTCCGTTGGAGTCGGCACTGTTCTTTGCGATA
TCATCCTTCTGAATTTTTTGAAAGGGAGACGCGAGAGACTGTCGAGTTGA
>BP00651_DIFrag306-355_insertion314
GTCGATGGCTCCCCTTATCGTCTCCGCTGAAGGCGTTTGGTATTCGGTTTGATAGCGGGA
GACCGGGGTCTCTGAGCGTGCTCGTTTACGGTAACGCGGGGAAGTTCAACATTATACCGA
CGATCATTAGCTCCGTGGCCGCTTTTACTTCCGTTGGAGTCGGCACTGTTCTTTGCGATA
TCATCCTTCTGAATTTTTTGAAAGGGAGACGCGAGAGACTGTCGAGTTGA
>BP00651_DIFrag306-355_insertion315
GTCGATGGCTCCCCTTATCGTCTCCGCTGAAGGCGTTTGGTATTCGGTTTGATGTGAGCG
GGAGACCGGGGTCTCTGAGCCTCGTTTACGGTAACGCGGGGAAGTTCAACATTATACCGA
CGATCATTAGCTCCGTGGCCGCTTTTACTTCCGTTGGAGTCGGCACTGTTCTTTGCGATA
TCATCCTTCTGAATTTTTTGAAAGGGAGACGCGAGAGACTGTCGAGTTGA
>BP00651_DIFrag306-355_insertion316
GTCGATGGCTCCCCTTATCGTCTCCGCTGAAGGCGTTTGGTATTCGGTTTGATGTGCTCA
GCGGGAGACCGGGGTCTCTGAGCGTTTACGGTAACGCGGGGAAGTTCAACATTATACCGA
CGATCATTAGCTCCGTGGCCGCTTTTACTTCCGTTGGAGTCGGCACTGTTCTTTGCGATA
TCATCCTTCTGAATTTTTTGAAAGGGAGACGCGAGAGACTGTCGAGTTGA
>BP00651_DIFrag306-355_insertion317
GTCGATGGCTCCCCTTATCGTCTCCGCTGAAGGCGTTTGGTATTCGGTTTGATGTGCTCG
TTAGCGGGAGACCGGGGTCTCTGAGCTACGGTAACGCGGGGAAGTTCAACATTATACCGA
CGATCATTAGCTCCGTGGCCGCTTTTACTTCCGTTGGAGTCGGCACTGTTCTTTGCGATA
TCATCCTTCTGAATTTTTTGAAAGGGAGACGCGAGAGACTGTCGAGTTGA
>BP00651_DIFrag306-355_insertion318
GTCGATGGCTCCCCTTATCGTCTCCGCTGAAGGCGTTTGGTATTCGGTTTGATGTGCTCG
TTTACAGCGGGAGACCGGGGTCTCTGAGCGGTAACGCGGGGAAGTTCAACATTATACCGA
CGATCATTAGCTCCGTGGCCGCTTTTACTTCCGTTGGAGTCGGCACTGTTCTTTGCGATA
TCATCCTTCTGAATTTTTTGAAAGGGAGACGCGAGAGACTGTCGAGTTGA
>BP00651_DIFrag306-355_insertion319
GTCGATGGCTCCCCTTATCGTCTCCGCTGAAGGCGTTTGGTATTCGGTTTGATGTGCTCG
TTTACGGTAGCGGGAGACCGGGGTCTCTGAGCAACGCGGGGAAGTTCAACATTATACCGA
CGATCATTAGCTCCGTGGCCGCTTTTACTTCCGTTGGAGTCGGCACTGTTCTTTGCGATA
TCATCCTTCTGAATTTTTTGAAAGGGAGACGCGAGAGACTGTCGAGTTGA
>BP00651_DIFrag306-355_insertion320
GTCGATGGCTCCCCTTATCGTCTCCGCTGAAGGCGTTTGGTATTCGGTTTGATGTGCTCG
TTTACGGTAACAGCGGGAGACCGGGGTCTCTGAGCGCGGGGAAGTTCAACATTATACCGA
CGATCATTAGCTCCGTGGCCGCTTTTACTTCCGTTGGAGTCGGCACTGTTCTTTGCGATA
TCATCCTTCTGAATTTTTTGAAAGGGAGACGCGAGAGACTGTCGAGTTGA
>BP00651_DIFrag306-355_insertion321
GTCGATGGCTCCCCTTATCGTCTCCGCTGAAGGCGTTTGGTATTCGGTTTGATGTGCTCG
TTTACGGTAACGCGAGCGGGAGACCGGGGTCTCTGAGCGGGAAGTTCAACATTATACCGA
CGATCATTAGCTCCGTGGCCGCTTTTACTTCCGTTGGAGTCGGCACTGTTCTTTGCGATA
TCATCCTTCTGAATTTTTTGAAAGGGAGACGCGAGAGACTGTCGAGTTGA
>BP00651_DIFrag306-355_insertion322
GTCGATGGCTCCCCTTATCGTCTCCGCTGAAGGCGTTTGGTATTCGGTTTGATGTGCTCG
TTTACGGTAACGCGGGGAGCGGGAGACCGGGGTCTCTGAGCAAGTTCAACATTATACCGA
CGATCATTAGCTCCGTGGCCGCTTTTACTTCCGTTGGAGTCGGCACTGTTCTTTGCGATA
TCATCCTTCTGAATTTTTTGAAAGGGAGACGCGAGAGACTGTCGAGTTGA
>BP00651_DIFrag306-355_insertion323
GTCGATGGCTCCCCTTATCGTCTCCGCTGAAGGCGTTTGGTATTCGGTTTGATGTGCTCG
TTTACGGTAACGCGGGGAAGAGCGGGAGACCGGGGTCTCTGAGCTTCAACATTATACCGA
CGATCATTAGCTCCGTGGCCGCTTTTACTTCCGTTGGAGTCGGCACTGTTCTTTGCGATA
TCATCCTTCTGAATTTTTTGAAAGGGAGACGCGAGAGACTGTCGAGTTGA
>BP00651_DIFrag306-355_insertion324
GTCGATGGCTCCCCTTATCGTCTCCGCTGAAGGCGTTTGGTATTCGGTTTGATGTGCTCG
TTTACGGTAACGCGGGGAAGTTCAGCGGGAGACCGGGGTCTCTGAGCAACATTATACCGA
CGATCATTAGCTCCGTGGCCGCTTTTACTTCCGTTGGAGTCGGCACTGTTCTTTGCGATA
TCATCCTTCTGAATTTTTTGAAAGGGAGACGCGAGAGACTGTCGAGTTGA
>BP00651_DIFrag306-355_insertion325
GTCGATGGCTCCCCTTATCGTCTCCGCTGAAGGCGTTTGGTATTCGGTTTGATGTGCTCG
TTTACGGTAACGCGGGGAAGTTCAACAGCGGGAGACCGGGGTCTCTGAGCATTATACCGA
CGATCATTAGCTCCGTGGCCGCTTTTACTTCCGTTGGAGTCGGCACTGTTCTTTGCGATA
TCATCCTTCTGAATTTTTTGAAAGGGAGACGCGAGAGACTGTCGAGTTGA
>BP00651_DIFrag306-355_insertion326
GTCGATGGCTCCCCTTATCGTCTCCGCTGAAGGCGTTTGGTATTCGGTTTGATGTGCTCG
TTTACGGTAACGCGGGGAAGTTCAACATTAGCGGGAGACCGGGGTCTCTGAGCATACCGA
CGATCATTAGCTCCGTGGCCGCTTTTACTTCCGTTGGAGTCGGCACTGTTCTTTGCGATA
TCATCCTTCTGAATTTTTTGAAAGGGAGACGCGAGAGACTGTCGAGTTGA
>BP00651_DIFrag306-355_insertion327
GTCGATGGCTCCCCTTATCGTCTCCGCTGAAGGCGTTTGGTATTCGGTTTGATGTGCTCG
TTTACGGTAACGCGGGGAAGTTCAACATTATAAGCGGGAGACCGGGGTCTCTGAGCCCGA
CGATCATTAGCTCCGTGGCCGCTTTTACTTCCGTTGGAGTCGGCACTGTTCTTTGCGATA
TCATCCTTCTGAATTTTTTGAAAGGGAGACGCGAGAGACTGTCGAGTTGA
>BP00651_DIFrag306-355_insertion328
GTCGATGGCTCCCCTTATCGTCTCCGCTGAAGGCGTTTGGTATTCGGTTTGATGTGCTCG
TTTACGGTAACGCGGGGAAGTTCAACATTATACCGAGCGGGAGACCGGGGTCTCTGAGCA
CGATCATTAGCTCCGTGGCCGCTTTTACTTCCGTTGGAGTCGGCACTGTTCTTTGCGATA
TCATCCTTCTGAATTTTTTGAAAGGGAGACGCGAGAGACTGTCGAGTTGA
>BP00651_DIFrag306-355_insertion329
GTCGATGGCTCCCCTTATCGTCTCCGCTGAAGGCGTTTGGTATTCGGTTTGATGTGCTCG
TTTACGGTAACGCGGGGAAGTTCAACATTATACCGACGAGCGGGAGACCGGGGTCTCTGA
GCATCATTAGCTCCGTGGCCGCTTTTACTTCCGTTGGAGTCGGCACTGTTCTTTGCGATA
TCATCCTTCTGAATTTTTTGAAAGGGAGACGCGAGAGACTGTCGAGTTGA
>BP00651_DIFrag306-355_insertion330
GTCGATGGCTCCCCTTATCGTCTCCGCTGAAGGCGTTTGGTATTCGGTTTGATGTGCTCG
TTTACGGTAACGCGGGGAAGTTCAACATTATACCGACGATCAGCGGGAGACCGGGGTCTC
TGAGCATTAGCTCCGTGGCCGCTTTTACTTCCGTTGGAGTCGGCACTGTTCTTTGCGATA
TCATCCTTCTGAATTTTTTGAAAGGGAGACGCGAGAGACTGTCGAGTTGA
>BP00651_DIFrag306-355_insertion331
GTCGATGGCTCCCCTTATCGTCTCCGCTGAAGGCGTTTGGTATTCGGTTTGATGTGCTCG
TTTACGGTAACGCGGGGAAGTTCAACATTATACCGACGATCATTAGCGGGAGACCGGGGT
CTCTGAGCAGCTCCGTGGCCGCTTTTACTTCCGTTGGAGTCGGCACTGTTCTTTGCGATA
TCATCCTTCTGAATTTTTTGAAAGGGAGACGCGAGAGACTGTCGAGTTGA
>BP00651_DIFrag306-355_insertion332
GTCGATGGCTCCCCTTATCGTCTCCGCTGAAGGCGTTTGGTATTCGGTTTGATGTGCTCG
TTTACGGTAACGCGGGGAAGTTCAACATTATACCGACGATCATTAGCAGCGGGAGACCGG
GGTCTCTGAGCTCCGTGGCCGCTTTTACTTCCGTTGGAGTCGGCACTGTTCTTTGCGATA
TCATCCTTCTGAATTTTTTGAAAGGGAGACGCGAGAGACTGTCGAGTTGA
>BP00651_DIFrag306-355_insertion333
GTCGATGGCTCCCCTTATCGTCTCCGCTGAAGGCGTTTGGTATTCGGTTTGATGTGCTCG
TTTACGGTAACGCGGGGAAGTTCAACATTATACCGACGATCATTAGCTCCAGCGGGAGAC
CGGGGTCTCTGAGCGTGGCCGCTTTTACTTCCGTTGGAGTCGGCACTGTTCTTTGCGATA
TCATCCTTCTGAATTTTTTGAAAGGGAGACGCGAGAGACTGTCGAGTTGA
>BP00651_DIFrag306-355_insertion334
GTCGATGGCTCCCCTTATCGTCTCCGCTGAAGGCGTTTGGTATTCGGTTTGATGTGCTCG
TTTACGGTAACGCGGGGAAGTTCAACATTATACCGACGATCATTAGCTCCGTGAGCGGGA
GACCGGGGTCTCTGAGCGCCGCTTTTACTTCCGTTGGAGTCGGCACTGTTCTTTGCGATA
TCATCCTTCTGAATTTTTTGAAAGGGAGACGCGAGAGACTGTCGAGTTGA
>BP00651_DIFrag306-355_insertion335
GTCGATGGCTCCCCTTATCGTCTCCGCTGAAGGCGTTTGGTATTCGGTTTGATGTGCTCG
TTTACGGTAACGCGGGGAAGTTCAACATTATACCGACGATCATTAGCTCCGTGGCCAGCG
GGAGACCGGGGTCTCTGAGCGCTTTTACTTCCGTTGGAGTCGGCACTGTTCTTTGCGATA
TCATCCTTCTGAATTTTTTGAAAGGGAGACGCGAGAGACTGTCGAGTTGA
>BP00651_DIFrag306-355_insertion336
GTCGATGGCTCCCCTTATCGTCTCCGCTGAAGGCGTTTGGTATTCGGTTTGATGTGCTCG
TTTACGGTAACGCGGGGAAGTTCAACATTATACCGACGATCATTAGCTCCGTGGCCGCTA
GCGGGAGACCGGGGTCTCTGAGCTTTACTTCCGTTGGAGTCGGCACTGTTCTTTGCGATA
TCATCCTTCTGAATTTTTTGAAAGGGAGACGCGAGAGACTGTCGAGTTGA
>BP00651_DIFrag306-355_insertion337
GTCGATGGCTCCCCTTATCGTCTCCGCTGAAGGCGTTTGGTATTCGGTTTGATGTGCTCG
TTTACGGTAACGCGGGGAAGTTCAACATTATACCGACGATCATTAGCTCCGTGGCCGCTT
TTAGCGGGAGACCGGGGTCTCTGAGCACTTCCGTTGGAGTCGGCACTGTTCTTTGCGATA
TCATCCTTCTGAATTTTTTGAAAGGGAGACGCGAGAGACTGTCGAGTTGA
>BP00651_DIFrag306-355_insertion338
GTCGATGGCTCCCCTTATCGTCTCCGCTGAAGGCGTTTGGTATTCGGTTTGATGTGCTCG
TTTACGGTAACGCGGGGAAGTTCAACATTATACCGACGATCATTAGCTCCGTGGCCGCTT
TTACTAGCGGGAGACCGGGGTCTCTGAGCTCCGTTGGAGTCGGCACTGTTCTTTGCGATA
TCATCCTTCTGAATTTTTTGAAAGGGAGACGCGAGAGACTGTCGAGTTGA
>BP00651_DIFrag306-355_insertion339
GTCGATGGCTCCCCTTATCGTCTCCGCTGAAGGCGTTTGGTATTCGGTTTGATGTGCTCG
TTTACGGTAACGCGGGGAAGTTCAACATTATACCGACGATCATTAGCTCCGTGGCCGCTT
TTACTTCCAGCGGGAGACCGGGGTCTCTGAGCGTTGGAGTCGGCACTGTTCTTTGCGATA
TCATCCTTCTGAATTTTTTGAAAGGGAGACGCGAGAGACTGTCGAGTTGA
>BP00651_DIFrag306-355_insertion340
GTCGATGGCTCCCCTTATCGTCTCCGCTGAAGGCGTTTGGTATTCGGTTTGATGTGCTCG
TTTACGGTAACGCGGGGAAGTTCAACATTATACCGACGATCATTAGCTCCGTGGCCGCTT
TTACTTCCGTTAGCGGGAGACCGGGGTCTCTGAGCGGAGTCGGCACTGTTCTTTGCGATA
TCATCCTTCTGAATTTTTTGAAAGGGAGACGCGAGAGACTGTCGAGTTGA
>BP00651_DIFrag306-355_insertion341
GTCGATGGCTCCCCTTATCGTCTCCGCTGAAGGCGTTTGGTATTCGGTTTGATGTGCTCG
TTTACGGTAACGCGGGGAAGTTCAACATTATACCGACGATCATTAGCTCCGTGGCCGCTT
TTACTTCCGTTGGAAGCGGGAGACCGGGGTCTCTGAGCGTCGGCACTGTTCTTTGCGATA
TCATCCTTCTGAATTTTTTGAAAGGGAGACGCGAGAGACTGTCGAGTTGA
>BP00651_DIFrag306-355_insertion342
GTCGATGGCTCCCCTTATCGTCTCCGCTGAAGGCGTTTGGTATTCGGTTTGATGTGCTCG
TTTACGGTAACGCGGGGAAGTTCAACATTATACCGACGATCATTAGCTCCGTGGCCGCTT
TTACTTCCGTTGGAGTCAGCGGGAGACCGGGGTCTCTGAGCGGCACTGTTCTTTGCGATA
TCATCCTTCTGAATTTTTTGAAAGGGAGACGCGAGAGACTGTCGAGTTGA
>BP00651_DIFrag306-355_insertion343
GTCGATGGCTCCCCTTATCGTCTCCGCTGAAGGCGTTTGGTATTCGGTTTGATGTGCTCG
TTTACGGTAACGCGGGGAAGTTCAACATTATACCGACGATCATTAGCTCCGTGGCCGCTT
TTACTTCCGTTGGAGTCGGCAGCGGGAGACCGGGGTCTCTGAGCACTGTTCTTTGCGATA
TCATCCTTCTGAATTTTTTGAAAGGGAGACGCGAGAGACTGTCGAGTTGA
>BP00651_DIFrag306-355_insertion344
GTCGATGGCTCCCCTTATCGTCTCCGCTGAAGGCGTTTGGTATTCGGTTTGATGTGCTCG
TTTACGGTAACGCGGGGAAGTTCAACATTATACCGACGATCATTAGCTCCGTGGCCGCTT
TTACTTCCGTTGGAGTCGGCACTAGCGGGAGACCGGGGTCTCTGAGCGTTCTTTGCGATA
TCATCCTTCTGAATTTTTTGAAAGGGAGACGCGAGAGACTGTCGAGTTGA
>BP00651_DIFrag306-355_insertion345
GTCGATGGCTCCCCTTATCGTCTCCGCTGAAGGCGTTTGGTATTCGGTTTGATGTGCTCG
TTTACGGTAACGCGGGGAAGTTCAACATTATACCGACGATCATTAGCTCCGTGGCCGCTT
TTACTTCCGTTGGAGTCGGCACTGTTAGCGGGAGACCGGGGTCTCTGAGCCTTTGCGATA
TCATCCTTCTGAATTTTTTGAAAGGGAGACGCGAGAGACTGTCGAGTTGA
>BP00651_DIFrag306-355_insertion346
GTCGATGGCTCCCCTTATCGTCTCCGCTGAAGGCGTTTGGTATTCGGTTTGATGTGCTCG
TTTACGGTAACGCGGGGAAGTTCAACATTATACCGACGATCATTAGCTCCGTGGCCGCTT
TTACTTCCGTTGGAGTCGGCACTGTTCTTAGCGGGAGACCGGGGTCTCTGAGCTGCGATA
TCATCCTTCTGAATTTTTTGAAAGGGAGACGCGAGAGACTGTCGAGTTGA
>BP00651_DIFrag306-355_insertion347
GTCGATGGCTCCCCTTATCGTCTCCGCTGAAGGCGTTTGGTATTCGGTTTGATGTGCTCG
TTTACGGTAACGCGGGGAAGTTCAACATTATACCGACGATCATTAGCTCCGTGGCCGCTT
TTACTTCCGTTGGAGTCGGCACTGTTCTTTGCAGCGGGAGACCGGGGTCTCTGAGCGATA
TCATCCTTCTGAATTTTTTGAAAGGGAGACGCGAGAGACTGTCGAGTTGA
>BP00651_DIFrag306-355_insertion348
GTCGATGGCTCCCCTTATCGTCTCCGCTGAAGGCGTTTGGTATTCGGTTTGATGTGCTCG
TTTACGGTAACGCGGGGAAGTTCAACATTATACCGACGATCATTAGCTCCGTGGCCGCTT
TTACTTCCGTTGGAGTCGGCACTGTTCTTTGCGATAGCGGGAGACCGGGGTCTCTGAGCA
TCATCCTTCTGAATTTTTTGAAAGGGAGACGCGAGAGACTGTCGAGTTGA
>BP00651_DIFrag306-355_insertion349
GTCGATGGCTCCCCTTATCGTCTCCGCTGAAGGCGTTTGGTATTCGGTTTGATGTGCTCG
TTTACGGTAACGCGGGGAAGTTCAACATTATACCGACGATCATTAGCTCCGTGGCCGCTT
TTACTTCCGTTGGAGTCGGCACTGTTCTTTGCGATATCAGCGGGAGACCGGGGTCTCTGA
GCATCCTTCTGAATTTTTTGAAAGGGAGACGCGAGAGACTGTCGAGTTGA
>BP00651_DIFrag306-355_insertion350
GTCGATGGCTCCCCTTATCGTCTCCGCTGAAGGCGTTTGGTATTCGGTTTGATGTGCTCG
TTTACGGTAACGCGGGGAAGTTCAACATTATACCGACGATCATTAGCTCCGTGGCCGCTT
TTACTTCCGTTGGAGTCGGCACTGTTCTTTGCGATATCATCAGCGGGAGACCGGGGTCTC
TGAGCCTTCTGAATTTTTTGAAAGGGAGACGCGAGAGACTGTCGAGTTGA
>BP00651_DIFrag306-355_insertion351
GTCGATGGCTCCCCTTATCGTCTCCGCTGAAGGCGTTTGGTATTCGGTTTGATGTGCTCG
TTTACGGTAACGCGGGGAAGTTCAACATTATACCGACGATCATTAGCTCCGTGGCCGCTT
TTACTTCCGTTGGAGTCGGCACTGTTCTTTGCGATATCATCCTTAGCGGGAGACCGGGGT
CTCTGAGCCTGAATTTTTTGAAAGGGAGACGCGAGAGACTGTCGAGTTGA
>BP00651_DIFrag306-355_insertion352
GTCGATGGCTCCCCTTATCGTCTCCGCTGAAGGCGTTTGGTATTCGGTTTGATGTGCTCG
TTTACGGTAACGCGGGGAAGTTCAACATTATACCGACGATCATTAGCTCCGTGGCCGCTT
TTACTTCCGTTGGAGTCGGCACTGTTCTTTGCGATATCATCCTTCTGAGCGGGAGACCGG
GGTCTCTGAGCAATTTTTTGAAAGGGAGACGCGAGAGACTGTCGAGTTGA
>BP00651_DIFrag306-355_insertion353
GTCGATGGCTCCCCTTATCGTCTCCGCTGAAGGCGTTTGGTATTCGGTTTGATGTGCTCG
TTTACGGTAACGCGGGGAAGTTCAACATTATACCGACGATCATTAGCTCCGTGGCCGCTT
TTACTTCCGTTGGAGTCGGCACTGTTCTTTGCGATATCATCCTTCTGAATAGCGGGAGAC
CGGGGTCTCTGAGCTTTTTGAAAGGGAGACGCGAGAGACTGTCGAGTTGA
>BP00651_DIFrag306-355_insertion354
GTCGATGGCTCCCCTTATCGTCTCCGCTGAAGGCGTTTGGTATTCGGTTTGATGTGCTCG
TTTACGGTAACGCGGGGAAGTTCAACATTATACCGACGATCATTAGCTCCGTGGCCGCTT
TTACTTCCGTTGGAGTCGGCACTGTTCTTTGCGATATCATCCTTCTGAATTTTAGCGGGA
GACCGGGGTCTCTGAGCTTGAAAGGGAGACGCGAGAGACTGTCGAGTTGA
>BP00651_DIFrag306-355_insertion355
GTCGATGGCTCCCCTTATCGTCTCCGCTGAAGGCGTTTGGTATTCGGTTTGATGTGCTCG
TTTACGGTAACGCGGGGAAGTTCAACATTATACCGACGATCATTAGCTCCGTGGCCGCTT
TTACTTCCGTTGGAGTCGGCACTGTTCTTTGCGATATCATCCTTCTGAATTTTTTGAGCG
GGAGACCGGGGTCTCTGAGCAAAGGGAGACGCGAGAGACTGTCGAGTTGA
>BP00651_DIFrag356-405_insertion356
GCCTTTATGTTCCATGGTCGTCTCCGAAAAGCGGGAGACCGGGGTCTCTGAGCGGAGCCG
ATCAGTACAAGGCGAAAAAGTTCGAGGAAGTCAATGAAACGACGCTGAAAATTGCAGCGT
TGACAAACCCTGTTTATCCAAGCGATCAAACAACAGCGGAGAAACAGTCCACAGACTCTG
GCGCATTTTCTATCGGGCACGCAAGGAGACGCTGGGCTAGACGAATCGTT
>BP00651_DIFrag356-405_insertion357
GCCTTTATGTTCCATGGTCGTCTCCGAAAGGAAGCGGGAGACCGGGGTCTCTGAGCGCCG
ATCAGTACAAGGCGAAAAAGTTCGAGGAAGTCAATGAAACGACGCTGAAAATTGCAGCGT
TGACAAACCCTGTTTATCCAAGCGATCAAACAACAGCGGAGAAACAGTCCACAGACTCTG
GCGCATTTTCTATCGGGCACGCAAGGAGACGCTGGGCTAGACGAATCGTT
>BP00651_DIFrag356-405_insertion358
GCCTTTATGTTCCATGGTCGTCTCCGAAAGGAGCCAGCGGGAGACCGGGGTCTCTGAGCG
ATCAGTACAAGGCGAAAAAGTTCGAGGAAGTCAATGAAACGACGCTGAAAATTGCAGCGT
TGACAAACCCTGTTTATCCAAGCGATCAAACAACAGCGGAGAAACAGTCCACAGACTCTG
GCGCATTTTCTATCGGGCACGCAAGGAGACGCTGGGCTAGACGAATCGTT
>BP00651_DIFrag356-405_insertion359
GCCTTTATGTTCCATGGTCGTCTCCGAAAGGAGCCGATAGCGGGAGACCGGGGTCTCTGA
GCCAGTACAAGGCGAAAAAGTTCGAGGAAGTCAATGAAACGACGCTGAAAATTGCAGCGT
TGACAAACCCTGTTTATCCAAGCGATCAAACAACAGCGGAGAAACAGTCCACAGACTCTG
GCGCATTTTCTATCGGGCACGCAAGGAGACGCTGGGCTAGACGAATCGTT
>BP00651_DIFrag356-405_insertion360
GCCTTTATGTTCCATGGTCGTCTCCGAAAGGAGCCGATCAGAGCGGGAGACCGGGGTCTC
TGAGCTACAAGGCGAAAAAGTTCGAGGAAGTCAATGAAACGACGCTGAAAATTGCAGCGT
TGACAAACCCTGTTTATCCAAGCGATCAAACAACAGCGGAGAAACAGTCCACAGACTCTG
GCGCATTTTCTATCGGGCACGCAAGGAGACGCTGGGCTAGACGAATCGTT
>BP00651_DIFrag356-405_insertion361
GCCTTTATGTTCCATGGTCGTCTCCGAAAGGAGCCGATCAGTACAGCGGGAGACCGGGGT
CTCTGAGCAAGGCGAAAAAGTTCGAGGAAGTCAATGAAACGACGCTGAAAATTGCAGCGT
TGACAAACCCTGTTTATCCAAGCGATCAAACAACAGCGGAGAAACAGTCCACAGACTCTG
GCGCATTTTCTATCGGGCACGCAAGGAGACGCTGGGCTAGACGAATCGTT
>BP00651_DIFrag356-405_insertion362
GCCTTTATGTTCCATGGTCGTCTCCGAAAGGAGCCGATCAGTACAAGAGCGGGAGACCGG
GGTCTCTGAGCGCGAAAAAGTTCGAGGAAGTCAATGAAACGACGCTGAAAATTGCAGCGT
TGACAAACCCTGTTTATCCAAGCGATCAAACAACAGCGGAGAAACAGTCCACAGACTCTG
GCGCATTTTCTATCGGGCACGCAAGGAGACGCTGGGCTAGACGAATCGTT
>BP00651_DIFrag356-405_insertion363
GCCTTTATGTTCCATGGTCGTCTCCGAAAGGAGCCGATCAGTACAAGGCGAGCGGGAGAC
CGGGGTCTCTGAGCAAAAAGTTCGAGGAAGTCAATGAAACGACGCTGAAAATTGCAGCGT
TGACAAACCCTGTTTATCCAAGCGATCAAACAACAGCGGAGAAACAGTCCACAGACTCTG
GCGCATTTTCTATCGGGCACGCAAGGAGACGCTGGGCTAGACGAATCGTT
>BP00651_DIFrag356-405_insertion364
GCCTTTATGTTCCATGGTCGTCTCCGAAAGGAGCCGATCAGTACAAGGCGAAAAGCGGGA
GACCGGGGTCTCTGAGCAAGTTCGAGGAAGTCAATGAAACGACGCTGAAAATTGCAGCGT
TGACAAACCCTGTTTATCCAAGCGATCAAACAACAGCGGAGAAACAGTCCACAGACTCTG
GCGCATTTTCTATCGGGCACGCAAGGAGACGCTGGGCTAGACGAATCGTT
>BP00651_DIFrag356-405_insertion365
GCCTTTATGTTCCATGGTCGTCTCCGAAAGGAGCCGATCAGTACAAGGCGAAAAAGAGCG
GGAGACCGGGGTCTCTGAGCTTCGAGGAAGTCAATGAAACGACGCTGAAAATTGCAGCGT
TGACAAACCCTGTTTATCCAAGCGATCAAACAACAGCGGAGAAACAGTCCACAGACTCTG
GCGCATTTTCTATCGGGCACGCAAGGAGACGCTGGGCTAGACGAATCGTT
>BP00651_DIFrag356-405_insertion366
GCCTTTATGTTCCATGGTCGTCTCCGAAAGGAGCCGATCAGTACAAGGCGAAAAAGTTCA
GCGGGAGACCGGGGTCTCTGAGCGAGGAAGTCAATGAAACGACGCTGAAAATTGCAGCGT
TGACAAACCCTGTTTATCCAAGCGATCAAACAACAGCGGAGAAACAGTCCACAGACTCTG
GCGCATTTTCTATCGGGCACGCAAGGAGACGCTGGGCTAGACGAATCGTT
>BP00651_DIFrag356-405_insertion367
GCCTTTATGTTCCATGGTCGTCTCCGAAAGGAGCCGATCAGTACAAGGCGAAAAAGTTCG
AGAGCGGGAGACCGGGGTCTCTGAGCGAAGTCAATGAAACGACGCTGAAAATTGCAGCGT
TGACAAACCCTGTTTATCCAAGCGATCAAACAACAGCGGAGAAACAGTCCACAGACTCTG
GCGCATTTTCTATCGGGCACGCAAGGAGACGCTGGGCTAGACGAATCGTT
>BP00651_DIFrag356-405_insertion368
GCCTTTATGTTCCATGGTCGTCTCCGAAAGGAGCCGATCAGTACAAGGCGAAAAAGTTCG
AGGAAAGCGGGAGACCGGGGTCTCTGAGCGTCAATGAAACGACGCTGAAAATTGCAGCGT
TGACAAACCCTGTTTATCCAAGCGATCAAACAACAGCGGAGAAACAGTCCACAGACTCTG
GCGCATTTTCTATCGGGCACGCAAGGAGACGCTGGGCTAGACGAATCGTT
>BP00651_DIFrag356-405_insertion369
GCCTTTATGTTCCATGGTCGTCTCCGAAAGGAGCCGATCAGTACAAGGCGAAAAAGTTCG
AGGAAGTCAGCGGGAGACCGGGGTCTCTGAGCAATGAAACGACGCTGAAAATTGCAGCGT
TGACAAACCCTGTTTATCCAAGCGATCAAACAACAGCGGAGAAACAGTCCACAGACTCTG
GCGCATTTTCTATCGGGCACGCAAGGAGACGCTGGGCTAGACGAATCGTT
>BP00651_DIFrag356-405_insertion370
GCCTTTATGTTCCATGGTCGTCTCCGAAAGGAGCCGATCAGTACAAGGCGAAAAAGTTCG
AGGAAGTCAATAGCGGGAGACCGGGGTCTCTGAGCGAAACGACGCTGAAAATTGCAGCGT
TGACAAACCCTGTTTATCCAAGCGATCAAACAACAGCGGAGAAACAGTCCACAGACTCTG
GCGCATTTTCTATCGGGCACGCAAGGAGACGCTGGGCTAGACGAATCGTT
>BP00651_DIFrag356-405_insertion371
GCCTTTATGTTCCATGGTCGTCTCCGAAAGGAGCCGATCAGTACAAGGCGAAAAAGTTCG
AGGAAGTCAATGAAAGCGGGAGACCGGGGTCTCTGAGCACGACGCTGAAAATTGCAGCGT
TGACAAACCCTGTTTATCCAAGCGATCAAACAACAGCGGAGAAACAGTCCACAGACTCTG
GCGCATTTTCTATCGGGCACGCAAGGAGACGCTGGGCTAGACGAATCGTT
>BP00651_DIFrag356-405_insertion372
GCCTTTATGTTCCATGGTCGTCTCCGAAAGGAGCCGATCAGTACAAGGCGAAAAAGTTCG
AGGAAGTCAATGAAACGAGCGGGAGACCGGGGTCTCTGAGCACGCTGAAAATTGCAGCGT
TGACAAACCCTGTTTATCCAAGCGATCAAACAACAGCGGAGAAACAGTCCACAGACTCTG
GCGCATTTTCTATCGGGCACGCAAGGAGACGCTGGGCTAGACGAATCGTT
>BP00651_DIFrag356-405_insertion373
GCCTTTATGTTCCATGGTCGTCTCCGAAAGGAGCCGATCAGTACAAGGCGAAAAAGTTCG
AGGAAGTCAATGAAACGACGAGCGGGAGACCGGGGTCTCTGAGCCTGAAAATTGCAGCGT
TGACAAACCCTGTTTATCCAAGCGATCAAACAACAGCGGAGAAACAGTCCACAGACTCTG
GCGCATTTTCTATCGGGCACGCAAGGAGACGCTGGGCTAGACGAATCGTT
>BP00651_DIFrag356-405_insertion374
GCCTTTATGTTCCATGGTCGTCTCCGAAAGGAGCCGATCAGTACAAGGCGAAAAAGTTCG
AGGAAGTCAATGAAACGACGCTGAGCGGGAGACCGGGGTCTCTGAGCAAAATTGCAGCGT
TGACAAACCCTGTTTATCCAAGCGATCAAACAACAGCGGAGAAACAGTCCACAGACTCTG
GCGCATTTTCTATCGGGCACGCAAGGAGACGCTGGGCTAGACGAATCGTT
>BP00651_DIFrag356-405_insertion375
GCCTTTATGTTCCATGGTCGTCTCCGAAAGGAGCCGATCAGTACAAGGCGAAAAAGTTCG
AGGAAGTCAATGAAACGACGCTGAAAAGCGGGAGACCGGGGTCTCTGAGCATTGCAGCGT
TGACAAACCCTGTTTATCCAAGCGATCAAACAACAGCGGAGAAACAGTCCACAGACTCTG
GCGCATTTTCTATCGGGCACGCAAGGAGACGCTGGGCTAGACGAATCGTT
>BP00651_DIFrag356-405_insertion376
GCCTTTATGTTCCATGGTCGTCTCCGAAAGGAGCCGATCAGTACAAGGCGAAAAAGTTCG
AGGAAGTCAATGAAACGACGCTGAAAATTAGCGGGAGACCGGGGTCTCTGAGCGCAGCGT
TGACAAACCCTGTTTATCCAAGCGATCAAACAACAGCGGAGAAACAGTCCACAGACTCTG
GCGCATTTTCTATCGGGCACGCAAGGAGACGCTGGGCTAGACGAATCGTT
>BP00651_DIFrag356-405_insertion377
GCCTTTATGTTCCATGGTCGTCTCCGAAAGGAGCCGATCAGTACAAGGCGAAAAAGTTCG
AGGAAGTCAATGAAACGACGCTGAAAATTGCAAGCGGGAGACCGGGGTCTCTGAGCGCGT
TGACAAACCCTGTTTATCCAAGCGATCAAACAACAGCGGAGAAACAGTCCACAGACTCTG
GCGCATTTTCTATCGGGCACGCAAGGAGACGCTGGGCTAGACGAATCGTT
>BP00651_DIFrag356-405_insertion378
GCCTTTATGTTCCATGGTCGTCTCCGAAAGGAGCCGATCAGTACAAGGCGAAAAAGTTCG
AGGAAGTCAATGAAACGACGCTGAAAATTGCAGCGAGCGGGAGACCGGGGTCTCTGAGCT
TGACAAACCCTGTTTATCCAAGCGATCAAACAACAGCGGAGAAACAGTCCACAGACTCTG
GCGCATTTTCTATCGGGCACGCAAGGAGACGCTGGGCTAGACGAATCGTT
>BP00651_DIFrag356-405_insertion379
GCCTTTATGTTCCATGGTCGTCTCCGAAAGGAGCCGATCAGTACAAGGCGAAAAAGTTCG
AGGAAGTCAATGAAACGACGCTGAAAATTGCAGCGTTGAGCGGGAGACCGGGGTCTCTGA
GCACAAACCCTGTTTATCCAAGCGATCAAACAACAGCGGAGAAACAGTCCACAGACTCTG
GCGCATTTTCTATCGGGCACGCAAGGAGACGCTGGGCTAGACGAATCGTT
>BP00651_DIFrag356-405_insertion380
GCCTTTATGTTCCATGGTCGTCTCCGAAAGGAGCCGATCAGTACAAGGCGAAAAAGTTCG
AGGAAGTCAATGAAACGACGCTGAAAATTGCAGCGTTGACAAGCGGGAGACCGGGGTCTC
TGAGCAACCCTGTTTATCCAAGCGATCAAACAACAGCGGAGAAACAGTCCACAGACTCTG
GCGCATTTTCTATCGGGCACGCAAGGAGACGCTGGGCTAGACGAATCGTT
>BP00651_DIFrag356-405_insertion381
GCCTTTATGTTCCATGGTCGTCTCCGAAAGGAGCCGATCAGTACAAGGCGAAAAAGTTCG
AGGAAGTCAATGAAACGACGCTGAAAATTGCAGCGTTGACAAACAGCGGGAGACCGGGGT
CTCTGAGCCCTGTTTATCCAAGCGATCAAACAACAGCGGAGAAACAGTCCACAGACTCTG
GCGCATTTTCTATCGGGCACGCAAGGAGACGCTGGGCTAGACGAATCGTT
>BP00651_DIFrag356-405_insertion382
GCCTTTATGTTCCATGGTCGTCTCCGAAAGGAGCCGATCAGTACAAGGCGAAAAAGTTCG
AGGAAGTCAATGAAACGACGCTGAAAATTGCAGCGTTGACAAACCCTAGCGGGAGACCGG
GGTCTCTGAGCGTTTATCCAAGCGATCAAACAACAGCGGAGAAACAGTCCACAGACTCTG
GCGCATTTTCTATCGGGCACGCAAGGAGACGCTGGGCTAGACGAATCGTT
>BP00651_DIFrag356-405_insertion383
GCCTTTATGTTCCATGGTCGTCTCCGAAAGGAGCCGATCAGTACAAGGCGAAAAAGTTCG
AGGAAGTCAATGAAACGACGCTGAAAATTGCAGCGTTGACAAACCCTGTTAGCGGGAGAC
CGGGGTCTCTGAGCTATCCAAGCGATCAAACAACAGCGGAGAAACAGTCCACAGACTCTG
GCGCATTTTCTATCGGGCACGCAAGGAGACGCTGGGCTAGACGAATCGTT
>BP00651_DIFrag356-405_insertion384
GCCTTTATGTTCCATGGTCGTCTCCGAAAGGAGCCGATCAGTACAAGGCGAAAAAGTTCG
AGGAAGTCAATGAAACGACGCTGAAAATTGCAGCGTTGACAAACCCTGTTTATAGCGGGA
GACCGGGGTCTCTGAGCCCAAGCGATCAAACAACAGCGGAGAAACAGTCCACAGACTCTG
GCGCATTTTCTATCGGGCACGCAAGGAGACGCTGGGCTAGACGAATCGTT
>BP00651_DIFrag356-405_insertion385
GCCTTTATGTTCCATGGTCGTCTCCGAAAGGAGCCGATCAGTACAAGGCGAAAAAGTTCG
AGGAAGTCAATGAAACGACGCTGAAAATTGCAGCGTTGACAAACCCTGTTTATCCAAGCG
GGAGACCGGGGTCTCTGAGCAGCGATCAAACAACAGCGGAGAAACAGTCCACAGACTCTG
GCGCATTTTCTATCGGGCACGCAAGGAGACGCTGGGCTAGACGAATCGTT
>BP00651_DIFrag356-405_insertion386
GCCTTTATGTTCCATGGTCGTCTCCGAAAGGAGCCGATCAGTACAAGGCGAAAAAGTTCG
AGGAAGTCAATGAAACGACGCTGAAAATTGCAGCGTTGACAAACCCTGTTTATCCAAGCA
GCGGGAGACCGGGGTCTCTGAGCGATCAAACAACAGCGGAGAAACAGTCCACAGACTCTG
GCGCATTTTCTATCGGGCACGCAAGGAGACGCTGGGCTAGACGAATCGTT
>BP00651_DIFrag356-405_insertion387
GCCTTTATGTTCCATGGTCGTCTCCGAAAGGAGCCGATCAGTACAAGGCGAAAAAGTTCG
AGGAAGTCAATGAAACGACGCTGAAAATTGCAGCGTTGACAAACCCTGTTTATCCAAGCG
ATAGCGGGAGACCGGGGTCTCTGAGCCAAACAACAGCGGAGAAACAGTCCACAGACTCTG
GCGCATTTTCTATCGGGCACGCAAGGAGACGCTGGGCTAGACGAATCGTT
>BP00651_DIFrag356-405_insertion388
GCCTTTATGTTCCATGGTCGTCTCCGAAAGGAGCCGATCAGTACAAGGCGAAAAAGTTCG
AGGAAGTCAATGAAACGACGCTGAAAATTGCAGCGTTGACAAACCCTGTTTATCCAAGCG
ATCAAAGCGGGAGACCGGGGTCTCTGAGCACAACAGCGGAGAAACAGTCCACAGACTCTG
GCGCATTTTCTATCGGGCACGCAAGGAGACGCTGGGCTAGACGAATCGTT
>BP00651_DIFrag356-405_insertion389
GCCTTTATGTTCCATGGTCGTCTCCGAAAGGAGCCGATCAGTACAAGGCGAAAAAGTTCG
AGGAAGTCAATGAAACGACGCTGAAAATTGCAGCGTTGACAAACCCTGTTTATCCAAGCG
ATCAAACAAGCGGGAGACCGGGGTCTCTGAGCACAGCGGAGAAACAGTCCACAGACTCTG
GCGCATTTTCTATCGGGCACGCAAGGAGACGCTGGGCTAGACGAATCGTT
>BP00651_DIFrag356-405_insertion390
GCCTTTATGTTCCATGGTCGTCTCCGAAAGGAGCCGATCAGTACAAGGCGAAAAAGTTCG
AGGAAGTCAATGAAACGACGCTGAAAATTGCAGCGTTGACAAACCCTGTTTATCCAAGCG
ATCAAACAACAAGCGGGAGACCGGGGTCTCTGAGCGCGGAGAAACAGTCCACAGACTCTG
GCGCATTTTCTATCGGGCACGCAAGGAGACGCTGGGCTAGACGAATCGTT
>BP00651_DIFrag356-405_insertion391
GCCTTTATGTTCCATGGTCGTCTCCGAAAGGAGCCGATCAGTACAAGGCGAAAAAGTTCG
AGGAAGTCAATGAAACGACGCTGAAAATTGCAGCGTTGACAAACCCTGTTTATCCAAGCG
ATCAAACAACAGCGAGCGGGAGACCGGGGTCTCTGAGCGAGAAACAGTCCACAGACTCTG
GCGCATTTTCTATCGGGCACGCAAGGAGACGCTGGGCTAGACGAATCGTT
>BP00651_DIFrag356-405_insertion392
GCCTTTATGTTCCATGGTCGTCTCCGAAAGGAGCCGATCAGTACAAGGCGAAAAAGTTCG
AGGAAGTCAATGAAACGACGCTGAAAATTGCAGCGTTGACAAACCCTGTTTATCCAAGCG
ATCAAACAACAGCGGAGAGCGGGAGACCGGGGTCTCTGAGCAAACAGTCCACAGACTCTG
GCGCATTTTCTATCGGGCACGCAAGGAGACGCTGGGCTAGACGAATCGTT
>BP00651_DIFrag356-405_insertion393
GCCTTTATGTTCCATGGTCGTCTCCGAAAGGAGCCGATCAGTACAAGGCGAAAAAGTTCG
AGGAAGTCAATGAAACGACGCTGAAAATTGCAGCGTTGACAAACCCTGTTTATCCAAGCG
ATCAAACAACAGCGGAGAAAAGCGGGAGACCGGGGTCTCTGAGCCAGTCCACAGACTCTG
GCGCATTTTCTATCGGGCACGCAAGGAGACGCTGGGCTAGACGAATCGTT
>BP00651_DIFrag356-405_insertion394
GCCTTTATGTTCCATGGTCGTCTCCGAAAGGAGCCGATCAGTACAAGGCGAAAAAGTTCG
AGGAAGTCAATGAAACGACGCTGAAAATTGCAGCGTTGACAAACCCTGTTTATCCAAGCG
ATCAAACAACAGCGGAGAAACAGAGCGGGAGACCGGGGTCTCTGAGCTCCACAGACTCTG
GCGCATTTTCTATCGGGCACGCAAGGAGACGCTGGGCTAGACGAATCGTT
>BP00651_DIFrag356-405_insertion395
GCCTTTATGTTCCATGGTCGTCTCCGAAAGGAGCCGATCAGTACAAGGCGAAAAAGTTCG
AGGAAGTCAATGAAACGACGCTGAAAATTGCAGCGTTGACAAACCCTGTTTATCCAAGCG
ATCAAACAACAGCGGAGAAACAGTCCAGCGGGAGACCGGGGTCTCTGAGCACAGACTCTG
GCGCATTTTCTATCGGGCACGCAAGGAGACGCTGGGCTAGACGAATCGTT
>BP00651_DIFrag356-405_insertion396
GCCTTTATGTTCCATGGTCGTCTCCGAAAGGAGCCGATCAGTACAAGGCGAAAAAGTTCG
AGGAAGTCAATGAAACGACGCTGAAAATTGCAGCGTTGACAAACCCTGTTTATCCAAGCG
ATCAAACAACAGCGGAGAAACAGTCCACAAGCGGGAGACCGGGGTCTCTGAGCGACTCTG
GCGCATTTTCTATCGGGCACGCAAGGAGACGCTGGGCTAGACGAATCGTT
>BP00651_DIFrag356-405_insertion397
GCCTTTATGTTCCATGGTCGTCTCCGAAAGGAGCCGATCAGTACAAGGCGAAAAAGTTCG
AGGAAGTCAATGAAACGACGCTGAAAATTGCAGCGTTGACAAACCCTGTTTATCCAAGCG
ATCAAACAACAGCGGAGAAACAGTCCACAGACAGCGGGAGACCGGGGTCTCTGAGCTCTG
GCGCATTTTCTATCGGGCACGCAAGGAGACGCTGGGCTAGACGAATCGTT
>BP00651_DIFrag356-405_insertion398
GCCTTTATGTTCCATGGTCGTCTCCGAAAGGAGCCGATCAGTACAAGGCGAAAAAGTTCG
AGGAAGTCAATGAAACGACGCTGAAAATTGCAGCGTTGACAAACCCTGTTTATCCAAGCG
ATCAAACAACAGCGGAGAAACAGTCCACAGACTCTAGCGGGAGACCGGGGTCTCTGAGCG
GCGCATTTTCTATCGGGCACGCAAGGAGACGCTGGGCTAGACGAATCGTT
>BP00651_DIFrag356-405_insertion399
GCCTTTATGTTCCATGGTCGTCTCCGAAAGGAGCCGATCAGTACAAGGCGAAAAAGTTCG
AGGAAGTCAATGAAACGACGCTGAAAATTGCAGCGTTGACAAACCCTGTTTATCCAAGCG
ATCAAACAACAGCGGAGAAACAGTCCACAGACTCTGGCAGCGGGAGACCGGGGTCTCTGA
GCGCATTTTCTATCGGGCACGCAAGGAGACGCTGGGCTAGACGAATCGTT
>BP00651_DIFrag356-405_insertion400
GCCTTTATGTTCCATGGTCGTCTCCGAAAGGAGCCGATCAGTACAAGGCGAAAAAGTTCG
AGGAAGTCAATGAAACGACGCTGAAAATTGCAGCGTTGACAAACCCTGTTTATCCAAGCG
ATCAAACAACAGCGGAGAAACAGTCCACAGACTCTGGCGCAAGCGGGAGACCGGGGTCTC
TGAGCTTTTCTATCGGGCACGCAAGGAGACGCTGGGCTAGACGAATCGTT
>BP00651_DIFrag356-405_insertion401
GCCTTTATGTTCCATGGTCGTCTCCGAAAGGAGCCGATCAGTACAAGGCGAAAAAGTTCG
AGGAAGTCAATGAAACGACGCTGAAAATTGCAGCGTTGACAAACCCTGTTTATCCAAGCG
ATCAAACAACAGCGGAGAAACAGTCCACAGACTCTGGCGCATTTAGCGGGAGACCGGGGT
CTCTGAGCTCTATCGGGCACGCAAGGAGACGCTGGGCTAGACGAATCGTT
>BP00651_DIFrag356-405_insertion402
GCCTTTATGTTCCATGGTCGTCTCCGAAAGGAGCCGATCAGTACAAGGCGAAAAAGTTCG
AGGAAGTCAATGAAACGACGCTGAAAATTGCAGCGTTGACAAACCCTGTTTATCCAAGCG
ATCAAACAACAGCGGAGAAACAGTCCACAGACTCTGGCGCATTTTCTAGCGGGAGACCGG
GGTCTCTGAGCATCGGGCACGCAAGGAGACGCTGGGCTAGACGAATCGTT
>BP00651_DIFrag356-405_insertion403
GCCTTTATGTTCCATGGTCGTCTCCGAAAGGAGCCGATCAGTACAAGGCGAAAAAGTTCG
AGGAAGTCAATGAAACGACGCTGAAAATTGCAGCGTTGACAAACCCTGTTTATCCAAGCG
ATCAAACAACAGCGGAGAAACAGTCCACAGACTCTGGCGCATTTTCTATCAGCGGGAGAC
CGGGGTCTCTGAGCGGGCACGCAAGGAGACGCTGGGCTAGACGAATCGTT
>BP00651_DIFrag356-405_insertion404
GCCTTTATGTTCCATGGTCGTCTCCGAAAGGAGCCGATCAGTACAAGGCGAAAAAGTTCG
AGGAAGTCAATGAAACGACGCTGAAAATTGCAGCGTTGACAAACCCTGTTTATCCAAGCG
ATCAAACAACAGCGGAGAAACAGTCCACAGACTCTGGCGCATTTTCTATCGGGAGCGGGA
GACCGGGGTCTCTGAGCCACGCAAGGAGACGCTGGGCTAGACGAATCGTT
>BP00651_DIFrag356-405_insertion405
GCCTTTATGTTCCATGGTCGTCTCCGAAAGGAGCCGATCAGTACAAGGCGAAAAAGTTCG
AGGAAGTCAATGAAACGACGCTGAAAATTGCAGCGTTGACAAACCCTGTTTATCCAAGCG
ATCAAACAACAGCGGAGAAACAGTCCACAGACTCTGGCGCATTTTCTATCGGGCACAGCG
GGAGACCGGGGTCTCTGAGCGCAAGGAGACGCTGGGCTAGACGAATCGTT
