# Supplementary material for: Probing ion channel functional architecture and domain recombination compatibility by massively parallel domain insertion profiling
Source: Nat Commun. 2021 Dec 8;12:7114. doi: 10.1038/s41467-021-27342-0 (PMC8654947; doi:10.1038/s41467-021-27342-0)
Supplement: Supplementary file 9 — Supplementary Data 7 [file 41467_2021_27342_MOESM9_ESM.zip › Kir21_Cassettes.fasta]

>BP00642_Frag3-162_insertion3
ACAGGTGGGATACGTCTCCCATGAGCGGGAGACCGGGGTCTCTGAGCGGatcAGTGCGAA
CCAATCGGTATTCTATCGTATCAAGCGAGGAGGACGGGATGAAACTGGCAACCATGGCTG
TAGCCAACGGTTTTGGGAATGGGAAATCTAAGGTGCATACCCGCCAACAGTGCCGGTCAC
GCTTTGTCAAGAAAGATGGCCACTGTAATGGGAGACGGTATGGCGAGTCG
>BP00642_Frag3-162_insertion6
ACAGGTGGGATACGTCTCCCATGGGaAGCGGGAGACCGGGGTCTCTGAGCtcAGTGCGAA
CCAATCGGTATTCTATCGTATCAAGCGAGGAGGACGGGATGAAACTGGCAACCATGGCTG
TAGCCAACGGTTTTGGGAATGGGAAATCTAAGGTGCATACCCGCCAACAGTGCCGGTCAC
GCTTTGTCAAGAAAGATGGCCACTGTAATGGGAGACGGTATGGCGAGTCG
>BP00642_Frag3-162_insertion9
ACAGGTGGGATACGTCTCCCATGGGatcAAGCGGGAGACCGGGGTCTCTGAGCGTGCGAA
CCAATCGGTATTCTATCGTATCAAGCGAGGAGGACGGGATGAAACTGGCAACCATGGCTG
TAGCCAACGGTTTTGGGAATGGGAAATCTAAGGTGCATACCCGCCAACAGTGCCGGTCAC
GCTTTGTCAAGAAAGATGGCCACTGTAATGGGAGACGGTATGGCGAGTCG
>BP00642_Frag3-162_insertion12
ACAGGTGGGATACGTCTCCCATGGGatcAGTGAGCGGGAGACCGGGGTCTCTGAGCCGAA
CCAATCGGTATTCTATCGTATCAAGCGAGGAGGACGGGATGAAACTGGCAACCATGGCTG
TAGCCAACGGTTTTGGGAATGGGAAATCTAAGGTGCATACCCGCCAACAGTGCCGGTCAC
GCTTTGTCAAGAAAGATGGCCACTGTAATGGGAGACGGTATGGCGAGTCG
>BP00642_Frag3-162_insertion15
ACAGGTGGGATACGTCTCCCATGGGatcAGTGCGAAGCGGGAGACCGGGGTCTCTGAGCA
CCAATCGGTATTCTATCGTATCAAGCGAGGAGGACGGGATGAAACTGGCAACCATGGCTG
TAGCCAACGGTTTTGGGAATGGGAAATCTAAGGTGCATACCCGCCAACAGTGCCGGTCAC
GCTTTGTCAAGAAAGATGGCCACTGTAATGGGAGACGGTATGGCGAGTCG
>BP00642_Frag3-162_insertion18
ACAGGTGGGATACGTCTCCCATGGGatcAGTGCGAACCAGCGGGAGACCGGGGTCTCTGA
GCAATCGGTATTCTATCGTATCAAGCGAGGAGGACGGGATGAAACTGGCAACCATGGCTG
TAGCCAACGGTTTTGGGAATGGGAAATCTAAGGTGCATACCCGCCAACAGTGCCGGTCAC
GCTTTGTCAAGAAAGATGGCCACTGTAATGGGAGACGGTATGGCGAGTCG
>BP00642_Frag3-162_insertion21
ACAGGTGGGATACGTCTCCCATGGGatcAGTGCGAACCAATAGCGGGAGACCGGGGTCTC
TGAGCCGGTATTCTATCGTATCAAGCGAGGAGGACGGGATGAAACTGGCAACCATGGCTG
TAGCCAACGGTTTTGGGAATGGGAAATCTAAGGTGCATACCCGCCAACAGTGCCGGTCAC
GCTTTGTCAAGAAAGATGGCCACTGTAATGGGAGACGGTATGGCGAGTCG
>BP00642_Frag3-162_insertion24
ACAGGTGGGATACGTCTCCCATGGGatcAGTGCGAACCAATCGGAGCGGGAGACCGGGGT
CTCTGAGCTATTCTATCGTATCAAGCGAGGAGGACGGGATGAAACTGGCAACCATGGCTG
TAGCCAACGGTTTTGGGAATGGGAAATCTAAGGTGCATACCCGCCAACAGTGCCGGTCAC
GCTTTGTCAAGAAAGATGGCCACTGTAATGGGAGACGGTATGGCGAGTCG
>BP00642_Frag3-162_insertion27
ACAGGTGGGATACGTCTCCCATGGGatcAGTGCGAACCAATCGGTATAGCGGGAGACCGG
GGTCTCTGAGCTCTATCGTATCAAGCGAGGAGGACGGGATGAAACTGGCAACCATGGCTG
TAGCCAACGGTTTTGGGAATGGGAAATCTAAGGTGCATACCCGCCAACAGTGCCGGTCAC
GCTTTGTCAAGAAAGATGGCCACTGTAATGGGAGACGGTATGGCGAGTCG
>BP00642_Frag3-162_insertion30
ACAGGTGGGATACGTCTCCCATGGGatcAGTGCGAACCAATCGGTATTCTAGCGGGAGAC
CGGGGTCTCTGAGCATCGTATCAAGCGAGGAGGACGGGATGAAACTGGCAACCATGGCTG
TAGCCAACGGTTTTGGGAATGGGAAATCTAAGGTGCATACCCGCCAACAGTGCCGGTCAC
GCTTTGTCAAGAAAGATGGCCACTGTAATGGGAGACGGTATGGCGAGTCG
>BP00642_Frag3-162_insertion33
ACAGGTGGGATACGTCTCCCATGGGatcAGTGCGAACCAATCGGTATTCTATCAGCGGGA
GACCGGGGTCTCTGAGCGTATCAAGCGAGGAGGACGGGATGAAACTGGCAACCATGGCTG
TAGCCAACGGTTTTGGGAATGGGAAATCTAAGGTGCATACCCGCCAACAGTGCCGGTCAC
GCTTTGTCAAGAAAGATGGCCACTGTAATGGGAGACGGTATGGCGAGTCG
>BP00642_Frag3-162_insertion36
ACAGGTGGGATACGTCTCCCATGGGatcAGTGCGAACCAATCGGTATTCTATCGTAAGCG
GGAGACCGGGGTCTCTGAGCTCAAGCGAGGAGGACGGGATGAAACTGGCAACCATGGCTG
TAGCCAACGGTTTTGGGAATGGGAAATCTAAGGTGCATACCCGCCAACAGTGCCGGTCAC
GCTTTGTCAAGAAAGATGGCCACTGTAATGGGAGACGGTATGGCGAGTCG
>BP00642_Frag3-162_insertion39
ACAGGTGGGATACGTCTCCCATGGGatcAGTGCGAACCAATCGGTATTCTATCGTATCAA
GCGGGAGACCGGGGTCTCTGAGCAGCGAGGAGGACGGGATGAAACTGGCAACCATGGCTG
TAGCCAACGGTTTTGGGAATGGGAAATCTAAGGTGCATACCCGCCAACAGTGCCGGTCAC
GCTTTGTCAAGAAAGATGGCCACTGTAATGGGAGACGGTATGGCGAGTCG
>BP00642_Frag3-162_insertion42
ACAGGTGGGATACGTCTCCCATGGGatcAGTGCGAACCAATCGGTATTCTATCGTATCAA
GCAGCGGGAGACCGGGGTCTCTGAGCGAGGAGGACGGGATGAAACTGGCAACCATGGCTG
TAGCCAACGGTTTTGGGAATGGGAAATCTAAGGTGCATACCCGCCAACAGTGCCGGTCAC
GCTTTGTCAAGAAAGATGGCCACTGTAATGGGAGACGGTATGGCGAGTCG
>BP00642_Frag3-162_insertion45
ACAGGTGGGATACGTCTCCCATGGGatcAGTGCGAACCAATCGGTATTCTATCGTATCAA
GCGAGAGCGGGAGACCGGGGTCTCTGAGCGAGGACGGGATGAAACTGGCAACCATGGCTG
TAGCCAACGGTTTTGGGAATGGGAAATCTAAGGTGCATACCCGCCAACAGTGCCGGTCAC
GCTTTGTCAAGAAAGATGGCCACTGTAATGGGAGACGGTATGGCGAGTCG
>BP00642_Frag3-162_insertion48
ACAGGTGGGATACGTCTCCCATGGGatcAGTGCGAACCAATCGGTATTCTATCGTATCAA
GCGAGGAGAGCGGGAGACCGGGGTCTCTGAGCGACGGGATGAAACTGGCAACCATGGCTG
TAGCCAACGGTTTTGGGAATGGGAAATCTAAGGTGCATACCCGCCAACAGTGCCGGTCAC
GCTTTGTCAAGAAAGATGGCCACTGTAATGGGAGACGGTATGGCGAGTCG
>BP00642_Frag3-162_insertion51
ACAGGTGGGATACGTCTCCCATGGGatcAGTGCGAACCAATCGGTATTCTATCGTATCAA
GCGAGGAGGACAGCGGGAGACCGGGGTCTCTGAGCGGGATGAAACTGGCAACCATGGCTG
TAGCCAACGGTTTTGGGAATGGGAAATCTAAGGTGCATACCCGCCAACAGTGCCGGTCAC
GCTTTGTCAAGAAAGATGGCCACTGTAATGGGAGACGGTATGGCGAGTCG
>BP00642_Frag3-162_insertion54
ACAGGTGGGATACGTCTCCCATGGGatcAGTGCGAACCAATCGGTATTCTATCGTATCAA
GCGAGGAGGACGGGAGCGGGAGACCGGGGTCTCTGAGCATGAAACTGGCAACCATGGCTG
TAGCCAACGGTTTTGGGAATGGGAAATCTAAGGTGCATACCCGCCAACAGTGCCGGTCAC
GCTTTGTCAAGAAAGATGGCCACTGTAATGGGAGACGGTATGGCGAGTCG
>BP00642_Frag3-162_insertion57
ACAGGTGGGATACGTCTCCCATGGGatcAGTGCGAACCAATCGGTATTCTATCGTATCAA
GCGAGGAGGACGGGATGAGCGGGAGACCGGGGTCTCTGAGCAAACTGGCAACCATGGCTG
TAGCCAACGGTTTTGGGAATGGGAAATCTAAGGTGCATACCCGCCAACAGTGCCGGTCAC
GCTTTGTCAAGAAAGATGGCCACTGTAATGGGAGACGGTATGGCGAGTCG
>BP00642_Frag3-162_insertion60
ACAGGTGGGATACGTCTCCCATGGGatcAGTGCGAACCAATCGGTATTCTATCGTATCAA
GCGAGGAGGACGGGATGAAAAGCGGGAGACCGGGGTCTCTGAGCCTGGCAACCATGGCTG
TAGCCAACGGTTTTGGGAATGGGAAATCTAAGGTGCATACCCGCCAACAGTGCCGGTCAC
GCTTTGTCAAGAAAGATGGCCACTGTAATGGGAGACGGTATGGCGAGTCG
>BP00642_Frag3-162_insertion63
ACAGGTGGGATACGTCTCCCATGGGatcAGTGCGAACCAATCGGTATTCTATCGTATCAA
GCGAGGAGGACGGGATGAAACTGAGCGGGAGACCGGGGTCTCTGAGCGCAACCATGGCTG
TAGCCAACGGTTTTGGGAATGGGAAATCTAAGGTGCATACCCGCCAACAGTGCCGGTCAC
GCTTTGTCAAGAAAGATGGCCACTGTAATGGGAGACGGTATGGCGAGTCG
>BP00642_Frag3-162_insertion66
ACAGGTGGGATACGTCTCCCATGGGatcAGTGCGAACCAATCGGTATTCTATCGTATCAA
GCGAGGAGGACGGGATGAAACTGGCAAGCGGGAGACCGGGGTCTCTGAGCACCATGGCTG
TAGCCAACGGTTTTGGGAATGGGAAATCTAAGGTGCATACCCGCCAACAGTGCCGGTCAC
GCTTTGTCAAGAAAGATGGCCACTGTAATGGGAGACGGTATGGCGAGTCG
>BP00642_Frag3-162_insertion69
ACAGGTGGGATACGTCTCCCATGGGatcAGTGCGAACCAATCGGTATTCTATCGTATCAA
GCGAGGAGGACGGGATGAAACTGGCAACCAGCGGGAGACCGGGGTCTCTGAGCATGGCTG
TAGCCAACGGTTTTGGGAATGGGAAATCTAAGGTGCATACCCGCCAACAGTGCCGGTCAC
GCTTTGTCAAGAAAGATGGCCACTGTAATGGGAGACGGTATGGCGAGTCG
>BP00642_Frag3-162_insertion72
ACAGGTGGGATACGTCTCCCATGGGatcAGTGCGAACCAATCGGTATTCTATCGTATCAA
GCGAGGAGGACGGGATGAAACTGGCAACCATGAGCGGGAGACCGGGGTCTCTGAGCGCTG
TAGCCAACGGTTTTGGGAATGGGAAATCTAAGGTGCATACCCGCCAACAGTGCCGGTCAC
GCTTTGTCAAGAAAGATGGCCACTGTAATGGGAGACGGTATGGCGAGTCG
>BP00642_Frag3-162_insertion75
ACAGGTGGGATACGTCTCCCATGGGatcAGTGCGAACCAATCGGTATTCTATCGTATCAA
GCGAGGAGGACGGGATGAAACTGGCAACCATGGCTAGCGGGAGACCGGGGTCTCTGAGCG
TAGCCAACGGTTTTGGGAATGGGAAATCTAAGGTGCATACCCGCCAACAGTGCCGGTCAC
GCTTTGTCAAGAAAGATGGCCACTGTAATGGGAGACGGTATGGCGAGTCG
>BP00642_Frag3-162_insertion78
ACAGGTGGGATACGTCTCCCATGGGatcAGTGCGAACCAATCGGTATTCTATCGTATCAA
GCGAGGAGGACGGGATGAAACTGGCAACCATGGCTGTAAGCGGGAGACCGGGGTCTCTGA
GCGCCAACGGTTTTGGGAATGGGAAATCTAAGGTGCATACCCGCCAACAGTGCCGGTCAC
GCTTTGTCAAGAAAGATGGCCACTGTAATGGGAGACGGTATGGCGAGTCG
>BP00642_Frag3-162_insertion81
ACAGGTGGGATACGTCTCCCATGGGatcAGTGCGAACCAATCGGTATTCTATCGTATCAA
GCGAGGAGGACGGGATGAAACTGGCAACCATGGCTGTAGCCAGCGGGAGACCGGGGTCTC
TGAGCAACGGTTTTGGGAATGGGAAATCTAAGGTGCATACCCGCCAACAGTGCCGGTCAC
GCTTTGTCAAGAAAGATGGCCACTGTAATGGGAGACGGTATGGCGAGTCG
>BP00642_Frag3-162_insertion84
ACAGGTGGGATACGTCTCCCATGGGatcAGTGCGAACCAATCGGTATTCTATCGTATCAA
GCGAGGAGGACGGGATGAAACTGGCAACCATGGCTGTAGCCAACAGCGGGAGACCGGGGT
CTCTGAGCGGTTTTGGGAATGGGAAATCTAAGGTGCATACCCGCCAACAGTGCCGGTCAC
GCTTTGTCAAGAAAGATGGCCACTGTAATGGGAGACGGTATGGCGAGTCG
>BP00642_Frag3-162_insertion87
ACAGGTGGGATACGTCTCCCATGGGatcAGTGCGAACCAATCGGTATTCTATCGTATCAA
GCGAGGAGGACGGGATGAAACTGGCAACCATGGCTGTAGCCAACGGTAGCGGGAGACCGG
GGTCTCTGAGCTTTGGGAATGGGAAATCTAAGGTGCATACCCGCCAACAGTGCCGGTCAC
GCTTTGTCAAGAAAGATGGCCACTGTAATGGGAGACGGTATGGCGAGTCG
>BP00642_Frag3-162_insertion90
ACAGGTGGGATACGTCTCCCATGGGatcAGTGCGAACCAATCGGTATTCTATCGTATCAA
GCGAGGAGGACGGGATGAAACTGGCAACCATGGCTGTAGCCAACGGTTTTAGCGGGAGAC
CGGGGTCTCTGAGCGGGAATGGGAAATCTAAGGTGCATACCCGCCAACAGTGCCGGTCAC
GCTTTGTCAAGAAAGATGGCCACTGTAATGGGAGACGGTATGGCGAGTCG
>BP00642_Frag3-162_insertion93
ACAGGTGGGATACGTCTCCCATGGGatcAGTGCGAACCAATCGGTATTCTATCGTATCAA
GCGAGGAGGACGGGATGAAACTGGCAACCATGGCTGTAGCCAACGGTTTTGGGAGCGGGA
GACCGGGGTCTCTGAGCAATGGGAAATCTAAGGTGCATACCCGCCAACAGTGCCGGTCAC
GCTTTGTCAAGAAAGATGGCCACTGTAATGGGAGACGGTATGGCGAGTCG
>BP00642_Frag3-162_insertion96
ACAGGTGGGATACGTCTCCCATGGGatcAGTGCGAACCAATCGGTATTCTATCGTATCAA
GCGAGGAGGACGGGATGAAACTGGCAACCATGGCTGTAGCCAACGGTTTTGGGAATAGCG
GGAGACCGGGGTCTCTGAGCGGGAAATCTAAGGTGCATACCCGCCAACAGTGCCGGTCAC
GCTTTGTCAAGAAAGATGGCCACTGTAATGGGAGACGGTATGGCGAGTCG
>BP00642_Frag3-162_insertion99
ACAGGTGGGATACGTCTCCCATGGGatcAGTGCGAACCAATCGGTATTCTATCGTATCAA
GCGAGGAGGACGGGATGAAACTGGCAACCATGGCTGTAGCCAACGGTTTTGGGAATGGGA
GCGGGAGACCGGGGTCTCTGAGCAAATCTAAGGTGCATACCCGCCAACAGTGCCGGTCAC
GCTTTGTCAAGAAAGATGGCCACTGTAATGGGAGACGGTATGGCGAGTCG
>BP00642_Frag3-162_insertion102
ACAGGTGGGATACGTCTCCCATGGGatcAGTGCGAACCAATCGGTATTCTATCGTATCAA
GCGAGGAGGACGGGATGAAACTGGCAACCATGGCTGTAGCCAACGGTTTTGGGAATGGGA
AAAGCGGGAGACCGGGGTCTCTGAGCTCTAAGGTGCATACCCGCCAACAGTGCCGGTCAC
GCTTTGTCAAGAAAGATGGCCACTGTAATGGGAGACGGTATGGCGAGTCG
>BP00642_Frag3-162_insertion105
ACAGGTGGGATACGTCTCCCATGGGatcAGTGCGAACCAATCGGTATTCTATCGTATCAA
GCGAGGAGGACGGGATGAAACTGGCAACCATGGCTGTAGCCAACGGTTTTGGGAATGGGA
AATCTAGCGGGAGACCGGGGTCTCTGAGCAAGGTGCATACCCGCCAACAGTGCCGGTCAC
GCTTTGTCAAGAAAGATGGCCACTGTAATGGGAGACGGTATGGCGAGTCG
>BP00642_Frag3-162_insertion108
ACAGGTGGGATACGTCTCCCATGGGatcAGTGCGAACCAATCGGTATTCTATCGTATCAA
GCGAGGAGGACGGGATGAAACTGGCAACCATGGCTGTAGCCAACGGTTTTGGGAATGGGA
AATCTAAGAGCGGGAGACCGGGGTCTCTGAGCGTGCATACCCGCCAACAGTGCCGGTCAC
GCTTTGTCAAGAAAGATGGCCACTGTAATGGGAGACGGTATGGCGAGTCG
>BP00642_Frag3-162_insertion111
ACAGGTGGGATACGTCTCCCATGGGatcAGTGCGAACCAATCGGTATTCTATCGTATCAA
GCGAGGAGGACGGGATGAAACTGGCAACCATGGCTGTAGCCAACGGTTTTGGGAATGGGA
AATCTAAGGTGAGCGGGAGACCGGGGTCTCTGAGCCATACCCGCCAACAGTGCCGGTCAC
GCTTTGTCAAGAAAGATGGCCACTGTAATGGGAGACGGTATGGCGAGTCG
>BP00642_Frag3-162_insertion114
ACAGGTGGGATACGTCTCCCATGGGatcAGTGCGAACCAATCGGTATTCTATCGTATCAA
GCGAGGAGGACGGGATGAAACTGGCAACCATGGCTGTAGCCAACGGTTTTGGGAATGGGA
AATCTAAGGTGCATAGCGGGAGACCGGGGTCTCTGAGCACCCGCCAACAGTGCCGGTCAC
GCTTTGTCAAGAAAGATGGCCACTGTAATGGGAGACGGTATGGCGAGTCG
>BP00642_Frag3-162_insertion117
ACAGGTGGGATACGTCTCCCATGGGatcAGTGCGAACCAATCGGTATTCTATCGTATCAA
GCGAGGAGGACGGGATGAAACTGGCAACCATGGCTGTAGCCAACGGTTTTGGGAATGGGA
AATCTAAGGTGCATACCAGCGGGAGACCGGGGTCTCTGAGCCGCCAACAGTGCCGGTCAC
GCTTTGTCAAGAAAGATGGCCACTGTAATGGGAGACGGTATGGCGAGTCG
>BP00642_Frag3-162_insertion120
ACAGGTGGGATACGTCTCCCATGGGatcAGTGCGAACCAATCGGTATTCTATCGTATCAA
GCGAGGAGGACGGGATGAAACTGGCAACCATGGCTGTAGCCAACGGTTTTGGGAATGGGA
AATCTAAGGTGCATACCCGCAGCGGGAGACCGGGGTCTCTGAGCCAACAGTGCCGGTCAC
GCTTTGTCAAGAAAGATGGCCACTGTAATGGGAGACGGTATGGCGAGTCG
>BP00642_Frag3-162_insertion123
ACAGGTGGGATACGTCTCCCATGGGatcAGTGCGAACCAATCGGTATTCTATCGTATCAA
GCGAGGAGGACGGGATGAAACTGGCAACCATGGCTGTAGCCAACGGTTTTGGGAATGGGA
AATCTAAGGTGCATACCCGCCAAAGCGGGAGACCGGGGTCTCTGAGCCAGTGCCGGTCAC
GCTTTGTCAAGAAAGATGGCCACTGTAATGGGAGACGGTATGGCGAGTCG
>BP00642_Frag3-162_insertion126
ACAGGTGGGATACGTCTCCCATGGGatcAGTGCGAACCAATCGGTATTCTATCGTATCAA
GCGAGGAGGACGGGATGAAACTGGCAACCATGGCTGTAGCCAACGGTTTTGGGAATGGGA
AATCTAAGGTGCATACCCGCCAACAGAGCGGGAGACCGGGGTCTCTGAGCTGCCGGTCAC
GCTTTGTCAAGAAAGATGGCCACTGTAATGGGAGACGGTATGGCGAGTCG
>BP00642_Frag3-162_insertion129
ACAGGTGGGATACGTCTCCCATGGGatcAGTGCGAACCAATCGGTATTCTATCGTATCAA
GCGAGGAGGACGGGATGAAACTGGCAACCATGGCTGTAGCCAACGGTTTTGGGAATGGGA
AATCTAAGGTGCATACCCGCCAACAGTGCAGCGGGAGACCGGGGTCTCTGAGCCGGTCAC
GCTTTGTCAAGAAAGATGGCCACTGTAATGGGAGACGGTATGGCGAGTCG
>BP00642_Frag3-162_insertion132
ACAGGTGGGATACGTCTCCCATGGGatcAGTGCGAACCAATCGGTATTCTATCGTATCAA
GCGAGGAGGACGGGATGAAACTGGCAACCATGGCTGTAGCCAACGGTTTTGGGAATGGGA
AATCTAAGGTGCATACCCGCCAACAGTGCCGGAGCGGGAGACCGGGGTCTCTGAGCTCAC
GCTTTGTCAAGAAAGATGGCCACTGTAATGGGAGACGGTATGGCGAGTCG
>BP00642_Frag3-162_insertion135
ACAGGTGGGATACGTCTCCCATGGGatcAGTGCGAACCAATCGGTATTCTATCGTATCAA
GCGAGGAGGACGGGATGAAACTGGCAACCATGGCTGTAGCCAACGGTTTTGGGAATGGGA
AATCTAAGGTGCATACCCGCCAACAGTGCCGGTCAAGCGGGAGACCGGGGTCTCTGAGCC
GCTTTGTCAAGAAAGATGGCCACTGTAATGGGAGACGGTATGGCGAGTCG
>BP00642_Frag3-162_insertion138
ACAGGTGGGATACGTCTCCCATGGGatcAGTGCGAACCAATCGGTATTCTATCGTATCAA
GCGAGGAGGACGGGATGAAACTGGCAACCATGGCTGTAGCCAACGGTTTTGGGAATGGGA
AATCTAAGGTGCATACCCGCCAACAGTGCCGGTCACGCAGCGGGAGACCGGGGTCTCTGA
GCTTTGTCAAGAAAGATGGCCACTGTAATGGGAGACGGTATGGCGAGTCG
>BP00642_Frag3-162_insertion141
ACAGGTGGGATACGTCTCCCATGGGatcAGTGCGAACCAATCGGTATTCTATCGTATCAA
GCGAGGAGGACGGGATGAAACTGGCAACCATGGCTGTAGCCAACGGTTTTGGGAATGGGA
AATCTAAGGTGCATACCCGCCAACAGTGCCGGTCACGCTTTAGCGGGAGACCGGGGTCTC
TGAGCGTCAAGAAAGATGGCCACTGTAATGGGAGACGGTATGGCGAGTCG
>BP00642_Frag3-162_insertion144
ACAGGTGGGATACGTCTCCCATGGGatcAGTGCGAACCAATCGGTATTCTATCGTATCAA
GCGAGGAGGACGGGATGAAACTGGCAACCATGGCTGTAGCCAACGGTTTTGGGAATGGGA
AATCTAAGGTGCATACCCGCCAACAGTGCCGGTCACGCTTTGTCAGCGGGAGACCGGGGT
CTCTGAGCAAGAAAGATGGCCACTGTAATGGGAGACGGTATGGCGAGTCG
>BP00642_Frag3-162_insertion147
ACAGGTGGGATACGTCTCCCATGGGatcAGTGCGAACCAATCGGTATTCTATCGTATCAA
GCGAGGAGGACGGGATGAAACTGGCAACCATGGCTGTAGCCAACGGTTTTGGGAATGGGA
AATCTAAGGTGCATACCCGCCAACAGTGCCGGTCACGCTTTGTCAAGAGCGGGAGACCGG
GGTCTCTGAGCAAAGATGGCCACTGTAATGGGAGACGGTATGGCGAGTCG
>BP00642_Frag3-162_insertion150
ACAGGTGGGATACGTCTCCCATGGGatcAGTGCGAACCAATCGGTATTCTATCGTATCAA
GCGAGGAGGACGGGATGAAACTGGCAACCATGGCTGTAGCCAACGGTTTTGGGAATGGGA
AATCTAAGGTGCATACCCGCCAACAGTGCCGGTCACGCTTTGTCAAGAAAAGCGGGAGAC
CGGGGTCTCTGAGCGATGGCCACTGTAATGGGAGACGGTATGGCGAGTCG
>BP00642_Frag3-162_insertion153
ACAGGTGGGATACGTCTCCCATGGGatcAGTGCGAACCAATCGGTATTCTATCGTATCAA
GCGAGGAGGACGGGATGAAACTGGCAACCATGGCTGTAGCCAACGGTTTTGGGAATGGGA
AATCTAAGGTGCATACCCGCCAACAGTGCCGGTCACGCTTTGTCAAGAAAGATAGCGGGA
GACCGGGGTCTCTGAGCGGCCACTGTAATGGGAGACGGTATGGCGAGTCG
>BP00642_Frag3-162_insertion156
ACAGGTGGGATACGTCTCCCATGGGatcAGTGCGAACCAATCGGTATTCTATCGTATCAA
GCGAGGAGGACGGGATGAAACTGGCAACCATGGCTGTAGCCAACGGTTTTGGGAATGGGA
AATCTAAGGTGCATACCCGCCAACAGTGCCGGTCACGCTTTGTCAAGAAAGATGGCAGCG
GGAGACCGGGGTCTCTGAGCCACTGTAATGGGAGACGGTATGGCGAGTCG
>BP00642_Frag3-162_insertion159
ACAGGTGGGATACGTCTCCCATGGGatcAGTGCGAACCAATCGGTATTCTATCGTATCAA
GCGAGGAGGACGGGATGAAACTGGCAACCATGGCTGTAGCCAACGGTTTTGGGAATGGGA
AATCTAAGGTGCATACCCGCCAACAGTGCCGGTCACGCTTTGTCAAGAAAGATGGCCACA
GCGGGAGACCGGGGTCTCTGAGCTGTAATGGGAGACGGTATGGCGAGTCG
>BP00642_Frag3-162_insertion162
ACAGGTGGGATACGTCTCCCATGGGatcAGTGCGAACCAATCGGTATTCTATCGTATCAA
GCGAGGAGGACGGGATGAAACTGGCAACCATGGCTGTAGCCAACGGTTTTGGGAATGGGA
AATCTAAGGTGCATACCCGCCAACAGTGCCGGTCACGCTTTGTCAAGAAAGATGGCCACT
GTAGCGGGAGACCGGGGTCTCTGAGCAATGGGAGACGGTATGGCGAGTCG
>BP00642_Frag165-330_insertion165
CGTCTGTGACGTCTCCTAATAGCGGGAGACCGGGGTCTCTGAGCGTGCAGTTCATAAACG
TGGGGGAAAAGGGTCAACGGTACTTGGCCGATATTTTCACAACCTGCGTTGATATCCGCT
GGCGCTGGATGTTGGTTATTTTTTGTCTCGCCTTCGTACTGTCTTGGCTCTTCTTTGGCT
GCGTTTTTTGGTTGATCGCTTTGTTGCATGGAGGGAGACGGGTGCATGCG
>BP00642_Frag165-330_insertion168
CGTCTGTGACGTCTCCTAATGTGAGCGGGAGACCGGGGTCTCTGAGCCAGTTCATAAACG
TGGGGGAAAAGGGTCAACGGTACTTGGCCGATATTTTCACAACCTGCGTTGATATCCGCT
GGCGCTGGATGTTGGTTATTTTTTGTCTCGCCTTCGTACTGTCTTGGCTCTTCTTTGGCT
GCGTTTTTTGGTTGATCGCTTTGTTGCATGGAGGGAGACGGGTGCATGCG
>BP00642_Frag165-330_insertion171
CGTCTGTGACGTCTCCTAATGTGCAGAGCGGGAGACCGGGGTCTCTGAGCTTCATAAACG
TGGGGGAAAAGGGTCAACGGTACTTGGCCGATATTTTCACAACCTGCGTTGATATCCGCT
GGCGCTGGATGTTGGTTATTTTTTGTCTCGCCTTCGTACTGTCTTGGCTCTTCTTTGGCT
GCGTTTTTTGGTTGATCGCTTTGTTGCATGGAGGGAGACGGGTGCATGCG
>BP00642_Frag165-330_insertion174
CGTCTGTGACGTCTCCTAATGTGCAGTTCAGCGGGAGACCGGGGTCTCTGAGCATAAACG
TGGGGGAAAAGGGTCAACGGTACTTGGCCGATATTTTCACAACCTGCGTTGATATCCGCT
GGCGCTGGATGTTGGTTATTTTTTGTCTCGCCTTCGTACTGTCTTGGCTCTTCTTTGGCT
GCGTTTTTTGGTTGATCGCTTTGTTGCATGGAGGGAGACGGGTGCATGCG
>BP00642_Frag165-330_insertion177
CGTCTGTGACGTCTCCTAATGTGCAGTTCATAAGCGGGAGACCGGGGTCTCTGAGCAACG
TGGGGGAAAAGGGTCAACGGTACTTGGCCGATATTTTCACAACCTGCGTTGATATCCGCT
GGCGCTGGATGTTGGTTATTTTTTGTCTCGCCTTCGTACTGTCTTGGCTCTTCTTTGGCT
GCGTTTTTTGGTTGATCGCTTTGTTGCATGGAGGGAGACGGGTGCATGCG
>BP00642_Frag165-330_insertion180
CGTCTGTGACGTCTCCTAATGTGCAGTTCATAAACAGCGGGAGACCGGGGTCTCTGAGCG
TGGGGGAAAAGGGTCAACGGTACTTGGCCGATATTTTCACAACCTGCGTTGATATCCGCT
GGCGCTGGATGTTGGTTATTTTTTGTCTCGCCTTCGTACTGTCTTGGCTCTTCTTTGGCT
GCGTTTTTTGGTTGATCGCTTTGTTGCATGGAGGGAGACGGGTGCATGCG
>BP00642_Frag165-330_insertion183
CGTCTGTGACGTCTCCTAATGTGCAGTTCATAAACGTGAGCGGGAGACCGGGGTCTCTGA
GCGGGGAAAAGGGTCAACGGTACTTGGCCGATATTTTCACAACCTGCGTTGATATCCGCT
GGCGCTGGATGTTGGTTATTTTTTGTCTCGCCTTCGTACTGTCTTGGCTCTTCTTTGGCT
GCGTTTTTTGGTTGATCGCTTTGTTGCATGGAGGGAGACGGGTGCATGCG
>BP00642_Frag165-330_insertion186
CGTCTGTGACGTCTCCTAATGTGCAGTTCATAAACGTGGGGAGCGGGAGACCGGGGTCTC
TGAGCGAAAAGGGTCAACGGTACTTGGCCGATATTTTCACAACCTGCGTTGATATCCGCT
GGCGCTGGATGTTGGTTATTTTTTGTCTCGCCTTCGTACTGTCTTGGCTCTTCTTTGGCT
GCGTTTTTTGGTTGATCGCTTTGTTGCATGGAGGGAGACGGGTGCATGCG
>BP00642_Frag165-330_insertion189
CGTCTGTGACGTCTCCTAATGTGCAGTTCATAAACGTGGGGGAAAGCGGGAGACCGGGGT
CTCTGAGCAAGGGTCAACGGTACTTGGCCGATATTTTCACAACCTGCGTTGATATCCGCT
GGCGCTGGATGTTGGTTATTTTTTGTCTCGCCTTCGTACTGTCTTGGCTCTTCTTTGGCT
GCGTTTTTTGGTTGATCGCTTTGTTGCATGGAGGGAGACGGGTGCATGCG
>BP00642_Frag165-330_insertion192
CGTCTGTGACGTCTCCTAATGTGCAGTTCATAAACGTGGGGGAAAAGAGCGGGAGACCGG
GGTCTCTGAGCGGTCAACGGTACTTGGCCGATATTTTCACAACCTGCGTTGATATCCGCT
GGCGCTGGATGTTGGTTATTTTTTGTCTCGCCTTCGTACTGTCTTGGCTCTTCTTTGGCT
GCGTTTTTTGGTTGATCGCTTTGTTGCATGGAGGGAGACGGGTGCATGCG
>BP00642_Frag165-330_insertion195
CGTCTGTGACGTCTCCTAATGTGCAGTTCATAAACGTGGGGGAAAAGGGTAGCGGGAGAC
CGGGGTCTCTGAGCCAACGGTACTTGGCCGATATTTTCACAACCTGCGTTGATATCCGCT
GGCGCTGGATGTTGGTTATTTTTTGTCTCGCCTTCGTACTGTCTTGGCTCTTCTTTGGCT
GCGTTTTTTGGTTGATCGCTTTGTTGCATGGAGGGAGACGGGTGCATGCG
>BP00642_Frag165-330_insertion198
CGTCTGTGACGTCTCCTAATGTGCAGTTCATAAACGTGGGGGAAAAGGGTCAAAGCGGGA
GACCGGGGTCTCTGAGCCGGTACTTGGCCGATATTTTCACAACCTGCGTTGATATCCGCT
GGCGCTGGATGTTGGTTATTTTTTGTCTCGCCTTCGTACTGTCTTGGCTCTTCTTTGGCT
GCGTTTTTTGGTTGATCGCTTTGTTGCATGGAGGGAGACGGGTGCATGCG
>BP00642_Frag165-330_insertion201
CGTCTGTGACGTCTCCTAATGTGCAGTTCATAAACGTGGGGGAAAAGGGTCAACGGAGCG
GGAGACCGGGGTCTCTGAGCTACTTGGCCGATATTTTCACAACCTGCGTTGATATCCGCT
GGCGCTGGATGTTGGTTATTTTTTGTCTCGCCTTCGTACTGTCTTGGCTCTTCTTTGGCT
GCGTTTTTTGGTTGATCGCTTTGTTGCATGGAGGGAGACGGGTGCATGCG
>BP00642_Frag165-330_insertion204
CGTCTGTGACGTCTCCTAATGTGCAGTTCATAAACGTGGGGGAAAAGGGTCAACGGTACA
GCGGGAGACCGGGGTCTCTGAGCTTGGCCGATATTTTCACAACCTGCGTTGATATCCGCT
GGCGCTGGATGTTGGTTATTTTTTGTCTCGCCTTCGTACTGTCTTGGCTCTTCTTTGGCT
GCGTTTTTTGGTTGATCGCTTTGTTGCATGGAGGGAGACGGGTGCATGCG
>BP00642_Frag165-330_insertion207
CGTCTGTGACGTCTCCTAATGTGCAGTTCATAAACGTGGGGGAAAAGGGTCAACGGTACT
TGAGCGGGAGACCGGGGTCTCTGAGCGCCGATATTTTCACAACCTGCGTTGATATCCGCT
GGCGCTGGATGTTGGTTATTTTTTGTCTCGCCTTCGTACTGTCTTGGCTCTTCTTTGGCT
GCGTTTTTTGGTTGATCGCTTTGTTGCATGGAGGGAGACGGGTGCATGCG
>BP00642_Frag165-330_insertion210
CGTCTGTGACGTCTCCTAATGTGCAGTTCATAAACGTGGGGGAAAAGGGTCAACGGTACT
TGGCCAGCGGGAGACCGGGGTCTCTGAGCGATATTTTCACAACCTGCGTTGATATCCGCT
GGCGCTGGATGTTGGTTATTTTTTGTCTCGCCTTCGTACTGTCTTGGCTCTTCTTTGGCT
GCGTTTTTTGGTTGATCGCTTTGTTGCATGGAGGGAGACGGGTGCATGCG
>BP00642_Frag165-330_insertion213
CGTCTGTGACGTCTCCTAATGTGCAGTTCATAAACGTGGGGGAAAAGGGTCAACGGTACT
TGGCCGATAGCGGGAGACCGGGGTCTCTGAGCATTTTCACAACCTGCGTTGATATCCGCT
GGCGCTGGATGTTGGTTATTTTTTGTCTCGCCTTCGTACTGTCTTGGCTCTTCTTTGGCT
GCGTTTTTTGGTTGATCGCTTTGTTGCATGGAGGGAGACGGGTGCATGCG
>BP00642_Frag165-330_insertion216
CGTCTGTGACGTCTCCTAATGTGCAGTTCATAAACGTGGGGGAAAAGGGTCAACGGTACT
TGGCCGATATTAGCGGGAGACCGGGGTCTCTGAGCTTCACAACCTGCGTTGATATCCGCT
GGCGCTGGATGTTGGTTATTTTTTGTCTCGCCTTCGTACTGTCTTGGCTCTTCTTTGGCT
GCGTTTTTTGGTTGATCGCTTTGTTGCATGGAGGGAGACGGGTGCATGCG
>BP00642_Frag165-330_insertion219
CGTCTGTGACGTCTCCTAATGTGCAGTTCATAAACGTGGGGGAAAAGGGTCAACGGTACT
TGGCCGATATTTTCAGCGGGAGACCGGGGTCTCTGAGCACAACCTGCGTTGATATCCGCT
GGCGCTGGATGTTGGTTATTTTTTGTCTCGCCTTCGTACTGTCTTGGCTCTTCTTTGGCT
GCGTTTTTTGGTTGATCGCTTTGTTGCATGGAGGGAGACGGGTGCATGCG
>BP00642_Frag165-330_insertion222
CGTCTGTGACGTCTCCTAATGTGCAGTTCATAAACGTGGGGGAAAAGGGTCAACGGTACT
TGGCCGATATTTTCACAAGCGGGAGACCGGGGTCTCTGAGCACCTGCGTTGATATCCGCT
GGCGCTGGATGTTGGTTATTTTTTGTCTCGCCTTCGTACTGTCTTGGCTCTTCTTTGGCT
GCGTTTTTTGGTTGATCGCTTTGTTGCATGGAGGGAGACGGGTGCATGCG
>BP00642_Frag165-330_insertion225
CGTCTGTGACGTCTCCTAATGTGCAGTTCATAAACGTGGGGGAAAAGGGTCAACGGTACT
TGGCCGATATTTTCACAACCAGCGGGAGACCGGGGTCTCTGAGCTGCGTTGATATCCGCT
GGCGCTGGATGTTGGTTATTTTTTGTCTCGCCTTCGTACTGTCTTGGCTCTTCTTTGGCT
GCGTTTTTTGGTTGATCGCTTTGTTGCATGGAGGGAGACGGGTGCATGCG
>BP00642_Frag165-330_insertion228
CGTCTGTGACGTCTCCTAATGTGCAGTTCATAAACGTGGGGGAAAAGGGTCAACGGTACT
TGGCCGATATTTTCACAACCTGCAGCGGGAGACCGGGGTCTCTGAGCGTTGATATCCGCT
GGCGCTGGATGTTGGTTATTTTTTGTCTCGCCTTCGTACTGTCTTGGCTCTTCTTTGGCT
GCGTTTTTTGGTTGATCGCTTTGTTGCATGGAGGGAGACGGGTGCATGCG
>BP00642_Frag165-330_insertion231
CGTCTGTGACGTCTCCTAATGTGCAGTTCATAAACGTGGGGGAAAAGGGTCAACGGTACT
TGGCCGATATTTTCACAACCTGCGTTAGCGGGAGACCGGGGTCTCTGAGCGATATCCGCT
GGCGCTGGATGTTGGTTATTTTTTGTCTCGCCTTCGTACTGTCTTGGCTCTTCTTTGGCT
GCGTTTTTTGGTTGATCGCTTTGTTGCATGGAGGGAGACGGGTGCATGCG
>BP00642_Frag165-330_insertion234
CGTCTGTGACGTCTCCTAATGTGCAGTTCATAAACGTGGGGGAAAAGGGTCAACGGTACT
TGGCCGATATTTTCACAACCTGCGTTGATAGCGGGAGACCGGGGTCTCTGAGCATCCGCT
GGCGCTGGATGTTGGTTATTTTTTGTCTCGCCTTCGTACTGTCTTGGCTCTTCTTTGGCT
GCGTTTTTTGGTTGATCGCTTTGTTGCATGGAGGGAGACGGGTGCATGCG
>BP00642_Frag165-330_insertion237
CGTCTGTGACGTCTCCTAATGTGCAGTTCATAAACGTGGGGGAAAAGGGTCAACGGTACT
TGGCCGATATTTTCACAACCTGCGTTGATATCAGCGGGAGACCGGGGTCTCTGAGCCGCT
GGCGCTGGATGTTGGTTATTTTTTGTCTCGCCTTCGTACTGTCTTGGCTCTTCTTTGGCT
GCGTTTTTTGGTTGATCGCTTTGTTGCATGGAGGGAGACGGGTGCATGCG
>BP00642_Frag165-330_insertion240
CGTCTGTGACGTCTCCTAATGTGCAGTTCATAAACGTGGGGGAAAAGGGTCAACGGTACT
TGGCCGATATTTTCACAACCTGCGTTGATATCCGCAGCGGGAGACCGGGGTCTCTGAGCT
GGCGCTGGATGTTGGTTATTTTTTGTCTCGCCTTCGTACTGTCTTGGCTCTTCTTTGGCT
GCGTTTTTTGGTTGATCGCTTTGTTGCATGGAGGGAGACGGGTGCATGCG
>BP00642_Frag165-330_insertion243
CGTCTGTGACGTCTCCTAATGTGCAGTTCATAAACGTGGGGGAAAAGGGTCAACGGTACT
TGGCCGATATTTTCACAACCTGCGTTGATATCCGCTGGAGCGGGAGACCGGGGTCTCTGA
GCCGCTGGATGTTGGTTATTTTTTGTCTCGCCTTCGTACTGTCTTGGCTCTTCTTTGGCT
GCGTTTTTTGGTTGATCGCTTTGTTGCATGGAGGGAGACGGGTGCATGCG
>BP00642_Frag165-330_insertion246
CGTCTGTGACGTCTCCTAATGTGCAGTTCATAAACGTGGGGGAAAAGGGTCAACGGTACT
TGGCCGATATTTTCACAACCTGCGTTGATATCCGCTGGCGCAGCGGGAGACCGGGGTCTC
TGAGCTGGATGTTGGTTATTTTTTGTCTCGCCTTCGTACTGTCTTGGCTCTTCTTTGGCT
GCGTTTTTTGGTTGATCGCTTTGTTGCATGGAGGGAGACGGGTGCATGCG
>BP00642_Frag165-330_insertion249
CGTCTGTGACGTCTCCTAATGTGCAGTTCATAAACGTGGGGGAAAAGGGTCAACGGTACT
TGGCCGATATTTTCACAACCTGCGTTGATATCCGCTGGCGCTGGAGCGGGAGACCGGGGT
CTCTGAGCATGTTGGTTATTTTTTGTCTCGCCTTCGTACTGTCTTGGCTCTTCTTTGGCT
GCGTTTTTTGGTTGATCGCTTTGTTGCATGGAGGGAGACGGGTGCATGCG
>BP00642_Frag165-330_insertion252
CGTCTGTGACGTCTCCTAATGTGCAGTTCATAAACGTGGGGGAAAAGGGTCAACGGTACT
TGGCCGATATTTTCACAACCTGCGTTGATATCCGCTGGCGCTGGATGAGCGGGAGACCGG
GGTCTCTGAGCTTGGTTATTTTTTGTCTCGCCTTCGTACTGTCTTGGCTCTTCTTTGGCT
GCGTTTTTTGGTTGATCGCTTTGTTGCATGGAGGGAGACGGGTGCATGCG
>BP00642_Frag165-330_insertion255
CGTCTGTGACGTCTCCTAATGTGCAGTTCATAAACGTGGGGGAAAAGGGTCAACGGTACT
TGGCCGATATTTTCACAACCTGCGTTGATATCCGCTGGCGCTGGATGTTGAGCGGGAGAC
CGGGGTCTCTGAGCGTTATTTTTTGTCTCGCCTTCGTACTGTCTTGGCTCTTCTTTGGCT
GCGTTTTTTGGTTGATCGCTTTGTTGCATGGAGGGAGACGGGTGCATGCG
>BP00642_Frag165-330_insertion258
CGTCTGTGACGTCTCCTAATGTGCAGTTCATAAACGTGGGGGAAAAGGGTCAACGGTACT
TGGCCGATATTTTCACAACCTGCGTTGATATCCGCTGGCGCTGGATGTTGGTTAGCGGGA
GACCGGGGTCTCTGAGCATTTTTTGTCTCGCCTTCGTACTGTCTTGGCTCTTCTTTGGCT
GCGTTTTTTGGTTGATCGCTTTGTTGCATGGAGGGAGACGGGTGCATGCG
>BP00642_Frag165-330_insertion261
CGTCTGTGACGTCTCCTAATGTGCAGTTCATAAACGTGGGGGAAAAGGGTCAACGGTACT
TGGCCGATATTTTCACAACCTGCGTTGATATCCGCTGGCGCTGGATGTTGGTTATTAGCG
GGAGACCGGGGTCTCTGAGCTTTTGTCTCGCCTTCGTACTGTCTTGGCTCTTCTTTGGCT
GCGTTTTTTGGTTGATCGCTTTGTTGCATGGAGGGAGACGGGTGCATGCG
>BP00642_Frag165-330_insertion264
CGTCTGTGACGTCTCCTAATGTGCAGTTCATAAACGTGGGGGAAAAGGGTCAACGGTACT
TGGCCGATATTTTCACAACCTGCGTTGATATCCGCTGGCGCTGGATGTTGGTTATTTTTA
GCGGGAGACCGGGGTCTCTGAGCTGTCTCGCCTTCGTACTGTCTTGGCTCTTCTTTGGCT
GCGTTTTTTGGTTGATCGCTTTGTTGCATGGAGGGAGACGGGTGCATGCG
>BP00642_Frag165-330_insertion267
CGTCTGTGACGTCTCCTAATGTGCAGTTCATAAACGTGGGGGAAAAGGGTCAACGGTACT
TGGCCGATATTTTCACAACCTGCGTTGATATCCGCTGGCGCTGGATGTTGGTTATTTTTT
GTAGCGGGAGACCGGGGTCTCTGAGCCTCGCCTTCGTACTGTCTTGGCTCTTCTTTGGCT
GCGTTTTTTGGTTGATCGCTTTGTTGCATGGAGGGAGACGGGTGCATGCG
>BP00642_Frag165-330_insertion270
CGTCTGTGACGTCTCCTAATGTGCAGTTCATAAACGTGGGGGAAAAGGGTCAACGGTACT
TGGCCGATATTTTCACAACCTGCGTTGATATCCGCTGGCGCTGGATGTTGGTTATTTTTT
GTCTCAGCGGGAGACCGGGGTCTCTGAGCGCCTTCGTACTGTCTTGGCTCTTCTTTGGCT
GCGTTTTTTGGTTGATCGCTTTGTTGCATGGAGGGAGACGGGTGCATGCG
>BP00642_Frag165-330_insertion273
CGTCTGTGACGTCTCCTAATGTGCAGTTCATAAACGTGGGGGAAAAGGGTCAACGGTACT
TGGCCGATATTTTCACAACCTGCGTTGATATCCGCTGGCGCTGGATGTTGGTTATTTTTT
GTCTCGCCAGCGGGAGACCGGGGTCTCTGAGCTTCGTACTGTCTTGGCTCTTCTTTGGCT
GCGTTTTTTGGTTGATCGCTTTGTTGCATGGAGGGAGACGGGTGCATGCG
>BP00642_Frag165-330_insertion276
CGTCTGTGACGTCTCCTAATGTGCAGTTCATAAACGTGGGGGAAAAGGGTCAACGGTACT
TGGCCGATATTTTCACAACCTGCGTTGATATCCGCTGGCGCTGGATGTTGGTTATTTTTT
GTCTCGCCTTCAGCGGGAGACCGGGGTCTCTGAGCGTACTGTCTTGGCTCTTCTTTGGCT
GCGTTTTTTGGTTGATCGCTTTGTTGCATGGAGGGAGACGGGTGCATGCG
>BP00642_Frag165-330_insertion279
CGTCTGTGACGTCTCCTAATGTGCAGTTCATAAACGTGGGGGAAAAGGGTCAACGGTACT
TGGCCGATATTTTCACAACCTGCGTTGATATCCGCTGGCGCTGGATGTTGGTTATTTTTT
GTCTCGCCTTCGTAAGCGGGAGACCGGGGTCTCTGAGCCTGTCTTGGCTCTTCTTTGGCT
GCGTTTTTTGGTTGATCGCTTTGTTGCATGGAGGGAGACGGGTGCATGCG
>BP00642_Frag165-330_insertion282
CGTCTGTGACGTCTCCTAATGTGCAGTTCATAAACGTGGGGGAAAAGGGTCAACGGTACT
TGGCCGATATTTTCACAACCTGCGTTGATATCCGCTGGCGCTGGATGTTGGTTATTTTTT
GTCTCGCCTTCGTACTGAGCGGGAGACCGGGGTCTCTGAGCTCTTGGCTCTTCTTTGGCT
GCGTTTTTTGGTTGATCGCTTTGTTGCATGGAGGGAGACGGGTGCATGCG
>BP00642_Frag165-330_insertion285
CGTCTGTGACGTCTCCTAATGTGCAGTTCATAAACGTGGGGGAAAAGGGTCAACGGTACT
TGGCCGATATTTTCACAACCTGCGTTGATATCCGCTGGCGCTGGATGTTGGTTATTTTTT
GTCTCGCCTTCGTACTGTCTAGCGGGAGACCGGGGTCTCTGAGCTGGCTCTTCTTTGGCT
GCGTTTTTTGGTTGATCGCTTTGTTGCATGGAGGGAGACGGGTGCATGCG
>BP00642_Frag165-330_insertion288
CGTCTGTGACGTCTCCTAATGTGCAGTTCATAAACGTGGGGGAAAAGGGTCAACGGTACT
TGGCCGATATTTTCACAACCTGCGTTGATATCCGCTGGCGCTGGATGTTGGTTATTTTTT
GTCTCGCCTTCGTACTGTCTTGGAGCGGGAGACCGGGGTCTCTGAGCCTCTTCTTTGGCT
GCGTTTTTTGGTTGATCGCTTTGTTGCATGGAGGGAGACGGGTGCATGCG
>BP00642_Frag165-330_insertion291
CGTCTGTGACGTCTCCTAATGTGCAGTTCATAAACGTGGGGGAAAAGGGTCAACGGTACT
TGGCCGATATTTTCACAACCTGCGTTGATATCCGCTGGCGCTGGATGTTGGTTATTTTTT
GTCTCGCCTTCGTACTGTCTTGGCTCAGCGGGAGACCGGGGTCTCTGAGCTTCTTTGGCT
GCGTTTTTTGGTTGATCGCTTTGTTGCATGGAGGGAGACGGGTGCATGCG
>BP00642_Frag165-330_insertion294
CGTCTGTGACGTCTCCTAATGTGCAGTTCATAAACGTGGGGGAAAAGGGTCAACGGTACT
TGGCCGATATTTTCACAACCTGCGTTGATATCCGCTGGCGCTGGATGTTGGTTATTTTTT
GTCTCGCCTTCGTACTGTCTTGGCTCTTCAGCGGGAGACCGGGGTCTCTGAGCTTTGGCT
GCGTTTTTTGGTTGATCGCTTTGTTGCATGGAGGGAGACGGGTGCATGCG
>BP00642_Frag165-330_insertion297
CGTCTGTGACGTCTCCTAATGTGCAGTTCATAAACGTGGGGGAAAAGGGTCAACGGTACT
TGGCCGATATTTTCACAACCTGCGTTGATATCCGCTGGCGCTGGATGTTGGTTATTTTTT
GTCTCGCCTTCGTACTGTCTTGGCTCTTCTTTAGCGGGAGACCGGGGTCTCTGAGCGGCT
GCGTTTTTTGGTTGATCGCTTTGTTGCATGGAGGGAGACGGGTGCATGCG
>BP00642_Frag165-330_insertion300
CGTCTGTGACGTCTCCTAATGTGCAGTTCATAAACGTGGGGGAAAAGGGTCAACGGTACT
TGGCCGATATTTTCACAACCTGCGTTGATATCCGCTGGCGCTGGATGTTGGTTATTTTTT
GTCTCGCCTTCGTACTGTCTTGGCTCTTCTTTGGCAGCGGGAGACCGGGGTCTCTGAGCT
GCGTTTTTTGGTTGATCGCTTTGTTGCATGGAGGGAGACGGGTGCATGCG
>BP00642_Frag165-330_insertion303
CGTCTGTGACGTCTCCTAATGTGCAGTTCATAAACGTGGGGGAAAAGGGTCAACGGTACT
TGGCCGATATTTTCACAACCTGCGTTGATATCCGCTGGCGCTGGATGTTGGTTATTTTTT
GTCTCGCCTTCGTACTGTCTTGGCTCTTCTTTGGCTGCAGCGGGAGACCGGGGTCTCTGA
GCGTTTTTTGGTTGATCGCTTTGTTGCATGGAGGGAGACGGGTGCATGCG
>BP00642_Frag165-330_insertion306
CGTCTGTGACGTCTCCTAATGTGCAGTTCATAAACGTGGGGGAAAAGGGTCAACGGTACT
TGGCCGATATTTTCACAACCTGCGTTGATATCCGCTGGCGCTGGATGTTGGTTATTTTTT
GTCTCGCCTTCGTACTGTCTTGGCTCTTCTTTGGCTGCGTTAGCGGGAGACCGGGGTCTC
TGAGCTTTTGGTTGATCGCTTTGTTGCATGGAGGGAGACGGGTGCATGCG
>BP00642_Frag165-330_insertion309
CGTCTGTGACGTCTCCTAATGTGCAGTTCATAAACGTGGGGGAAAAGGGTCAACGGTACT
TGGCCGATATTTTCACAACCTGCGTTGATATCCGCTGGCGCTGGATGTTGGTTATTTTTT
GTCTCGCCTTCGTACTGTCTTGGCTCTTCTTTGGCTGCGTTTTTAGCGGGAGACCGGGGT
CTCTGAGCTGGTTGATCGCTTTGTTGCATGGAGGGAGACGGGTGCATGCG
>BP00642_Frag165-330_insertion312
CGTCTGTGACGTCTCCTAATGTGCAGTTCATAAACGTGGGGGAAAAGGGTCAACGGTACT
TGGCCGATATTTTCACAACCTGCGTTGATATCCGCTGGCGCTGGATGTTGGTTATTTTTT
GTCTCGCCTTCGTACTGTCTTGGCTCTTCTTTGGCTGCGTTTTTTGGAGCGGGAGACCGG
GGTCTCTGAGCTTGATCGCTTTGTTGCATGGAGGGAGACGGGTGCATGCG
>BP00642_Frag165-330_insertion315
CGTCTGTGACGTCTCCTAATGTGCAGTTCATAAACGTGGGGGAAAAGGGTCAACGGTACT
TGGCCGATATTTTCACAACCTGCGTTGATATCCGCTGGCGCTGGATGTTGGTTATTTTTT
GTCTCGCCTTCGTACTGTCTTGGCTCTTCTTTGGCTGCGTTTTTTGGTTGAGCGGGAGAC
CGGGGTCTCTGAGCATCGCTTTGTTGCATGGAGGGAGACGGGTGCATGCG
>BP00642_Frag165-330_insertion318
CGTCTGTGACGTCTCCTAATGTGCAGTTCATAAACGTGGGGGAAAAGGGTCAACGGTACT
TGGCCGATATTTTCACAACCTGCGTTGATATCCGCTGGCGCTGGATGTTGGTTATTTTTT
GTCTCGCCTTCGTACTGTCTTGGCTCTTCTTTGGCTGCGTTTTTTGGTTGATCAGCGGGA
GACCGGGGTCTCTGAGCGCTTTGTTGCATGGAGGGAGACGGGTGCATGCG
>BP00642_Frag165-330_insertion321
CGTCTGTGACGTCTCCTAATGTGCAGTTCATAAACGTGGGGGAAAAGGGTCAACGGTACT
TGGCCGATATTTTCACAACCTGCGTTGATATCCGCTGGCGCTGGATGTTGGTTATTTTTT
GTCTCGCCTTCGTACTGTCTTGGCTCTTCTTTGGCTGCGTTTTTTGGTTGATCGCTAGCG
GGAGACCGGGGTCTCTGAGCTTGTTGCATGGAGGGAGACGGGTGCATGCG
>BP00642_Frag165-330_insertion324
CGTCTGTGACGTCTCCTAATGTGCAGTTCATAAACGTGGGGGAAAAGGGTCAACGGTACT
TGGCCGATATTTTCACAACCTGCGTTGATATCCGCTGGCGCTGGATGTTGGTTATTTTTT
GTCTCGCCTTCGTACTGTCTTGGCTCTTCTTTGGCTGCGTTTTTTGGTTGATCGCTTTGA
GCGGGAGACCGGGGTCTCTGAGCTTGCATGGAGGGAGACGGGTGCATGCG
>BP00642_Frag165-330_insertion327
CGTCTGTGACGTCTCCTAATGTGCAGTTCATAAACGTGGGGGAAAAGGGTCAACGGTACT
TGGCCGATATTTTCACAACCTGCGTTGATATCCGCTGGCGCTGGATGTTGGTTATTTTTT
GTCTCGCCTTCGTACTGTCTTGGCTCTTCTTTGGCTGCGTTTTTTGGTTGATCGCTTTGT
TGAGCGGGAGACCGGGGTCTCTGAGCCATGGAGGGAGACGGGTGCATGCG
>BP00642_Frag165-330_insertion330
CGTCTGTGACGTCTCCTAATGTGCAGTTCATAAACGTGGGGGAAAAGGGTCAACGGTACT
TGGCCGATATTTTCACAACCTGCGTTGATATCCGCTGGCGCTGGATGTTGGTTATTTTTT
GTCTCGCCTTCGTACTGTCTTGGCTCTTCTTTGGCTGCGTTTTTTGGTTGATCGCTTTGT
TGCATAGCGGGAGACCGGGGTCTCTGAGCGGAGGGAGACGGGTGCATGCG
>BP00642_Frag333-495_insertion333
GCGTATTAGAACGTCTCCTGGAAGCGGGAGACCGGGGTCTCTGAGCGATTTGGACACCGA
TTATAAAGATGATGATGATAAATCCAAGGTATCCAAGGCCTGTGTCTCCGAAGTAAATTC
CTTTACCGCAGCTTTCCTTTTCTCTATCGAAACACAAACCACTATCGGATACGGGTTCCG
ATGCGTCACAGACGAATGCCCAATAGCCGTTTGGAGACGGATGGTGAGAG
>BP00642_Frag333-495_insertion336
GCGTATTAGAACGTCTCCTGGAGATAGCGGGAGACCGGGGTCTCTGAGCTTGGACACCGA
TTATAAAGATGATGATGATAAATCCAAGGTATCCAAGGCCTGTGTCTCCGAAGTAAATTC
CTTTACCGCAGCTTTCCTTTTCTCTATCGAAACACAAACCACTATCGGATACGGGTTCCG
ATGCGTCACAGACGAATGCCCAATAGCCGTTTGGAGACGGATGGTGAGAG
>BP00642_Frag333-495_insertion339
GCGTATTAGAACGTCTCCTGGAGATTTGAGCGGGAGACCGGGGTCTCTGAGCGACACCGA
TTATAAAGATGATGATGATAAATCCAAGGTATCCAAGGCCTGTGTCTCCGAAGTAAATTC
CTTTACCGCAGCTTTCCTTTTCTCTATCGAAACACAAACCACTATCGGATACGGGTTCCG
ATGCGTCACAGACGAATGCCCAATAGCCGTTTGGAGACGGATGGTGAGAG
>BP00642_Frag333-495_insertion342
GCGTATTAGAACGTCTCCTGGAGATTTGGACAGCGGGAGACCGGGGTCTCTGAGCACCGA
TTATAAAGATGATGATGATAAATCCAAGGTATCCAAGGCCTGTGTCTCCGAAGTAAATTC
CTTTACCGCAGCTTTCCTTTTCTCTATCGAAACACAAACCACTATCGGATACGGGTTCCG
ATGCGTCACAGACGAATGCCCAATAGCCGTTTGGAGACGGATGGTGAGAG
>BP00642_Frag333-495_insertion345
GCGTATTAGAACGTCTCCTGGAGATTTGGACACCAGCGGGAGACCGGGGTCTCTGAGCGA
TTATAAAGATGATGATGATAAATCCAAGGTATCCAAGGCCTGTGTCTCCGAAGTAAATTC
CTTTACCGCAGCTTTCCTTTTCTCTATCGAAACACAAACCACTATCGGATACGGGTTCCG
ATGCGTCACAGACGAATGCCCAATAGCCGTTTGGAGACGGATGGTGAGAG
>BP00642_Frag333-495_insertion348
GCGTATTAGAACGTCTCCTGGAGATTTGGACACCGATAGCGGGAGACCGGGGTCTCTGAG
CTATAAAGATGATGATGATAAATCCAAGGTATCCAAGGCCTGTGTCTCCGAAGTAAATTC
CTTTACCGCAGCTTTCCTTTTCTCTATCGAAACACAAACCACTATCGGATACGGGTTCCG
ATGCGTCACAGACGAATGCCCAATAGCCGTTTGGAGACGGATGGTGAGAG
>BP00642_Frag333-495_insertion351
GCGTATTAGAACGTCTCCTGGAGATTTGGACACCGATTATAGCGGGAGACCGGGGTCTCT
GAGCAAAGATGATGATGATAAATCCAAGGTATCCAAGGCCTGTGTCTCCGAAGTAAATTC
CTTTACCGCAGCTTTCCTTTTCTCTATCGAAACACAAACCACTATCGGATACGGGTTCCG
ATGCGTCACAGACGAATGCCCAATAGCCGTTTGGAGACGGATGGTGAGAG
>BP00642_Frag333-495_insertion354
GCGTATTAGAACGTCTCCTGGAGATTTGGACACCGATTATAAAAGCGGGAGACCGGGGTC
TCTGAGCGATGATGATGATAAATCCAAGGTATCCAAGGCCTGTGTCTCCGAAGTAAATTC
CTTTACCGCAGCTTTCCTTTTCTCTATCGAAACACAAACCACTATCGGATACGGGTTCCG
ATGCGTCACAGACGAATGCCCAATAGCCGTTTGGAGACGGATGGTGAGAG
>BP00642_Frag333-495_insertion357
GCGTATTAGAACGTCTCCTGGAGATTTGGACACCGATTATAAAGATAGCGGGAGACCGGG
GTCTCTGAGCGATGATGATAAATCCAAGGTATCCAAGGCCTGTGTCTCCGAAGTAAATTC
CTTTACCGCAGCTTTCCTTTTCTCTATCGAAACACAAACCACTATCGGATACGGGTTCCG
ATGCGTCACAGACGAATGCCCAATAGCCGTTTGGAGACGGATGGTGAGAG
>BP00642_Frag333-495_insertion360
GCGTATTAGAACGTCTCCTGGAGATTTGGACACCGATTATAAAGATGATAGCGGGAGACC
GGGGTCTCTGAGCGATGATAAATCCAAGGTATCCAAGGCCTGTGTCTCCGAAGTAAATTC
CTTTACCGCAGCTTTCCTTTTCTCTATCGAAACACAAACCACTATCGGATACGGGTTCCG
ATGCGTCACAGACGAATGCCCAATAGCCGTTTGGAGACGGATGGTGAGAG
>BP00642_Frag333-495_insertion363
GCGTATTAGAACGTCTCCTGGAGATTTGGACACCGATTATAAAGATGATGATAGCGGGAG
ACCGGGGTCTCTGAGCGATAAATCCAAGGTATCCAAGGCCTGTGTCTCCGAAGTAAATTC
CTTTACCGCAGCTTTCCTTTTCTCTATCGAAACACAAACCACTATCGGATACGGGTTCCG
ATGCGTCACAGACGAATGCCCAATAGCCGTTTGGAGACGGATGGTGAGAG
>BP00642_Frag333-495_insertion366
GCGTATTAGAACGTCTCCTGGAGATTTGGACACCGATTATAAAGATGATGATGATAGCGG
GAGACCGGGGTCTCTGAGCAAATCCAAGGTATCCAAGGCCTGTGTCTCCGAAGTAAATTC
CTTTACCGCAGCTTTCCTTTTCTCTATCGAAACACAAACCACTATCGGATACGGGTTCCG
ATGCGTCACAGACGAATGCCCAATAGCCGTTTGGAGACGGATGGTGAGAG
>BP00642_Frag333-495_insertion369
GCGTATTAGAACGTCTCCTGGAGATTTGGACACCGATTATAAAGATGATGATGATAAAAG
CGGGAGACCGGGGTCTCTGAGCTCCAAGGTATCCAAGGCCTGTGTCTCCGAAGTAAATTC
CTTTACCGCAGCTTTCCTTTTCTCTATCGAAACACAAACCACTATCGGATACGGGTTCCG
ATGCGTCACAGACGAATGCCCAATAGCCGTTTGGAGACGGATGGTGAGAG
>BP00642_Frag333-495_insertion372
GCGTATTAGAACGTCTCCTGGAGATTTGGACACCGATTATAAAGATGATGATGATAAATC
CAGCGGGAGACCGGGGTCTCTGAGCAAGGTATCCAAGGCCTGTGTCTCCGAAGTAAATTC
CTTTACCGCAGCTTTCCTTTTCTCTATCGAAACACAAACCACTATCGGATACGGGTTCCG
ATGCGTCACAGACGAATGCCCAATAGCCGTTTGGAGACGGATGGTGAGAG
>BP00642_Frag333-495_insertion375
GCGTATTAGAACGTCTCCTGGAGATTTGGACACCGATTATAAAGATGATGATGATAAATC
CAAGAGCGGGAGACCGGGGTCTCTGAGCGTATCCAAGGCCTGTGTCTCCGAAGTAAATTC
CTTTACCGCAGCTTTCCTTTTCTCTATCGAAACACAAACCACTATCGGATACGGGTTCCG
ATGCGTCACAGACGAATGCCCAATAGCCGTTTGGAGACGGATGGTGAGAG
>BP00642_Frag333-495_insertion378
GCGTATTAGAACGTCTCCTGGAGATTTGGACACCGATTATAAAGATGATGATGATAAATC
CAAGGTAAGCGGGAGACCGGGGTCTCTGAGCTCCAAGGCCTGTGTCTCCGAAGTAAATTC
CTTTACCGCAGCTTTCCTTTTCTCTATCGAAACACAAACCACTATCGGATACGGGTTCCG
ATGCGTCACAGACGAATGCCCAATAGCCGTTTGGAGACGGATGGTGAGAG
>BP00642_Frag333-495_insertion381
GCGTATTAGAACGTCTCCTGGAGATTTGGACACCGATTATAAAGATGATGATGATAAATC
CAAGGTATCCAGCGGGAGACCGGGGTCTCTGAGCAAGGCCTGTGTCTCCGAAGTAAATTC
CTTTACCGCAGCTTTCCTTTTCTCTATCGAAACACAAACCACTATCGGATACGGGTTCCG
ATGCGTCACAGACGAATGCCCAATAGCCGTTTGGAGACGGATGGTGAGAG
>BP00642_Frag333-495_insertion384
GCGTATTAGAACGTCTCCTGGAGATTTGGACACCGATTATAAAGATGATGATGATAAATC
CAAGGTATCCAAGAGCGGGAGACCGGGGTCTCTGAGCGCCTGTGTCTCCGAAGTAAATTC
CTTTACCGCAGCTTTCCTTTTCTCTATCGAAACACAAACCACTATCGGATACGGGTTCCG
ATGCGTCACAGACGAATGCCCAATAGCCGTTTGGAGACGGATGGTGAGAG
>BP00642_Frag333-495_insertion387
GCGTATTAGAACGTCTCCTGGAGATTTGGACACCGATTATAAAGATGATGATGATAAATC
CAAGGTATCCAAGGCCAGCGGGAGACCGGGGTCTCTGAGCTGTGTCTCCGAAGTAAATTC
CTTTACCGCAGCTTTCCTTTTCTCTATCGAAACACAAACCACTATCGGATACGGGTTCCG
ATGCGTCACAGACGAATGCCCAATAGCCGTTTGGAGACGGATGGTGAGAG
>BP00642_Frag333-495_insertion390
GCGTATTAGAACGTCTCCTGGAGATTTGGACACCGATTATAAAGATGATGATGATAAATC
CAAGGTATCCAAGGCCTGTAGCGGGAGACCGGGGTCTCTGAGCGTCTCCGAAGTAAATTC
CTTTACCGCAGCTTTCCTTTTCTCTATCGAAACACAAACCACTATCGGATACGGGTTCCG
ATGCGTCACAGACGAATGCCCAATAGCCGTTTGGAGACGGATGGTGAGAG
>BP00642_Frag333-495_insertion393
GCGTATTAGAACGTCTCCTGGAGATTTGGACACCGATTATAAAGATGATGATGATAAATC
CAAGGTATCCAAGGCCTGTGTCAGCGGGAGACCGGGGTCTCTGAGCTCCGAAGTAAATTC
CTTTACCGCAGCTTTCCTTTTCTCTATCGAAACACAAACCACTATCGGATACGGGTTCCG
ATGCGTCACAGACGAATGCCCAATAGCCGTTTGGAGACGGATGGTGAGAG
>BP00642_Frag333-495_insertion396
GCGTATTAGAACGTCTCCTGGAGATTTGGACACCGATTATAAAGATGATGATGATAAATC
CAAGGTATCCAAGGCCTGTGTCTCCAGCGGGAGACCGGGGTCTCTGAGCGAAGTAAATTC
CTTTACCGCAGCTTTCCTTTTCTCTATCGAAACACAAACCACTATCGGATACGGGTTCCG
ATGCGTCACAGACGAATGCCCAATAGCCGTTTGGAGACGGATGGTGAGAG
>BP00642_Frag333-495_insertion399
GCGTATTAGAACGTCTCCTGGAGATTTGGACACCGATTATAAAGATGATGATGATAAATC
CAAGGTATCCAAGGCCTGTGTCTCCGAAAGCGGGAGACCGGGGTCTCTGAGCGTAAATTC
CTTTACCGCAGCTTTCCTTTTCTCTATCGAAACACAAACCACTATCGGATACGGGTTCCG
ATGCGTCACAGACGAATGCCCAATAGCCGTTTGGAGACGGATGGTGAGAG
>BP00642_Frag333-495_insertion402
GCGTATTAGAACGTCTCCTGGAGATTTGGACACCGATTATAAAGATGATGATGATAAATC
CAAGGTATCCAAGGCCTGTGTCTCCGAAGTAAGCGGGAGACCGGGGTCTCTGAGCAATTC
CTTTACCGCAGCTTTCCTTTTCTCTATCGAAACACAAACCACTATCGGATACGGGTTCCG
ATGCGTCACAGACGAATGCCCAATAGCCGTTTGGAGACGGATGGTGAGAG
>BP00642_Frag333-495_insertion405
GCGTATTAGAACGTCTCCTGGAGATTTGGACACCGATTATAAAGATGATGATGATAAATC
CAAGGTATCCAAGGCCTGTGTCTCCGAAGTAAATAGCGGGAGACCGGGGTCTCTGAGCTC
CTTTACCGCAGCTTTCCTTTTCTCTATCGAAACACAAACCACTATCGGATACGGGTTCCG
ATGCGTCACAGACGAATGCCCAATAGCCGTTTGGAGACGGATGGTGAGAG
>BP00642_Frag333-495_insertion408
GCGTATTAGAACGTCTCCTGGAGATTTGGACACCGATTATAAAGATGATGATGATAAATC
CAAGGTATCCAAGGCCTGTGTCTCCGAAGTAAATTCCAGCGGGAGACCGGGGTCTCTGAG
CTTTACCGCAGCTTTCCTTTTCTCTATCGAAACACAAACCACTATCGGATACGGGTTCCG
ATGCGTCACAGACGAATGCCCAATAGCCGTTTGGAGACGGATGGTGAGAG
>BP00642_Frag333-495_insertion411
GCGTATTAGAACGTCTCCTGGAGATTTGGACACCGATTATAAAGATGATGATGATAAATC
CAAGGTATCCAAGGCCTGTGTCTCCGAAGTAAATTCCTTTAGCGGGAGACCGGGGTCTCT
GAGCACCGCAGCTTTCCTTTTCTCTATCGAAACACAAACCACTATCGGATACGGGTTCCG
ATGCGTCACAGACGAATGCCCAATAGCCGTTTGGAGACGGATGGTGAGAG
>BP00642_Frag333-495_insertion414
GCGTATTAGAACGTCTCCTGGAGATTTGGACACCGATTATAAAGATGATGATGATAAATC
CAAGGTATCCAAGGCCTGTGTCTCCGAAGTAAATTCCTTTACCAGCGGGAGACCGGGGTC
TCTGAGCGCAGCTTTCCTTTTCTCTATCGAAACACAAACCACTATCGGATACGGGTTCCG
ATGCGTCACAGACGAATGCCCAATAGCCGTTTGGAGACGGATGGTGAGAG
>BP00642_Frag333-495_insertion417
GCGTATTAGAACGTCTCCTGGAGATTTGGACACCGATTATAAAGATGATGATGATAAATC
CAAGGTATCCAAGGCCTGTGTCTCCGAAGTAAATTCCTTTACCGCAAGCGGGAGACCGGG
GTCTCTGAGCGCTTTCCTTTTCTCTATCGAAACACAAACCACTATCGGATACGGGTTCCG
ATGCGTCACAGACGAATGCCCAATAGCCGTTTGGAGACGGATGGTGAGAG
>BP00642_Frag333-495_insertion420
GCGTATTAGAACGTCTCCTGGAGATTTGGACACCGATTATAAAGATGATGATGATAAATC
CAAGGTATCCAAGGCCTGTGTCTCCGAAGTAAATTCCTTTACCGCAGCTAGCGGGAGACC
GGGGTCTCTGAGCTTCCTTTTCTCTATCGAAACACAAACCACTATCGGATACGGGTTCCG
ATGCGTCACAGACGAATGCCCAATAGCCGTTTGGAGACGGATGGTGAGAG
>BP00642_Frag333-495_insertion423
GCGTATTAGAACGTCTCCTGGAGATTTGGACACCGATTATAAAGATGATGATGATAAATC
CAAGGTATCCAAGGCCTGTGTCTCCGAAGTAAATTCCTTTACCGCAGCTTTCAGCGGGAG
ACCGGGGTCTCTGAGCCTTTTCTCTATCGAAACACAAACCACTATCGGATACGGGTTCCG
ATGCGTCACAGACGAATGCCCAATAGCCGTTTGGAGACGGATGGTGAGAG
>BP00642_Frag333-495_insertion426
GCGTATTAGAACGTCTCCTGGAGATTTGGACACCGATTATAAAGATGATGATGATAAATC
CAAGGTATCCAAGGCCTGTGTCTCCGAAGTAAATTCCTTTACCGCAGCTTTCCTTAGCGG
GAGACCGGGGTCTCTGAGCTTCTCTATCGAAACACAAACCACTATCGGATACGGGTTCCG
ATGCGTCACAGACGAATGCCCAATAGCCGTTTGGAGACGGATGGTGAGAG
>BP00642_Frag333-495_insertion429
GCGTATTAGAACGTCTCCTGGAGATTTGGACACCGATTATAAAGATGATGATGATAAATC
CAAGGTATCCAAGGCCTGTGTCTCCGAAGTAAATTCCTTTACCGCAGCTTTCCTTTTCAG
CGGGAGACCGGGGTCTCTGAGCTCTATCGAAACACAAACCACTATCGGATACGGGTTCCG
ATGCGTCACAGACGAATGCCCAATAGCCGTTTGGAGACGGATGGTGAGAG
>BP00642_Frag333-495_insertion432
GCGTATTAGAACGTCTCCTGGAGATTTGGACACCGATTATAAAGATGATGATGATAAATC
CAAGGTATCCAAGGCCTGTGTCTCCGAAGTAAATTCCTTTACCGCAGCTTTCCTTTTCTC
TAGCGGGAGACCGGGGTCTCTGAGCATCGAAACACAAACCACTATCGGATACGGGTTCCG
ATGCGTCACAGACGAATGCCCAATAGCCGTTTGGAGACGGATGGTGAGAG
>BP00642_Frag333-495_insertion435
GCGTATTAGAACGTCTCCTGGAGATTTGGACACCGATTATAAAGATGATGATGATAAATC
CAAGGTATCCAAGGCCTGTGTCTCCGAAGTAAATTCCTTTACCGCAGCTTTCCTTTTCTC
TATCAGCGGGAGACCGGGGTCTCTGAGCGAAACACAAACCACTATCGGATACGGGTTCCG
ATGCGTCACAGACGAATGCCCAATAGCCGTTTGGAGACGGATGGTGAGAG
>BP00642_Frag333-495_insertion438
GCGTATTAGAACGTCTCCTGGAGATTTGGACACCGATTATAAAGATGATGATGATAAATC
CAAGGTATCCAAGGCCTGTGTCTCCGAAGTAAATTCCTTTACCGCAGCTTTCCTTTTCTC
TATCGAAAGCGGGAGACCGGGGTCTCTGAGCACACAAACCACTATCGGATACGGGTTCCG
ATGCGTCACAGACGAATGCCCAATAGCCGTTTGGAGACGGATGGTGAGAG
>BP00642_Frag333-495_insertion441
GCGTATTAGAACGTCTCCTGGAGATTTGGACACCGATTATAAAGATGATGATGATAAATC
CAAGGTATCCAAGGCCTGTGTCTCCGAAGTAAATTCCTTTACCGCAGCTTTCCTTTTCTC
TATCGAAACAAGCGGGAGACCGGGGTCTCTGAGCCAAACCACTATCGGATACGGGTTCCG
ATGCGTCACAGACGAATGCCCAATAGCCGTTTGGAGACGGATGGTGAGAG
>BP00642_Frag333-495_insertion444
GCGTATTAGAACGTCTCCTGGAGATTTGGACACCGATTATAAAGATGATGATGATAAATC
CAAGGTATCCAAGGCCTGTGTCTCCGAAGTAAATTCCTTTACCGCAGCTTTCCTTTTCTC
TATCGAAACACAAAGCGGGAGACCGGGGTCTCTGAGCACCACTATCGGATACGGGTTCCG
ATGCGTCACAGACGAATGCCCAATAGCCGTTTGGAGACGGATGGTGAGAG
>BP00642_Frag333-495_insertion447
GCGTATTAGAACGTCTCCTGGAGATTTGGACACCGATTATAAAGATGATGATGATAAATC
CAAGGTATCCAAGGCCTGTGTCTCCGAAGTAAATTCCTTTACCGCAGCTTTCCTTTTCTC
TATCGAAACACAAACCAGCGGGAGACCGGGGTCTCTGAGCACTATCGGATACGGGTTCCG
ATGCGTCACAGACGAATGCCCAATAGCCGTTTGGAGACGGATGGTGAGAG
>BP00642_Frag333-495_insertion450
GCGTATTAGAACGTCTCCTGGAGATTTGGACACCGATTATAAAGATGATGATGATAAATC
CAAGGTATCCAAGGCCTGTGTCTCCGAAGTAAATTCCTTTACCGCAGCTTTCCTTTTCTC
TATCGAAACACAAACCACTAGCGGGAGACCGGGGTCTCTGAGCATCGGATACGGGTTCCG
ATGCGTCACAGACGAATGCCCAATAGCCGTTTGGAGACGGATGGTGAGAG
>BP00642_Frag333-495_insertion453
GCGTATTAGAACGTCTCCTGGAGATTTGGACACCGATTATAAAGATGATGATGATAAATC
CAAGGTATCCAAGGCCTGTGTCTCCGAAGTAAATTCCTTTACCGCAGCTTTCCTTTTCTC
TATCGAAACACAAACCACTATCAGCGGGAGACCGGGGTCTCTGAGCGGATACGGGTTCCG
ATGCGTCACAGACGAATGCCCAATAGCCGTTTGGAGACGGATGGTGAGAG
>BP00642_Frag333-495_insertion456
GCGTATTAGAACGTCTCCTGGAGATTTGGACACCGATTATAAAGATGATGATGATAAATC
CAAGGTATCCAAGGCCTGTGTCTCCGAAGTAAATTCCTTTACCGCAGCTTTCCTTTTCTC
TATCGAAACACAAACCACTATCGGAAGCGGGAGACCGGGGTCTCTGAGCTACGGGTTCCG
ATGCGTCACAGACGAATGCCCAATAGCCGTTTGGAGACGGATGGTGAGAG
>BP00642_Frag333-495_insertion459
GCGTATTAGAACGTCTCCTGGAGATTTGGACACCGATTATAAAGATGATGATGATAAATC
CAAGGTATCCAAGGCCTGTGTCTCCGAAGTAAATTCCTTTACCGCAGCTTTCCTTTTCTC
TATCGAAACACAAACCACTATCGGATACAGCGGGAGACCGGGGTCTCTGAGCGGGTTCCG
ATGCGTCACAGACGAATGCCCAATAGCCGTTTGGAGACGGATGGTGAGAG
>BP00642_Frag333-495_insertion462
GCGTATTAGAACGTCTCCTGGAGATTTGGACACCGATTATAAAGATGATGATGATAAATC
CAAGGTATCCAAGGCCTGTGTCTCCGAAGTAAATTCCTTTACCGCAGCTTTCCTTTTCTC
TATCGAAACACAAACCACTATCGGATACGGGAGCGGGAGACCGGGGTCTCTGAGCTTCCG
ATGCGTCACAGACGAATGCCCAATAGCCGTTTGGAGACGGATGGTGAGAG
>BP00642_Frag333-495_insertion465
GCGTATTAGAACGTCTCCTGGAGATTTGGACACCGATTATAAAGATGATGATGATAAATC
CAAGGTATCCAAGGCCTGTGTCTCCGAAGTAAATTCCTTTACCGCAGCTTTCCTTTTCTC
TATCGAAACACAAACCACTATCGGATACGGGTTCAGCGGGAGACCGGGGTCTCTGAGCCG
ATGCGTCACAGACGAATGCCCAATAGCCGTTTGGAGACGGATGGTGAGAG
>BP00642_Frag333-495_insertion468
GCGTATTAGAACGTCTCCTGGAGATTTGGACACCGATTATAAAGATGATGATGATAAATC
CAAGGTATCCAAGGCCTGTGTCTCCGAAGTAAATTCCTTTACCGCAGCTTTCCTTTTCTC
TATCGAAACACAAACCACTATCGGATACGGGTTCCGAAGCGGGAGACCGGGGTCTCTGAG
CTGCGTCACAGACGAATGCCCAATAGCCGTTTGGAGACGGATGGTGAGAG
>BP00642_Frag333-495_insertion471
GCGTATTAGAACGTCTCCTGGAGATTTGGACACCGATTATAAAGATGATGATGATAAATC
CAAGGTATCCAAGGCCTGTGTCTCCGAAGTAAATTCCTTTACCGCAGCTTTCCTTTTCTC
TATCGAAACACAAACCACTATCGGATACGGGTTCCGATGCAGCGGGAGACCGGGGTCTCT
GAGCGTCACAGACGAATGCCCAATAGCCGTTTGGAGACGGATGGTGAGAG
>BP00642_Frag333-495_insertion474
GCGTATTAGAACGTCTCCTGGAGATTTGGACACCGATTATAAAGATGATGATGATAAATC
CAAGGTATCCAAGGCCTGTGTCTCCGAAGTAAATTCCTTTACCGCAGCTTTCCTTTTCTC
TATCGAAACACAAACCACTATCGGATACGGGTTCCGATGCGTCAGCGGGAGACCGGGGTC
TCTGAGCACAGACGAATGCCCAATAGCCGTTTGGAGACGGATGGTGAGAG
>BP00642_Frag333-495_insertion477
GCGTATTAGAACGTCTCCTGGAGATTTGGACACCGATTATAAAGATGATGATGATAAATC
CAAGGTATCCAAGGCCTGTGTCTCCGAAGTAAATTCCTTTACCGCAGCTTTCCTTTTCTC
TATCGAAACACAAACCACTATCGGATACGGGTTCCGATGCGTCACAAGCGGGAGACCGGG
GTCTCTGAGCGACGAATGCCCAATAGCCGTTTGGAGACGGATGGTGAGAG
>BP00642_Frag333-495_insertion480
GCGTATTAGAACGTCTCCTGGAGATTTGGACACCGATTATAAAGATGATGATGATAAATC
CAAGGTATCCAAGGCCTGTGTCTCCGAAGTAAATTCCTTTACCGCAGCTTTCCTTTTCTC
TATCGAAACACAAACCACTATCGGATACGGGTTCCGATGCGTCACAGACAGCGGGAGACC
GGGGTCTCTGAGCGAATGCCCAATAGCCGTTTGGAGACGGATGGTGAGAG
>BP00642_Frag333-495_insertion483
GCGTATTAGAACGTCTCCTGGAGATTTGGACACCGATTATAAAGATGATGATGATAAATC
CAAGGTATCCAAGGCCTGTGTCTCCGAAGTAAATTCCTTTACCGCAGCTTTCCTTTTCTC
TATCGAAACACAAACCACTATCGGATACGGGTTCCGATGCGTCACAGACGAAAGCGGGAG
ACCGGGGTCTCTGAGCTGCCCAATAGCCGTTTGGAGACGGATGGTGAGAG
>BP00642_Frag333-495_insertion486
GCGTATTAGAACGTCTCCTGGAGATTTGGACACCGATTATAAAGATGATGATGATAAATC
CAAGGTATCCAAGGCCTGTGTCTCCGAAGTAAATTCCTTTACCGCAGCTTTCCTTTTCTC
TATCGAAACACAAACCACTATCGGATACGGGTTCCGATGCGTCACAGACGAATGCAGCGG
GAGACCGGGGTCTCTGAGCCCAATAGCCGTTTGGAGACGGATGGTGAGAG
>BP00642_Frag333-495_insertion489
GCGTATTAGAACGTCTCCTGGAGATTTGGACACCGATTATAAAGATGATGATGATAAATC
CAAGGTATCCAAGGCCTGTGTCTCCGAAGTAAATTCCTTTACCGCAGCTTTCCTTTTCTC
TATCGAAACACAAACCACTATCGGATACGGGTTCCGATGCGTCACAGACGAATGCCCAAG
CGGGAGACCGGGGTCTCTGAGCATAGCCGTTTGGAGACGGATGGTGAGAG
>BP00642_Frag333-495_insertion492
GCGTATTAGAACGTCTCCTGGAGATTTGGACACCGATTATAAAGATGATGATGATAAATC
CAAGGTATCCAAGGCCTGTGTCTCCGAAGTAAATTCCTTTACCGCAGCTTTCCTTTTCTC
TATCGAAACACAAACCACTATCGGATACGGGTTCCGATGCGTCACAGACGAATGCCCAAT
AAGCGGGAGACCGGGGTCTCTGAGCGCCGTTTGGAGACGGATGGTGAGAG
>BP00642_Frag333-495_insertion495
GCGTATTAGAACGTCTCCTGGAGATTTGGACACCGATTATAAAGATGATGATGATAAATC
CAAGGTATCCAAGGCCTGTGTCTCCGAAGTAAATTCCTTTACCGCAGCTTTCCTTTTCTC
TATCGAAACACAAACCACTATCGGATACGGGTTCCGATGCGTCACAGACGAATGCCCAAT
AGCCAGCGGGAGACCGGGGTCTCTGAGCGTTTGGAGACGGATGGTGAGAG
>BP00642_Frag498-660_insertion498
GCTGAGAGGTACGTCTCCCGTTAGCGGGAGACCGGGGTCTCTGAGCTTCATGGTTGTCTT
TCAATCAATAGTGGGCTGTATTATCGATGCATTTATCATTGGGGCCGTGATGGCAAAAAT
GGCTAAGCCCAAAAAAAGAAATGAGACATTGGTTTTCAGTCACAACGCTGTGATTGCCAT
GAGGGATGGCAAGCTGTGCCTCATGTGGAGGGGGAGACGAGTGCGACACA
>BP00642_Frag498-660_insertion501
GCTGAGAGGTACGTCTCCCGTTTTCAGCGGGAGACCGGGGTCTCTGAGCATGGTTGTCTT
TCAATCAATAGTGGGCTGTATTATCGATGCATTTATCATTGGGGCCGTGATGGCAAAAAT
GGCTAAGCCCAAAAAAAGAAATGAGACATTGGTTTTCAGTCACAACGCTGTGATTGCCAT
GAGGGATGGCAAGCTGTGCCTCATGTGGAGGGGGAGACGAGTGCGACACA
>BP00642_Frag498-660_insertion504
GCTGAGAGGTACGTCTCCCGTTTTCATGAGCGGGAGACCGGGGTCTCTGAGCGTTGTCTT
TCAATCAATAGTGGGCTGTATTATCGATGCATTTATCATTGGGGCCGTGATGGCAAAAAT
GGCTAAGCCCAAAAAAAGAAATGAGACATTGGTTTTCAGTCACAACGCTGTGATTGCCAT
GAGGGATGGCAAGCTGTGCCTCATGTGGAGGGGGAGACGAGTGCGACACA
>BP00642_Frag498-660_insertion507
GCTGAGAGGTACGTCTCCCGTTTTCATGGTTAGCGGGAGACCGGGGTCTCTGAGCGTCTT
TCAATCAATAGTGGGCTGTATTATCGATGCATTTATCATTGGGGCCGTGATGGCAAAAAT
GGCTAAGCCCAAAAAAAGAAATGAGACATTGGTTTTCAGTCACAACGCTGTGATTGCCAT
GAGGGATGGCAAGCTGTGCCTCATGTGGAGGGGGAGACGAGTGCGACACA
>BP00642_Frag498-660_insertion510
GCTGAGAGGTACGTCTCCCGTTTTCATGGTTGTCAGCGGGAGACCGGGGTCTCTGAGCTT
TCAATCAATAGTGGGCTGTATTATCGATGCATTTATCATTGGGGCCGTGATGGCAAAAAT
GGCTAAGCCCAAAAAAAGAAATGAGACATTGGTTTTCAGTCACAACGCTGTGATTGCCAT
GAGGGATGGCAAGCTGTGCCTCATGTGGAGGGGGAGACGAGTGCGACACA
>BP00642_Frag498-660_insertion513
GCTGAGAGGTACGTCTCCCGTTTTCATGGTTGTCTTTAGCGGGAGACCGGGGTCTCTGAG
CCAATCAATAGTGGGCTGTATTATCGATGCATTTATCATTGGGGCCGTGATGGCAAAAAT
GGCTAAGCCCAAAAAAAGAAATGAGACATTGGTTTTCAGTCACAACGCTGTGATTGCCAT
GAGGGATGGCAAGCTGTGCCTCATGTGGAGGGGGAGACGAGTGCGACACA
>BP00642_Frag498-660_insertion516
GCTGAGAGGTACGTCTCCCGTTTTCATGGTTGTCTTTCAAAGCGGGAGACCGGGGTCTCT
GAGCTCAATAGTGGGCTGTATTATCGATGCATTTATCATTGGGGCCGTGATGGCAAAAAT
GGCTAAGCCCAAAAAAAGAAATGAGACATTGGTTTTCAGTCACAACGCTGTGATTGCCAT
GAGGGATGGCAAGCTGTGCCTCATGTGGAGGGGGAGACGAGTGCGACACA
>BP00642_Frag498-660_insertion519
GCTGAGAGGTACGTCTCCCGTTTTCATGGTTGTCTTTCAATCAAGCGGGAGACCGGGGTC
TCTGAGCATAGTGGGCTGTATTATCGATGCATTTATCATTGGGGCCGTGATGGCAAAAAT
GGCTAAGCCCAAAAAAAGAAATGAGACATTGGTTTTCAGTCACAACGCTGTGATTGCCAT
GAGGGATGGCAAGCTGTGCCTCATGTGGAGGGGGAGACGAGTGCGACACA
>BP00642_Frag498-660_insertion522
GCTGAGAGGTACGTCTCCCGTTTTCATGGTTGTCTTTCAATCAATAAGCGGGAGACCGGG
GTCTCTGAGCGTGGGCTGTATTATCGATGCATTTATCATTGGGGCCGTGATGGCAAAAAT
GGCTAAGCCCAAAAAAAGAAATGAGACATTGGTTTTCAGTCACAACGCTGTGATTGCCAT
GAGGGATGGCAAGCTGTGCCTCATGTGGAGGGGGAGACGAGTGCGACACA
>BP00642_Frag498-660_insertion525
GCTGAGAGGTACGTCTCCCGTTTTCATGGTTGTCTTTCAATCAATAGTGAGCGGGAGACC
GGGGTCTCTGAGCGGCTGTATTATCGATGCATTTATCATTGGGGCCGTGATGGCAAAAAT
GGCTAAGCCCAAAAAAAGAAATGAGACATTGGTTTTCAGTCACAACGCTGTGATTGCCAT
GAGGGATGGCAAGCTGTGCCTCATGTGGAGGGGGAGACGAGTGCGACACA
>BP00642_Frag498-660_insertion528
GCTGAGAGGTACGTCTCCCGTTTTCATGGTTGTCTTTCAATCAATAGTGGGCAGCGGGAG
ACCGGGGTCTCTGAGCTGTATTATCGATGCATTTATCATTGGGGCCGTGATGGCAAAAAT
GGCTAAGCCCAAAAAAAGAAATGAGACATTGGTTTTCAGTCACAACGCTGTGATTGCCAT
GAGGGATGGCAAGCTGTGCCTCATGTGGAGGGGGAGACGAGTGCGACACA
>BP00642_Frag498-660_insertion531
GCTGAGAGGTACGTCTCCCGTTTTCATGGTTGTCTTTCAATCAATAGTGGGCTGTAGCGG
GAGACCGGGGTCTCTGAGCATTATCGATGCATTTATCATTGGGGCCGTGATGGCAAAAAT
GGCTAAGCCCAAAAAAAGAAATGAGACATTGGTTTTCAGTCACAACGCTGTGATTGCCAT
GAGGGATGGCAAGCTGTGCCTCATGTGGAGGGGGAGACGAGTGCGACACA
>BP00642_Frag498-660_insertion534
GCTGAGAGGTACGTCTCCCGTTTTCATGGTTGTCTTTCAATCAATAGTGGGCTGTATTAG
CGGGAGACCGGGGTCTCTGAGCATCGATGCATTTATCATTGGGGCCGTGATGGCAAAAAT
GGCTAAGCCCAAAAAAAGAAATGAGACATTGGTTTTCAGTCACAACGCTGTGATTGCCAT
GAGGGATGGCAAGCTGTGCCTCATGTGGAGGGGGAGACGAGTGCGACACA
>BP00642_Frag498-660_insertion537
GCTGAGAGGTACGTCTCCCGTTTTCATGGTTGTCTTTCAATCAATAGTGGGCTGTATTAT
CAGCGGGAGACCGGGGTCTCTGAGCGATGCATTTATCATTGGGGCCGTGATGGCAAAAAT
GGCTAAGCCCAAAAAAAGAAATGAGACATTGGTTTTCAGTCACAACGCTGTGATTGCCAT
GAGGGATGGCAAGCTGTGCCTCATGTGGAGGGGGAGACGAGTGCGACACA
>BP00642_Frag498-660_insertion540
GCTGAGAGGTACGTCTCCCGTTTTCATGGTTGTCTTTCAATCAATAGTGGGCTGTATTAT
CGATAGCGGGAGACCGGGGTCTCTGAGCGCATTTATCATTGGGGCCGTGATGGCAAAAAT
GGCTAAGCCCAAAAAAAGAAATGAGACATTGGTTTTCAGTCACAACGCTGTGATTGCCAT
GAGGGATGGCAAGCTGTGCCTCATGTGGAGGGGGAGACGAGTGCGACACA
>BP00642_Frag498-660_insertion543
GCTGAGAGGTACGTCTCCCGTTTTCATGGTTGTCTTTCAATCAATAGTGGGCTGTATTAT
CGATGCAAGCGGGAGACCGGGGTCTCTGAGCTTTATCATTGGGGCCGTGATGGCAAAAAT
GGCTAAGCCCAAAAAAAGAAATGAGACATTGGTTTTCAGTCACAACGCTGTGATTGCCAT
GAGGGATGGCAAGCTGTGCCTCATGTGGAGGGGGAGACGAGTGCGACACA
>BP00642_Frag498-660_insertion546
GCTGAGAGGTACGTCTCCCGTTTTCATGGTTGTCTTTCAATCAATAGTGGGCTGTATTAT
CGATGCATTTAGCGGGAGACCGGGGTCTCTGAGCATCATTGGGGCCGTGATGGCAAAAAT
GGCTAAGCCCAAAAAAAGAAATGAGACATTGGTTTTCAGTCACAACGCTGTGATTGCCAT
GAGGGATGGCAAGCTGTGCCTCATGTGGAGGGGGAGACGAGTGCGACACA
>BP00642_Frag498-660_insertion549
GCTGAGAGGTACGTCTCCCGTTTTCATGGTTGTCTTTCAATCAATAGTGGGCTGTATTAT
CGATGCATTTATCAGCGGGAGACCGGGGTCTCTGAGCATTGGGGCCGTGATGGCAAAAAT
GGCTAAGCCCAAAAAAAGAAATGAGACATTGGTTTTCAGTCACAACGCTGTGATTGCCAT
GAGGGATGGCAAGCTGTGCCTCATGTGGAGGGGGAGACGAGTGCGACACA
>BP00642_Frag498-660_insertion552
GCTGAGAGGTACGTCTCCCGTTTTCATGGTTGTCTTTCAATCAATAGTGGGCTGTATTAT
CGATGCATTTATCATTAGCGGGAGACCGGGGTCTCTGAGCGGGGCCGTGATGGCAAAAAT
GGCTAAGCCCAAAAAAAGAAATGAGACATTGGTTTTCAGTCACAACGCTGTGATTGCCAT
GAGGGATGGCAAGCTGTGCCTCATGTGGAGGGGGAGACGAGTGCGACACA
>BP00642_Frag498-660_insertion555
GCTGAGAGGTACGTCTCCCGTTTTCATGGTTGTCTTTCAATCAATAGTGGGCTGTATTAT
CGATGCATTTATCATTGGGAGCGGGAGACCGGGGTCTCTGAGCGCCGTGATGGCAAAAAT
GGCTAAGCCCAAAAAAAGAAATGAGACATTGGTTTTCAGTCACAACGCTGTGATTGCCAT
GAGGGATGGCAAGCTGTGCCTCATGTGGAGGGGGAGACGAGTGCGACACA
>BP00642_Frag498-660_insertion558
GCTGAGAGGTACGTCTCCCGTTTTCATGGTTGTCTTTCAATCAATAGTGGGCTGTATTAT
CGATGCATTTATCATTGGGGCCAGCGGGAGACCGGGGTCTCTGAGCGTGATGGCAAAAAT
GGCTAAGCCCAAAAAAAGAAATGAGACATTGGTTTTCAGTCACAACGCTGTGATTGCCAT
GAGGGATGGCAAGCTGTGCCTCATGTGGAGGGGGAGACGAGTGCGACACA
>BP00642_Frag498-660_insertion561
GCTGAGAGGTACGTCTCCCGTTTTCATGGTTGTCTTTCAATCAATAGTGGGCTGTATTAT
CGATGCATTTATCATTGGGGCCGTGAGCGGGAGACCGGGGTCTCTGAGCATGGCAAAAAT
GGCTAAGCCCAAAAAAAGAAATGAGACATTGGTTTTCAGTCACAACGCTGTGATTGCCAT
GAGGGATGGCAAGCTGTGCCTCATGTGGAGGGGGAGACGAGTGCGACACA
>BP00642_Frag498-660_insertion564
GCTGAGAGGTACGTCTCCCGTTTTCATGGTTGTCTTTCAATCAATAGTGGGCTGTATTAT
CGATGCATTTATCATTGGGGCCGTGATGAGCGGGAGACCGGGGTCTCTGAGCGCAAAAAT
GGCTAAGCCCAAAAAAAGAAATGAGACATTGGTTTTCAGTCACAACGCTGTGATTGCCAT
GAGGGATGGCAAGCTGTGCCTCATGTGGAGGGGGAGACGAGTGCGACACA
>BP00642_Frag498-660_insertion567
GCTGAGAGGTACGTCTCCCGTTTTCATGGTTGTCTTTCAATCAATAGTGGGCTGTATTAT
CGATGCATTTATCATTGGGGCCGTGATGGCAAGCGGGAGACCGGGGTCTCTGAGCAAAAT
GGCTAAGCCCAAAAAAAGAAATGAGACATTGGTTTTCAGTCACAACGCTGTGATTGCCAT
GAGGGATGGCAAGCTGTGCCTCATGTGGAGGGGGAGACGAGTGCGACACA
>BP00642_Frag498-660_insertion570
GCTGAGAGGTACGTCTCCCGTTTTCATGGTTGTCTTTCAATCAATAGTGGGCTGTATTAT
CGATGCATTTATCATTGGGGCCGTGATGGCAAAAAGCGGGAGACCGGGGTCTCTGAGCAT
GGCTAAGCCCAAAAAAAGAAATGAGACATTGGTTTTCAGTCACAACGCTGTGATTGCCAT
GAGGGATGGCAAGCTGTGCCTCATGTGGAGGGGGAGACGAGTGCGACACA
>BP00642_Frag498-660_insertion573
GCTGAGAGGTACGTCTCCCGTTTTCATGGTTGTCTTTCAATCAATAGTGGGCTGTATTAT
CGATGCATTTATCATTGGGGCCGTGATGGCAAAAATGAGCGGGAGACCGGGGTCTCTGAG
CGCTAAGCCCAAAAAAAGAAATGAGACATTGGTTTTCAGTCACAACGCTGTGATTGCCAT
GAGGGATGGCAAGCTGTGCCTCATGTGGAGGGGGAGACGAGTGCGACACA
>BP00642_Frag498-660_insertion576
GCTGAGAGGTACGTCTCCCGTTTTCATGGTTGTCTTTCAATCAATAGTGGGCTGTATTAT
CGATGCATTTATCATTGGGGCCGTGATGGCAAAAATGGCTAGCGGGAGACCGGGGTCTCT
GAGCAAGCCCAAAAAAAGAAATGAGACATTGGTTTTCAGTCACAACGCTGTGATTGCCAT
GAGGGATGGCAAGCTGTGCCTCATGTGGAGGGGGAGACGAGTGCGACACA
>BP00642_Frag498-660_insertion579
GCTGAGAGGTACGTCTCCCGTTTTCATGGTTGTCTTTCAATCAATAGTGGGCTGTATTAT
CGATGCATTTATCATTGGGGCCGTGATGGCAAAAATGGCTAAGAGCGGGAGACCGGGGTC
TCTGAGCCCCAAAAAAAGAAATGAGACATTGGTTTTCAGTCACAACGCTGTGATTGCCAT
GAGGGATGGCAAGCTGTGCCTCATGTGGAGGGGGAGACGAGTGCGACACA
>BP00642_Frag498-660_insertion582
GCTGAGAGGTACGTCTCCCGTTTTCATGGTTGTCTTTCAATCAATAGTGGGCTGTATTAT
CGATGCATTTATCATTGGGGCCGTGATGGCAAAAATGGCTAAGCCCAGCGGGAGACCGGG
GTCTCTGAGCAAAAAAAGAAATGAGACATTGGTTTTCAGTCACAACGCTGTGATTGCCAT
GAGGGATGGCAAGCTGTGCCTCATGTGGAGGGGGAGACGAGTGCGACACA
>BP00642_Frag498-660_insertion585
GCTGAGAGGTACGTCTCCCGTTTTCATGGTTGTCTTTCAATCAATAGTGGGCTGTATTAT
CGATGCATTTATCATTGGGGCCGTGATGGCAAAAATGGCTAAGCCCAAAAGCGGGAGACC
GGGGTCTCTGAGCAAAAGAAATGAGACATTGGTTTTCAGTCACAACGCTGTGATTGCCAT
GAGGGATGGCAAGCTGTGCCTCATGTGGAGGGGGAGACGAGTGCGACACA
>BP00642_Frag498-660_insertion588
GCTGAGAGGTACGTCTCCCGTTTTCATGGTTGTCTTTCAATCAATAGTGGGCTGTATTAT
CGATGCATTTATCATTGGGGCCGTGATGGCAAAAATGGCTAAGCCCAAAAAAAGCGGGAG
ACCGGGGTCTCTGAGCAGAAATGAGACATTGGTTTTCAGTCACAACGCTGTGATTGCCAT
GAGGGATGGCAAGCTGTGCCTCATGTGGAGGGGGAGACGAGTGCGACACA
>BP00642_Frag498-660_insertion591
GCTGAGAGGTACGTCTCCCGTTTTCATGGTTGTCTTTCAATCAATAGTGGGCTGTATTAT
CGATGCATTTATCATTGGGGCCGTGATGGCAAAAATGGCTAAGCCCAAAAAAAGAAGCGG
GAGACCGGGGTCTCTGAGCAATGAGACATTGGTTTTCAGTCACAACGCTGTGATTGCCAT
GAGGGATGGCAAGCTGTGCCTCATGTGGAGGGGGAGACGAGTGCGACACA
>BP00642_Frag498-660_insertion594
GCTGAGAGGTACGTCTCCCGTTTTCATGGTTGTCTTTCAATCAATAGTGGGCTGTATTAT
CGATGCATTTATCATTGGGGCCGTGATGGCAAAAATGGCTAAGCCCAAAAAAAGAAATAG
CGGGAGACCGGGGTCTCTGAGCGAGACATTGGTTTTCAGTCACAACGCTGTGATTGCCAT
GAGGGATGGCAAGCTGTGCCTCATGTGGAGGGGGAGACGAGTGCGACACA
>BP00642_Frag498-660_insertion597
GCTGAGAGGTACGTCTCCCGTTTTCATGGTTGTCTTTCAATCAATAGTGGGCTGTATTAT
CGATGCATTTATCATTGGGGCCGTGATGGCAAAAATGGCTAAGCCCAAAAAAAGAAATGA
GAGCGGGAGACCGGGGTCTCTGAGCACATTGGTTTTCAGTCACAACGCTGTGATTGCCAT
GAGGGATGGCAAGCTGTGCCTCATGTGGAGGGGGAGACGAGTGCGACACA
>BP00642_Frag498-660_insertion600
GCTGAGAGGTACGTCTCCCGTTTTCATGGTTGTCTTTCAATCAATAGTGGGCTGTATTAT
CGATGCATTTATCATTGGGGCCGTGATGGCAAAAATGGCTAAGCCCAAAAAAAGAAATGA
GACAAGCGGGAGACCGGGGTCTCTGAGCTTGGTTTTCAGTCACAACGCTGTGATTGCCAT
GAGGGATGGCAAGCTGTGCCTCATGTGGAGGGGGAGACGAGTGCGACACA
>BP00642_Frag498-660_insertion603
GCTGAGAGGTACGTCTCCCGTTTTCATGGTTGTCTTTCAATCAATAGTGGGCTGTATTAT
CGATGCATTTATCATTGGGGCCGTGATGGCAAAAATGGCTAAGCCCAAAAAAAGAAATGA
GACATTGAGCGGGAGACCGGGGTCTCTGAGCGTTTTCAGTCACAACGCTGTGATTGCCAT
GAGGGATGGCAAGCTGTGCCTCATGTGGAGGGGGAGACGAGTGCGACACA
>BP00642_Frag498-660_insertion606
GCTGAGAGGTACGTCTCCCGTTTTCATGGTTGTCTTTCAATCAATAGTGGGCTGTATTAT
CGATGCATTTATCATTGGGGCCGTGATGGCAAAAATGGCTAAGCCCAAAAAAAGAAATGA
GACATTGGTTAGCGGGAGACCGGGGTCTCTGAGCTTCAGTCACAACGCTGTGATTGCCAT
GAGGGATGGCAAGCTGTGCCTCATGTGGAGGGGGAGACGAGTGCGACACA
>BP00642_Frag498-660_insertion609
GCTGAGAGGTACGTCTCCCGTTTTCATGGTTGTCTTTCAATCAATAGTGGGCTGTATTAT
CGATGCATTTATCATTGGGGCCGTGATGGCAAAAATGGCTAAGCCCAAAAAAAGAAATGA
GACATTGGTTTTCAGCGGGAGACCGGGGTCTCTGAGCAGTCACAACGCTGTGATTGCCAT
GAGGGATGGCAAGCTGTGCCTCATGTGGAGGGGGAGACGAGTGCGACACA
>BP00642_Frag498-660_insertion612
GCTGAGAGGTACGTCTCCCGTTTTCATGGTTGTCTTTCAATCAATAGTGGGCTGTATTAT
CGATGCATTTATCATTGGGGCCGTGATGGCAAAAATGGCTAAGCCCAAAAAAAGAAATGA
GACATTGGTTTTCAGTAGCGGGAGACCGGGGTCTCTGAGCCACAACGCTGTGATTGCCAT
GAGGGATGGCAAGCTGTGCCTCATGTGGAGGGGGAGACGAGTGCGACACA
>BP00642_Frag498-660_insertion615
GCTGAGAGGTACGTCTCCCGTTTTCATGGTTGTCTTTCAATCAATAGTGGGCTGTATTAT
CGATGCATTTATCATTGGGGCCGTGATGGCAAAAATGGCTAAGCCCAAAAAAAGAAATGA
GACATTGGTTTTCAGTCACAGCGGGAGACCGGGGTCTCTGAGCAACGCTGTGATTGCCAT
GAGGGATGGCAAGCTGTGCCTCATGTGGAGGGGGAGACGAGTGCGACACA
>BP00642_Frag498-660_insertion618
GCTGAGAGGTACGTCTCCCGTTTTCATGGTTGTCTTTCAATCAATAGTGGGCTGTATTAT
CGATGCATTTATCATTGGGGCCGTGATGGCAAAAATGGCTAAGCCCAAAAAAAGAAATGA
GACATTGGTTTTCAGTCACAACAGCGGGAGACCGGGGTCTCTGAGCGCTGTGATTGCCAT
GAGGGATGGCAAGCTGTGCCTCATGTGGAGGGGGAGACGAGTGCGACACA
>BP00642_Frag498-660_insertion621
GCTGAGAGGTACGTCTCCCGTTTTCATGGTTGTCTTTCAATCAATAGTGGGCTGTATTAT
CGATGCATTTATCATTGGGGCCGTGATGGCAAAAATGGCTAAGCCCAAAAAAAGAAATGA
GACATTGGTTTTCAGTCACAACGCTAGCGGGAGACCGGGGTCTCTGAGCGTGATTGCCAT
GAGGGATGGCAAGCTGTGCCTCATGTGGAGGGGGAGACGAGTGCGACACA
>BP00642_Frag498-660_insertion624
GCTGAGAGGTACGTCTCCCGTTTTCATGGTTGTCTTTCAATCAATAGTGGGCTGTATTAT
CGATGCATTTATCATTGGGGCCGTGATGGCAAAAATGGCTAAGCCCAAAAAAAGAAATGA
GACATTGGTTTTCAGTCACAACGCTGTGAGCGGGAGACCGGGGTCTCTGAGCATTGCCAT
GAGGGATGGCAAGCTGTGCCTCATGTGGAGGGGGAGACGAGTGCGACACA
>BP00642_Frag498-660_insertion627
GCTGAGAGGTACGTCTCCCGTTTTCATGGTTGTCTTTCAATCAATAGTGGGCTGTATTAT
CGATGCATTTATCATTGGGGCCGTGATGGCAAAAATGGCTAAGCCCAAAAAAAGAAATGA
GACATTGGTTTTCAGTCACAACGCTGTGATTAGCGGGAGACCGGGGTCTCTGAGCGCCAT
GAGGGATGGCAAGCTGTGCCTCATGTGGAGGGGGAGACGAGTGCGACACA
>BP00642_Frag498-660_insertion630
GCTGAGAGGTACGTCTCCCGTTTTCATGGTTGTCTTTCAATCAATAGTGGGCTGTATTAT
CGATGCATTTATCATTGGGGCCGTGATGGCAAAAATGGCTAAGCCCAAAAAAAGAAATGA
GACATTGGTTTTCAGTCACAACGCTGTGATTGCCAGCGGGAGACCGGGGTCTCTGAGCAT
GAGGGATGGCAAGCTGTGCCTCATGTGGAGGGGGAGACGAGTGCGACACA
>BP00642_Frag498-660_insertion633
GCTGAGAGGTACGTCTCCCGTTTTCATGGTTGTCTTTCAATCAATAGTGGGCTGTATTAT
CGATGCATTTATCATTGGGGCCGTGATGGCAAAAATGGCTAAGCCCAAAAAAAGAAATGA
GACATTGGTTTTCAGTCACAACGCTGTGATTGCCATGAGCGGGAGACCGGGGTCTCTGAG
CAGGGATGGCAAGCTGTGCCTCATGTGGAGGGGGAGACGAGTGCGACACA
>BP00642_Frag498-660_insertion636
GCTGAGAGGTACGTCTCCCGTTTTCATGGTTGTCTTTCAATCAATAGTGGGCTGTATTAT
CGATGCATTTATCATTGGGGCCGTGATGGCAAAAATGGCTAAGCCCAAAAAAAGAAATGA
GACATTGGTTTTCAGTCACAACGCTGTGATTGCCATGAGGAGCGGGAGACCGGGGTCTCT
GAGCGATGGCAAGCTGTGCCTCATGTGGAGGGGGAGACGAGTGCGACACA
>BP00642_Frag498-660_insertion639
GCTGAGAGGTACGTCTCCCGTTTTCATGGTTGTCTTTCAATCAATAGTGGGCTGTATTAT
CGATGCATTTATCATTGGGGCCGTGATGGCAAAAATGGCTAAGCCCAAAAAAAGAAATGA
GACATTGGTTTTCAGTCACAACGCTGTGATTGCCATGAGGGATAGCGGGAGACCGGGGTC
TCTGAGCGGCAAGCTGTGCCTCATGTGGAGGGGGAGACGAGTGCGACACA
>BP00642_Frag498-660_insertion642
GCTGAGAGGTACGTCTCCCGTTTTCATGGTTGTCTTTCAATCAATAGTGGGCTGTATTAT
CGATGCATTTATCATTGGGGCCGTGATGGCAAAAATGGCTAAGCCCAAAAAAAGAAATGA
GACATTGGTTTTCAGTCACAACGCTGTGATTGCCATGAGGGATGGCAGCGGGAGACCGGG
GTCTCTGAGCAAGCTGTGCCTCATGTGGAGGGGGAGACGAGTGCGACACA
>BP00642_Frag498-660_insertion645
GCTGAGAGGTACGTCTCCCGTTTTCATGGTTGTCTTTCAATCAATAGTGGGCTGTATTAT
CGATGCATTTATCATTGGGGCCGTGATGGCAAAAATGGCTAAGCCCAAAAAAAGAAATGA
GACATTGGTTTTCAGTCACAACGCTGTGATTGCCATGAGGGATGGCAAGAGCGGGAGACC
GGGGTCTCTGAGCCTGTGCCTCATGTGGAGGGGGAGACGAGTGCGACACA
>BP00642_Frag498-660_insertion648
GCTGAGAGGTACGTCTCCCGTTTTCATGGTTGTCTTTCAATCAATAGTGGGCTGTATTAT
CGATGCATTTATCATTGGGGCCGTGATGGCAAAAATGGCTAAGCCCAAAAAAAGAAATGA
GACATTGGTTTTCAGTCACAACGCTGTGATTGCCATGAGGGATGGCAAGCTGAGCGGGAG
ACCGGGGTCTCTGAGCTGCCTCATGTGGAGGGGGAGACGAGTGCGACACA
>BP00642_Frag498-660_insertion651
GCTGAGAGGTACGTCTCCCGTTTTCATGGTTGTCTTTCAATCAATAGTGGGCTGTATTAT
CGATGCATTTATCATTGGGGCCGTGATGGCAAAAATGGCTAAGCCCAAAAAAAGAAATGA
GACATTGGTTTTCAGTCACAACGCTGTGATTGCCATGAGGGATGGCAAGCTGTGCAGCGG
GAGACCGGGGTCTCTGAGCCTCATGTGGAGGGGGAGACGAGTGCGACACA
>BP00642_Frag498-660_insertion654
GCTGAGAGGTACGTCTCCCGTTTTCATGGTTGTCTTTCAATCAATAGTGGGCTGTATTAT
CGATGCATTTATCATTGGGGCCGTGATGGCAAAAATGGCTAAGCCCAAAAAAAGAAATGA
GACATTGGTTTTCAGTCACAACGCTGTGATTGCCATGAGGGATGGCAAGCTGTGCCTCAG
CGGGAGACCGGGGTCTCTGAGCATGTGGAGGGGGAGACGAGTGCGACACA
>BP00642_Frag498-660_insertion657
GCTGAGAGGTACGTCTCCCGTTTTCATGGTTGTCTTTCAATCAATAGTGGGCTGTATTAT
CGATGCATTTATCATTGGGGCCGTGATGGCAAAAATGGCTAAGCCCAAAAAAAGAAATGA
GACATTGGTTTTCAGTCACAACGCTGTGATTGCCATGAGGGATGGCAAGCTGTGCCTCAT
GAGCGGGAGACCGGGGTCTCTGAGCTGGAGGGGGAGACGAGTGCGACACA
>BP00642_Frag498-660_insertion660
GCTGAGAGGTACGTCTCCCGTTTTCATGGTTGTCTTTCAATCAATAGTGGGCTGTATTAT
CGATGCATTTATCATTGGGGCCGTGATGGCAAAAATGGCTAAGCCCAAAAAAAGAAATGA
GACATTGGTTTTCAGTCACAACGCTGTGATTGCCATGAGGGATGGCAAGCTGTGCCTCAT
GTGGAGCGGGAGACCGGGGTCTCTGAGCAGGGGGAGACGAGTGCGACACA
>BP00642_Frag663-822_insertion663
TTTGGCTATTCCCGTCTCCGAGGAGCGGGAGACCGGGGTCTCTGAGCGTGGGCAATCTGA
GAAAGTCCCACCTCGTAGAGGCCCATGTACGAGCACAACTGCTGAAATCACGCATAACTT
CAGAAGGAGAGTACATACCACTCGATCAGATTGATATCAATGTGGGCTTCGATAGCGGCA
TTGACAGGATCTTTCTCGTTAGCCCAATCAGGAGACGTGCGACTCGAAAG
>BP00642_Frag663-822_insertion666
TTTGGCTATTCCCGTCTCCGAGGGTGAGCGGGAGACCGGGGTCTCTGAGCGGCAATCTGA
GAAAGTCCCACCTCGTAGAGGCCCATGTACGAGCACAACTGCTGAAATCACGCATAACTT
CAGAAGGAGAGTACATACCACTCGATCAGATTGATATCAATGTGGGCTTCGATAGCGGCA
TTGACAGGATCTTTCTCGTTAGCCCAATCAGGAGACGTGCGACTCGAAAG
>BP00642_Frag663-822_insertion669
TTTGGCTATTCCCGTCTCCGAGGGTGGGCAGCGGGAGACCGGGGTCTCTGAGCAATCTGA
GAAAGTCCCACCTCGTAGAGGCCCATGTACGAGCACAACTGCTGAAATCACGCATAACTT
CAGAAGGAGAGTACATACCACTCGATCAGATTGATATCAATGTGGGCTTCGATAGCGGCA
TTGACAGGATCTTTCTCGTTAGCCCAATCAGGAGACGTGCGACTCGAAAG
>BP00642_Frag663-822_insertion672
TTTGGCTATTCCCGTCTCCGAGGGTGGGCAATAGCGGGAGACCGGGGTCTCTGAGCCTGA
GAAAGTCCCACCTCGTAGAGGCCCATGTACGAGCACAACTGCTGAAATCACGCATAACTT
CAGAAGGAGAGTACATACCACTCGATCAGATTGATATCAATGTGGGCTTCGATAGCGGCA
TTGACAGGATCTTTCTCGTTAGCCCAATCAGGAGACGTGCGACTCGAAAG
>BP00642_Frag663-822_insertion675
TTTGGCTATTCCCGTCTCCGAGGGTGGGCAATCTGAGCGGGAGACCGGGGTCTCTGAGCA
GAAAGTCCCACCTCGTAGAGGCCCATGTACGAGCACAACTGCTGAAATCACGCATAACTT
CAGAAGGAGAGTACATACCACTCGATCAGATTGATATCAATGTGGGCTTCGATAGCGGCA
TTGACAGGATCTTTCTCGTTAGCCCAATCAGGAGACGTGCGACTCGAAAG
>BP00642_Frag663-822_insertion678
TTTGGCTATTCCCGTCTCCGAGGGTGGGCAATCTGAGAAGCGGGAGACCGGGGTCTCTGA
GCAAGTCCCACCTCGTAGAGGCCCATGTACGAGCACAACTGCTGAAATCACGCATAACTT
CAGAAGGAGAGTACATACCACTCGATCAGATTGATATCAATGTGGGCTTCGATAGCGGCA
TTGACAGGATCTTTCTCGTTAGCCCAATCAGGAGACGTGCGACTCGAAAG
>BP00642_Frag663-822_insertion681
TTTGGCTATTCCCGTCTCCGAGGGTGGGCAATCTGAGAAAGAGCGGGAGACCGGGGTCTC
TGAGCTCCCACCTCGTAGAGGCCCATGTACGAGCACAACTGCTGAAATCACGCATAACTT
CAGAAGGAGAGTACATACCACTCGATCAGATTGATATCAATGTGGGCTTCGATAGCGGCA
TTGACAGGATCTTTCTCGTTAGCCCAATCAGGAGACGTGCGACTCGAAAG
>BP00642_Frag663-822_insertion684
TTTGGCTATTCCCGTCTCCGAGGGTGGGCAATCTGAGAAAGTCCAGCGGGAGACCGGGGT
CTCTGAGCCACCTCGTAGAGGCCCATGTACGAGCACAACTGCTGAAATCACGCATAACTT
CAGAAGGAGAGTACATACCACTCGATCAGATTGATATCAATGTGGGCTTCGATAGCGGCA
TTGACAGGATCTTTCTCGTTAGCCCAATCAGGAGACGTGCGACTCGAAAG
>BP00642_Frag663-822_insertion687
TTTGGCTATTCCCGTCTCCGAGGGTGGGCAATCTGAGAAAGTCCCACAGCGGGAGACCGG
GGTCTCTGAGCCTCGTAGAGGCCCATGTACGAGCACAACTGCTGAAATCACGCATAACTT
CAGAAGGAGAGTACATACCACTCGATCAGATTGATATCAATGTGGGCTTCGATAGCGGCA
TTGACAGGATCTTTCTCGTTAGCCCAATCAGGAGACGTGCGACTCGAAAG
>BP00642_Frag663-822_insertion690
TTTGGCTATTCCCGTCTCCGAGGGTGGGCAATCTGAGAAAGTCCCACCTCAGCGGGAGAC
CGGGGTCTCTGAGCGTAGAGGCCCATGTACGAGCACAACTGCTGAAATCACGCATAACTT
CAGAAGGAGAGTACATACCACTCGATCAGATTGATATCAATGTGGGCTTCGATAGCGGCA
TTGACAGGATCTTTCTCGTTAGCCCAATCAGGAGACGTGCGACTCGAAAG
>BP00642_Frag663-822_insertion693
TTTGGCTATTCCCGTCTCCGAGGGTGGGCAATCTGAGAAAGTCCCACCTCGTAAGCGGGA
GACCGGGGTCTCTGAGCGAGGCCCATGTACGAGCACAACTGCTGAAATCACGCATAACTT
CAGAAGGAGAGTACATACCACTCGATCAGATTGATATCAATGTGGGCTTCGATAGCGGCA
TTGACAGGATCTTTCTCGTTAGCCCAATCAGGAGACGTGCGACTCGAAAG
>BP00642_Frag663-822_insertion696
TTTGGCTATTCCCGTCTCCGAGGGTGGGCAATCTGAGAAAGTCCCACCTCGTAGAGAGCG
GGAGACCGGGGTCTCTGAGCGCCCATGTACGAGCACAACTGCTGAAATCACGCATAACTT
CAGAAGGAGAGTACATACCACTCGATCAGATTGATATCAATGTGGGCTTCGATAGCGGCA
TTGACAGGATCTTTCTCGTTAGCCCAATCAGGAGACGTGCGACTCGAAAG
>BP00642_Frag663-822_insertion699
TTTGGCTATTCCCGTCTCCGAGGGTGGGCAATCTGAGAAAGTCCCACCTCGTAGAGGCCA
GCGGGAGACCGGGGTCTCTGAGCCATGTACGAGCACAACTGCTGAAATCACGCATAACTT
CAGAAGGAGAGTACATACCACTCGATCAGATTGATATCAATGTGGGCTTCGATAGCGGCA
TTGACAGGATCTTTCTCGTTAGCCCAATCAGGAGACGTGCGACTCGAAAG
>BP00642_Frag663-822_insertion702
TTTGGCTATTCCCGTCTCCGAGGGTGGGCAATCTGAGAAAGTCCCACCTCGTAGAGGCCC
ATAGCGGGAGACCGGGGTCTCTGAGCGTACGAGCACAACTGCTGAAATCACGCATAACTT
CAGAAGGAGAGTACATACCACTCGATCAGATTGATATCAATGTGGGCTTCGATAGCGGCA
TTGACAGGATCTTTCTCGTTAGCCCAATCAGGAGACGTGCGACTCGAAAG
>BP00642_Frag663-822_insertion705
TTTGGCTATTCCCGTCTCCGAGGGTGGGCAATCTGAGAAAGTCCCACCTCGTAGAGGCCC
ATGTAAGCGGGAGACCGGGGTCTCTGAGCCGAGCACAACTGCTGAAATCACGCATAACTT
CAGAAGGAGAGTACATACCACTCGATCAGATTGATATCAATGTGGGCTTCGATAGCGGCA
TTGACAGGATCTTTCTCGTTAGCCCAATCAGGAGACGTGCGACTCGAAAG
>BP00642_Frag663-822_insertion708
TTTGGCTATTCCCGTCTCCGAGGGTGGGCAATCTGAGAAAGTCCCACCTCGTAGAGGCCC
ATGTACGAAGCGGGAGACCGGGGTCTCTGAGCGCACAACTGCTGAAATCACGCATAACTT
CAGAAGGAGAGTACATACCACTCGATCAGATTGATATCAATGTGGGCTTCGATAGCGGCA
TTGACAGGATCTTTCTCGTTAGCCCAATCAGGAGACGTGCGACTCGAAAG
>BP00642_Frag663-822_insertion711
TTTGGCTATTCCCGTCTCCGAGGGTGGGCAATCTGAGAAAGTCCCACCTCGTAGAGGCCC
ATGTACGAGCAAGCGGGAGACCGGGGTCTCTGAGCCAACTGCTGAAATCACGCATAACTT
CAGAAGGAGAGTACATACCACTCGATCAGATTGATATCAATGTGGGCTTCGATAGCGGCA
TTGACAGGATCTTTCTCGTTAGCCCAATCAGGAGACGTGCGACTCGAAAG
>BP00642_Frag663-822_insertion714
TTTGGCTATTCCCGTCTCCGAGGGTGGGCAATCTGAGAAAGTCCCACCTCGTAGAGGCCC
ATGTACGAGCACAAAGCGGGAGACCGGGGTCTCTGAGCCTGCTGAAATCACGCATAACTT
CAGAAGGAGAGTACATACCACTCGATCAGATTGATATCAATGTGGGCTTCGATAGCGGCA
TTGACAGGATCTTTCTCGTTAGCCCAATCAGGAGACGTGCGACTCGAAAG
>BP00642_Frag663-822_insertion717
TTTGGCTATTCCCGTCTCCGAGGGTGGGCAATCTGAGAAAGTCCCACCTCGTAGAGGCCC
ATGTACGAGCACAACTGAGCGGGAGACCGGGGTCTCTGAGCCTGAAATCACGCATAACTT
CAGAAGGAGAGTACATACCACTCGATCAGATTGATATCAATGTGGGCTTCGATAGCGGCA
TTGACAGGATCTTTCTCGTTAGCCCAATCAGGAGACGTGCGACTCGAAAG
>BP00642_Frag663-822_insertion720
TTTGGCTATTCCCGTCTCCGAGGGTGGGCAATCTGAGAAAGTCCCACCTCGTAGAGGCCC
ATGTACGAGCACAACTGCTGAGCGGGAGACCGGGGTCTCTGAGCAAATCACGCATAACTT
CAGAAGGAGAGTACATACCACTCGATCAGATTGATATCAATGTGGGCTTCGATAGCGGCA
TTGACAGGATCTTTCTCGTTAGCCCAATCAGGAGACGTGCGACTCGAAAG
>BP00642_Frag663-822_insertion723
TTTGGCTATTCCCGTCTCCGAGGGTGGGCAATCTGAGAAAGTCCCACCTCGTAGAGGCCC
ATGTACGAGCACAACTGCTGAAAAGCGGGAGACCGGGGTCTCTGAGCTCACGCATAACTT
CAGAAGGAGAGTACATACCACTCGATCAGATTGATATCAATGTGGGCTTCGATAGCGGCA
TTGACAGGATCTTTCTCGTTAGCCCAATCAGGAGACGTGCGACTCGAAAG
>BP00642_Frag663-822_insertion726
TTTGGCTATTCCCGTCTCCGAGGGTGGGCAATCTGAGAAAGTCCCACCTCGTAGAGGCCC
ATGTACGAGCACAACTGCTGAAATCAAGCGGGAGACCGGGGTCTCTGAGCCGCATAACTT
CAGAAGGAGAGTACATACCACTCGATCAGATTGATATCAATGTGGGCTTCGATAGCGGCA
TTGACAGGATCTTTCTCGTTAGCCCAATCAGGAGACGTGCGACTCGAAAG
>BP00642_Frag663-822_insertion729
TTTGGCTATTCCCGTCTCCGAGGGTGGGCAATCTGAGAAAGTCCCACCTCGTAGAGGCCC
ATGTACGAGCACAACTGCTGAAATCACGCAGCGGGAGACCGGGGTCTCTGAGCATAACTT
CAGAAGGAGAGTACATACCACTCGATCAGATTGATATCAATGTGGGCTTCGATAGCGGCA
TTGACAGGATCTTTCTCGTTAGCCCAATCAGGAGACGTGCGACTCGAAAG
>BP00642_Frag663-822_insertion732
TTTGGCTATTCCCGTCTCCGAGGGTGGGCAATCTGAGAAAGTCCCACCTCGTAGAGGCCC
ATGTACGAGCACAACTGCTGAAATCACGCATAAGCGGGAGACCGGGGTCTCTGAGCACTT
CAGAAGGAGAGTACATACCACTCGATCAGATTGATATCAATGTGGGCTTCGATAGCGGCA
TTGACAGGATCTTTCTCGTTAGCCCAATCAGGAGACGTGCGACTCGAAAG
>BP00642_Frag663-822_insertion735
TTTGGCTATTCCCGTCTCCGAGGGTGGGCAATCTGAGAAAGTCCCACCTCGTAGAGGCCC
ATGTACGAGCACAACTGCTGAAATCACGCATAACTAGCGGGAGACCGGGGTCTCTGAGCT
CAGAAGGAGAGTACATACCACTCGATCAGATTGATATCAATGTGGGCTTCGATAGCGGCA
TTGACAGGATCTTTCTCGTTAGCCCAATCAGGAGACGTGCGACTCGAAAG
>BP00642_Frag663-822_insertion738
TTTGGCTATTCCCGTCTCCGAGGGTGGGCAATCTGAGAAAGTCCCACCTCGTAGAGGCCC
ATGTACGAGCACAACTGCTGAAATCACGCATAACTTCAAGCGGGAGACCGGGGTCTCTGA
GCGAAGGAGAGTACATACCACTCGATCAGATTGATATCAATGTGGGCTTCGATAGCGGCA
TTGACAGGATCTTTCTCGTTAGCCCAATCAGGAGACGTGCGACTCGAAAG
>BP00642_Frag663-822_insertion741
TTTGGCTATTCCCGTCTCCGAGGGTGGGCAATCTGAGAAAGTCCCACCTCGTAGAGGCCC
ATGTACGAGCACAACTGCTGAAATCACGCATAACTTCAGAAAGCGGGAGACCGGGGTCTC
TGAGCGGAGAGTACATACCACTCGATCAGATTGATATCAATGTGGGCTTCGATAGCGGCA
TTGACAGGATCTTTCTCGTTAGCCCAATCAGGAGACGTGCGACTCGAAAG
>BP00642_Frag663-822_insertion744
TTTGGCTATTCCCGTCTCCGAGGGTGGGCAATCTGAGAAAGTCCCACCTCGTAGAGGCCC
ATGTACGAGCACAACTGCTGAAATCACGCATAACTTCAGAAGGAAGCGGGAGACCGGGGT
CTCTGAGCGAGTACATACCACTCGATCAGATTGATATCAATGTGGGCTTCGATAGCGGCA
TTGACAGGATCTTTCTCGTTAGCCCAATCAGGAGACGTGCGACTCGAAAG
>BP00642_Frag663-822_insertion747
TTTGGCTATTCCCGTCTCCGAGGGTGGGCAATCTGAGAAAGTCCCACCTCGTAGAGGCCC
ATGTACGAGCACAACTGCTGAAATCACGCATAACTTCAGAAGGAGAGAGCGGGAGACCGG
GGTCTCTGAGCTACATACCACTCGATCAGATTGATATCAATGTGGGCTTCGATAGCGGCA
TTGACAGGATCTTTCTCGTTAGCCCAATCAGGAGACGTGCGACTCGAAAG
>BP00642_Frag663-822_insertion750
TTTGGCTATTCCCGTCTCCGAGGGTGGGCAATCTGAGAAAGTCCCACCTCGTAGAGGCCC
ATGTACGAGCACAACTGCTGAAATCACGCATAACTTCAGAAGGAGAGTACAGCGGGAGAC
CGGGGTCTCTGAGCATACCACTCGATCAGATTGATATCAATGTGGGCTTCGATAGCGGCA
TTGACAGGATCTTTCTCGTTAGCCCAATCAGGAGACGTGCGACTCGAAAG
>BP00642_Frag663-822_insertion753
TTTGGCTATTCCCGTCTCCGAGGGTGGGCAATCTGAGAAAGTCCCACCTCGTAGAGGCCC
ATGTACGAGCACAACTGCTGAAATCACGCATAACTTCAGAAGGAGAGTACATAAGCGGGA
GACCGGGGTCTCTGAGCCCACTCGATCAGATTGATATCAATGTGGGCTTCGATAGCGGCA
TTGACAGGATCTTTCTCGTTAGCCCAATCAGGAGACGTGCGACTCGAAAG
>BP00642_Frag663-822_insertion756
TTTGGCTATTCCCGTCTCCGAGGGTGGGCAATCTGAGAAAGTCCCACCTCGTAGAGGCCC
ATGTACGAGCACAACTGCTGAAATCACGCATAACTTCAGAAGGAGAGTACATACCAAGCG
GGAGACCGGGGTCTCTGAGCCTCGATCAGATTGATATCAATGTGGGCTTCGATAGCGGCA
TTGACAGGATCTTTCTCGTTAGCCCAATCAGGAGACGTGCGACTCGAAAG
>BP00642_Frag663-822_insertion759
TTTGGCTATTCCCGTCTCCGAGGGTGGGCAATCTGAGAAAGTCCCACCTCGTAGAGGCCC
ATGTACGAGCACAACTGCTGAAATCACGCATAACTTCAGAAGGAGAGTACATACCACTCA
GCGGGAGACCGGGGTCTCTGAGCGATCAGATTGATATCAATGTGGGCTTCGATAGCGGCA
TTGACAGGATCTTTCTCGTTAGCCCAATCAGGAGACGTGCGACTCGAAAG
>BP00642_Frag663-822_insertion762
TTTGGCTATTCCCGTCTCCGAGGGTGGGCAATCTGAGAAAGTCCCACCTCGTAGAGGCCC
ATGTACGAGCACAACTGCTGAAATCACGCATAACTTCAGAAGGAGAGTACATACCACTCG
ATAGCGGGAGACCGGGGTCTCTGAGCCAGATTGATATCAATGTGGGCTTCGATAGCGGCA
TTGACAGGATCTTTCTCGTTAGCCCAATCAGGAGACGTGCGACTCGAAAG
>BP00642_Frag663-822_insertion765
TTTGGCTATTCCCGTCTCCGAGGGTGGGCAATCTGAGAAAGTCCCACCTCGTAGAGGCCC
ATGTACGAGCACAACTGCTGAAATCACGCATAACTTCAGAAGGAGAGTACATACCACTCG
ATCAGAGCGGGAGACCGGGGTCTCTGAGCATTGATATCAATGTGGGCTTCGATAGCGGCA
TTGACAGGATCTTTCTCGTTAGCCCAATCAGGAGACGTGCGACTCGAAAG
>BP00642_Frag663-822_insertion768
TTTGGCTATTCCCGTCTCCGAGGGTGGGCAATCTGAGAAAGTCCCACCTCGTAGAGGCCC
ATGTACGAGCACAACTGCTGAAATCACGCATAACTTCAGAAGGAGAGTACATACCACTCG
ATCAGATTAGCGGGAGACCGGGGTCTCTGAGCGATATCAATGTGGGCTTCGATAGCGGCA
TTGACAGGATCTTTCTCGTTAGCCCAATCAGGAGACGTGCGACTCGAAAG
>BP00642_Frag663-822_insertion771
TTTGGCTATTCCCGTCTCCGAGGGTGGGCAATCTGAGAAAGTCCCACCTCGTAGAGGCCC
ATGTACGAGCACAACTGCTGAAATCACGCATAACTTCAGAAGGAGAGTACATACCACTCG
ATCAGATTGATAGCGGGAGACCGGGGTCTCTGAGCATCAATGTGGGCTTCGATAGCGGCA
TTGACAGGATCTTTCTCGTTAGCCCAATCAGGAGACGTGCGACTCGAAAG
>BP00642_Frag663-822_insertion774
TTTGGCTATTCCCGTCTCCGAGGGTGGGCAATCTGAGAAAGTCCCACCTCGTAGAGGCCC
ATGTACGAGCACAACTGCTGAAATCACGCATAACTTCAGAAGGAGAGTACATACCACTCG
ATCAGATTGATATCAGCGGGAGACCGGGGTCTCTGAGCAATGTGGGCTTCGATAGCGGCA
TTGACAGGATCTTTCTCGTTAGCCCAATCAGGAGACGTGCGACTCGAAAG
>BP00642_Frag663-822_insertion777
TTTGGCTATTCCCGTCTCCGAGGGTGGGCAATCTGAGAAAGTCCCACCTCGTAGAGGCCC
ATGTACGAGCACAACTGCTGAAATCACGCATAACTTCAGAAGGAGAGTACATACCACTCG
ATCAGATTGATATCAATAGCGGGAGACCGGGGTCTCTGAGCGTGGGCTTCGATAGCGGCA
TTGACAGGATCTTTCTCGTTAGCCCAATCAGGAGACGTGCGACTCGAAAG
>BP00642_Frag663-822_insertion780
TTTGGCTATTCCCGTCTCCGAGGGTGGGCAATCTGAGAAAGTCCCACCTCGTAGAGGCCC
ATGTACGAGCACAACTGCTGAAATCACGCATAACTTCAGAAGGAGAGTACATACCACTCG
ATCAGATTGATATCAATGTGAGCGGGAGACCGGGGTCTCTGAGCGGCTTCGATAGCGGCA
TTGACAGGATCTTTCTCGTTAGCCCAATCAGGAGACGTGCGACTCGAAAG
>BP00642_Frag663-822_insertion783
TTTGGCTATTCCCGTCTCCGAGGGTGGGCAATCTGAGAAAGTCCCACCTCGTAGAGGCCC
ATGTACGAGCACAACTGCTGAAATCACGCATAACTTCAGAAGGAGAGTACATACCACTCG
ATCAGATTGATATCAATGTGGGCAGCGGGAGACCGGGGTCTCTGAGCTTCGATAGCGGCA
TTGACAGGATCTTTCTCGTTAGCCCAATCAGGAGACGTGCGACTCGAAAG
>BP00642_Frag663-822_insertion786
TTTGGCTATTCCCGTCTCCGAGGGTGGGCAATCTGAGAAAGTCCCACCTCGTAGAGGCCC
ATGTACGAGCACAACTGCTGAAATCACGCATAACTTCAGAAGGAGAGTACATACCACTCG
ATCAGATTGATATCAATGTGGGCTTCAGCGGGAGACCGGGGTCTCTGAGCGATAGCGGCA
TTGACAGGATCTTTCTCGTTAGCCCAATCAGGAGACGTGCGACTCGAAAG
>BP00642_Frag663-822_insertion789
TTTGGCTATTCCCGTCTCCGAGGGTGGGCAATCTGAGAAAGTCCCACCTCGTAGAGGCCC
ATGTACGAGCACAACTGCTGAAATCACGCATAACTTCAGAAGGAGAGTACATACCACTCG
ATCAGATTGATATCAATGTGGGCTTCGATAGCGGGAGACCGGGGTCTCTGAGCAGCGGCA
TTGACAGGATCTTTCTCGTTAGCCCAATCAGGAGACGTGCGACTCGAAAG
>BP00642_Frag663-822_insertion792
TTTGGCTATTCCCGTCTCCGAGGGTGGGCAATCTGAGAAAGTCCCACCTCGTAGAGGCCC
ATGTACGAGCACAACTGCTGAAATCACGCATAACTTCAGAAGGAGAGTACATACCACTCG
ATCAGATTGATATCAATGTGGGCTTCGATAGCAGCGGGAGACCGGGGTCTCTGAGCGGCA
TTGACAGGATCTTTCTCGTTAGCCCAATCAGGAGACGTGCGACTCGAAAG
>BP00642_Frag663-822_insertion795
TTTGGCTATTCCCGTCTCCGAGGGTGGGCAATCTGAGAAAGTCCCACCTCGTAGAGGCCC
ATGTACGAGCACAACTGCTGAAATCACGCATAACTTCAGAAGGAGAGTACATACCACTCG
ATCAGATTGATATCAATGTGGGCTTCGATAGCGGCAGCGGGAGACCGGGGTCTCTGAGCA
TTGACAGGATCTTTCTCGTTAGCCCAATCAGGAGACGTGCGACTCGAAAG
>BP00642_Frag663-822_insertion798
TTTGGCTATTCCCGTCTCCGAGGGTGGGCAATCTGAGAAAGTCCCACCTCGTAGAGGCCC
ATGTACGAGCACAACTGCTGAAATCACGCATAACTTCAGAAGGAGAGTACATACCACTCG
ATCAGATTGATATCAATGTGGGCTTCGATAGCGGCATTAGCGGGAGACCGGGGTCTCTGA
GCGACAGGATCTTTCTCGTTAGCCCAATCAGGAGACGTGCGACTCGAAAG
>BP00642_Frag663-822_insertion801
TTTGGCTATTCCCGTCTCCGAGGGTGGGCAATCTGAGAAAGTCCCACCTCGTAGAGGCCC
ATGTACGAGCACAACTGCTGAAATCACGCATAACTTCAGAAGGAGAGTACATACCACTCG
ATCAGATTGATATCAATGTGGGCTTCGATAGCGGCATTGACAGCGGGAGACCGGGGTCTC
TGAGCAGGATCTTTCTCGTTAGCCCAATCAGGAGACGTGCGACTCGAAAG
>BP00642_Frag663-822_insertion804
TTTGGCTATTCCCGTCTCCGAGGGTGGGCAATCTGAGAAAGTCCCACCTCGTAGAGGCCC
ATGTACGAGCACAACTGCTGAAATCACGCATAACTTCAGAAGGAGAGTACATACCACTCG
ATCAGATTGATATCAATGTGGGCTTCGATAGCGGCATTGACAGGAGCGGGAGACCGGGGT
CTCTGAGCATCTTTCTCGTTAGCCCAATCAGGAGACGTGCGACTCGAAAG
>BP00642_Frag663-822_insertion807
TTTGGCTATTCCCGTCTCCGAGGGTGGGCAATCTGAGAAAGTCCCACCTCGTAGAGGCCC
ATGTACGAGCACAACTGCTGAAATCACGCATAACTTCAGAAGGAGAGTACATACCACTCG
ATCAGATTGATATCAATGTGGGCTTCGATAGCGGCATTGACAGGATCAGCGGGAGACCGG
GGTCTCTGAGCTTTCTCGTTAGCCCAATCAGGAGACGTGCGACTCGAAAG
>BP00642_Frag663-822_insertion810
TTTGGCTATTCCCGTCTCCGAGGGTGGGCAATCTGAGAAAGTCCCACCTCGTAGAGGCCC
ATGTACGAGCACAACTGCTGAAATCACGCATAACTTCAGAAGGAGAGTACATACCACTCG
ATCAGATTGATATCAATGTGGGCTTCGATAGCGGCATTGACAGGATCTTTAGCGGGAGAC
CGGGGTCTCTGAGCCTCGTTAGCCCAATCAGGAGACGTGCGACTCGAAAG
>BP00642_Frag663-822_insertion813
TTTGGCTATTCCCGTCTCCGAGGGTGGGCAATCTGAGAAAGTCCCACCTCGTAGAGGCCC
ATGTACGAGCACAACTGCTGAAATCACGCATAACTTCAGAAGGAGAGTACATACCACTCG
ATCAGATTGATATCAATGTGGGCTTCGATAGCGGCATTGACAGGATCTTTCTCAGCGGGA
GACCGGGGTCTCTGAGCGTTAGCCCAATCAGGAGACGTGCGACTCGAAAG
>BP00642_Frag663-822_insertion816
TTTGGCTATTCCCGTCTCCGAGGGTGGGCAATCTGAGAAAGTCCCACCTCGTAGAGGCCC
ATGTACGAGCACAACTGCTGAAATCACGCATAACTTCAGAAGGAGAGTACATACCACTCG
ATCAGATTGATATCAATGTGGGCTTCGATAGCGGCATTGACAGGATCTTTCTCGTTAGCG
GGAGACCGGGGTCTCTGAGCAGCCCAATCAGGAGACGTGCGACTCGAAAG
>BP00642_Frag663-822_insertion819
TTTGGCTATTCCCGTCTCCGAGGGTGGGCAATCTGAGAAAGTCCCACCTCGTAGAGGCCC
ATGTACGAGCACAACTGCTGAAATCACGCATAACTTCAGAAGGAGAGTACATACCACTCG
ATCAGATTGATATCAATGTGGGCTTCGATAGCGGCATTGACAGGATCTTTCTCGTTAGCA
GCGGGAGACCGGGGTCTCTGAGCCCAATCAGGAGACGTGCGACTCGAAAG
>BP00642_Frag663-822_insertion822
TTTGGCTATTCCCGTCTCCGAGGGTGGGCAATCTGAGAAAGTCCCACCTCGTAGAGGCCC
ATGTACGAGCACAACTGCTGAAATCACGCATAACTTCAGAAGGAGAGTACATACCACTCG
ATCAGATTGATATCAATGTGGGCTTCGATAGCGGCATTGACAGGATCTTTCTCGTTAGCC
CAAGCGGGAGACCGGGGTCTCTGAGCATCAGGAGACGTGCGACTCGAAAG
>BP00642_Frag825-984_insertion825
TATTTCCGCTCTCGTCTCCAATCAGCGGGAGACCGGGGTCTCTGAGCACCATCGTCCACG
AGATTGATGAGGATTCTCCTCTTTATGACCTCTCCAAACAAGACATCGACAACGCTGATT
TCGAAATTGTCGTTATACTGGAAGGGATGGTAGAGGCCACCGCTATGACAACCCAATGTC
GAAGTAGTTATCTTGCCAATGAAATCCTTTGGAGACGAGGGTACGAAAAT
>BP00642_Frag825-984_insertion828
TATTTCCGCTCTCGTCTCCAATCACCAGCGGGAGACCGGGGTCTCTGAGCATCGTCCACG
AGATTGATGAGGATTCTCCTCTTTATGACCTCTCCAAACAAGACATCGACAACGCTGATT
TCGAAATTGTCGTTATACTGGAAGGGATGGTAGAGGCCACCGCTATGACAACCCAATGTC
GAAGTAGTTATCTTGCCAATGAAATCCTTTGGAGACGAGGGTACGAAAAT
>BP00642_Frag825-984_insertion831
TATTTCCGCTCTCGTCTCCAATCACCATCAGCGGGAGACCGGGGTCTCTGAGCGTCCACG
AGATTGATGAGGATTCTCCTCTTTATGACCTCTCCAAACAAGACATCGACAACGCTGATT
TCGAAATTGTCGTTATACTGGAAGGGATGGTAGAGGCCACCGCTATGACAACCCAATGTC
GAAGTAGTTATCTTGCCAATGAAATCCTTTGGAGACGAGGGTACGAAAAT
>BP00642_Frag825-984_insertion834
TATTTCCGCTCTCGTCTCCAATCACCATCGTCAGCGGGAGACCGGGGTCTCTGAGCCACG
AGATTGATGAGGATTCTCCTCTTTATGACCTCTCCAAACAAGACATCGACAACGCTGATT
TCGAAATTGTCGTTATACTGGAAGGGATGGTAGAGGCCACCGCTATGACAACCCAATGTC
GAAGTAGTTATCTTGCCAATGAAATCCTTTGGAGACGAGGGTACGAAAAT
>BP00642_Frag825-984_insertion837
TATTTCCGCTCTCGTCTCCAATCACCATCGTCCACAGCGGGAGACCGGGGTCTCTGAGCG
AGATTGATGAGGATTCTCCTCTTTATGACCTCTCCAAACAAGACATCGACAACGCTGATT
TCGAAATTGTCGTTATACTGGAAGGGATGGTAGAGGCCACCGCTATGACAACCCAATGTC
GAAGTAGTTATCTTGCCAATGAAATCCTTTGGAGACGAGGGTACGAAAAT
>BP00642_Frag825-984_insertion840
TATTTCCGCTCTCGTCTCCAATCACCATCGTCCACGAGAGCGGGAGACCGGGGTCTCTGA
GCATTGATGAGGATTCTCCTCTTTATGACCTCTCCAAACAAGACATCGACAACGCTGATT
TCGAAATTGTCGTTATACTGGAAGGGATGGTAGAGGCCACCGCTATGACAACCCAATGTC
GAAGTAGTTATCTTGCCAATGAAATCCTTTGGAGACGAGGGTACGAAAAT
>BP00642_Frag825-984_insertion843
TATTTCCGCTCTCGTCTCCAATCACCATCGTCCACGAGATTAGCGGGAGACCGGGGTCTC
TGAGCGATGAGGATTCTCCTCTTTATGACCTCTCCAAACAAGACATCGACAACGCTGATT
TCGAAATTGTCGTTATACTGGAAGGGATGGTAGAGGCCACCGCTATGACAACCCAATGTC
GAAGTAGTTATCTTGCCAATGAAATCCTTTGGAGACGAGGGTACGAAAAT
>BP00642_Frag825-984_insertion846
TATTTCCGCTCTCGTCTCCAATCACCATCGTCCACGAGATTGATAGCGGGAGACCGGGGT
CTCTGAGCGAGGATTCTCCTCTTTATGACCTCTCCAAACAAGACATCGACAACGCTGATT
TCGAAATTGTCGTTATACTGGAAGGGATGGTAGAGGCCACCGCTATGACAACCCAATGTC
GAAGTAGTTATCTTGCCAATGAAATCCTTTGGAGACGAGGGTACGAAAAT
>BP00642_Frag825-984_insertion849
TATTTCCGCTCTCGTCTCCAATCACCATCGTCCACGAGATTGATGAGAGCGGGAGACCGG
GGTCTCTGAGCGATTCTCCTCTTTATGACCTCTCCAAACAAGACATCGACAACGCTGATT
TCGAAATTGTCGTTATACTGGAAGGGATGGTAGAGGCCACCGCTATGACAACCCAATGTC
GAAGTAGTTATCTTGCCAATGAAATCCTTTGGAGACGAGGGTACGAAAAT
>BP00642_Frag825-984_insertion852
TATTTCCGCTCTCGTCTCCAATCACCATCGTCCACGAGATTGATGAGGATAGCGGGAGAC
CGGGGTCTCTGAGCTCTCCTCTTTATGACCTCTCCAAACAAGACATCGACAACGCTGATT
TCGAAATTGTCGTTATACTGGAAGGGATGGTAGAGGCCACCGCTATGACAACCCAATGTC
GAAGTAGTTATCTTGCCAATGAAATCCTTTGGAGACGAGGGTACGAAAAT
>BP00642_Frag825-984_insertion855
TATTTCCGCTCTCGTCTCCAATCACCATCGTCCACGAGATTGATGAGGATTCTAGCGGGA
GACCGGGGTCTCTGAGCCCTCTTTATGACCTCTCCAAACAAGACATCGACAACGCTGATT
TCGAAATTGTCGTTATACTGGAAGGGATGGTAGAGGCCACCGCTATGACAACCCAATGTC
GAAGTAGTTATCTTGCCAATGAAATCCTTTGGAGACGAGGGTACGAAAAT
>BP00642_Frag825-984_insertion858
TATTTCCGCTCTCGTCTCCAATCACCATCGTCCACGAGATTGATGAGGATTCTCCTAGCG
GGAGACCGGGGTCTCTGAGCCTTTATGACCTCTCCAAACAAGACATCGACAACGCTGATT
TCGAAATTGTCGTTATACTGGAAGGGATGGTAGAGGCCACCGCTATGACAACCCAATGTC
GAAGTAGTTATCTTGCCAATGAAATCCTTTGGAGACGAGGGTACGAAAAT
>BP00642_Frag825-984_insertion861
TATTTCCGCTCTCGTCTCCAATCACCATCGTCCACGAGATTGATGAGGATTCTCCTCTTA
GCGGGAGACCGGGGTCTCTGAGCTATGACCTCTCCAAACAAGACATCGACAACGCTGATT
TCGAAATTGTCGTTATACTGGAAGGGATGGTAGAGGCCACCGCTATGACAACCCAATGTC
GAAGTAGTTATCTTGCCAATGAAATCCTTTGGAGACGAGGGTACGAAAAT
>BP00642_Frag825-984_insertion864
TATTTCCGCTCTCGTCTCCAATCACCATCGTCCACGAGATTGATGAGGATTCTCCTCTTT
ATAGCGGGAGACCGGGGTCTCTGAGCGACCTCTCCAAACAAGACATCGACAACGCTGATT
TCGAAATTGTCGTTATACTGGAAGGGATGGTAGAGGCCACCGCTATGACAACCCAATGTC
GAAGTAGTTATCTTGCCAATGAAATCCTTTGGAGACGAGGGTACGAAAAT
>BP00642_Frag825-984_insertion867
TATTTCCGCTCTCGTCTCCAATCACCATCGTCCACGAGATTGATGAGGATTCTCCTCTTT
ATGACAGCGGGAGACCGGGGTCTCTGAGCCTCTCCAAACAAGACATCGACAACGCTGATT
TCGAAATTGTCGTTATACTGGAAGGGATGGTAGAGGCCACCGCTATGACAACCCAATGTC
GAAGTAGTTATCTTGCCAATGAAATCCTTTGGAGACGAGGGTACGAAAAT
>BP00642_Frag825-984_insertion870
TATTTCCGCTCTCGTCTCCAATCACCATCGTCCACGAGATTGATGAGGATTCTCCTCTTT
ATGACCTCAGCGGGAGACCGGGGTCTCTGAGCTCCAAACAAGACATCGACAACGCTGATT
TCGAAATTGTCGTTATACTGGAAGGGATGGTAGAGGCCACCGCTATGACAACCCAATGTC
GAAGTAGTTATCTTGCCAATGAAATCCTTTGGAGACGAGGGTACGAAAAT
>BP00642_Frag825-984_insertion873
TATTTCCGCTCTCGTCTCCAATCACCATCGTCCACGAGATTGATGAGGATTCTCCTCTTT
ATGACCTCTCCAGCGGGAGACCGGGGTCTCTGAGCAAACAAGACATCGACAACGCTGATT
TCGAAATTGTCGTTATACTGGAAGGGATGGTAGAGGCCACCGCTATGACAACCCAATGTC
GAAGTAGTTATCTTGCCAATGAAATCCTTTGGAGACGAGGGTACGAAAAT
>BP00642_Frag825-984_insertion876
TATTTCCGCTCTCGTCTCCAATCACCATCGTCCACGAGATTGATGAGGATTCTCCTCTTT
ATGACCTCTCCAAAAGCGGGAGACCGGGGTCTCTGAGCCAAGACATCGACAACGCTGATT
TCGAAATTGTCGTTATACTGGAAGGGATGGTAGAGGCCACCGCTATGACAACCCAATGTC
GAAGTAGTTATCTTGCCAATGAAATCCTTTGGAGACGAGGGTACGAAAAT
>BP00642_Frag825-984_insertion879
TATTTCCGCTCTCGTCTCCAATCACCATCGTCCACGAGATTGATGAGGATTCTCCTCTTT
ATGACCTCTCCAAACAAAGCGGGAGACCGGGGTCTCTGAGCGACATCGACAACGCTGATT
TCGAAATTGTCGTTATACTGGAAGGGATGGTAGAGGCCACCGCTATGACAACCCAATGTC
GAAGTAGTTATCTTGCCAATGAAATCCTTTGGAGACGAGGGTACGAAAAT
>BP00642_Frag825-984_insertion882
TATTTCCGCTCTCGTCTCCAATCACCATCGTCCACGAGATTGATGAGGATTCTCCTCTTT
ATGACCTCTCCAAACAAGACAGCGGGAGACCGGGGTCTCTGAGCATCGACAACGCTGATT
TCGAAATTGTCGTTATACTGGAAGGGATGGTAGAGGCCACCGCTATGACAACCCAATGTC
GAAGTAGTTATCTTGCCAATGAAATCCTTTGGAGACGAGGGTACGAAAAT
>BP00642_Frag825-984_insertion885
TATTTCCGCTCTCGTCTCCAATCACCATCGTCCACGAGATTGATGAGGATTCTCCTCTTT
ATGACCTCTCCAAACAAGACATCAGCGGGAGACCGGGGTCTCTGAGCGACAACGCTGATT
TCGAAATTGTCGTTATACTGGAAGGGATGGTAGAGGCCACCGCTATGACAACCCAATGTC
GAAGTAGTTATCTTGCCAATGAAATCCTTTGGAGACGAGGGTACGAAAAT
>BP00642_Frag825-984_insertion888
TATTTCCGCTCTCGTCTCCAATCACCATCGTCCACGAGATTGATGAGGATTCTCCTCTTT
ATGACCTCTCCAAACAAGACATCGACAGCGGGAGACCGGGGTCTCTGAGCAACGCTGATT
TCGAAATTGTCGTTATACTGGAAGGGATGGTAGAGGCCACCGCTATGACAACCCAATGTC
GAAGTAGTTATCTTGCCAATGAAATCCTTTGGAGACGAGGGTACGAAAAT
>BP00642_Frag825-984_insertion891
TATTTCCGCTCTCGTCTCCAATCACCATCGTCCACGAGATTGATGAGGATTCTCCTCTTT
ATGACCTCTCCAAACAAGACATCGACAACAGCGGGAGACCGGGGTCTCTGAGCGCTGATT
TCGAAATTGTCGTTATACTGGAAGGGATGGTAGAGGCCACCGCTATGACAACCCAATGTC
GAAGTAGTTATCTTGCCAATGAAATCCTTTGGAGACGAGGGTACGAAAAT
>BP00642_Frag825-984_insertion894
TATTTCCGCTCTCGTCTCCAATCACCATCGTCCACGAGATTGATGAGGATTCTCCTCTTT
ATGACCTCTCCAAACAAGACATCGACAACGCTAGCGGGAGACCGGGGTCTCTGAGCGATT
TCGAAATTGTCGTTATACTGGAAGGGATGGTAGAGGCCACCGCTATGACAACCCAATGTC
GAAGTAGTTATCTTGCCAATGAAATCCTTTGGAGACGAGGGTACGAAAAT
>BP00642_Frag825-984_insertion897
TATTTCCGCTCTCGTCTCCAATCACCATCGTCCACGAGATTGATGAGGATTCTCCTCTTT
ATGACCTCTCCAAACAAGACATCGACAACGCTGATAGCGGGAGACCGGGGTCTCTGAGCT
TCGAAATTGTCGTTATACTGGAAGGGATGGTAGAGGCCACCGCTATGACAACCCAATGTC
GAAGTAGTTATCTTGCCAATGAAATCCTTTGGAGACGAGGGTACGAAAAT
>BP00642_Frag825-984_insertion900
TATTTCCGCTCTCGTCTCCAATCACCATCGTCCACGAGATTGATGAGGATTCTCCTCTTT
ATGACCTCTCCAAACAAGACATCGACAACGCTGATTTCAGCGGGAGACCGGGGTCTCTGA
GCGAAATTGTCGTTATACTGGAAGGGATGGTAGAGGCCACCGCTATGACAACCCAATGTC
GAAGTAGTTATCTTGCCAATGAAATCCTTTGGAGACGAGGGTACGAAAAT
>BP00642_Frag825-984_insertion903
TATTTCCGCTCTCGTCTCCAATCACCATCGTCCACGAGATTGATGAGGATTCTCCTCTTT
ATGACCTCTCCAAACAAGACATCGACAACGCTGATTTCGAAAGCGGGAGACCGGGGTCTC
TGAGCATTGTCGTTATACTGGAAGGGATGGTAGAGGCCACCGCTATGACAACCCAATGTC
GAAGTAGTTATCTTGCCAATGAAATCCTTTGGAGACGAGGGTACGAAAAT
>BP00642_Frag825-984_insertion906
TATTTCCGCTCTCGTCTCCAATCACCATCGTCCACGAGATTGATGAGGATTCTCCTCTTT
ATGACCTCTCCAAACAAGACATCGACAACGCTGATTTCGAAATTAGCGGGAGACCGGGGT
CTCTGAGCGTCGTTATACTGGAAGGGATGGTAGAGGCCACCGCTATGACAACCCAATGTC
GAAGTAGTTATCTTGCCAATGAAATCCTTTGGAGACGAGGGTACGAAAAT
>BP00642_Frag825-984_insertion909
TATTTCCGCTCTCGTCTCCAATCACCATCGTCCACGAGATTGATGAGGATTCTCCTCTTT
ATGACCTCTCCAAACAAGACATCGACAACGCTGATTTCGAAATTGTCAGCGGGAGACCGG
GGTCTCTGAGCGTTATACTGGAAGGGATGGTAGAGGCCACCGCTATGACAACCCAATGTC
GAAGTAGTTATCTTGCCAATGAAATCCTTTGGAGACGAGGGTACGAAAAT
>BP00642_Frag825-984_insertion912
TATTTCCGCTCTCGTCTCCAATCACCATCGTCCACGAGATTGATGAGGATTCTCCTCTTT
ATGACCTCTCCAAACAAGACATCGACAACGCTGATTTCGAAATTGTCGTTAGCGGGAGAC
CGGGGTCTCTGAGCATACTGGAAGGGATGGTAGAGGCCACCGCTATGACAACCCAATGTC
GAAGTAGTTATCTTGCCAATGAAATCCTTTGGAGACGAGGGTACGAAAAT
>BP00642_Frag825-984_insertion915
TATTTCCGCTCTCGTCTCCAATCACCATCGTCCACGAGATTGATGAGGATTCTCCTCTTT
ATGACCTCTCCAAACAAGACATCGACAACGCTGATTTCGAAATTGTCGTTATAAGCGGGA
GACCGGGGTCTCTGAGCCTGGAAGGGATGGTAGAGGCCACCGCTATGACAACCCAATGTC
GAAGTAGTTATCTTGCCAATGAAATCCTTTGGAGACGAGGGTACGAAAAT
>BP00642_Frag825-984_insertion918
TATTTCCGCTCTCGTCTCCAATCACCATCGTCCACGAGATTGATGAGGATTCTCCTCTTT
ATGACCTCTCCAAACAAGACATCGACAACGCTGATTTCGAAATTGTCGTTATACTGAGCG
GGAGACCGGGGTCTCTGAGCGAAGGGATGGTAGAGGCCACCGCTATGACAACCCAATGTC
GAAGTAGTTATCTTGCCAATGAAATCCTTTGGAGACGAGGGTACGAAAAT
>BP00642_Frag825-984_insertion921
TATTTCCGCTCTCGTCTCCAATCACCATCGTCCACGAGATTGATGAGGATTCTCCTCTTT
ATGACCTCTCCAAACAAGACATCGACAACGCTGATTTCGAAATTGTCGTTATACTGGAAA
GCGGGAGACCGGGGTCTCTGAGCGGGATGGTAGAGGCCACCGCTATGACAACCCAATGTC
GAAGTAGTTATCTTGCCAATGAAATCCTTTGGAGACGAGGGTACGAAAAT
>BP00642_Frag825-984_insertion924
TATTTCCGCTCTCGTCTCCAATCACCATCGTCCACGAGATTGATGAGGATTCTCCTCTTT
ATGACCTCTCCAAACAAGACATCGACAACGCTGATTTCGAAATTGTCGTTATACTGGAAG
GGAGCGGGAGACCGGGGTCTCTGAGCATGGTAGAGGCCACCGCTATGACAACCCAATGTC
GAAGTAGTTATCTTGCCAATGAAATCCTTTGGAGACGAGGGTACGAAAAT
>BP00642_Frag825-984_insertion927
TATTTCCGCTCTCGTCTCCAATCACCATCGTCCACGAGATTGATGAGGATTCTCCTCTTT
ATGACCTCTCCAAACAAGACATCGACAACGCTGATTTCGAAATTGTCGTTATACTGGAAG
GGATGAGCGGGAGACCGGGGTCTCTGAGCGTAGAGGCCACCGCTATGACAACCCAATGTC
GAAGTAGTTATCTTGCCAATGAAATCCTTTGGAGACGAGGGTACGAAAAT
>BP00642_Frag825-984_insertion930
TATTTCCGCTCTCGTCTCCAATCACCATCGTCCACGAGATTGATGAGGATTCTCCTCTTT
ATGACCTCTCCAAACAAGACATCGACAACGCTGATTTCGAAATTGTCGTTATACTGGAAG
GGATGGTAAGCGGGAGACCGGGGTCTCTGAGCGAGGCCACCGCTATGACAACCCAATGTC
GAAGTAGTTATCTTGCCAATGAAATCCTTTGGAGACGAGGGTACGAAAAT
>BP00642_Frag825-984_insertion933
TATTTCCGCTCTCGTCTCCAATCACCATCGTCCACGAGATTGATGAGGATTCTCCTCTTT
ATGACCTCTCCAAACAAGACATCGACAACGCTGATTTCGAAATTGTCGTTATACTGGAAG
GGATGGTAGAGAGCGGGAGACCGGGGTCTCTGAGCGCCACCGCTATGACAACCCAATGTC
GAAGTAGTTATCTTGCCAATGAAATCCTTTGGAGACGAGGGTACGAAAAT
>BP00642_Frag825-984_insertion936
TATTTCCGCTCTCGTCTCCAATCACCATCGTCCACGAGATTGATGAGGATTCTCCTCTTT
ATGACCTCTCCAAACAAGACATCGACAACGCTGATTTCGAAATTGTCGTTATACTGGAAG
GGATGGTAGAGGCCAGCGGGAGACCGGGGTCTCTGAGCACCGCTATGACAACCCAATGTC
GAAGTAGTTATCTTGCCAATGAAATCCTTTGGAGACGAGGGTACGAAAAT
>BP00642_Frag825-984_insertion939
TATTTCCGCTCTCGTCTCCAATCACCATCGTCCACGAGATTGATGAGGATTCTCCTCTTT
ATGACCTCTCCAAACAAGACATCGACAACGCTGATTTCGAAATTGTCGTTATACTGGAAG
GGATGGTAGAGGCCACCAGCGGGAGACCGGGGTCTCTGAGCGCTATGACAACCCAATGTC
GAAGTAGTTATCTTGCCAATGAAATCCTTTGGAGACGAGGGTACGAAAAT
>BP00642_Frag825-984_insertion942
TATTTCCGCTCTCGTCTCCAATCACCATCGTCCACGAGATTGATGAGGATTCTCCTCTTT
ATGACCTCTCCAAACAAGACATCGACAACGCTGATTTCGAAATTGTCGTTATACTGGAAG
GGATGGTAGAGGCCACCGCTAGCGGGAGACCGGGGTCTCTGAGCATGACAACCCAATGTC
GAAGTAGTTATCTTGCCAATGAAATCCTTTGGAGACGAGGGTACGAAAAT
>BP00642_Frag825-984_insertion945
TATTTCCGCTCTCGTCTCCAATCACCATCGTCCACGAGATTGATGAGGATTCTCCTCTTT
ATGACCTCTCCAAACAAGACATCGACAACGCTGATTTCGAAATTGTCGTTATACTGGAAG
GGATGGTAGAGGCCACCGCTATGAGCGGGAGACCGGGGTCTCTGAGCACAACCCAATGTC
GAAGTAGTTATCTTGCCAATGAAATCCTTTGGAGACGAGGGTACGAAAAT
>BP00642_Frag825-984_insertion948
TATTTCCGCTCTCGTCTCCAATCACCATCGTCCACGAGATTGATGAGGATTCTCCTCTTT
ATGACCTCTCCAAACAAGACATCGACAACGCTGATTTCGAAATTGTCGTTATACTGGAAG
GGATGGTAGAGGCCACCGCTATGACAAGCGGGAGACCGGGGTCTCTGAGCACCCAATGTC
GAAGTAGTTATCTTGCCAATGAAATCCTTTGGAGACGAGGGTACGAAAAT
>BP00642_Frag825-984_insertion951
TATTTCCGCTCTCGTCTCCAATCACCATCGTCCACGAGATTGATGAGGATTCTCCTCTTT
ATGACCTCTCCAAACAAGACATCGACAACGCTGATTTCGAAATTGTCGTTATACTGGAAG
GGATGGTAGAGGCCACCGCTATGACAACCAGCGGGAGACCGGGGTCTCTGAGCCAATGTC
GAAGTAGTTATCTTGCCAATGAAATCCTTTGGAGACGAGGGTACGAAAAT
>BP00642_Frag825-984_insertion954
TATTTCCGCTCTCGTCTCCAATCACCATCGTCCACGAGATTGATGAGGATTCTCCTCTTT
ATGACCTCTCCAAACAAGACATCGACAACGCTGATTTCGAAATTGTCGTTATACTGGAAG
GGATGGTAGAGGCCACCGCTATGACAACCCAAAGCGGGAGACCGGGGTCTCTGAGCTGTC
GAAGTAGTTATCTTGCCAATGAAATCCTTTGGAGACGAGGGTACGAAAAT
>BP00642_Frag825-984_insertion957
TATTTCCGCTCTCGTCTCCAATCACCATCGTCCACGAGATTGATGAGGATTCTCCTCTTT
ATGACCTCTCCAAACAAGACATCGACAACGCTGATTTCGAAATTGTCGTTATACTGGAAG
GGATGGTAGAGGCCACCGCTATGACAACCCAATGTAGCGGGAGACCGGGGTCTCTGAGCC
GAAGTAGTTATCTTGCCAATGAAATCCTTTGGAGACGAGGGTACGAAAAT
>BP00642_Frag825-984_insertion960
TATTTCCGCTCTCGTCTCCAATCACCATCGTCCACGAGATTGATGAGGATTCTCCTCTTT
ATGACCTCTCCAAACAAGACATCGACAACGCTGATTTCGAAATTGTCGTTATACTGGAAG
GGATGGTAGAGGCCACCGCTATGACAACCCAATGTCGAAGCGGGAGACCGGGGTCTCTGA
GCAGTAGTTATCTTGCCAATGAAATCCTTTGGAGACGAGGGTACGAAAAT
>BP00642_Frag825-984_insertion963
TATTTCCGCTCTCGTCTCCAATCACCATCGTCCACGAGATTGATGAGGATTCTCCTCTTT
ATGACCTCTCCAAACAAGACATCGACAACGCTGATTTCGAAATTGTCGTTATACTGGAAG
GGATGGTAGAGGCCACCGCTATGACAACCCAATGTCGAAGTAGCGGGAGACCGGGGTCTC
TGAGCAGTTATCTTGCCAATGAAATCCTTTGGAGACGAGGGTACGAAAAT
>BP00642_Frag825-984_insertion966
TATTTCCGCTCTCGTCTCCAATCACCATCGTCCACGAGATTGATGAGGATTCTCCTCTTT
ATGACCTCTCCAAACAAGACATCGACAACGCTGATTTCGAAATTGTCGTTATACTGGAAG
GGATGGTAGAGGCCACCGCTATGACAACCCAATGTCGAAGTAGTAGCGGGAGACCGGGGT
CTCTGAGCTATCTTGCCAATGAAATCCTTTGGAGACGAGGGTACGAAAAT
>BP00642_Frag825-984_insertion969
TATTTCCGCTCTCGTCTCCAATCACCATCGTCCACGAGATTGATGAGGATTCTCCTCTTT
ATGACCTCTCCAAACAAGACATCGACAACGCTGATTTCGAAATTGTCGTTATACTGGAAG
GGATGGTAGAGGCCACCGCTATGACAACCCAATGTCGAAGTAGTTATAGCGGGAGACCGG
GGTCTCTGAGCCTTGCCAATGAAATCCTTTGGAGACGAGGGTACGAAAAT
>BP00642_Frag825-984_insertion972
TATTTCCGCTCTCGTCTCCAATCACCATCGTCCACGAGATTGATGAGGATTCTCCTCTTT
ATGACCTCTCCAAACAAGACATCGACAACGCTGATTTCGAAATTGTCGTTATACTGGAAG
GGATGGTAGAGGCCACCGCTATGACAACCCAATGTCGAAGTAGTTATCTTAGCGGGAGAC
CGGGGTCTCTGAGCGCCAATGAAATCCTTTGGAGACGAGGGTACGAAAAT
>BP00642_Frag825-984_insertion975
TATTTCCGCTCTCGTCTCCAATCACCATCGTCCACGAGATTGATGAGGATTCTCCTCTTT
ATGACCTCTCCAAACAAGACATCGACAACGCTGATTTCGAAATTGTCGTTATACTGGAAG
GGATGGTAGAGGCCACCGCTATGACAACCCAATGTCGAAGTAGTTATCTTGCCAGCGGGA
GACCGGGGTCTCTGAGCAATGAAATCCTTTGGAGACGAGGGTACGAAAAT
>BP00642_Frag825-984_insertion978
TATTTCCGCTCTCGTCTCCAATCACCATCGTCCACGAGATTGATGAGGATTCTCCTCTTT
ATGACCTCTCCAAACAAGACATCGACAACGCTGATTTCGAAATTGTCGTTATACTGGAAG
GGATGGTAGAGGCCACCGCTATGACAACCCAATGTCGAAGTAGTTATCTTGCCAATAGCG
GGAGACCGGGGTCTCTGAGCGAAATCCTTTGGAGACGAGGGTACGAAAAT
>BP00642_Frag825-984_insertion981
TATTTCCGCTCTCGTCTCCAATCACCATCGTCCACGAGATTGATGAGGATTCTCCTCTTT
ATGACCTCTCCAAACAAGACATCGACAACGCTGATTTCGAAATTGTCGTTATACTGGAAG
GGATGGTAGAGGCCACCGCTATGACAACCCAATGTCGAAGTAGTTATCTTGCCAATGAAA
GCGGGAGACCGGGGTCTCTGAGCATCCTTTGGAGACGAGGGTACGAAAAT
>BP00642_Frag825-984_insertion984
TATTTCCGCTCTCGTCTCCAATCACCATCGTCCACGAGATTGATGAGGATTCTCCTCTTT
ATGACCTCTCCAAACAAGACATCGACAACGCTGATTTCGAAATTGTCGTTATACTGGAAG
GGATGGTAGAGGCCACCGCTATGACAACCCAATGTCGAAGTAGTTATCTTGCCAATGAAA
TCAGCGGGAGACCGGGGTCTCTGAGCCTTTGGAGACGAGGGTACGAAAAT
>BP00642_Frag987-1146_insertion987
CTAAATAGTGCTCGTCTCCCCTTAGCGGGAGACCGGGGTCTCTGAGCTGGGGCCATCGCT
ACGAACCTGTCTTGTTTGAGGAGAAGCACTATTATAAGGTCGACTACTCTAGGTTCCACA
AAACATACGAAGTTCCTAACACACCATTGTGTAGTGCTCGGGACCTTGCAGAGAAGAAGT
ACATTCTGTCTAACGCAAACTCTTTCTGTTGGAGACGCCCGAGGGGAGAA
>BP00642_Frag987-1146_insertion990
CTAAATAGTGCTCGTCTCCCCTTTGGAGCGGGAGACCGGGGTCTCTGAGCGGCCATCGCT
ACGAACCTGTCTTGTTTGAGGAGAAGCACTATTATAAGGTCGACTACTCTAGGTTCCACA
AAACATACGAAGTTCCTAACACACCATTGTGTAGTGCTCGGGACCTTGCAGAGAAGAAGT
ACATTCTGTCTAACGCAAACTCTTTCTGTTGGAGACGCCCGAGGGGAGAA
>BP00642_Frag987-1146_insertion993
CTAAATAGTGCTCGTCTCCCCTTTGGGGCAGCGGGAGACCGGGGTCTCTGAGCCATCGCT
ACGAACCTGTCTTGTTTGAGGAGAAGCACTATTATAAGGTCGACTACTCTAGGTTCCACA
AAACATACGAAGTTCCTAACACACCATTGTGTAGTGCTCGGGACCTTGCAGAGAAGAAGT
ACATTCTGTCTAACGCAAACTCTTTCTGTTGGAGACGCCCGAGGGGAGAA
>BP00642_Frag987-1146_insertion996
CTAAATAGTGCTCGTCTCCCCTTTGGGGCCATAGCGGGAGACCGGGGTCTCTGAGCCGCT
ACGAACCTGTCTTGTTTGAGGAGAAGCACTATTATAAGGTCGACTACTCTAGGTTCCACA
AAACATACGAAGTTCCTAACACACCATTGTGTAGTGCTCGGGACCTTGCAGAGAAGAAGT
ACATTCTGTCTAACGCAAACTCTTTCTGTTGGAGACGCCCGAGGGGAGAA
>BP00642_Frag987-1146_insertion999
CTAAATAGTGCTCGTCTCCCCTTTGGGGCCATCGCAGCGGGAGACCGGGGTCTCTGAGCT
ACGAACCTGTCTTGTTTGAGGAGAAGCACTATTATAAGGTCGACTACTCTAGGTTCCACA
AAACATACGAAGTTCCTAACACACCATTGTGTAGTGCTCGGGACCTTGCAGAGAAGAAGT
ACATTCTGTCTAACGCAAACTCTTTCTGTTGGAGACGCCCGAGGGGAGAA
>BP00642_Frag987-1146_insertion1002
CTAAATAGTGCTCGTCTCCCCTTTGGGGCCATCGCTACAGCGGGAGACCGGGGTCTCTGA
GCGAACCTGTCTTGTTTGAGGAGAAGCACTATTATAAGGTCGACTACTCTAGGTTCCACA
AAACATACGAAGTTCCTAACACACCATTGTGTAGTGCTCGGGACCTTGCAGAGAAGAAGT
ACATTCTGTCTAACGCAAACTCTTTCTGTTGGAGACGCCCGAGGGGAGAA
>BP00642_Frag987-1146_insertion1005
CTAAATAGTGCTCGTCTCCCCTTTGGGGCCATCGCTACGAAAGCGGGAGACCGGGGTCTC
TGAGCCCTGTCTTGTTTGAGGAGAAGCACTATTATAAGGTCGACTACTCTAGGTTCCACA
AAACATACGAAGTTCCTAACACACCATTGTGTAGTGCTCGGGACCTTGCAGAGAAGAAGT
ACATTCTGTCTAACGCAAACTCTTTCTGTTGGAGACGCCCGAGGGGAGAA
>BP00642_Frag987-1146_insertion1008
CTAAATAGTGCTCGTCTCCCCTTTGGGGCCATCGCTACGAACCTAGCGGGAGACCGGGGT
CTCTGAGCGTCTTGTTTGAGGAGAAGCACTATTATAAGGTCGACTACTCTAGGTTCCACA
AAACATACGAAGTTCCTAACACACCATTGTGTAGTGCTCGGGACCTTGCAGAGAAGAAGT
ACATTCTGTCTAACGCAAACTCTTTCTGTTGGAGACGCCCGAGGGGAGAA
>BP00642_Frag987-1146_insertion1011
CTAAATAGTGCTCGTCTCCCCTTTGGGGCCATCGCTACGAACCTGTCAGCGGGAGACCGG
GGTCTCTGAGCTTGTTTGAGGAGAAGCACTATTATAAGGTCGACTACTCTAGGTTCCACA
AAACATACGAAGTTCCTAACACACCATTGTGTAGTGCTCGGGACCTTGCAGAGAAGAAGT
ACATTCTGTCTAACGCAAACTCTTTCTGTTGGAGACGCCCGAGGGGAGAA
>BP00642_Frag987-1146_insertion1014
CTAAATAGTGCTCGTCTCCCCTTTGGGGCCATCGCTACGAACCTGTCTTGAGCGGGAGAC
CGGGGTCTCTGAGCTTTGAGGAGAAGCACTATTATAAGGTCGACTACTCTAGGTTCCACA
AAACATACGAAGTTCCTAACACACCATTGTGTAGTGCTCGGGACCTTGCAGAGAAGAAGT
ACATTCTGTCTAACGCAAACTCTTTCTGTTGGAGACGCCCGAGGGGAGAA
>BP00642_Frag987-1146_insertion1017
CTAAATAGTGCTCGTCTCCCCTTTGGGGCCATCGCTACGAACCTGTCTTGTTTAGCGGGA
GACCGGGGTCTCTGAGCGAGGAGAAGCACTATTATAAGGTCGACTACTCTAGGTTCCACA
AAACATACGAAGTTCCTAACACACCATTGTGTAGTGCTCGGGACCTTGCAGAGAAGAAGT
ACATTCTGTCTAACGCAAACTCTTTCTGTTGGAGACGCCCGAGGGGAGAA
>BP00642_Frag987-1146_insertion1020
CTAAATAGTGCTCGTCTCCCCTTTGGGGCCATCGCTACGAACCTGTCTTGTTTGAGAGCG
GGAGACCGGGGTCTCTGAGCGAGAAGCACTATTATAAGGTCGACTACTCTAGGTTCCACA
AAACATACGAAGTTCCTAACACACCATTGTGTAGTGCTCGGGACCTTGCAGAGAAGAAGT
ACATTCTGTCTAACGCAAACTCTTTCTGTTGGAGACGCCCGAGGGGAGAA
>BP00642_Frag987-1146_insertion1023
CTAAATAGTGCTCGTCTCCCCTTTGGGGCCATCGCTACGAACCTGTCTTGTTTGAGGAGA
GCGGGAGACCGGGGTCTCTGAGCAAGCACTATTATAAGGTCGACTACTCTAGGTTCCACA
AAACATACGAAGTTCCTAACACACCATTGTGTAGTGCTCGGGACCTTGCAGAGAAGAAGT
ACATTCTGTCTAACGCAAACTCTTTCTGTTGGAGACGCCCGAGGGGAGAA
>BP00642_Frag987-1146_insertion1026
CTAAATAGTGCTCGTCTCCCCTTTGGGGCCATCGCTACGAACCTGTCTTGTTTGAGGAGA
AGAGCGGGAGACCGGGGTCTCTGAGCCACTATTATAAGGTCGACTACTCTAGGTTCCACA
AAACATACGAAGTTCCTAACACACCATTGTGTAGTGCTCGGGACCTTGCAGAGAAGAAGT
ACATTCTGTCTAACGCAAACTCTTTCTGTTGGAGACGCCCGAGGGGAGAA
>BP00642_Frag987-1146_insertion1029
CTAAATAGTGCTCGTCTCCCCTTTGGGGCCATCGCTACGAACCTGTCTTGTTTGAGGAGA
AGCACAGCGGGAGACCGGGGTCTCTGAGCTATTATAAGGTCGACTACTCTAGGTTCCACA
AAACATACGAAGTTCCTAACACACCATTGTGTAGTGCTCGGGACCTTGCAGAGAAGAAGT
ACATTCTGTCTAACGCAAACTCTTTCTGTTGGAGACGCCCGAGGGGAGAA
>BP00642_Frag987-1146_insertion1032
CTAAATAGTGCTCGTCTCCCCTTTGGGGCCATCGCTACGAACCTGTCTTGTTTGAGGAGA
AGCACTATAGCGGGAGACCGGGGTCTCTGAGCTATAAGGTCGACTACTCTAGGTTCCACA
AAACATACGAAGTTCCTAACACACCATTGTGTAGTGCTCGGGACCTTGCAGAGAAGAAGT
ACATTCTGTCTAACGCAAACTCTTTCTGTTGGAGACGCCCGAGGGGAGAA
>BP00642_Frag987-1146_insertion1035
CTAAATAGTGCTCGTCTCCCCTTTGGGGCCATCGCTACGAACCTGTCTTGTTTGAGGAGA
AGCACTATTATAGCGGGAGACCGGGGTCTCTGAGCAAGGTCGACTACTCTAGGTTCCACA
AAACATACGAAGTTCCTAACACACCATTGTGTAGTGCTCGGGACCTTGCAGAGAAGAAGT
ACATTCTGTCTAACGCAAACTCTTTCTGTTGGAGACGCCCGAGGGGAGAA
>BP00642_Frag987-1146_insertion1038
CTAAATAGTGCTCGTCTCCCCTTTGGGGCCATCGCTACGAACCTGTCTTGTTTGAGGAGA
AGCACTATTATAAGAGCGGGAGACCGGGGTCTCTGAGCGTCGACTACTCTAGGTTCCACA
AAACATACGAAGTTCCTAACACACCATTGTGTAGTGCTCGGGACCTTGCAGAGAAGAAGT
ACATTCTGTCTAACGCAAACTCTTTCTGTTGGAGACGCCCGAGGGGAGAA
>BP00642_Frag987-1146_insertion1041
CTAAATAGTGCTCGTCTCCCCTTTGGGGCCATCGCTACGAACCTGTCTTGTTTGAGGAGA
AGCACTATTATAAGGTCAGCGGGAGACCGGGGTCTCTGAGCGACTACTCTAGGTTCCACA
AAACATACGAAGTTCCTAACACACCATTGTGTAGTGCTCGGGACCTTGCAGAGAAGAAGT
ACATTCTGTCTAACGCAAACTCTTTCTGTTGGAGACGCCCGAGGGGAGAA
>BP00642_Frag987-1146_insertion1044
CTAAATAGTGCTCGTCTCCCCTTTGGGGCCATCGCTACGAACCTGTCTTGTTTGAGGAGA
AGCACTATTATAAGGTCGACAGCGGGAGACCGGGGTCTCTGAGCTACTCTAGGTTCCACA
AAACATACGAAGTTCCTAACACACCATTGTGTAGTGCTCGGGACCTTGCAGAGAAGAAGT
ACATTCTGTCTAACGCAAACTCTTTCTGTTGGAGACGCCCGAGGGGAGAA
>BP00642_Frag987-1146_insertion1047
CTAAATAGTGCTCGTCTCCCCTTTGGGGCCATCGCTACGAACCTGTCTTGTTTGAGGAGA
AGCACTATTATAAGGTCGACTACAGCGGGAGACCGGGGTCTCTGAGCTCTAGGTTCCACA
AAACATACGAAGTTCCTAACACACCATTGTGTAGTGCTCGGGACCTTGCAGAGAAGAAGT
ACATTCTGTCTAACGCAAACTCTTTCTGTTGGAGACGCCCGAGGGGAGAA
>BP00642_Frag987-1146_insertion1050
CTAAATAGTGCTCGTCTCCCCTTTGGGGCCATCGCTACGAACCTGTCTTGTTTGAGGAGA
AGCACTATTATAAGGTCGACTACTCTAGCGGGAGACCGGGGTCTCTGAGCAGGTTCCACA
AAACATACGAAGTTCCTAACACACCATTGTGTAGTGCTCGGGACCTTGCAGAGAAGAAGT
ACATTCTGTCTAACGCAAACTCTTTCTGTTGGAGACGCCCGAGGGGAGAA
>BP00642_Frag987-1146_insertion1053
CTAAATAGTGCTCGTCTCCCCTTTGGGGCCATCGCTACGAACCTGTCTTGTTTGAGGAGA
AGCACTATTATAAGGTCGACTACTCTAGGAGCGGGAGACCGGGGTCTCTGAGCTTCCACA
AAACATACGAAGTTCCTAACACACCATTGTGTAGTGCTCGGGACCTTGCAGAGAAGAAGT
ACATTCTGTCTAACGCAAACTCTTTCTGTTGGAGACGCCCGAGGGGAGAA
>BP00642_Frag987-1146_insertion1056
CTAAATAGTGCTCGTCTCCCCTTTGGGGCCATCGCTACGAACCTGTCTTGTTTGAGGAGA
AGCACTATTATAAGGTCGACTACTCTAGGTTCAGCGGGAGACCGGGGTCTCTGAGCCACA
AAACATACGAAGTTCCTAACACACCATTGTGTAGTGCTCGGGACCTTGCAGAGAAGAAGT
ACATTCTGTCTAACGCAAACTCTTTCTGTTGGAGACGCCCGAGGGGAGAA
>BP00642_Frag987-1146_insertion1059
CTAAATAGTGCTCGTCTCCCCTTTGGGGCCATCGCTACGAACCTGTCTTGTTTGAGGAGA
AGCACTATTATAAGGTCGACTACTCTAGGTTCCACAGCGGGAGACCGGGGTCTCTGAGCA
AAACATACGAAGTTCCTAACACACCATTGTGTAGTGCTCGGGACCTTGCAGAGAAGAAGT
ACATTCTGTCTAACGCAAACTCTTTCTGTTGGAGACGCCCGAGGGGAGAA
>BP00642_Frag987-1146_insertion1062
CTAAATAGTGCTCGTCTCCCCTTTGGGGCCATCGCTACGAACCTGTCTTGTTTGAGGAGA
AGCACTATTATAAGGTCGACTACTCTAGGTTCCACAAAAGCGGGAGACCGGGGTCTCTGA
GCACATACGAAGTTCCTAACACACCATTGTGTAGTGCTCGGGACCTTGCAGAGAAGAAGT
ACATTCTGTCTAACGCAAACTCTTTCTGTTGGAGACGCCCGAGGGGAGAA
>BP00642_Frag987-1146_insertion1065
CTAAATAGTGCTCGTCTCCCCTTTGGGGCCATCGCTACGAACCTGTCTTGTTTGAGGAGA
AGCACTATTATAAGGTCGACTACTCTAGGTTCCACAAAACAAGCGGGAGACCGGGGTCTC
TGAGCTACGAAGTTCCTAACACACCATTGTGTAGTGCTCGGGACCTTGCAGAGAAGAAGT
ACATTCTGTCTAACGCAAACTCTTTCTGTTGGAGACGCCCGAGGGGAGAA
>BP00642_Frag987-1146_insertion1068
CTAAATAGTGCTCGTCTCCCCTTTGGGGCCATCGCTACGAACCTGTCTTGTTTGAGGAGA
AGCACTATTATAAGGTCGACTACTCTAGGTTCCACAAAACATACAGCGGGAGACCGGGGT
CTCTGAGCGAAGTTCCTAACACACCATTGTGTAGTGCTCGGGACCTTGCAGAGAAGAAGT
ACATTCTGTCTAACGCAAACTCTTTCTGTTGGAGACGCCCGAGGGGAGAA
>BP00642_Frag987-1146_insertion1071
CTAAATAGTGCTCGTCTCCCCTTTGGGGCCATCGCTACGAACCTGTCTTGTTTGAGGAGA
AGCACTATTATAAGGTCGACTACTCTAGGTTCCACAAAACATACGAAAGCGGGAGACCGG
GGTCTCTGAGCGTTCCTAACACACCATTGTGTAGTGCTCGGGACCTTGCAGAGAAGAAGT
ACATTCTGTCTAACGCAAACTCTTTCTGTTGGAGACGCCCGAGGGGAGAA
>BP00642_Frag987-1146_insertion1074
CTAAATAGTGCTCGTCTCCCCTTTGGGGCCATCGCTACGAACCTGTCTTGTTTGAGGAGA
AGCACTATTATAAGGTCGACTACTCTAGGTTCCACAAAACATACGAAGTTAGCGGGAGAC
CGGGGTCTCTGAGCCCTAACACACCATTGTGTAGTGCTCGGGACCTTGCAGAGAAGAAGT
ACATTCTGTCTAACGCAAACTCTTTCTGTTGGAGACGCCCGAGGGGAGAA
>BP00642_Frag987-1146_insertion1077
CTAAATAGTGCTCGTCTCCCCTTTGGGGCCATCGCTACGAACCTGTCTTGTTTGAGGAGA
AGCACTATTATAAGGTCGACTACTCTAGGTTCCACAAAACATACGAAGTTCCTAGCGGGA
GACCGGGGTCTCTGAGCAACACACCATTGTGTAGTGCTCGGGACCTTGCAGAGAAGAAGT
ACATTCTGTCTAACGCAAACTCTTTCTGTTGGAGACGCCCGAGGGGAGAA
>BP00642_Frag987-1146_insertion1080
CTAAATAGTGCTCGTCTCCCCTTTGGGGCCATCGCTACGAACCTGTCTTGTTTGAGGAGA
AGCACTATTATAAGGTCGACTACTCTAGGTTCCACAAAACATACGAAGTTCCTAACAGCG
GGAGACCGGGGTCTCTGAGCACACCATTGTGTAGTGCTCGGGACCTTGCAGAGAAGAAGT
ACATTCTGTCTAACGCAAACTCTTTCTGTTGGAGACGCCCGAGGGGAGAA
>BP00642_Frag987-1146_insertion1083
CTAAATAGTGCTCGTCTCCCCTTTGGGGCCATCGCTACGAACCTGTCTTGTTTGAGGAGA
AGCACTATTATAAGGTCGACTACTCTAGGTTCCACAAAACATACGAAGTTCCTAACACAA
GCGGGAGACCGGGGTCTCTGAGCCCATTGTGTAGTGCTCGGGACCTTGCAGAGAAGAAGT
ACATTCTGTCTAACGCAAACTCTTTCTGTTGGAGACGCCCGAGGGGAGAA
>BP00642_Frag987-1146_insertion1086
CTAAATAGTGCTCGTCTCCCCTTTGGGGCCATCGCTACGAACCTGTCTTGTTTGAGGAGA
AGCACTATTATAAGGTCGACTACTCTAGGTTCCACAAAACATACGAAGTTCCTAACACAC
CAAGCGGGAGACCGGGGTCTCTGAGCTTGTGTAGTGCTCGGGACCTTGCAGAGAAGAAGT
ACATTCTGTCTAACGCAAACTCTTTCTGTTGGAGACGCCCGAGGGGAGAA
>BP00642_Frag987-1146_insertion1089
CTAAATAGTGCTCGTCTCCCCTTTGGGGCCATCGCTACGAACCTGTCTTGTTTGAGGAGA
AGCACTATTATAAGGTCGACTACTCTAGGTTCCACAAAACATACGAAGTTCCTAACACAC
CATTGAGCGGGAGACCGGGGTCTCTGAGCTGTAGTGCTCGGGACCTTGCAGAGAAGAAGT
ACATTCTGTCTAACGCAAACTCTTTCTGTTGGAGACGCCCGAGGGGAGAA
>BP00642_Frag987-1146_insertion1092
CTAAATAGTGCTCGTCTCCCCTTTGGGGCCATCGCTACGAACCTGTCTTGTTTGAGGAGA
AGCACTATTATAAGGTCGACTACTCTAGGTTCCACAAAACATACGAAGTTCCTAACACAC
CATTGTGTAGCGGGAGACCGGGGTCTCTGAGCAGTGCTCGGGACCTTGCAGAGAAGAAGT
ACATTCTGTCTAACGCAAACTCTTTCTGTTGGAGACGCCCGAGGGGAGAA
>BP00642_Frag987-1146_insertion1095
CTAAATAGTGCTCGTCTCCCCTTTGGGGCCATCGCTACGAACCTGTCTTGTTTGAGGAGA
AGCACTATTATAAGGTCGACTACTCTAGGTTCCACAAAACATACGAAGTTCCTAACACAC
CATTGTGTAGTAGCGGGAGACCGGGGTCTCTGAGCGCTCGGGACCTTGCAGAGAAGAAGT
ACATTCTGTCTAACGCAAACTCTTTCTGTTGGAGACGCCCGAGGGGAGAA
>BP00642_Frag987-1146_insertion1098
CTAAATAGTGCTCGTCTCCCCTTTGGGGCCATCGCTACGAACCTGTCTTGTTTGAGGAGA
AGCACTATTATAAGGTCGACTACTCTAGGTTCCACAAAACATACGAAGTTCCTAACACAC
CATTGTGTAGTGCTAGCGGGAGACCGGGGTCTCTGAGCCGGGACCTTGCAGAGAAGAAGT
ACATTCTGTCTAACGCAAACTCTTTCTGTTGGAGACGCCCGAGGGGAGAA
>BP00642_Frag987-1146_insertion1101
CTAAATAGTGCTCGTCTCCCCTTTGGGGCCATCGCTACGAACCTGTCTTGTTTGAGGAGA
AGCACTATTATAAGGTCGACTACTCTAGGTTCCACAAAACATACGAAGTTCCTAACACAC
CATTGTGTAGTGCTCGGAGCGGGAGACCGGGGTCTCTGAGCGACCTTGCAGAGAAGAAGT
ACATTCTGTCTAACGCAAACTCTTTCTGTTGGAGACGCCCGAGGGGAGAA
>BP00642_Frag987-1146_insertion1104
CTAAATAGTGCTCGTCTCCCCTTTGGGGCCATCGCTACGAACCTGTCTTGTTTGAGGAGA
AGCACTATTATAAGGTCGACTACTCTAGGTTCCACAAAACATACGAAGTTCCTAACACAC
CATTGTGTAGTGCTCGGGACAGCGGGAGACCGGGGTCTCTGAGCCTTGCAGAGAAGAAGT
ACATTCTGTCTAACGCAAACTCTTTCTGTTGGAGACGCCCGAGGGGAGAA
>BP00642_Frag987-1146_insertion1107
CTAAATAGTGCTCGTCTCCCCTTTGGGGCCATCGCTACGAACCTGTCTTGTTTGAGGAGA
AGCACTATTATAAGGTCGACTACTCTAGGTTCCACAAAACATACGAAGTTCCTAACACAC
CATTGTGTAGTGCTCGGGACCTTAGCGGGAGACCGGGGTCTCTGAGCGCAGAGAAGAAGT
ACATTCTGTCTAACGCAAACTCTTTCTGTTGGAGACGCCCGAGGGGAGAA
>BP00642_Frag987-1146_insertion1110
CTAAATAGTGCTCGTCTCCCCTTTGGGGCCATCGCTACGAACCTGTCTTGTTTGAGGAGA
AGCACTATTATAAGGTCGACTACTCTAGGTTCCACAAAACATACGAAGTTCCTAACACAC
CATTGTGTAGTGCTCGGGACCTTGCAAGCGGGAGACCGGGGTCTCTGAGCGAGAAGAAGT
ACATTCTGTCTAACGCAAACTCTTTCTGTTGGAGACGCCCGAGGGGAGAA
>BP00642_Frag987-1146_insertion1113
CTAAATAGTGCTCGTCTCCCCTTTGGGGCCATCGCTACGAACCTGTCTTGTTTGAGGAGA
AGCACTATTATAAGGTCGACTACTCTAGGTTCCACAAAACATACGAAGTTCCTAACACAC
CATTGTGTAGTGCTCGGGACCTTGCAGAGAGCGGGAGACCGGGGTCTCTGAGCAAGAAGT
ACATTCTGTCTAACGCAAACTCTTTCTGTTGGAGACGCCCGAGGGGAGAA
>BP00642_Frag987-1146_insertion1116
CTAAATAGTGCTCGTCTCCCCTTTGGGGCCATCGCTACGAACCTGTCTTGTTTGAGGAGA
AGCACTATTATAAGGTCGACTACTCTAGGTTCCACAAAACATACGAAGTTCCTAACACAC
CATTGTGTAGTGCTCGGGACCTTGCAGAGAAGAGCGGGAGACCGGGGTCTCTGAGCAAGT
ACATTCTGTCTAACGCAAACTCTTTCTGTTGGAGACGCCCGAGGGGAGAA
>BP00642_Frag987-1146_insertion1119
CTAAATAGTGCTCGTCTCCCCTTTGGGGCCATCGCTACGAACCTGTCTTGTTTGAGGAGA
AGCACTATTATAAGGTCGACTACTCTAGGTTCCACAAAACATACGAAGTTCCTAACACAC
CATTGTGTAGTGCTCGGGACCTTGCAGAGAAGAAGAGCGGGAGACCGGGGTCTCTGAGCT
ACATTCTGTCTAACGCAAACTCTTTCTGTTGGAGACGCCCGAGGGGAGAA
>BP00642_Frag987-1146_insertion1122
CTAAATAGTGCTCGTCTCCCCTTTGGGGCCATCGCTACGAACCTGTCTTGTTTGAGGAGA
AGCACTATTATAAGGTCGACTACTCTAGGTTCCACAAAACATACGAAGTTCCTAACACAC
CATTGTGTAGTGCTCGGGACCTTGCAGAGAAGAAGTACAGCGGGAGACCGGGGTCTCTGA
GCATTCTGTCTAACGCAAACTCTTTCTGTTGGAGACGCCCGAGGGGAGAA
>BP00642_Frag987-1146_insertion1125
CTAAATAGTGCTCGTCTCCCCTTTGGGGCCATCGCTACGAACCTGTCTTGTTTGAGGAGA
AGCACTATTATAAGGTCGACTACTCTAGGTTCCACAAAACATACGAAGTTCCTAACACAC
CATTGTGTAGTGCTCGGGACCTTGCAGAGAAGAAGTACATTAGCGGGAGACCGGGGTCTC
TGAGCCTGTCTAACGCAAACTCTTTCTGTTGGAGACGCCCGAGGGGAGAA
>BP00642_Frag987-1146_insertion1128
CTAAATAGTGCTCGTCTCCCCTTTGGGGCCATCGCTACGAACCTGTCTTGTTTGAGGAGA
AGCACTATTATAAGGTCGACTACTCTAGGTTCCACAAAACATACGAAGTTCCTAACACAC
CATTGTGTAGTGCTCGGGACCTTGCAGAGAAGAAGTACATTCTGAGCGGGAGACCGGGGT
CTCTGAGCTCTAACGCAAACTCTTTCTGTTGGAGACGCCCGAGGGGAGAA
>BP00642_Frag987-1146_insertion1131
CTAAATAGTGCTCGTCTCCCCTTTGGGGCCATCGCTACGAACCTGTCTTGTTTGAGGAGA
AGCACTATTATAAGGTCGACTACTCTAGGTTCCACAAAACATACGAAGTTCCTAACACAC
CATTGTGTAGTGCTCGGGACCTTGCAGAGAAGAAGTACATTCTGTCTAGCGGGAGACCGG
GGTCTCTGAGCAACGCAAACTCTTTCTGTTGGAGACGCCCGAGGGGAGAA
>BP00642_Frag987-1146_insertion1134
CTAAATAGTGCTCGTCTCCCCTTTGGGGCCATCGCTACGAACCTGTCTTGTTTGAGGAGA
AGCACTATTATAAGGTCGACTACTCTAGGTTCCACAAAACATACGAAGTTCCTAACACAC
CATTGTGTAGTGCTCGGGACCTTGCAGAGAAGAAGTACATTCTGTCTAACAGCGGGAGAC
CGGGGTCTCTGAGCGCAAACTCTTTCTGTTGGAGACGCCCGAGGGGAGAA
>BP00642_Frag987-1146_insertion1137
CTAAATAGTGCTCGTCTCCCCTTTGGGGCCATCGCTACGAACCTGTCTTGTTTGAGGAGA
AGCACTATTATAAGGTCGACTACTCTAGGTTCCACAAAACATACGAAGTTCCTAACACAC
CATTGTGTAGTGCTCGGGACCTTGCAGAGAAGAAGTACATTCTGTCTAACGCAAGCGGGA
GACCGGGGTCTCTGAGCAACTCTTTCTGTTGGAGACGCCCGAGGGGAGAA
>BP00642_Frag987-1146_insertion1140
CTAAATAGTGCTCGTCTCCCCTTTGGGGCCATCGCTACGAACCTGTCTTGTTTGAGGAGA
AGCACTATTATAAGGTCGACTACTCTAGGTTCCACAAAACATACGAAGTTCCTAACACAC
CATTGTGTAGTGCTCGGGACCTTGCAGAGAAGAAGTACATTCTGTCTAACGCAAACAGCG
GGAGACCGGGGTCTCTGAGCTCTTTCTGTTGGAGACGCCCGAGGGGAGAA
>BP00642_Frag987-1146_insertion1143
CTAAATAGTGCTCGTCTCCCCTTTGGGGCCATCGCTACGAACCTGTCTTGTTTGAGGAGA
AGCACTATTATAAGGTCGACTACTCTAGGTTCCACAAAACATACGAAGTTCCTAACACAC
CATTGTGTAGTGCTCGGGACCTTGCAGAGAAGAAGTACATTCTGTCTAACGCAAACTCTA
GCGGGAGACCGGGGTCTCTGAGCTTCTGTTGGAGACGCCCGAGGGGAGAA
>BP00642_Frag987-1146_insertion1146
CTAAATAGTGCTCGTCTCCCCTTTGGGGCCATCGCTACGAACCTGTCTTGTTTGAGGAGA
AGCACTATTATAAGGTCGACTACTCTAGGTTCCACAAAACATACGAAGTTCCTAACACAC
CATTGTGTAGTGCTCGGGACCTTGCAGAGAAGAAGTACATTCTGTCTAACGCAAACTCTT
TCAGCGGGAGACCGGGGTCTCTGAGCTGTTGGAGACGCCCGAGGGGAGAA
>BP00642_Frag1149-1308_insertion1149
TGATCTAAGTGGCGTCTCCCTGTAGCGGGAGACCGGGGTCTCTGAGCTACGAGAACGAAG
TAGCTCTCACATCAAAGGAAGAAGAAGAAGATTCAGAGAACGGAGTTCCCGAGTCAACCA
GCACCGACTCTCCTCCCGGCATTGACCTGCACAACCAAGCCAGTGTCCCCCTGGAGCCTA
GACCTCTTCGGAGAGAGAGTGAAATCGCTGGGAGACGCGGAATAACTGTG
>BP00642_Frag1149-1308_insertion1152
TGATCTAAGTGGCGTCTCCCTGTTACAGCGGGAGACCGGGGTCTCTGAGCGAGAACGAAG
TAGCTCTCACATCAAAGGAAGAAGAAGAAGATTCAGAGAACGGAGTTCCCGAGTCAACCA
GCACCGACTCTCCTCCCGGCATTGACCTGCACAACCAAGCCAGTGTCCCCCTGGAGCCTA
GACCTCTTCGGAGAGAGAGTGAAATCGCTGGGAGACGCGGAATAACTGTG
>BP00642_Frag1149-1308_insertion1155
TGATCTAAGTGGCGTCTCCCTGTTACGAGAGCGGGAGACCGGGGTCTCTGAGCAACGAAG
TAGCTCTCACATCAAAGGAAGAAGAAGAAGATTCAGAGAACGGAGTTCCCGAGTCAACCA
GCACCGACTCTCCTCCCGGCATTGACCTGCACAACCAAGCCAGTGTCCCCCTGGAGCCTA
GACCTCTTCGGAGAGAGAGTGAAATCGCTGGGAGACGCGGAATAACTGTG
>BP00642_Frag1149-1308_insertion1158
TGATCTAAGTGGCGTCTCCCTGTTACGAGAACAGCGGGAGACCGGGGTCTCTGAGCGAAG
TAGCTCTCACATCAAAGGAAGAAGAAGAAGATTCAGAGAACGGAGTTCCCGAGTCAACCA
GCACCGACTCTCCTCCCGGCATTGACCTGCACAACCAAGCCAGTGTCCCCCTGGAGCCTA
GACCTCTTCGGAGAGAGAGTGAAATCGCTGGGAGACGCGGAATAACTGTG
>BP00642_Frag1149-1308_insertion1161
TGATCTAAGTGGCGTCTCCCTGTTACGAGAACGAAAGCGGGAGACCGGGGTCTCTGAGCG
TAGCTCTCACATCAAAGGAAGAAGAAGAAGATTCAGAGAACGGAGTTCCCGAGTCAACCA
GCACCGACTCTCCTCCCGGCATTGACCTGCACAACCAAGCCAGTGTCCCCCTGGAGCCTA
GACCTCTTCGGAGAGAGAGTGAAATCGCTGGGAGACGCGGAATAACTGTG
>BP00642_Frag1149-1308_insertion1164
TGATCTAAGTGGCGTCTCCCTGTTACGAGAACGAAGTAAGCGGGAGACCGGGGTCTCTGA
GCGCTCTCACATCAAAGGAAGAAGAAGAAGATTCAGAGAACGGAGTTCCCGAGTCAACCA
GCACCGACTCTCCTCCCGGCATTGACCTGCACAACCAAGCCAGTGTCCCCCTGGAGCCTA
GACCTCTTCGGAGAGAGAGTGAAATCGCTGGGAGACGCGGAATAACTGTG
>BP00642_Frag1149-1308_insertion1167
TGATCTAAGTGGCGTCTCCCTGTTACGAGAACGAAGTAGCTAGCGGGAGACCGGGGTCTC
TGAGCCTCACATCAAAGGAAGAAGAAGAAGATTCAGAGAACGGAGTTCCCGAGTCAACCA
GCACCGACTCTCCTCCCGGCATTGACCTGCACAACCAAGCCAGTGTCCCCCTGGAGCCTA
GACCTCTTCGGAGAGAGAGTGAAATCGCTGGGAGACGCGGAATAACTGTG
>BP00642_Frag1149-1308_insertion1170
TGATCTAAGTGGCGTCTCCCTGTTACGAGAACGAAGTAGCTCTCAGCGGGAGACCGGGGT
CTCTGAGCACATCAAAGGAAGAAGAAGAAGATTCAGAGAACGGAGTTCCCGAGTCAACCA
GCACCGACTCTCCTCCCGGCATTGACCTGCACAACCAAGCCAGTGTCCCCCTGGAGCCTA
GACCTCTTCGGAGAGAGAGTGAAATCGCTGGGAGACGCGGAATAACTGTG
>BP00642_Frag1149-1308_insertion1173
TGATCTAAGTGGCGTCTCCCTGTTACGAGAACGAAGTAGCTCTCACAAGCGGGAGACCGG
GGTCTCTGAGCTCAAAGGAAGAAGAAGAAGATTCAGAGAACGGAGTTCCCGAGTCAACCA
GCACCGACTCTCCTCCCGGCATTGACCTGCACAACCAAGCCAGTGTCCCCCTGGAGCCTA
GACCTCTTCGGAGAGAGAGTGAAATCGCTGGGAGACGCGGAATAACTGTG
>BP00642_Frag1149-1308_insertion1176
TGATCTAAGTGGCGTCTCCCTGTTACGAGAACGAAGTAGCTCTCACATCAAGCGGGAGAC
CGGGGTCTCTGAGCAAGGAAGAAGAAGAAGATTCAGAGAACGGAGTTCCCGAGTCAACCA
GCACCGACTCTCCTCCCGGCATTGACCTGCACAACCAAGCCAGTGTCCCCCTGGAGCCTA
GACCTCTTCGGAGAGAGAGTGAAATCGCTGGGAGACGCGGAATAACTGTG
>BP00642_Frag1149-1308_insertion1179
TGATCTAAGTGGCGTCTCCCTGTTACGAGAACGAAGTAGCTCTCACATCAAAGAGCGGGA
GACCGGGGTCTCTGAGCGAAGAAGAAGAAGATTCAGAGAACGGAGTTCCCGAGTCAACCA
GCACCGACTCTCCTCCCGGCATTGACCTGCACAACCAAGCCAGTGTCCCCCTGGAGCCTA
GACCTCTTCGGAGAGAGAGTGAAATCGCTGGGAGACGCGGAATAACTGTG
>BP00642_Frag1149-1308_insertion1182
TGATCTAAGTGGCGTCTCCCTGTTACGAGAACGAAGTAGCTCTCACATCAAAGGAAAGCG
GGAGACCGGGGTCTCTGAGCGAAGAAGAAGATTCAGAGAACGGAGTTCCCGAGTCAACCA
GCACCGACTCTCCTCCCGGCATTGACCTGCACAACCAAGCCAGTGTCCCCCTGGAGCCTA
GACCTCTTCGGAGAGAGAGTGAAATCGCTGGGAGACGCGGAATAACTGTG
>BP00642_Frag1149-1308_insertion1185
TGATCTAAGTGGCGTCTCCCTGTTACGAGAACGAAGTAGCTCTCACATCAAAGGAAGAAA
GCGGGAGACCGGGGTCTCTGAGCGAAGAAGATTCAGAGAACGGAGTTCCCGAGTCAACCA
GCACCGACTCTCCTCCCGGCATTGACCTGCACAACCAAGCCAGTGTCCCCCTGGAGCCTA
GACCTCTTCGGAGAGAGAGTGAAATCGCTGGGAGACGCGGAATAACTGTG
>BP00642_Frag1149-1308_insertion1188
TGATCTAAGTGGCGTCTCCCTGTTACGAGAACGAAGTAGCTCTCACATCAAAGGAAGAAG
AAAGCGGGAGACCGGGGTCTCTGAGCGAAGATTCAGAGAACGGAGTTCCCGAGTCAACCA
GCACCGACTCTCCTCCCGGCATTGACCTGCACAACCAAGCCAGTGTCCCCCTGGAGCCTA
GACCTCTTCGGAGAGAGAGTGAAATCGCTGGGAGACGCGGAATAACTGTG
>BP00642_Frag1149-1308_insertion1191
TGATCTAAGTGGCGTCTCCCTGTTACGAGAACGAAGTAGCTCTCACATCAAAGGAAGAAG
AAGAAAGCGGGAGACCGGGGTCTCTGAGCGATTCAGAGAACGGAGTTCCCGAGTCAACCA
GCACCGACTCTCCTCCCGGCATTGACCTGCACAACCAAGCCAGTGTCCCCCTGGAGCCTA
GACCTCTTCGGAGAGAGAGTGAAATCGCTGGGAGACGCGGAATAACTGTG
>BP00642_Frag1149-1308_insertion1194
TGATCTAAGTGGCGTCTCCCTGTTACGAGAACGAAGTAGCTCTCACATCAAAGGAAGAAG
AAGAAGATAGCGGGAGACCGGGGTCTCTGAGCTCAGAGAACGGAGTTCCCGAGTCAACCA
GCACCGACTCTCCTCCCGGCATTGACCTGCACAACCAAGCCAGTGTCCCCCTGGAGCCTA
GACCTCTTCGGAGAGAGAGTGAAATCGCTGGGAGACGCGGAATAACTGTG
>BP00642_Frag1149-1308_insertion1197
TGATCTAAGTGGCGTCTCCCTGTTACGAGAACGAAGTAGCTCTCACATCAAAGGAAGAAG
AAGAAGATTCAAGCGGGAGACCGGGGTCTCTGAGCGAGAACGGAGTTCCCGAGTCAACCA
GCACCGACTCTCCTCCCGGCATTGACCTGCACAACCAAGCCAGTGTCCCCCTGGAGCCTA
GACCTCTTCGGAGAGAGAGTGAAATCGCTGGGAGACGCGGAATAACTGTG
>BP00642_Frag1149-1308_insertion1200
TGATCTAAGTGGCGTCTCCCTGTTACGAGAACGAAGTAGCTCTCACATCAAAGGAAGAAG
AAGAAGATTCAGAGAGCGGGAGACCGGGGTCTCTGAGCAACGGAGTTCCCGAGTCAACCA
GCACCGACTCTCCTCCCGGCATTGACCTGCACAACCAAGCCAGTGTCCCCCTGGAGCCTA
GACCTCTTCGGAGAGAGAGTGAAATCGCTGGGAGACGCGGAATAACTGTG
>BP00642_Frag1149-1308_insertion1203
TGATCTAAGTGGCGTCTCCCTGTTACGAGAACGAAGTAGCTCTCACATCAAAGGAAGAAG
AAGAAGATTCAGAGAACAGCGGGAGACCGGGGTCTCTGAGCGGAGTTCCCGAGTCAACCA
GCACCGACTCTCCTCCCGGCATTGACCTGCACAACCAAGCCAGTGTCCCCCTGGAGCCTA
GACCTCTTCGGAGAGAGAGTGAAATCGCTGGGAGACGCGGAATAACTGTG
>BP00642_Frag1149-1308_insertion1206
TGATCTAAGTGGCGTCTCCCTGTTACGAGAACGAAGTAGCTCTCACATCAAAGGAAGAAG
AAGAAGATTCAGAGAACGGAAGCGGGAGACCGGGGTCTCTGAGCGTTCCCGAGTCAACCA
GCACCGACTCTCCTCCCGGCATTGACCTGCACAACCAAGCCAGTGTCCCCCTGGAGCCTA
GACCTCTTCGGAGAGAGAGTGAAATCGCTGGGAGACGCGGAATAACTGTG
>BP00642_Frag1149-1308_insertion1209
TGATCTAAGTGGCGTCTCCCTGTTACGAGAACGAAGTAGCTCTCACATCAAAGGAAGAAG
AAGAAGATTCAGAGAACGGAGTTAGCGGGAGACCGGGGTCTCTGAGCCCCGAGTCAACCA
GCACCGACTCTCCTCCCGGCATTGACCTGCACAACCAAGCCAGTGTCCCCCTGGAGCCTA
GACCTCTTCGGAGAGAGAGTGAAATCGCTGGGAGACGCGGAATAACTGTG
>BP00642_Frag1149-1308_insertion1212
TGATCTAAGTGGCGTCTCCCTGTTACGAGAACGAAGTAGCTCTCACATCAAAGGAAGAAG
AAGAAGATTCAGAGAACGGAGTTCCCAGCGGGAGACCGGGGTCTCTGAGCGAGTCAACCA
GCACCGACTCTCCTCCCGGCATTGACCTGCACAACCAAGCCAGTGTCCCCCTGGAGCCTA
GACCTCTTCGGAGAGAGAGTGAAATCGCTGGGAGACGCGGAATAACTGTG
>BP00642_Frag1149-1308_insertion1215
TGATCTAAGTGGCGTCTCCCTGTTACGAGAACGAAGTAGCTCTCACATCAAAGGAAGAAG
AAGAAGATTCAGAGAACGGAGTTCCCGAGAGCGGGAGACCGGGGTCTCTGAGCTCAACCA
GCACCGACTCTCCTCCCGGCATTGACCTGCACAACCAAGCCAGTGTCCCCCTGGAGCCTA
GACCTCTTCGGAGAGAGAGTGAAATCGCTGGGAGACGCGGAATAACTGTG
>BP00642_Frag1149-1308_insertion1218
TGATCTAAGTGGCGTCTCCCTGTTACGAGAACGAAGTAGCTCTCACATCAAAGGAAGAAG
AAGAAGATTCAGAGAACGGAGTTCCCGAGTCAAGCGGGAGACCGGGGTCTCTGAGCACCA
GCACCGACTCTCCTCCCGGCATTGACCTGCACAACCAAGCCAGTGTCCCCCTGGAGCCTA
GACCTCTTCGGAGAGAGAGTGAAATCGCTGGGAGACGCGGAATAACTGTG
>BP00642_Frag1149-1308_insertion1221
TGATCTAAGTGGCGTCTCCCTGTTACGAGAACGAAGTAGCTCTCACATCAAAGGAAGAAG
AAGAAGATTCAGAGAACGGAGTTCCCGAGTCAACCAGCGGGAGACCGGGGTCTCTGAGCA
GCACCGACTCTCCTCCCGGCATTGACCTGCACAACCAAGCCAGTGTCCCCCTGGAGCCTA
GACCTCTTCGGAGAGAGAGTGAAATCGCTGGGAGACGCGGAATAACTGTG
>BP00642_Frag1149-1308_insertion1224
TGATCTAAGTGGCGTCTCCCTGTTACGAGAACGAAGTAGCTCTCACATCAAAGGAAGAAG
AAGAAGATTCAGAGAACGGAGTTCCCGAGTCAACCAGCAGCGGGAGACCGGGGTCTCTGA
GCACCGACTCTCCTCCCGGCATTGACCTGCACAACCAAGCCAGTGTCCCCCTGGAGCCTA
GACCTCTTCGGAGAGAGAGTGAAATCGCTGGGAGACGCGGAATAACTGTG
>BP00642_Frag1149-1308_insertion1227
TGATCTAAGTGGCGTCTCCCTGTTACGAGAACGAAGTAGCTCTCACATCAAAGGAAGAAG
AAGAAGATTCAGAGAACGGAGTTCCCGAGTCAACCAGCACCAGCGGGAGACCGGGGTCTC
TGAGCGACTCTCCTCCCGGCATTGACCTGCACAACCAAGCCAGTGTCCCCCTGGAGCCTA
GACCTCTTCGGAGAGAGAGTGAAATCGCTGGGAGACGCGGAATAACTGTG
>BP00642_Frag1149-1308_insertion1230
TGATCTAAGTGGCGTCTCCCTGTTACGAGAACGAAGTAGCTCTCACATCAAAGGAAGAAG
AAGAAGATTCAGAGAACGGAGTTCCCGAGTCAACCAGCACCGACAGCGGGAGACCGGGGT
CTCTGAGCTCTCCTCCCGGCATTGACCTGCACAACCAAGCCAGTGTCCCCCTGGAGCCTA
GACCTCTTCGGAGAGAGAGTGAAATCGCTGGGAGACGCGGAATAACTGTG
>BP00642_Frag1149-1308_insertion1233
TGATCTAAGTGGCGTCTCCCTGTTACGAGAACGAAGTAGCTCTCACATCAAAGGAAGAAG
AAGAAGATTCAGAGAACGGAGTTCCCGAGTCAACCAGCACCGACTCTAGCGGGAGACCGG
GGTCTCTGAGCCCTCCCGGCATTGACCTGCACAACCAAGCCAGTGTCCCCCTGGAGCCTA
GACCTCTTCGGAGAGAGAGTGAAATCGCTGGGAGACGCGGAATAACTGTG
>BP00642_Frag1149-1308_insertion1236
TGATCTAAGTGGCGTCTCCCTGTTACGAGAACGAAGTAGCTCTCACATCAAAGGAAGAAG
AAGAAGATTCAGAGAACGGAGTTCCCGAGTCAACCAGCACCGACTCTCCTAGCGGGAGAC
CGGGGTCTCTGAGCCCCGGCATTGACCTGCACAACCAAGCCAGTGTCCCCCTGGAGCCTA
GACCTCTTCGGAGAGAGAGTGAAATCGCTGGGAGACGCGGAATAACTGTG
>BP00642_Frag1149-1308_insertion1239
TGATCTAAGTGGCGTCTCCCTGTTACGAGAACGAAGTAGCTCTCACATCAAAGGAAGAAG
AAGAAGATTCAGAGAACGGAGTTCCCGAGTCAACCAGCACCGACTCTCCTCCCAGCGGGA
GACCGGGGTCTCTGAGCGGCATTGACCTGCACAACCAAGCCAGTGTCCCCCTGGAGCCTA
GACCTCTTCGGAGAGAGAGTGAAATCGCTGGGAGACGCGGAATAACTGTG
>BP00642_Frag1149-1308_insertion1242
TGATCTAAGTGGCGTCTCCCTGTTACGAGAACGAAGTAGCTCTCACATCAAAGGAAGAAG
AAGAAGATTCAGAGAACGGAGTTCCCGAGTCAACCAGCACCGACTCTCCTCCCGGCAGCG
GGAGACCGGGGTCTCTGAGCATTGACCTGCACAACCAAGCCAGTGTCCCCCTGGAGCCTA
GACCTCTTCGGAGAGAGAGTGAAATCGCTGGGAGACGCGGAATAACTGTG
>BP00642_Frag1149-1308_insertion1245
TGATCTAAGTGGCGTCTCCCTGTTACGAGAACGAAGTAGCTCTCACATCAAAGGAAGAAG
AAGAAGATTCAGAGAACGGAGTTCCCGAGTCAACCAGCACCGACTCTCCTCCCGGCATTA
GCGGGAGACCGGGGTCTCTGAGCGACCTGCACAACCAAGCCAGTGTCCCCCTGGAGCCTA
GACCTCTTCGGAGAGAGAGTGAAATCGCTGGGAGACGCGGAATAACTGTG
>BP00642_Frag1149-1308_insertion1248
TGATCTAAGTGGCGTCTCCCTGTTACGAGAACGAAGTAGCTCTCACATCAAAGGAAGAAG
AAGAAGATTCAGAGAACGGAGTTCCCGAGTCAACCAGCACCGACTCTCCTCCCGGCATTG
ACAGCGGGAGACCGGGGTCTCTGAGCCTGCACAACCAAGCCAGTGTCCCCCTGGAGCCTA
GACCTCTTCGGAGAGAGAGTGAAATCGCTGGGAGACGCGGAATAACTGTG
>BP00642_Frag1149-1308_insertion1251
TGATCTAAGTGGCGTCTCCCTGTTACGAGAACGAAGTAGCTCTCACATCAAAGGAAGAAG
AAGAAGATTCAGAGAACGGAGTTCCCGAGTCAACCAGCACCGACTCTCCTCCCGGCATTG
ACCTGAGCGGGAGACCGGGGTCTCTGAGCCACAACCAAGCCAGTGTCCCCCTGGAGCCTA
GACCTCTTCGGAGAGAGAGTGAAATCGCTGGGAGACGCGGAATAACTGTG
>BP00642_Frag1149-1308_insertion1254
TGATCTAAGTGGCGTCTCCCTGTTACGAGAACGAAGTAGCTCTCACATCAAAGGAAGAAG
AAGAAGATTCAGAGAACGGAGTTCCCGAGTCAACCAGCACCGACTCTCCTCCCGGCATTG
ACCTGCACAGCGGGAGACCGGGGTCTCTGAGCAACCAAGCCAGTGTCCCCCTGGAGCCTA
GACCTCTTCGGAGAGAGAGTGAAATCGCTGGGAGACGCGGAATAACTGTG
>BP00642_Frag1149-1308_insertion1257
TGATCTAAGTGGCGTCTCCCTGTTACGAGAACGAAGTAGCTCTCACATCAAAGGAAGAAG
AAGAAGATTCAGAGAACGGAGTTCCCGAGTCAACCAGCACCGACTCTCCTCCCGGCATTG
ACCTGCACAACAGCGGGAGACCGGGGTCTCTGAGCCAAGCCAGTGTCCCCCTGGAGCCTA
GACCTCTTCGGAGAGAGAGTGAAATCGCTGGGAGACGCGGAATAACTGTG
>BP00642_Frag1149-1308_insertion1260
TGATCTAAGTGGCGTCTCCCTGTTACGAGAACGAAGTAGCTCTCACATCAAAGGAAGAAG
AAGAAGATTCAGAGAACGGAGTTCCCGAGTCAACCAGCACCGACTCTCCTCCCGGCATTG
ACCTGCACAACCAAAGCGGGAGACCGGGGTCTCTGAGCGCCAGTGTCCCCCTGGAGCCTA
GACCTCTTCGGAGAGAGAGTGAAATCGCTGGGAGACGCGGAATAACTGTG
>BP00642_Frag1149-1308_insertion1263
TGATCTAAGTGGCGTCTCCCTGTTACGAGAACGAAGTAGCTCTCACATCAAAGGAAGAAG
AAGAAGATTCAGAGAACGGAGTTCCCGAGTCAACCAGCACCGACTCTCCTCCCGGCATTG
ACCTGCACAACCAAGCCAGCGGGAGACCGGGGTCTCTGAGCAGTGTCCCCCTGGAGCCTA
GACCTCTTCGGAGAGAGAGTGAAATCGCTGGGAGACGCGGAATAACTGTG
>BP00642_Frag1149-1308_insertion1266
TGATCTAAGTGGCGTCTCCCTGTTACGAGAACGAAGTAGCTCTCACATCAAAGGAAGAAG
AAGAAGATTCAGAGAACGGAGTTCCCGAGTCAACCAGCACCGACTCTCCTCCCGGCATTG
ACCTGCACAACCAAGCCAGTAGCGGGAGACCGGGGTCTCTGAGCGTCCCCCTGGAGCCTA
GACCTCTTCGGAGAGAGAGTGAAATCGCTGGGAGACGCGGAATAACTGTG
>BP00642_Frag1149-1308_insertion1269
TGATCTAAGTGGCGTCTCCCTGTTACGAGAACGAAGTAGCTCTCACATCAAAGGAAGAAG
AAGAAGATTCAGAGAACGGAGTTCCCGAGTCAACCAGCACCGACTCTCCTCCCGGCATTG
ACCTGCACAACCAAGCCAGTGTCAGCGGGAGACCGGGGTCTCTGAGCCCCCTGGAGCCTA
GACCTCTTCGGAGAGAGAGTGAAATCGCTGGGAGACGCGGAATAACTGTG
>BP00642_Frag1149-1308_insertion1272
TGATCTAAGTGGCGTCTCCCTGTTACGAGAACGAAGTAGCTCTCACATCAAAGGAAGAAG
AAGAAGATTCAGAGAACGGAGTTCCCGAGTCAACCAGCACCGACTCTCCTCCCGGCATTG
ACCTGCACAACCAAGCCAGTGTCCCCAGCGGGAGACCGGGGTCTCTGAGCCTGGAGCCTA
GACCTCTTCGGAGAGAGAGTGAAATCGCTGGGAGACGCGGAATAACTGTG
>BP00642_Frag1149-1308_insertion1275
TGATCTAAGTGGCGTCTCCCTGTTACGAGAACGAAGTAGCTCTCACATCAAAGGAAGAAG
AAGAAGATTCAGAGAACGGAGTTCCCGAGTCAACCAGCACCGACTCTCCTCCCGGCATTG
ACCTGCACAACCAAGCCAGTGTCCCCCTGAGCGGGAGACCGGGGTCTCTGAGCGAGCCTA
GACCTCTTCGGAGAGAGAGTGAAATCGCTGGGAGACGCGGAATAACTGTG
>BP00642_Frag1149-1308_insertion1278
TGATCTAAGTGGCGTCTCCCTGTTACGAGAACGAAGTAGCTCTCACATCAAAGGAAGAAG
AAGAAGATTCAGAGAACGGAGTTCCCGAGTCAACCAGCACCGACTCTCCTCCCGGCATTG
ACCTGCACAACCAAGCCAGTGTCCCCCTGGAGAGCGGGAGACCGGGGTCTCTGAGCCCTA
GACCTCTTCGGAGAGAGAGTGAAATCGCTGGGAGACGCGGAATAACTGTG
>BP00642_Frag1149-1308_insertion1281
TGATCTAAGTGGCGTCTCCCTGTTACGAGAACGAAGTAGCTCTCACATCAAAGGAAGAAG
AAGAAGATTCAGAGAACGGAGTTCCCGAGTCAACCAGCACCGACTCTCCTCCCGGCATTG
ACCTGCACAACCAAGCCAGTGTCCCCCTGGAGCCTAGCGGGAGACCGGGGTCTCTGAGCA
GACCTCTTCGGAGAGAGAGTGAAATCGCTGGGAGACGCGGAATAACTGTG
>BP00642_Frag1149-1308_insertion1284
TGATCTAAGTGGCGTCTCCCTGTTACGAGAACGAAGTAGCTCTCACATCAAAGGAAGAAG
AAGAAGATTCAGAGAACGGAGTTCCCGAGTCAACCAGCACCGACTCTCCTCCCGGCATTG
ACCTGCACAACCAAGCCAGTGTCCCCCTGGAGCCTAGAAGCGGGAGACCGGGGTCTCTGA
GCCCTCTTCGGAGAGAGAGTGAAATCGCTGGGAGACGCGGAATAACTGTG
>BP00642_Frag1149-1308_insertion1287
TGATCTAAGTGGCGTCTCCCTGTTACGAGAACGAAGTAGCTCTCACATCAAAGGAAGAAG
AAGAAGATTCAGAGAACGGAGTTCCCGAGTCAACCAGCACCGACTCTCCTCCCGGCATTG
ACCTGCACAACCAAGCCAGTGTCCCCCTGGAGCCTAGACCTAGCGGGAGACCGGGGTCTC
TGAGCCTTCGGAGAGAGAGTGAAATCGCTGGGAGACGCGGAATAACTGTG
>BP00642_Frag1149-1308_insertion1290
TGATCTAAGTGGCGTCTCCCTGTTACGAGAACGAAGTAGCTCTCACATCAAAGGAAGAAG
AAGAAGATTCAGAGAACGGAGTTCCCGAGTCAACCAGCACCGACTCTCCTCCCGGCATTG
ACCTGCACAACCAAGCCAGTGTCCCCCTGGAGCCTAGACCTCTTAGCGGGAGACCGGGGT
CTCTGAGCCGGAGAGAGAGTGAAATCGCTGGGAGACGCGGAATAACTGTG
>BP00642_Frag1149-1308_insertion1293
TGATCTAAGTGGCGTCTCCCTGTTACGAGAACGAAGTAGCTCTCACATCAAAGGAAGAAG
AAGAAGATTCAGAGAACGGAGTTCCCGAGTCAACCAGCACCGACTCTCCTCCCGGCATTG
ACCTGCACAACCAAGCCAGTGTCCCCCTGGAGCCTAGACCTCTTCGGAGCGGGAGACCGG
GGTCTCTGAGCAGAGAGAGTGAAATCGCTGGGAGACGCGGAATAACTGTG
>BP00642_Frag1149-1308_insertion1296
TGATCTAAGTGGCGTCTCCCTGTTACGAGAACGAAGTAGCTCTCACATCAAAGGAAGAAG
AAGAAGATTCAGAGAACGGAGTTCCCGAGTCAACCAGCACCGACTCTCCTCCCGGCATTG
ACCTGCACAACCAAGCCAGTGTCCCCCTGGAGCCTAGACCTCTTCGGAGAAGCGGGAGAC
CGGGGTCTCTGAGCGAGAGTGAAATCGCTGGGAGACGCGGAATAACTGTG
>BP00642_Frag1149-1308_insertion1299
TGATCTAAGTGGCGTCTCCCTGTTACGAGAACGAAGTAGCTCTCACATCAAAGGAAGAAG
AAGAAGATTCAGAGAACGGAGTTCCCGAGTCAACCAGCACCGACTCTCCTCCCGGCATTG
ACCTGCACAACCAAGCCAGTGTCCCCCTGGAGCCTAGACCTCTTCGGAGAGAGAGCGGGA
GACCGGGGTCTCTGAGCAGTGAAATCGCTGGGAGACGCGGAATAACTGTG
>BP00642_Frag1149-1308_insertion1302
TGATCTAAGTGGCGTCTCCCTGTTACGAGAACGAAGTAGCTCTCACATCAAAGGAAGAAG
AAGAAGATTCAGAGAACGGAGTTCCCGAGTCAACCAGCACCGACTCTCCTCCCGGCATTG
ACCTGCACAACCAAGCCAGTGTCCCCCTGGAGCCTAGACCTCTTCGGAGAGAGAGTAGCG
GGAGACCGGGGTCTCTGAGCGAAATCGCTGGGAGACGCGGAATAACTGTG
>BP00642_Frag1149-1308_insertion1305
TGATCTAAGTGGCGTCTCCCTGTTACGAGAACGAAGTAGCTCTCACATCAAAGGAAGAAG
AAGAAGATTCAGAGAACGGAGTTCCCGAGTCAACCAGCACCGACTCTCCTCCCGGCATTG
ACCTGCACAACCAAGCCAGTGTCCCCCTGGAGCCTAGACCTCTTCGGAGAGAGAGTGAAA
GCGGGAGACCGGGGTCTCTGAGCATCGCTGGGAGACGCGGAATAACTGTG
>BP00642_Frag1149-1308_insertion1308
TGATCTAAGTGGCGTCTCCCTGTTACGAGAACGAAGTAGCTCTCACATCAAAGGAAGAAG
AAGAAGATTCAGAGAACGGAGTTCCCGAGTCAACCAGCACCGACTCTCCTCCCGGCATTG
ACCTGCACAACCAAGCCAGTGTCCCCCTGGAGCCTAGACCTCTTCGGAGAGAGAGTGAAA
TCAGCGGGAGACCGGGGTCTCTGAGCGCTGGGAGACGCGGAATAACTGTG
