# Supplementary material for: Probing ion channel functional architecture and domain recombination compatibility by massively parallel domain insertion profiling
Source: Nat Commun. 2021 Dec 8;12:7114. doi: 10.1038/s41467-021-27342-0 (PMC8654947; doi:10.1038/s41467-021-27342-0)
Supplement: Supplementary file 9 — Supplementary Data 7 [file 41467_2021_27342_MOESM9_ESM.zip › Kir21_Barcode_Primers.fasta]

>BP00642_barP_Frag3-162_F 57.3C
GGTGGGATACGTCTCCCATG
>BP00642_barP_Frag3-162_R 58.0C
CGCCATACCGTCTCCCATT
>BP00642_barP_Frag165-330_F 56.2C
CGTCTGTGACGTCTCCTAATAGC
>BP00642_barP_Frag165-330_R 55.6C
GCACCCGTCTCCCTCC
>BP00642_barP_Frag333-495_F 59.3C
GCGTATTAGAACGTCTCCTGGA
>BP00642_barP_Frag333-495_R 57.9C
TCTCACCATCCGTCTCCAAAC
>BP00642_barP_Frag498-660_F 58.6C
TGAGAGGTACGTCTCCCGTT
>BP00642_barP_Frag498-660_R 59.0C
CGCACTCGTCTCCCCCT
>BP00642_barP_Frag663-822_F 58.7C
GCTATTCCCGTCTCCGAGG
>BP00642_barP_Frag663-822_R 61.7C
CGAGTCGCACGTCTCCTGAT
>BP00642_barP_Frag825-984_F 60.1C
ATTTCCGCTCTCGTCTCCAATC
>BP00642_barP_Frag825-984_R 58.9C
TTCGTACCCTCGTCTCCAAAG
>BP00642_barP_Frag987-1146_F 59.3C
CTAAATAGTGCTCGTCTCCCCTT
>BP00642_barP_Frag987-1146_R 59.9C
CCTCGGGCGTCTCCAACA
>BP00642_barP_Frag1149-1308_F 58.6C
TCTAAGTGGCGTCTCCCTGT
>BP00642_barP_Frag1149-1308_R 57.3C
TTCCGCGTCTCCCAGC
