# Supplementary material for: Probing ion channel functional architecture and domain recombination compatibility by massively parallel domain insertion profiling
Source: Nat Commun. 2021 Dec 8;12:7114. doi: 10.1038/s41467-021-27342-0 (PMC8654947; doi:10.1038/s41467-021-27342-0)
Supplement: Supplementary file 9 — Supplementary Data 7 [file 41467_2021_27342_MOESM9_ESM.zip › Asic1a_Gene_Primers.fasta]

>BP00635_geneP_Frag3-165_R 56.1C
ATACGTCTCCCATGGTGGCcggatctg
>BP00635_geneP_Frag3-165_F 60.6C
ATACGTCTCTGTTCTTCTTTGCGTTTGTACCG
>BP00635_geneP_Frag168-327_R 57.6C
ATACGTCTCGAACAGCAAGTGACCCCAGA
>BP00635_geneP_Frag168-327_F 58.9C
ATACGTCTCTCACGCCGGTGAACTTCTCGC
>BP00635_geneP_Frag330-495_R 61.3C
ATACGTCTCCGTGATAGAGATCGTTTTTAGAAACTTGG
>BP00635_geneP_Frag330-495_F 59.9C
ATACGTCTCTTACGATCGCGCTGGCC
>BP00635_geneP_Frag498-660_R 60.1C
ATACGTCTCCGTAAAACTCTCGCATATTGAAGGG
>BP00635_geneP_Frag498-660_F 57.7C
ATACGTCTCCGGCACTGGTAACGGACT
>BP00635_geneP_Frag663-825_R 58.5C
ATACGTCTCTGCCGCCTTTCATGGTTTTAAG
>BP00635_geneP_Frag663-825_F 56.1C
ATACGTCTCCGGATTCCAGACATTTGTGG
>BP00635_geneP_Frag828-990_R 56.2C
ATACGTCTCATCCGGGTGCTACACCG
>BP00635_geneP_Frag828-990_F 60.0C
ATACGTCTCTTGTAACTGTAGGATGGTTCACATGC
>BP00635_geneP_Frag993-1152_R 60.3C
ATACGTCTCTACAATTCTCGACAAGATATCTAGTTTCAC
>BP00635_geneP_Frag993-1152_F 59.8C
ATACGTCTCTAGTATGGTCAAAATTCCAAGTAAAGCC
>BP00635_geneP_Frag1155-1314_R 59.1C
ATACGTCTCTACTAAGTTCCTTACCGTACCGTG
>BP00635_geneP_Frag1155-1314_F 57.0C
ATACGTCTCTCTTTTGGGAGACATAGGAGGG
>BP00635_geneP_Frag1317-1476_R 60.1C
ATACGTCTCAAAGACCTGCTATCTCGTATGCC
>BP00635_geneP_Frag1317-1476_F 61.2C
ATACGTCTCAGCTCTGTCTTTGGATGATGTAAAACG
>BP00635_geneP_Frag1479-1638_R 60.8C
ATACGTCTCGAGCTACGCCTTTATCGGCT
>BP00635_geneP_Frag1479-1638_F 61.9C
ATACGTCTCAGCAACTAATTTTAGTCTACTGAAACAAGC
