# Supplementary material for: Probing ion channel functional architecture and domain recombination compatibility by massively parallel domain insertion profiling
Source: Nat Commun. 2021 Dec 8;12:7114. doi: 10.1038/s41467-021-27342-0 (PMC8654947; doi:10.1038/s41467-021-27342-0)
Supplement: Supplementary file 9 — Supplementary Data 7 [file 41467_2021_27342_MOESM9_ESM.zip › Asic1a_Cassettes.fasta]

>BP00635_Frag3-165_insertion3
AACGATCACCACGTCTCCCATGAGCGGGAGACCGGGGTCTCTGAGCGAATTGAAAGCCGA
AGAGGAAGAGGTCGGAGGTGTTCAACCAGTTTCTATCCAAGCATTCGCCTCAAGTTCCAC
TTTGCACGGGTTGGCACACATATTCTCTTACGAACGCCTCAGCCTCAAACGAGCTCTTTG
GGCTCTTTGCTTTCTGGGGTCACTTGCTGTTCGGAGACGAGTTAGGGAAT
>BP00635_Frag3-165_insertion6
AACGATCACCACGTCTCCCATGGAAAGCGGGAGACCGGGGTCTCTGAGCTTGAAAGCCGA
AGAGGAAGAGGTCGGAGGTGTTCAACCAGTTTCTATCCAAGCATTCGCCTCAAGTTCCAC
TTTGCACGGGTTGGCACACATATTCTCTTACGAACGCCTCAGCCTCAAACGAGCTCTTTG
GGCTCTTTGCTTTCTGGGGTCACTTGCTGTTCGGAGACGAGTTAGGGAAT
>BP00635_Frag3-165_insertion9
AACGATCACCACGTCTCCCATGGAATTGAGCGGGAGACCGGGGTCTCTGAGCAAAGCCGA
AGAGGAAGAGGTCGGAGGTGTTCAACCAGTTTCTATCCAAGCATTCGCCTCAAGTTCCAC
TTTGCACGGGTTGGCACACATATTCTCTTACGAACGCCTCAGCCTCAAACGAGCTCTTTG
GGCTCTTTGCTTTCTGGGGTCACTTGCTGTTCGGAGACGAGTTAGGGAAT
>BP00635_Frag3-165_insertion12
AACGATCACCACGTCTCCCATGGAATTGAAAAGCGGGAGACCGGGGTCTCTGAGCGCCGA
AGAGGAAGAGGTCGGAGGTGTTCAACCAGTTTCTATCCAAGCATTCGCCTCAAGTTCCAC
TTTGCACGGGTTGGCACACATATTCTCTTACGAACGCCTCAGCCTCAAACGAGCTCTTTG
GGCTCTTTGCTTTCTGGGGTCACTTGCTGTTCGGAGACGAGTTAGGGAAT
>BP00635_Frag3-165_insertion15
AACGATCACCACGTCTCCCATGGAATTGAAAGCCAGCGGGAGACCGGGGTCTCTGAGCGA
AGAGGAAGAGGTCGGAGGTGTTCAACCAGTTTCTATCCAAGCATTCGCCTCAAGTTCCAC
TTTGCACGGGTTGGCACACATATTCTCTTACGAACGCCTCAGCCTCAAACGAGCTCTTTG
GGCTCTTTGCTTTCTGGGGTCACTTGCTGTTCGGAGACGAGTTAGGGAAT
>BP00635_Frag3-165_insertion18
AACGATCACCACGTCTCCCATGGAATTGAAAGCCGAAAGCGGGAGACCGGGGTCTCTGAG
CGAGGAAGAGGTCGGAGGTGTTCAACCAGTTTCTATCCAAGCATTCGCCTCAAGTTCCAC
TTTGCACGGGTTGGCACACATATTCTCTTACGAACGCCTCAGCCTCAAACGAGCTCTTTG
GGCTCTTTGCTTTCTGGGGTCACTTGCTGTTCGGAGACGAGTTAGGGAAT
>BP00635_Frag3-165_insertion21
AACGATCACCACGTCTCCCATGGAATTGAAAGCCGAAGAGAGCGGGAGACCGGGGTCTCT
GAGCGAAGAGGTCGGAGGTGTTCAACCAGTTTCTATCCAAGCATTCGCCTCAAGTTCCAC
TTTGCACGGGTTGGCACACATATTCTCTTACGAACGCCTCAGCCTCAAACGAGCTCTTTG
GGCTCTTTGCTTTCTGGGGTCACTTGCTGTTCGGAGACGAGTTAGGGAAT
>BP00635_Frag3-165_insertion24
AACGATCACCACGTCTCCCATGGAATTGAAAGCCGAAGAGGAAAGCGGGAGACCGGGGTC
TCTGAGCGAGGTCGGAGGTGTTCAACCAGTTTCTATCCAAGCATTCGCCTCAAGTTCCAC
TTTGCACGGGTTGGCACACATATTCTCTTACGAACGCCTCAGCCTCAAACGAGCTCTTTG
GGCTCTTTGCTTTCTGGGGTCACTTGCTGTTCGGAGACGAGTTAGGGAAT
>BP00635_Frag3-165_insertion27
AACGATCACCACGTCTCCCATGGAATTGAAAGCCGAAGAGGAAGAGAGCGGGAGACCGGG
GTCTCTGAGCGTCGGAGGTGTTCAACCAGTTTCTATCCAAGCATTCGCCTCAAGTTCCAC
TTTGCACGGGTTGGCACACATATTCTCTTACGAACGCCTCAGCCTCAAACGAGCTCTTTG
GGCTCTTTGCTTTCTGGGGTCACTTGCTGTTCGGAGACGAGTTAGGGAAT
>BP00635_Frag3-165_insertion30
AACGATCACCACGTCTCCCATGGAATTGAAAGCCGAAGAGGAAGAGGTCAGCGGGAGACC
GGGGTCTCTGAGCGGAGGTGTTCAACCAGTTTCTATCCAAGCATTCGCCTCAAGTTCCAC
TTTGCACGGGTTGGCACACATATTCTCTTACGAACGCCTCAGCCTCAAACGAGCTCTTTG
GGCTCTTTGCTTTCTGGGGTCACTTGCTGTTCGGAGACGAGTTAGGGAAT
>BP00635_Frag3-165_insertion33
AACGATCACCACGTCTCCCATGGAATTGAAAGCCGAAGAGGAAGAGGTCGGAAGCGGGAG
ACCGGGGTCTCTGAGCGGTGTTCAACCAGTTTCTATCCAAGCATTCGCCTCAAGTTCCAC
TTTGCACGGGTTGGCACACATATTCTCTTACGAACGCCTCAGCCTCAAACGAGCTCTTTG
GGCTCTTTGCTTTCTGGGGTCACTTGCTGTTCGGAGACGAGTTAGGGAAT
>BP00635_Frag3-165_insertion36
AACGATCACCACGTCTCCCATGGAATTGAAAGCCGAAGAGGAAGAGGTCGGAGGTAGCGG
GAGACCGGGGTCTCTGAGCGTTCAACCAGTTTCTATCCAAGCATTCGCCTCAAGTTCCAC
TTTGCACGGGTTGGCACACATATTCTCTTACGAACGCCTCAGCCTCAAACGAGCTCTTTG
GGCTCTTTGCTTTCTGGGGTCACTTGCTGTTCGGAGACGAGTTAGGGAAT
>BP00635_Frag3-165_insertion39
AACGATCACCACGTCTCCCATGGAATTGAAAGCCGAAGAGGAAGAGGTCGGAGGTGTTAG
CGGGAGACCGGGGTCTCTGAGCCAACCAGTTTCTATCCAAGCATTCGCCTCAAGTTCCAC
TTTGCACGGGTTGGCACACATATTCTCTTACGAACGCCTCAGCCTCAAACGAGCTCTTTG
GGCTCTTTGCTTTCTGGGGTCACTTGCTGTTCGGAGACGAGTTAGGGAAT
>BP00635_Frag3-165_insertion42
AACGATCACCACGTCTCCCATGGAATTGAAAGCCGAAGAGGAAGAGGTCGGAGGTGTTCA
AAGCGGGAGACCGGGGTCTCTGAGCCCAGTTTCTATCCAAGCATTCGCCTCAAGTTCCAC
TTTGCACGGGTTGGCACACATATTCTCTTACGAACGCCTCAGCCTCAAACGAGCTCTTTG
GGCTCTTTGCTTTCTGGGGTCACTTGCTGTTCGGAGACGAGTTAGGGAAT
>BP00635_Frag3-165_insertion45
AACGATCACCACGTCTCCCATGGAATTGAAAGCCGAAGAGGAAGAGGTCGGAGGTGTTCA
ACCAAGCGGGAGACCGGGGTCTCTGAGCGTTTCTATCCAAGCATTCGCCTCAAGTTCCAC
TTTGCACGGGTTGGCACACATATTCTCTTACGAACGCCTCAGCCTCAAACGAGCTCTTTG
GGCTCTTTGCTTTCTGGGGTCACTTGCTGTTCGGAGACGAGTTAGGGAAT
>BP00635_Frag3-165_insertion48
AACGATCACCACGTCTCCCATGGAATTGAAAGCCGAAGAGGAAGAGGTCGGAGGTGTTCA
ACCAGTTAGCGGGAGACCGGGGTCTCTGAGCTCTATCCAAGCATTCGCCTCAAGTTCCAC
TTTGCACGGGTTGGCACACATATTCTCTTACGAACGCCTCAGCCTCAAACGAGCTCTTTG
GGCTCTTTGCTTTCTGGGGTCACTTGCTGTTCGGAGACGAGTTAGGGAAT
>BP00635_Frag3-165_insertion51
AACGATCACCACGTCTCCCATGGAATTGAAAGCCGAAGAGGAAGAGGTCGGAGGTGTTCA
ACCAGTTTCTAGCGGGAGACCGGGGTCTCTGAGCATCCAAGCATTCGCCTCAAGTTCCAC
TTTGCACGGGTTGGCACACATATTCTCTTACGAACGCCTCAGCCTCAAACGAGCTCTTTG
GGCTCTTTGCTTTCTGGGGTCACTTGCTGTTCGGAGACGAGTTAGGGAAT
>BP00635_Frag3-165_insertion54
AACGATCACCACGTCTCCCATGGAATTGAAAGCCGAAGAGGAAGAGGTCGGAGGTGTTCA
ACCAGTTTCTATCAGCGGGAGACCGGGGTCTCTGAGCCAAGCATTCGCCTCAAGTTCCAC
TTTGCACGGGTTGGCACACATATTCTCTTACGAACGCCTCAGCCTCAAACGAGCTCTTTG
GGCTCTTTGCTTTCTGGGGTCACTTGCTGTTCGGAGACGAGTTAGGGAAT
>BP00635_Frag3-165_insertion57
AACGATCACCACGTCTCCCATGGAATTGAAAGCCGAAGAGGAAGAGGTCGGAGGTGTTCA
ACCAGTTTCTATCCAAAGCGGGAGACCGGGGTCTCTGAGCGCATTCGCCTCAAGTTCCAC
TTTGCACGGGTTGGCACACATATTCTCTTACGAACGCCTCAGCCTCAAACGAGCTCTTTG
GGCTCTTTGCTTTCTGGGGTCACTTGCTGTTCGGAGACGAGTTAGGGAAT
>BP00635_Frag3-165_insertion60
AACGATCACCACGTCTCCCATGGAATTGAAAGCCGAAGAGGAAGAGGTCGGAGGTGTTCA
ACCAGTTTCTATCCAAGCAAGCGGGAGACCGGGGTCTCTGAGCTTCGCCTCAAGTTCCAC
TTTGCACGGGTTGGCACACATATTCTCTTACGAACGCCTCAGCCTCAAACGAGCTCTTTG
GGCTCTTTGCTTTCTGGGGTCACTTGCTGTTCGGAGACGAGTTAGGGAAT
>BP00635_Frag3-165_insertion63
AACGATCACCACGTCTCCCATGGAATTGAAAGCCGAAGAGGAAGAGGTCGGAGGTGTTCA
ACCAGTTTCTATCCAAGCATTCAGCGGGAGACCGGGGTCTCTGAGCGCCTCAAGTTCCAC
TTTGCACGGGTTGGCACACATATTCTCTTACGAACGCCTCAGCCTCAAACGAGCTCTTTG
GGCTCTTTGCTTTCTGGGGTCACTTGCTGTTCGGAGACGAGTTAGGGAAT
>BP00635_Frag3-165_insertion66
AACGATCACCACGTCTCCCATGGAATTGAAAGCCGAAGAGGAAGAGGTCGGAGGTGTTCA
ACCAGTTTCTATCCAAGCATTCGCCAGCGGGAGACCGGGGTCTCTGAGCTCAAGTTCCAC
TTTGCACGGGTTGGCACACATATTCTCTTACGAACGCCTCAGCCTCAAACGAGCTCTTTG
GGCTCTTTGCTTTCTGGGGTCACTTGCTGTTCGGAGACGAGTTAGGGAAT
>BP00635_Frag3-165_insertion69
AACGATCACCACGTCTCCCATGGAATTGAAAGCCGAAGAGGAAGAGGTCGGAGGTGTTCA
ACCAGTTTCTATCCAAGCATTCGCCTCAAGCGGGAGACCGGGGTCTCTGAGCAGTTCCAC
TTTGCACGGGTTGGCACACATATTCTCTTACGAACGCCTCAGCCTCAAACGAGCTCTTTG
GGCTCTTTGCTTTCTGGGGTCACTTGCTGTTCGGAGACGAGTTAGGGAAT
>BP00635_Frag3-165_insertion72
AACGATCACCACGTCTCCCATGGAATTGAAAGCCGAAGAGGAAGAGGTCGGAGGTGTTCA
ACCAGTTTCTATCCAAGCATTCGCCTCAAGTAGCGGGAGACCGGGGTCTCTGAGCTCCAC
TTTGCACGGGTTGGCACACATATTCTCTTACGAACGCCTCAGCCTCAAACGAGCTCTTTG
GGCTCTTTGCTTTCTGGGGTCACTTGCTGTTCGGAGACGAGTTAGGGAAT
>BP00635_Frag3-165_insertion75
AACGATCACCACGTCTCCCATGGAATTGAAAGCCGAAGAGGAAGAGGTCGGAGGTGTTCA
ACCAGTTTCTATCCAAGCATTCGCCTCAAGTTCCAGCGGGAGACCGGGGTCTCTGAGCAC
TTTGCACGGGTTGGCACACATATTCTCTTACGAACGCCTCAGCCTCAAACGAGCTCTTTG
GGCTCTTTGCTTTCTGGGGTCACTTGCTGTTCGGAGACGAGTTAGGGAAT
>BP00635_Frag3-165_insertion78
AACGATCACCACGTCTCCCATGGAATTGAAAGCCGAAGAGGAAGAGGTCGGAGGTGTTCA
ACCAGTTTCTATCCAAGCATTCGCCTCAAGTTCCACTAGCGGGAGACCGGGGTCTCTGAG
CTTGCACGGGTTGGCACACATATTCTCTTACGAACGCCTCAGCCTCAAACGAGCTCTTTG
GGCTCTTTGCTTTCTGGGGTCACTTGCTGTTCGGAGACGAGTTAGGGAAT
>BP00635_Frag3-165_insertion81
AACGATCACCACGTCTCCCATGGAATTGAAAGCCGAAGAGGAAGAGGTCGGAGGTGTTCA
ACCAGTTTCTATCCAAGCATTCGCCTCAAGTTCCACTTTGAGCGGGAGACCGGGGTCTCT
GAGCCACGGGTTGGCACACATATTCTCTTACGAACGCCTCAGCCTCAAACGAGCTCTTTG
GGCTCTTTGCTTTCTGGGGTCACTTGCTGTTCGGAGACGAGTTAGGGAAT
>BP00635_Frag3-165_insertion84
AACGATCACCACGTCTCCCATGGAATTGAAAGCCGAAGAGGAAGAGGTCGGAGGTGTTCA
ACCAGTTTCTATCCAAGCATTCGCCTCAAGTTCCACTTTGCACAGCGGGAGACCGGGGTC
TCTGAGCGGGTTGGCACACATATTCTCTTACGAACGCCTCAGCCTCAAACGAGCTCTTTG
GGCTCTTTGCTTTCTGGGGTCACTTGCTGTTCGGAGACGAGTTAGGGAAT
>BP00635_Frag3-165_insertion87
AACGATCACCACGTCTCCCATGGAATTGAAAGCCGAAGAGGAAGAGGTCGGAGGTGTTCA
ACCAGTTTCTATCCAAGCATTCGCCTCAAGTTCCACTTTGCACGGGAGCGGGAGACCGGG
GTCTCTGAGCTTGGCACACATATTCTCTTACGAACGCCTCAGCCTCAAACGAGCTCTTTG
GGCTCTTTGCTTTCTGGGGTCACTTGCTGTTCGGAGACGAGTTAGGGAAT
>BP00635_Frag3-165_insertion90
AACGATCACCACGTCTCCCATGGAATTGAAAGCCGAAGAGGAAGAGGTCGGAGGTGTTCA
ACCAGTTTCTATCCAAGCATTCGCCTCAAGTTCCACTTTGCACGGGTTGAGCGGGAGACC
GGGGTCTCTGAGCGCACACATATTCTCTTACGAACGCCTCAGCCTCAAACGAGCTCTTTG
GGCTCTTTGCTTTCTGGGGTCACTTGCTGTTCGGAGACGAGTTAGGGAAT
>BP00635_Frag3-165_insertion93
AACGATCACCACGTCTCCCATGGAATTGAAAGCCGAAGAGGAAGAGGTCGGAGGTGTTCA
ACCAGTTTCTATCCAAGCATTCGCCTCAAGTTCCACTTTGCACGGGTTGGCAAGCGGGAG
ACCGGGGTCTCTGAGCCACATATTCTCTTACGAACGCCTCAGCCTCAAACGAGCTCTTTG
GGCTCTTTGCTTTCTGGGGTCACTTGCTGTTCGGAGACGAGTTAGGGAAT
>BP00635_Frag3-165_insertion96
AACGATCACCACGTCTCCCATGGAATTGAAAGCCGAAGAGGAAGAGGTCGGAGGTGTTCA
ACCAGTTTCTATCCAAGCATTCGCCTCAAGTTCCACTTTGCACGGGTTGGCACACAGCGG
GAGACCGGGGTCTCTGAGCATATTCTCTTACGAACGCCTCAGCCTCAAACGAGCTCTTTG
GGCTCTTTGCTTTCTGGGGTCACTTGCTGTTCGGAGACGAGTTAGGGAAT
>BP00635_Frag3-165_insertion99
AACGATCACCACGTCTCCCATGGAATTGAAAGCCGAAGAGGAAGAGGTCGGAGGTGTTCA
ACCAGTTTCTATCCAAGCATTCGCCTCAAGTTCCACTTTGCACGGGTTGGCACACATAAG
CGGGAGACCGGGGTCTCTGAGCTTCTCTTACGAACGCCTCAGCCTCAAACGAGCTCTTTG
GGCTCTTTGCTTTCTGGGGTCACTTGCTGTTCGGAGACGAGTTAGGGAAT
>BP00635_Frag3-165_insertion102
AACGATCACCACGTCTCCCATGGAATTGAAAGCCGAAGAGGAAGAGGTCGGAGGTGTTCA
ACCAGTTTCTATCCAAGCATTCGCCTCAAGTTCCACTTTGCACGGGTTGGCACACATATT
CAGCGGGAGACCGGGGTCTCTGAGCTCTTACGAACGCCTCAGCCTCAAACGAGCTCTTTG
GGCTCTTTGCTTTCTGGGGTCACTTGCTGTTCGGAGACGAGTTAGGGAAT
>BP00635_Frag3-165_insertion105
AACGATCACCACGTCTCCCATGGAATTGAAAGCCGAAGAGGAAGAGGTCGGAGGTGTTCA
ACCAGTTTCTATCCAAGCATTCGCCTCAAGTTCCACTTTGCACGGGTTGGCACACATATT
CTCTAGCGGGAGACCGGGGTCTCTGAGCTACGAACGCCTCAGCCTCAAACGAGCTCTTTG
GGCTCTTTGCTTTCTGGGGTCACTTGCTGTTCGGAGACGAGTTAGGGAAT
>BP00635_Frag3-165_insertion108
AACGATCACCACGTCTCCCATGGAATTGAAAGCCGAAGAGGAAGAGGTCGGAGGTGTTCA
ACCAGTTTCTATCCAAGCATTCGCCTCAAGTTCCACTTTGCACGGGTTGGCACACATATT
CTCTTACAGCGGGAGACCGGGGTCTCTGAGCGAACGCCTCAGCCTCAAACGAGCTCTTTG
GGCTCTTTGCTTTCTGGGGTCACTTGCTGTTCGGAGACGAGTTAGGGAAT
>BP00635_Frag3-165_insertion111
AACGATCACCACGTCTCCCATGGAATTGAAAGCCGAAGAGGAAGAGGTCGGAGGTGTTCA
ACCAGTTTCTATCCAAGCATTCGCCTCAAGTTCCACTTTGCACGGGTTGGCACACATATT
CTCTTACGAAAGCGGGAGACCGGGGTCTCTGAGCCGCCTCAGCCTCAAACGAGCTCTTTG
GGCTCTTTGCTTTCTGGGGTCACTTGCTGTTCGGAGACGAGTTAGGGAAT
>BP00635_Frag3-165_insertion114
AACGATCACCACGTCTCCCATGGAATTGAAAGCCGAAGAGGAAGAGGTCGGAGGTGTTCA
ACCAGTTTCTATCCAAGCATTCGCCTCAAGTTCCACTTTGCACGGGTTGGCACACATATT
CTCTTACGAACGCAGCGGGAGACCGGGGTCTCTGAGCCTCAGCCTCAAACGAGCTCTTTG
GGCTCTTTGCTTTCTGGGGTCACTTGCTGTTCGGAGACGAGTTAGGGAAT
>BP00635_Frag3-165_insertion117
AACGATCACCACGTCTCCCATGGAATTGAAAGCCGAAGAGGAAGAGGTCGGAGGTGTTCA
ACCAGTTTCTATCCAAGCATTCGCCTCAAGTTCCACTTTGCACGGGTTGGCACACATATT
CTCTTACGAACGCCTCAGCGGGAGACCGGGGTCTCTGAGCAGCCTCAAACGAGCTCTTTG
GGCTCTTTGCTTTCTGGGGTCACTTGCTGTTCGGAGACGAGTTAGGGAAT
>BP00635_Frag3-165_insertion120
AACGATCACCACGTCTCCCATGGAATTGAAAGCCGAAGAGGAAGAGGTCGGAGGTGTTCA
ACCAGTTTCTATCCAAGCATTCGCCTCAAGTTCCACTTTGCACGGGTTGGCACACATATT
CTCTTACGAACGCCTCAGCAGCGGGAGACCGGGGTCTCTGAGCCTCAAACGAGCTCTTTG
GGCTCTTTGCTTTCTGGGGTCACTTGCTGTTCGGAGACGAGTTAGGGAAT
>BP00635_Frag3-165_insertion123
AACGATCACCACGTCTCCCATGGAATTGAAAGCCGAAGAGGAAGAGGTCGGAGGTGTTCA
ACCAGTTTCTATCCAAGCATTCGCCTCAAGTTCCACTTTGCACGGGTTGGCACACATATT
CTCTTACGAACGCCTCAGCCTCAGCGGGAGACCGGGGTCTCTGAGCAAACGAGCTCTTTG
GGCTCTTTGCTTTCTGGGGTCACTTGCTGTTCGGAGACGAGTTAGGGAAT
>BP00635_Frag3-165_insertion126
AACGATCACCACGTCTCCCATGGAATTGAAAGCCGAAGAGGAAGAGGTCGGAGGTGTTCA
ACCAGTTTCTATCCAAGCATTCGCCTCAAGTTCCACTTTGCACGGGTTGGCACACATATT
CTCTTACGAACGCCTCAGCCTCAAAAGCGGGAGACCGGGGTCTCTGAGCCGAGCTCTTTG
GGCTCTTTGCTTTCTGGGGTCACTTGCTGTTCGGAGACGAGTTAGGGAAT
>BP00635_Frag3-165_insertion129
AACGATCACCACGTCTCCCATGGAATTGAAAGCCGAAGAGGAAGAGGTCGGAGGTGTTCA
ACCAGTTTCTATCCAAGCATTCGCCTCAAGTTCCACTTTGCACGGGTTGGCACACATATT
CTCTTACGAACGCCTCAGCCTCAAACGAAGCGGGAGACCGGGGTCTCTGAGCGCTCTTTG
GGCTCTTTGCTTTCTGGGGTCACTTGCTGTTCGGAGACGAGTTAGGGAAT
>BP00635_Frag3-165_insertion132
AACGATCACCACGTCTCCCATGGAATTGAAAGCCGAAGAGGAAGAGGTCGGAGGTGTTCA
ACCAGTTTCTATCCAAGCATTCGCCTCAAGTTCCACTTTGCACGGGTTGGCACACATATT
CTCTTACGAACGCCTCAGCCTCAAACGAGCTAGCGGGAGACCGGGGTCTCTGAGCCTTTG
GGCTCTTTGCTTTCTGGGGTCACTTGCTGTTCGGAGACGAGTTAGGGAAT
>BP00635_Frag3-165_insertion135
AACGATCACCACGTCTCCCATGGAATTGAAAGCCGAAGAGGAAGAGGTCGGAGGTGTTCA
ACCAGTTTCTATCCAAGCATTCGCCTCAAGTTCCACTTTGCACGGGTTGGCACACATATT
CTCTTACGAACGCCTCAGCCTCAAACGAGCTCTTAGCGGGAGACCGGGGTCTCTGAGCTG
GGCTCTTTGCTTTCTGGGGTCACTTGCTGTTCGGAGACGAGTTAGGGAAT
>BP00635_Frag3-165_insertion138
AACGATCACCACGTCTCCCATGGAATTGAAAGCCGAAGAGGAAGAGGTCGGAGGTGTTCA
ACCAGTTTCTATCCAAGCATTCGCCTCAAGTTCCACTTTGCACGGGTTGGCACACATATT
CTCTTACGAACGCCTCAGCCTCAAACGAGCTCTTTGGAGCGGGAGACCGGGGTCTCTGAG
CGCTCTTTGCTTTCTGGGGTCACTTGCTGTTCGGAGACGAGTTAGGGAAT
>BP00635_Frag3-165_insertion141
AACGATCACCACGTCTCCCATGGAATTGAAAGCCGAAGAGGAAGAGGTCGGAGGTGTTCA
ACCAGTTTCTATCCAAGCATTCGCCTCAAGTTCCACTTTGCACGGGTTGGCACACATATT
CTCTTACGAACGCCTCAGCCTCAAACGAGCTCTTTGGGCTAGCGGGAGACCGGGGTCTCT
GAGCCTTTGCTTTCTGGGGTCACTTGCTGTTCGGAGACGAGTTAGGGAAT
>BP00635_Frag3-165_insertion144
AACGATCACCACGTCTCCCATGGAATTGAAAGCCGAAGAGGAAGAGGTCGGAGGTGTTCA
ACCAGTTTCTATCCAAGCATTCGCCTCAAGTTCCACTTTGCACGGGTTGGCACACATATT
CTCTTACGAACGCCTCAGCCTCAAACGAGCTCTTTGGGCTCTTAGCGGGAGACCGGGGTC
TCTGAGCTGCTTTCTGGGGTCACTTGCTGTTCGGAGACGAGTTAGGGAAT
>BP00635_Frag3-165_insertion147
AACGATCACCACGTCTCCCATGGAATTGAAAGCCGAAGAGGAAGAGGTCGGAGGTGTTCA
ACCAGTTTCTATCCAAGCATTCGCCTCAAGTTCCACTTTGCACGGGTTGGCACACATATT
CTCTTACGAACGCCTCAGCCTCAAACGAGCTCTTTGGGCTCTTTGCAGCGGGAGACCGGG
GTCTCTGAGCTTTCTGGGGTCACTTGCTGTTCGGAGACGAGTTAGGGAAT
>BP00635_Frag3-165_insertion150
AACGATCACCACGTCTCCCATGGAATTGAAAGCCGAAGAGGAAGAGGTCGGAGGTGTTCA
ACCAGTTTCTATCCAAGCATTCGCCTCAAGTTCCACTTTGCACGGGTTGGCACACATATT
CTCTTACGAACGCCTCAGCCTCAAACGAGCTCTTTGGGCTCTTTGCTTTAGCGGGAGACC
GGGGTCTCTGAGCCTGGGGTCACTTGCTGTTCGGAGACGAGTTAGGGAAT
>BP00635_Frag3-165_insertion153
AACGATCACCACGTCTCCCATGGAATTGAAAGCCGAAGAGGAAGAGGTCGGAGGTGTTCA
ACCAGTTTCTATCCAAGCATTCGCCTCAAGTTCCACTTTGCACGGGTTGGCACACATATT
CTCTTACGAACGCCTCAGCCTCAAACGAGCTCTTTGGGCTCTTTGCTTTCTGAGCGGGAG
ACCGGGGTCTCTGAGCGGGTCACTTGCTGTTCGGAGACGAGTTAGGGAAT
>BP00635_Frag3-165_insertion156
AACGATCACCACGTCTCCCATGGAATTGAAAGCCGAAGAGGAAGAGGTCGGAGGTGTTCA
ACCAGTTTCTATCCAAGCATTCGCCTCAAGTTCCACTTTGCACGGGTTGGCACACATATT
CTCTTACGAACGCCTCAGCCTCAAACGAGCTCTTTGGGCTCTTTGCTTTCTGGGGAGCGG
GAGACCGGGGTCTCTGAGCTCACTTGCTGTTCGGAGACGAGTTAGGGAAT
>BP00635_Frag3-165_insertion159
AACGATCACCACGTCTCCCATGGAATTGAAAGCCGAAGAGGAAGAGGTCGGAGGTGTTCA
ACCAGTTTCTATCCAAGCATTCGCCTCAAGTTCCACTTTGCACGGGTTGGCACACATATT
CTCTTACGAACGCCTCAGCCTCAAACGAGCTCTTTGGGCTCTTTGCTTTCTGGGGTCAAG
CGGGAGACCGGGGTCTCTGAGCCTTGCTGTTCGGAGACGAGTTAGGGAAT
>BP00635_Frag3-165_insertion162
AACGATCACCACGTCTCCCATGGAATTGAAAGCCGAAGAGGAAGAGGTCGGAGGTGTTCA
ACCAGTTTCTATCCAAGCATTCGCCTCAAGTTCCACTTTGCACGGGTTGGCACACATATT
CTCTTACGAACGCCTCAGCCTCAAACGAGCTCTTTGGGCTCTTTGCTTTCTGGGGTCACT
TAGCGGGAGACCGGGGTCTCTGAGCGCTGTTCGGAGACGAGTTAGGGAAT
>BP00635_Frag3-165_insertion165
AACGATCACCACGTCTCCCATGGAATTGAAAGCCGAAGAGGAAGAGGTCGGAGGTGTTCA
ACCAGTTTCTATCCAAGCATTCGCCTCAAGTTCCACTTTGCACGGGTTGGCACACATATT
CTCTTACGAACGCCTCAGCCTCAAACGAGCTCTTTGGGCTCTTTGCTTTCTGGGGTCACT
TGCTAGCGGGAGACCGGGGTCTCTGAGCGTTCGGAGACGAGTTAGGGAAT
>BP00635_Frag168-327_insertion168
TAGATACTAGCTCGTCTCCTGTTAGCGGGAGACCGGGGTCTCTGAGCCTTCTTTGCGTTT
GTACCGAAAGGGTTCAGTATTATTTCCATTATCATCATGTTACTAAACTCGACGAAGTCG
CCGCATCACAGTTGACCTTCCCTGCTGTAACCCTTTGCAATCTGAACGAATTTAGATTTA
GCCAAGTTTCTAAAAACGATCTCTATCACGGGAGACGGCGGCCAAACACT
>BP00635_Frag168-327_insertion171
TAGATACTAGCTCGTCTCCTGTTCTTAGCGGGAGACCGGGGTCTCTGAGCCTTTGCGTTT
GTACCGAAAGGGTTCAGTATTATTTCCATTATCATCATGTTACTAAACTCGACGAAGTCG
CCGCATCACAGTTGACCTTCCCTGCTGTAACCCTTTGCAATCTGAACGAATTTAGATTTA
GCCAAGTTTCTAAAAACGATCTCTATCACGGGAGACGGCGGCCAAACACT
>BP00635_Frag168-327_insertion174
TAGATACTAGCTCGTCTCCTGTTCTTCTTAGCGGGAGACCGGGGTCTCTGAGCTGCGTTT
GTACCGAAAGGGTTCAGTATTATTTCCATTATCATCATGTTACTAAACTCGACGAAGTCG
CCGCATCACAGTTGACCTTCCCTGCTGTAACCCTTTGCAATCTGAACGAATTTAGATTTA
GCCAAGTTTCTAAAAACGATCTCTATCACGGGAGACGGCGGCCAAACACT
>BP00635_Frag168-327_insertion177
TAGATACTAGCTCGTCTCCTGTTCTTCTTTGCAGCGGGAGACCGGGGTCTCTGAGCGTTT
GTACCGAAAGGGTTCAGTATTATTTCCATTATCATCATGTTACTAAACTCGACGAAGTCG
CCGCATCACAGTTGACCTTCCCTGCTGTAACCCTTTGCAATCTGAACGAATTTAGATTTA
GCCAAGTTTCTAAAAACGATCTCTATCACGGGAGACGGCGGCCAAACACT
>BP00635_Frag168-327_insertion180
TAGATACTAGCTCGTCTCCTGTTCTTCTTTGCGTTAGCGGGAGACCGGGGTCTCTGAGCT
GTACCGAAAGGGTTCAGTATTATTTCCATTATCATCATGTTACTAAACTCGACGAAGTCG
CCGCATCACAGTTGACCTTCCCTGCTGTAACCCTTTGCAATCTGAACGAATTTAGATTTA
GCCAAGTTTCTAAAAACGATCTCTATCACGGGAGACGGCGGCCAAACACT
>BP00635_Frag168-327_insertion183
TAGATACTAGCTCGTCTCCTGTTCTTCTTTGCGTTTGTAGCGGGAGACCGGGGTCTCTGA
GCACCGAAAGGGTTCAGTATTATTTCCATTATCATCATGTTACTAAACTCGACGAAGTCG
CCGCATCACAGTTGACCTTCCCTGCTGTAACCCTTTGCAATCTGAACGAATTTAGATTTA
GCCAAGTTTCTAAAAACGATCTCTATCACGGGAGACGGCGGCCAAACACT
>BP00635_Frag168-327_insertion186
TAGATACTAGCTCGTCTCCTGTTCTTCTTTGCGTTTGTACCAGCGGGAGACCGGGGTCTC
TGAGCGAAAGGGTTCAGTATTATTTCCATTATCATCATGTTACTAAACTCGACGAAGTCG
CCGCATCACAGTTGACCTTCCCTGCTGTAACCCTTTGCAATCTGAACGAATTTAGATTTA
GCCAAGTTTCTAAAAACGATCTCTATCACGGGAGACGGCGGCCAAACACT
>BP00635_Frag168-327_insertion189
TAGATACTAGCTCGTCTCCTGTTCTTCTTTGCGTTTGTACCGAAAGCGGGAGACCGGGGT
CTCTGAGCAGGGTTCAGTATTATTTCCATTATCATCATGTTACTAAACTCGACGAAGTCG
CCGCATCACAGTTGACCTTCCCTGCTGTAACCCTTTGCAATCTGAACGAATTTAGATTTA
GCCAAGTTTCTAAAAACGATCTCTATCACGGGAGACGGCGGCCAAACACT
>BP00635_Frag168-327_insertion192
TAGATACTAGCTCGTCTCCTGTTCTTCTTTGCGTTTGTACCGAAAGGAGCGGGAGACCGG
GGTCTCTGAGCGTTCAGTATTATTTCCATTATCATCATGTTACTAAACTCGACGAAGTCG
CCGCATCACAGTTGACCTTCCCTGCTGTAACCCTTTGCAATCTGAACGAATTTAGATTTA
GCCAAGTTTCTAAAAACGATCTCTATCACGGGAGACGGCGGCCAAACACT
>BP00635_Frag168-327_insertion195
TAGATACTAGCTCGTCTCCTGTTCTTCTTTGCGTTTGTACCGAAAGGGTTAGCGGGAGAC
CGGGGTCTCTGAGCCAGTATTATTTCCATTATCATCATGTTACTAAACTCGACGAAGTCG
CCGCATCACAGTTGACCTTCCCTGCTGTAACCCTTTGCAATCTGAACGAATTTAGATTTA
GCCAAGTTTCTAAAAACGATCTCTATCACGGGAGACGGCGGCCAAACACT
>BP00635_Frag168-327_insertion198
TAGATACTAGCTCGTCTCCTGTTCTTCTTTGCGTTTGTACCGAAAGGGTTCAGAGCGGGA
GACCGGGGTCTCTGAGCTATTATTTCCATTATCATCATGTTACTAAACTCGACGAAGTCG
CCGCATCACAGTTGACCTTCCCTGCTGTAACCCTTTGCAATCTGAACGAATTTAGATTTA
GCCAAGTTTCTAAAAACGATCTCTATCACGGGAGACGGCGGCCAAACACT
>BP00635_Frag168-327_insertion201
TAGATACTAGCTCGTCTCCTGTTCTTCTTTGCGTTTGTACCGAAAGGGTTCAGTATAGCG
GGAGACCGGGGTCTCTGAGCTATTTCCATTATCATCATGTTACTAAACTCGACGAAGTCG
CCGCATCACAGTTGACCTTCCCTGCTGTAACCCTTTGCAATCTGAACGAATTTAGATTTA
GCCAAGTTTCTAAAAACGATCTCTATCACGGGAGACGGCGGCCAAACACT
>BP00635_Frag168-327_insertion204
TAGATACTAGCTCGTCTCCTGTTCTTCTTTGCGTTTGTACCGAAAGGGTTCAGTATTATA
GCGGGAGACCGGGGTCTCTGAGCTTCCATTATCATCATGTTACTAAACTCGACGAAGTCG
CCGCATCACAGTTGACCTTCCCTGCTGTAACCCTTTGCAATCTGAACGAATTTAGATTTA
GCCAAGTTTCTAAAAACGATCTCTATCACGGGAGACGGCGGCCAAACACT
>BP00635_Frag168-327_insertion207
TAGATACTAGCTCGTCTCCTGTTCTTCTTTGCGTTTGTACCGAAAGGGTTCAGTATTATT
TCAGCGGGAGACCGGGGTCTCTGAGCCATTATCATCATGTTACTAAACTCGACGAAGTCG
CCGCATCACAGTTGACCTTCCCTGCTGTAACCCTTTGCAATCTGAACGAATTTAGATTTA
GCCAAGTTTCTAAAAACGATCTCTATCACGGGAGACGGCGGCCAAACACT
>BP00635_Frag168-327_insertion210
TAGATACTAGCTCGTCTCCTGTTCTTCTTTGCGTTTGTACCGAAAGGGTTCAGTATTATT
TCCATAGCGGGAGACCGGGGTCTCTGAGCTATCATCATGTTACTAAACTCGACGAAGTCG
CCGCATCACAGTTGACCTTCCCTGCTGTAACCCTTTGCAATCTGAACGAATTTAGATTTA
GCCAAGTTTCTAAAAACGATCTCTATCACGGGAGACGGCGGCCAAACACT
>BP00635_Frag168-327_insertion213
TAGATACTAGCTCGTCTCCTGTTCTTCTTTGCGTTTGTACCGAAAGGGTTCAGTATTATT
TCCATTATAGCGGGAGACCGGGGTCTCTGAGCCATCATGTTACTAAACTCGACGAAGTCG
CCGCATCACAGTTGACCTTCCCTGCTGTAACCCTTTGCAATCTGAACGAATTTAGATTTA
GCCAAGTTTCTAAAAACGATCTCTATCACGGGAGACGGCGGCCAAACACT
>BP00635_Frag168-327_insertion216
TAGATACTAGCTCGTCTCCTGTTCTTCTTTGCGTTTGTACCGAAAGGGTTCAGTATTATT
TCCATTATCATAGCGGGAGACCGGGGTCTCTGAGCCATGTTACTAAACTCGACGAAGTCG
CCGCATCACAGTTGACCTTCCCTGCTGTAACCCTTTGCAATCTGAACGAATTTAGATTTA
GCCAAGTTTCTAAAAACGATCTCTATCACGGGAGACGGCGGCCAAACACT
>BP00635_Frag168-327_insertion219
TAGATACTAGCTCGTCTCCTGTTCTTCTTTGCGTTTGTACCGAAAGGGTTCAGTATTATT
TCCATTATCATCATAGCGGGAGACCGGGGTCTCTGAGCGTTACTAAACTCGACGAAGTCG
CCGCATCACAGTTGACCTTCCCTGCTGTAACCCTTTGCAATCTGAACGAATTTAGATTTA
GCCAAGTTTCTAAAAACGATCTCTATCACGGGAGACGGCGGCCAAACACT
>BP00635_Frag168-327_insertion222
TAGATACTAGCTCGTCTCCTGTTCTTCTTTGCGTTTGTACCGAAAGGGTTCAGTATTATT
TCCATTATCATCATGTTAGCGGGAGACCGGGGTCTCTGAGCACTAAACTCGACGAAGTCG
CCGCATCACAGTTGACCTTCCCTGCTGTAACCCTTTGCAATCTGAACGAATTTAGATTTA
GCCAAGTTTCTAAAAACGATCTCTATCACGGGAGACGGCGGCCAAACACT
>BP00635_Frag168-327_insertion225
TAGATACTAGCTCGTCTCCTGTTCTTCTTTGCGTTTGTACCGAAAGGGTTCAGTATTATT
TCCATTATCATCATGTTACTAGCGGGAGACCGGGGTCTCTGAGCAAACTCGACGAAGTCG
CCGCATCACAGTTGACCTTCCCTGCTGTAACCCTTTGCAATCTGAACGAATTTAGATTTA
GCCAAGTTTCTAAAAACGATCTCTATCACGGGAGACGGCGGCCAAACACT
>BP00635_Frag168-327_insertion228
TAGATACTAGCTCGTCTCCTGTTCTTCTTTGCGTTTGTACCGAAAGGGTTCAGTATTATT
TCCATTATCATCATGTTACTAAAAGCGGGAGACCGGGGTCTCTGAGCCTCGACGAAGTCG
CCGCATCACAGTTGACCTTCCCTGCTGTAACCCTTTGCAATCTGAACGAATTTAGATTTA
GCCAAGTTTCTAAAAACGATCTCTATCACGGGAGACGGCGGCCAAACACT
>BP00635_Frag168-327_insertion231
TAGATACTAGCTCGTCTCCTGTTCTTCTTTGCGTTTGTACCGAAAGGGTTCAGTATTATT
TCCATTATCATCATGTTACTAAACTCAGCGGGAGACCGGGGTCTCTGAGCGACGAAGTCG
CCGCATCACAGTTGACCTTCCCTGCTGTAACCCTTTGCAATCTGAACGAATTTAGATTTA
GCCAAGTTTCTAAAAACGATCTCTATCACGGGAGACGGCGGCCAAACACT
>BP00635_Frag168-327_insertion234
TAGATACTAGCTCGTCTCCTGTTCTTCTTTGCGTTTGTACCGAAAGGGTTCAGTATTATT
TCCATTATCATCATGTTACTAAACTCGACAGCGGGAGACCGGGGTCTCTGAGCGAAGTCG
CCGCATCACAGTTGACCTTCCCTGCTGTAACCCTTTGCAATCTGAACGAATTTAGATTTA
GCCAAGTTTCTAAAAACGATCTCTATCACGGGAGACGGCGGCCAAACACT
>BP00635_Frag168-327_insertion237
TAGATACTAGCTCGTCTCCTGTTCTTCTTTGCGTTTGTACCGAAAGGGTTCAGTATTATT
TCCATTATCATCATGTTACTAAACTCGACGAAAGCGGGAGACCGGGGTCTCTGAGCGTCG
CCGCATCACAGTTGACCTTCCCTGCTGTAACCCTTTGCAATCTGAACGAATTTAGATTTA
GCCAAGTTTCTAAAAACGATCTCTATCACGGGAGACGGCGGCCAAACACT
>BP00635_Frag168-327_insertion240
TAGATACTAGCTCGTCTCCTGTTCTTCTTTGCGTTTGTACCGAAAGGGTTCAGTATTATT
TCCATTATCATCATGTTACTAAACTCGACGAAGTCAGCGGGAGACCGGGGTCTCTGAGCG
CCGCATCACAGTTGACCTTCCCTGCTGTAACCCTTTGCAATCTGAACGAATTTAGATTTA
GCCAAGTTTCTAAAAACGATCTCTATCACGGGAGACGGCGGCCAAACACT
>BP00635_Frag168-327_insertion243
TAGATACTAGCTCGTCTCCTGTTCTTCTTTGCGTTTGTACCGAAAGGGTTCAGTATTATT
TCCATTATCATCATGTTACTAAACTCGACGAAGTCGCCAGCGGGAGACCGGGGTCTCTGA
GCGCATCACAGTTGACCTTCCCTGCTGTAACCCTTTGCAATCTGAACGAATTTAGATTTA
GCCAAGTTTCTAAAAACGATCTCTATCACGGGAGACGGCGGCCAAACACT
>BP00635_Frag168-327_insertion246
TAGATACTAGCTCGTCTCCTGTTCTTCTTTGCGTTTGTACCGAAAGGGTTCAGTATTATT
TCCATTATCATCATGTTACTAAACTCGACGAAGTCGCCGCAAGCGGGAGACCGGGGTCTC
TGAGCTCACAGTTGACCTTCCCTGCTGTAACCCTTTGCAATCTGAACGAATTTAGATTTA
GCCAAGTTTCTAAAAACGATCTCTATCACGGGAGACGGCGGCCAAACACT
>BP00635_Frag168-327_insertion249
TAGATACTAGCTCGTCTCCTGTTCTTCTTTGCGTTTGTACCGAAAGGGTTCAGTATTATT
TCCATTATCATCATGTTACTAAACTCGACGAAGTCGCCGCATCAAGCGGGAGACCGGGGT
CTCTGAGCCAGTTGACCTTCCCTGCTGTAACCCTTTGCAATCTGAACGAATTTAGATTTA
GCCAAGTTTCTAAAAACGATCTCTATCACGGGAGACGGCGGCCAAACACT
>BP00635_Frag168-327_insertion252
TAGATACTAGCTCGTCTCCTGTTCTTCTTTGCGTTTGTACCGAAAGGGTTCAGTATTATT
TCCATTATCATCATGTTACTAAACTCGACGAAGTCGCCGCATCACAGAGCGGGAGACCGG
GGTCTCTGAGCTTGACCTTCCCTGCTGTAACCCTTTGCAATCTGAACGAATTTAGATTTA
GCCAAGTTTCTAAAAACGATCTCTATCACGGGAGACGGCGGCCAAACACT
>BP00635_Frag168-327_insertion255
TAGATACTAGCTCGTCTCCTGTTCTTCTTTGCGTTTGTACCGAAAGGGTTCAGTATTATT
TCCATTATCATCATGTTACTAAACTCGACGAAGTCGCCGCATCACAGTTGAGCGGGAGAC
CGGGGTCTCTGAGCACCTTCCCTGCTGTAACCCTTTGCAATCTGAACGAATTTAGATTTA
GCCAAGTTTCTAAAAACGATCTCTATCACGGGAGACGGCGGCCAAACACT
>BP00635_Frag168-327_insertion258
TAGATACTAGCTCGTCTCCTGTTCTTCTTTGCGTTTGTACCGAAAGGGTTCAGTATTATT
TCCATTATCATCATGTTACTAAACTCGACGAAGTCGCCGCATCACAGTTGACCAGCGGGA
GACCGGGGTCTCTGAGCTTCCCTGCTGTAACCCTTTGCAATCTGAACGAATTTAGATTTA
GCCAAGTTTCTAAAAACGATCTCTATCACGGGAGACGGCGGCCAAACACT
>BP00635_Frag168-327_insertion261
TAGATACTAGCTCGTCTCCTGTTCTTCTTTGCGTTTGTACCGAAAGGGTTCAGTATTATT
TCCATTATCATCATGTTACTAAACTCGACGAAGTCGCCGCATCACAGTTGACCTTCAGCG
GGAGACCGGGGTCTCTGAGCCCTGCTGTAACCCTTTGCAATCTGAACGAATTTAGATTTA
GCCAAGTTTCTAAAAACGATCTCTATCACGGGAGACGGCGGCCAAACACT
>BP00635_Frag168-327_insertion264
TAGATACTAGCTCGTCTCCTGTTCTTCTTTGCGTTTGTACCGAAAGGGTTCAGTATTATT
TCCATTATCATCATGTTACTAAACTCGACGAAGTCGCCGCATCACAGTTGACCTTCCCTA
GCGGGAGACCGGGGTCTCTGAGCGCTGTAACCCTTTGCAATCTGAACGAATTTAGATTTA
GCCAAGTTTCTAAAAACGATCTCTATCACGGGAGACGGCGGCCAAACACT
>BP00635_Frag168-327_insertion267
TAGATACTAGCTCGTCTCCTGTTCTTCTTTGCGTTTGTACCGAAAGGGTTCAGTATTATT
TCCATTATCATCATGTTACTAAACTCGACGAAGTCGCCGCATCACAGTTGACCTTCCCTG
CTAGCGGGAGACCGGGGTCTCTGAGCGTAACCCTTTGCAATCTGAACGAATTTAGATTTA
GCCAAGTTTCTAAAAACGATCTCTATCACGGGAGACGGCGGCCAAACACT
>BP00635_Frag168-327_insertion270
TAGATACTAGCTCGTCTCCTGTTCTTCTTTGCGTTTGTACCGAAAGGGTTCAGTATTATT
TCCATTATCATCATGTTACTAAACTCGACGAAGTCGCCGCATCACAGTTGACCTTCCCTG
CTGTAAGCGGGAGACCGGGGTCTCTGAGCACCCTTTGCAATCTGAACGAATTTAGATTTA
GCCAAGTTTCTAAAAACGATCTCTATCACGGGAGACGGCGGCCAAACACT
>BP00635_Frag168-327_insertion273
TAGATACTAGCTCGTCTCCTGTTCTTCTTTGCGTTTGTACCGAAAGGGTTCAGTATTATT
TCCATTATCATCATGTTACTAAACTCGACGAAGTCGCCGCATCACAGTTGACCTTCCCTG
CTGTAACCAGCGGGAGACCGGGGTCTCTGAGCCTTTGCAATCTGAACGAATTTAGATTTA
GCCAAGTTTCTAAAAACGATCTCTATCACGGGAGACGGCGGCCAAACACT
>BP00635_Frag168-327_insertion276
TAGATACTAGCTCGTCTCCTGTTCTTCTTTGCGTTTGTACCGAAAGGGTTCAGTATTATT
TCCATTATCATCATGTTACTAAACTCGACGAAGTCGCCGCATCACAGTTGACCTTCCCTG
CTGTAACCCTTAGCGGGAGACCGGGGTCTCTGAGCTGCAATCTGAACGAATTTAGATTTA
GCCAAGTTTCTAAAAACGATCTCTATCACGGGAGACGGCGGCCAAACACT
>BP00635_Frag168-327_insertion279
TAGATACTAGCTCGTCTCCTGTTCTTCTTTGCGTTTGTACCGAAAGGGTTCAGTATTATT
TCCATTATCATCATGTTACTAAACTCGACGAAGTCGCCGCATCACAGTTGACCTTCCCTG
CTGTAACCCTTTGCAGCGGGAGACCGGGGTCTCTGAGCAATCTGAACGAATTTAGATTTA
GCCAAGTTTCTAAAAACGATCTCTATCACGGGAGACGGCGGCCAAACACT
>BP00635_Frag168-327_insertion282
TAGATACTAGCTCGTCTCCTGTTCTTCTTTGCGTTTGTACCGAAAGGGTTCAGTATTATT
TCCATTATCATCATGTTACTAAACTCGACGAAGTCGCCGCATCACAGTTGACCTTCCCTG
CTGTAACCCTTTGCAATAGCGGGAGACCGGGGTCTCTGAGCCTGAACGAATTTAGATTTA
GCCAAGTTTCTAAAAACGATCTCTATCACGGGAGACGGCGGCCAAACACT
>BP00635_Frag168-327_insertion285
TAGATACTAGCTCGTCTCCTGTTCTTCTTTGCGTTTGTACCGAAAGGGTTCAGTATTATT
TCCATTATCATCATGTTACTAAACTCGACGAAGTCGCCGCATCACAGTTGACCTTCCCTG
CTGTAACCCTTTGCAATCTGAGCGGGAGACCGGGGTCTCTGAGCAACGAATTTAGATTTA
GCCAAGTTTCTAAAAACGATCTCTATCACGGGAGACGGCGGCCAAACACT
>BP00635_Frag168-327_insertion288
TAGATACTAGCTCGTCTCCTGTTCTTCTTTGCGTTTGTACCGAAAGGGTTCAGTATTATT
TCCATTATCATCATGTTACTAAACTCGACGAAGTCGCCGCATCACAGTTGACCTTCCCTG
CTGTAACCCTTTGCAATCTGAACAGCGGGAGACCGGGGTCTCTGAGCGAATTTAGATTTA
GCCAAGTTTCTAAAAACGATCTCTATCACGGGAGACGGCGGCCAAACACT
>BP00635_Frag168-327_insertion291
TAGATACTAGCTCGTCTCCTGTTCTTCTTTGCGTTTGTACCGAAAGGGTTCAGTATTATT
TCCATTATCATCATGTTACTAAACTCGACGAAGTCGCCGCATCACAGTTGACCTTCCCTG
CTGTAACCCTTTGCAATCTGAACGAAAGCGGGAGACCGGGGTCTCTGAGCTTTAGATTTA
GCCAAGTTTCTAAAAACGATCTCTATCACGGGAGACGGCGGCCAAACACT
>BP00635_Frag168-327_insertion294
TAGATACTAGCTCGTCTCCTGTTCTTCTTTGCGTTTGTACCGAAAGGGTTCAGTATTATT
TCCATTATCATCATGTTACTAAACTCGACGAAGTCGCCGCATCACAGTTGACCTTCCCTG
CTGTAACCCTTTGCAATCTGAACGAATTTAGCGGGAGACCGGGGTCTCTGAGCAGATTTA
GCCAAGTTTCTAAAAACGATCTCTATCACGGGAGACGGCGGCCAAACACT
>BP00635_Frag168-327_insertion297
TAGATACTAGCTCGTCTCCTGTTCTTCTTTGCGTTTGTACCGAAAGGGTTCAGTATTATT
TCCATTATCATCATGTTACTAAACTCGACGAAGTCGCCGCATCACAGTTGACCTTCCCTG
CTGTAACCCTTTGCAATCTGAACGAATTTAGAAGCGGGAGACCGGGGTCTCTGAGCTTTA
GCCAAGTTTCTAAAAACGATCTCTATCACGGGAGACGGCGGCCAAACACT
>BP00635_Frag168-327_insertion300
TAGATACTAGCTCGTCTCCTGTTCTTCTTTGCGTTTGTACCGAAAGGGTTCAGTATTATT
TCCATTATCATCATGTTACTAAACTCGACGAAGTCGCCGCATCACAGTTGACCTTCCCTG
CTGTAACCCTTTGCAATCTGAACGAATTTAGATTTAGCGGGAGACCGGGGTCTCTGAGCA
GCCAAGTTTCTAAAAACGATCTCTATCACGGGAGACGGCGGCCAAACACT
>BP00635_Frag168-327_insertion303
TAGATACTAGCTCGTCTCCTGTTCTTCTTTGCGTTTGTACCGAAAGGGTTCAGTATTATT
TCCATTATCATCATGTTACTAAACTCGACGAAGTCGCCGCATCACAGTTGACCTTCCCTG
CTGTAACCCTTTGCAATCTGAACGAATTTAGATTTAGCAGCGGGAGACCGGGGTCTCTGA
GCCAAGTTTCTAAAAACGATCTCTATCACGGGAGACGGCGGCCAAACACT
>BP00635_Frag168-327_insertion306
TAGATACTAGCTCGTCTCCTGTTCTTCTTTGCGTTTGTACCGAAAGGGTTCAGTATTATT
TCCATTATCATCATGTTACTAAACTCGACGAAGTCGCCGCATCACAGTTGACCTTCCCTG
CTGTAACCCTTTGCAATCTGAACGAATTTAGATTTAGCCAAAGCGGGAGACCGGGGTCTC
TGAGCGTTTCTAAAAACGATCTCTATCACGGGAGACGGCGGCCAAACACT
>BP00635_Frag168-327_insertion309
TAGATACTAGCTCGTCTCCTGTTCTTCTTTGCGTTTGTACCGAAAGGGTTCAGTATTATT
TCCATTATCATCATGTTACTAAACTCGACGAAGTCGCCGCATCACAGTTGACCTTCCCTG
CTGTAACCCTTTGCAATCTGAACGAATTTAGATTTAGCCAAGTTAGCGGGAGACCGGGGT
CTCTGAGCTCTAAAAACGATCTCTATCACGGGAGACGGCGGCCAAACACT
>BP00635_Frag168-327_insertion312
TAGATACTAGCTCGTCTCCTGTTCTTCTTTGCGTTTGTACCGAAAGGGTTCAGTATTATT
TCCATTATCATCATGTTACTAAACTCGACGAAGTCGCCGCATCACAGTTGACCTTCCCTG
CTGTAACCCTTTGCAATCTGAACGAATTTAGATTTAGCCAAGTTTCTAGCGGGAGACCGG
GGTCTCTGAGCAAAAACGATCTCTATCACGGGAGACGGCGGCCAAACACT
>BP00635_Frag168-327_insertion315
TAGATACTAGCTCGTCTCCTGTTCTTCTTTGCGTTTGTACCGAAAGGGTTCAGTATTATT
TCCATTATCATCATGTTACTAAACTCGACGAAGTCGCCGCATCACAGTTGACCTTCCCTG
CTGTAACCCTTTGCAATCTGAACGAATTTAGATTTAGCCAAGTTTCTAAAAGCGGGAGAC
CGGGGTCTCTGAGCAACGATCTCTATCACGGGAGACGGCGGCCAAACACT
>BP00635_Frag168-327_insertion318
TAGATACTAGCTCGTCTCCTGTTCTTCTTTGCGTTTGTACCGAAAGGGTTCAGTATTATT
TCCATTATCATCATGTTACTAAACTCGACGAAGTCGCCGCATCACAGTTGACCTTCCCTG
CTGTAACCCTTTGCAATCTGAACGAATTTAGATTTAGCCAAGTTTCTAAAAACAGCGGGA
GACCGGGGTCTCTGAGCGATCTCTATCACGGGAGACGGCGGCCAAACACT
>BP00635_Frag168-327_insertion321
TAGATACTAGCTCGTCTCCTGTTCTTCTTTGCGTTTGTACCGAAAGGGTTCAGTATTATT
TCCATTATCATCATGTTACTAAACTCGACGAAGTCGCCGCATCACAGTTGACCTTCCCTG
CTGTAACCCTTTGCAATCTGAACGAATTTAGATTTAGCCAAGTTTCTAAAAACGATAGCG
GGAGACCGGGGTCTCTGAGCCTCTATCACGGGAGACGGCGGCCAAACACT
>BP00635_Frag168-327_insertion324
TAGATACTAGCTCGTCTCCTGTTCTTCTTTGCGTTTGTACCGAAAGGGTTCAGTATTATT
TCCATTATCATCATGTTACTAAACTCGACGAAGTCGCCGCATCACAGTTGACCTTCCCTG
CTGTAACCCTTTGCAATCTGAACGAATTTAGATTTAGCCAAGTTTCTAAAAACGATCTCA
GCGGGAGACCGGGGTCTCTGAGCTATCACGGGAGACGGCGGCCAAACACT
>BP00635_Frag168-327_insertion327
TAGATACTAGCTCGTCTCCTGTTCTTCTTTGCGTTTGTACCGAAAGGGTTCAGTATTATT
TCCATTATCATCATGTTACTAAACTCGACGAAGTCGCCGCATCACAGTTGACCTTCCCTG
CTGTAACCCTTTGCAATCTGAACGAATTTAGATTTAGCCAAGTTTCTAAAAACGATCTCT
ATAGCGGGAGACCGGGGTCTCTGAGCCACGGGAGACGGCGGCCAAACACT
>BP00635_Frag330-495_insertion330
GCGTCTTTTCGTCTCCTCACAGCGGGAGACCGGGGTCTCTGAGCGCCGGTGAACTTCTCG
CCCTCTTGAATAATCGCTATGAGATTCCCGATACACAAATGGCAGATGAAAAGCAACTGG
AGATCCTCCAGGATAAGGCCAACTTTCGGTCCTTCGATTATAAAGATGATGATGATAAAA
AGCCCAAGCCCTTCAATATGCGAGAGTTTTACGGGAGACGGTAATGGGTG
>BP00635_Frag330-495_insertion333
GCGTCTTTTCGTCTCCTCACGCCAGCGGGAGACCGGGGTCTCTGAGCGGTGAACTTCTCG
CCCTCTTGAATAATCGCTATGAGATTCCCGATACACAAATGGCAGATGAAAAGCAACTGG
AGATCCTCCAGGATAAGGCCAACTTTCGGTCCTTCGATTATAAAGATGATGATGATAAAA
AGCCCAAGCCCTTCAATATGCGAGAGTTTTACGGGAGACGGTAATGGGTG
>BP00635_Frag330-495_insertion336
GCGTCTTTTCGTCTCCTCACGCCGGTAGCGGGAGACCGGGGTCTCTGAGCGAACTTCTCG
CCCTCTTGAATAATCGCTATGAGATTCCCGATACACAAATGGCAGATGAAAAGCAACTGG
AGATCCTCCAGGATAAGGCCAACTTTCGGTCCTTCGATTATAAAGATGATGATGATAAAA
AGCCCAAGCCCTTCAATATGCGAGAGTTTTACGGGAGACGGTAATGGGTG
>BP00635_Frag330-495_insertion339
GCGTCTTTTCGTCTCCTCACGCCGGTGAAAGCGGGAGACCGGGGTCTCTGAGCCTTCTCG
CCCTCTTGAATAATCGCTATGAGATTCCCGATACACAAATGGCAGATGAAAAGCAACTGG
AGATCCTCCAGGATAAGGCCAACTTTCGGTCCTTCGATTATAAAGATGATGATGATAAAA
AGCCCAAGCCCTTCAATATGCGAGAGTTTTACGGGAGACGGTAATGGGTG
>BP00635_Frag330-495_insertion342
GCGTCTTTTCGTCTCCTCACGCCGGTGAACTTAGCGGGAGACCGGGGTCTCTGAGCCTCG
CCCTCTTGAATAATCGCTATGAGATTCCCGATACACAAATGGCAGATGAAAAGCAACTGG
AGATCCTCCAGGATAAGGCCAACTTTCGGTCCTTCGATTATAAAGATGATGATGATAAAA
AGCCCAAGCCCTTCAATATGCGAGAGTTTTACGGGAGACGGTAATGGGTG
>BP00635_Frag330-495_insertion345
GCGTCTTTTCGTCTCCTCACGCCGGTGAACTTCTCAGCGGGAGACCGGGGTCTCTGAGCG
CCCTCTTGAATAATCGCTATGAGATTCCCGATACACAAATGGCAGATGAAAAGCAACTGG
AGATCCTCCAGGATAAGGCCAACTTTCGGTCCTTCGATTATAAAGATGATGATGATAAAA
AGCCCAAGCCCTTCAATATGCGAGAGTTTTACGGGAGACGGTAATGGGTG
>BP00635_Frag330-495_insertion348
GCGTCTTTTCGTCTCCTCACGCCGGTGAACTTCTCGCCAGCGGGAGACCGGGGTCTCTGA
GCCTCTTGAATAATCGCTATGAGATTCCCGATACACAAATGGCAGATGAAAAGCAACTGG
AGATCCTCCAGGATAAGGCCAACTTTCGGTCCTTCGATTATAAAGATGATGATGATAAAA
AGCCCAAGCCCTTCAATATGCGAGAGTTTTACGGGAGACGGTAATGGGTG
>BP00635_Frag330-495_insertion351
GCGTCTTTTCGTCTCCTCACGCCGGTGAACTTCTCGCCCTCAGCGGGAGACCGGGGTCTC
TGAGCTTGAATAATCGCTATGAGATTCCCGATACACAAATGGCAGATGAAAAGCAACTGG
AGATCCTCCAGGATAAGGCCAACTTTCGGTCCTTCGATTATAAAGATGATGATGATAAAA
AGCCCAAGCCCTTCAATATGCGAGAGTTTTACGGGAGACGGTAATGGGTG
>BP00635_Frag330-495_insertion354
GCGTCTTTTCGTCTCCTCACGCCGGTGAACTTCTCGCCCTCTTGAGCGGGAGACCGGGGT
CTCTGAGCAATAATCGCTATGAGATTCCCGATACACAAATGGCAGATGAAAAGCAACTGG
AGATCCTCCAGGATAAGGCCAACTTTCGGTCCTTCGATTATAAAGATGATGATGATAAAA
AGCCCAAGCCCTTCAATATGCGAGAGTTTTACGGGAGACGGTAATGGGTG
>BP00635_Frag330-495_insertion357
GCGTCTTTTCGTCTCCTCACGCCGGTGAACTTCTCGCCCTCTTGAATAGCGGGAGACCGG
GGTCTCTGAGCAATCGCTATGAGATTCCCGATACACAAATGGCAGATGAAAAGCAACTGG
AGATCCTCCAGGATAAGGCCAACTTTCGGTCCTTCGATTATAAAGATGATGATGATAAAA
AGCCCAAGCCCTTCAATATGCGAGAGTTTTACGGGAGACGGTAATGGGTG
>BP00635_Frag330-495_insertion360
GCGTCTTTTCGTCTCCTCACGCCGGTGAACTTCTCGCCCTCTTGAATAATAGCGGGAGAC
CGGGGTCTCTGAGCCGCTATGAGATTCCCGATACACAAATGGCAGATGAAAAGCAACTGG
AGATCCTCCAGGATAAGGCCAACTTTCGGTCCTTCGATTATAAAGATGATGATGATAAAA
AGCCCAAGCCCTTCAATATGCGAGAGTTTTACGGGAGACGGTAATGGGTG
>BP00635_Frag330-495_insertion363
GCGTCTTTTCGTCTCCTCACGCCGGTGAACTTCTCGCCCTCTTGAATAATCGCAGCGGGA
GACCGGGGTCTCTGAGCTATGAGATTCCCGATACACAAATGGCAGATGAAAAGCAACTGG
AGATCCTCCAGGATAAGGCCAACTTTCGGTCCTTCGATTATAAAGATGATGATGATAAAA
AGCCCAAGCCCTTCAATATGCGAGAGTTTTACGGGAGACGGTAATGGGTG
>BP00635_Frag330-495_insertion366
GCGTCTTTTCGTCTCCTCACGCCGGTGAACTTCTCGCCCTCTTGAATAATCGCTATAGCG
GGAGACCGGGGTCTCTGAGCGAGATTCCCGATACACAAATGGCAGATGAAAAGCAACTGG
AGATCCTCCAGGATAAGGCCAACTTTCGGTCCTTCGATTATAAAGATGATGATGATAAAA
AGCCCAAGCCCTTCAATATGCGAGAGTTTTACGGGAGACGGTAATGGGTG
>BP00635_Frag330-495_insertion369
GCGTCTTTTCGTCTCCTCACGCCGGTGAACTTCTCGCCCTCTTGAATAATCGCTATGAGA
GCGGGAGACCGGGGTCTCTGAGCATTCCCGATACACAAATGGCAGATGAAAAGCAACTGG
AGATCCTCCAGGATAAGGCCAACTTTCGGTCCTTCGATTATAAAGATGATGATGATAAAA
AGCCCAAGCCCTTCAATATGCGAGAGTTTTACGGGAGACGGTAATGGGTG
>BP00635_Frag330-495_insertion372
GCGTCTTTTCGTCTCCTCACGCCGGTGAACTTCTCGCCCTCTTGAATAATCGCTATGAGA
TTAGCGGGAGACCGGGGTCTCTGAGCCCCGATACACAAATGGCAGATGAAAAGCAACTGG
AGATCCTCCAGGATAAGGCCAACTTTCGGTCCTTCGATTATAAAGATGATGATGATAAAA
AGCCCAAGCCCTTCAATATGCGAGAGTTTTACGGGAGACGGTAATGGGTG
>BP00635_Frag330-495_insertion375
GCGTCTTTTCGTCTCCTCACGCCGGTGAACTTCTCGCCCTCTTGAATAATCGCTATGAGA
TTCCCAGCGGGAGACCGGGGTCTCTGAGCGATACACAAATGGCAGATGAAAAGCAACTGG
AGATCCTCCAGGATAAGGCCAACTTTCGGTCCTTCGATTATAAAGATGATGATGATAAAA
AGCCCAAGCCCTTCAATATGCGAGAGTTTTACGGGAGACGGTAATGGGTG
>BP00635_Frag330-495_insertion378
GCGTCTTTTCGTCTCCTCACGCCGGTGAACTTCTCGCCCTCTTGAATAATCGCTATGAGA
TTCCCGATAGCGGGAGACCGGGGTCTCTGAGCACACAAATGGCAGATGAAAAGCAACTGG
AGATCCTCCAGGATAAGGCCAACTTTCGGTCCTTCGATTATAAAGATGATGATGATAAAA
AGCCCAAGCCCTTCAATATGCGAGAGTTTTACGGGAGACGGTAATGGGTG
>BP00635_Frag330-495_insertion381
GCGTCTTTTCGTCTCCTCACGCCGGTGAACTTCTCGCCCTCTTGAATAATCGCTATGAGA
TTCCCGATACAAGCGGGAGACCGGGGTCTCTGAGCCAAATGGCAGATGAAAAGCAACTGG
AGATCCTCCAGGATAAGGCCAACTTTCGGTCCTTCGATTATAAAGATGATGATGATAAAA
AGCCCAAGCCCTTCAATATGCGAGAGTTTTACGGGAGACGGTAATGGGTG
>BP00635_Frag330-495_insertion384
GCGTCTTTTCGTCTCCTCACGCCGGTGAACTTCTCGCCCTCTTGAATAATCGCTATGAGA
TTCCCGATACACAAAGCGGGAGACCGGGGTCTCTGAGCATGGCAGATGAAAAGCAACTGG
AGATCCTCCAGGATAAGGCCAACTTTCGGTCCTTCGATTATAAAGATGATGATGATAAAA
AGCCCAAGCCCTTCAATATGCGAGAGTTTTACGGGAGACGGTAATGGGTG
>BP00635_Frag330-495_insertion387
GCGTCTTTTCGTCTCCTCACGCCGGTGAACTTCTCGCCCTCTTGAATAATCGCTATGAGA
TTCCCGATACACAAATGAGCGGGAGACCGGGGTCTCTGAGCGCAGATGAAAAGCAACTGG
AGATCCTCCAGGATAAGGCCAACTTTCGGTCCTTCGATTATAAAGATGATGATGATAAAA
AGCCCAAGCCCTTCAATATGCGAGAGTTTTACGGGAGACGGTAATGGGTG
>BP00635_Frag330-495_insertion390
GCGTCTTTTCGTCTCCTCACGCCGGTGAACTTCTCGCCCTCTTGAATAATCGCTATGAGA
TTCCCGATACACAAATGGCAAGCGGGAGACCGGGGTCTCTGAGCGATGAAAAGCAACTGG
AGATCCTCCAGGATAAGGCCAACTTTCGGTCCTTCGATTATAAAGATGATGATGATAAAA
AGCCCAAGCCCTTCAATATGCGAGAGTTTTACGGGAGACGGTAATGGGTG
>BP00635_Frag330-495_insertion393
GCGTCTTTTCGTCTCCTCACGCCGGTGAACTTCTCGCCCTCTTGAATAATCGCTATGAGA
TTCCCGATACACAAATGGCAGATAGCGGGAGACCGGGGTCTCTGAGCGAAAAGCAACTGG
AGATCCTCCAGGATAAGGCCAACTTTCGGTCCTTCGATTATAAAGATGATGATGATAAAA
AGCCCAAGCCCTTCAATATGCGAGAGTTTTACGGGAGACGGTAATGGGTG
>BP00635_Frag330-495_insertion396
GCGTCTTTTCGTCTCCTCACGCCGGTGAACTTCTCGCCCTCTTGAATAATCGCTATGAGA
TTCCCGATACACAAATGGCAGATGAAAGCGGGAGACCGGGGTCTCTGAGCAAGCAACTGG
AGATCCTCCAGGATAAGGCCAACTTTCGGTCCTTCGATTATAAAGATGATGATGATAAAA
AGCCCAAGCCCTTCAATATGCGAGAGTTTTACGGGAGACGGTAATGGGTG
>BP00635_Frag330-495_insertion399
GCGTCTTTTCGTCTCCTCACGCCGGTGAACTTCTCGCCCTCTTGAATAATCGCTATGAGA
TTCCCGATACACAAATGGCAGATGAAAAGAGCGGGAGACCGGGGTCTCTGAGCCAACTGG
AGATCCTCCAGGATAAGGCCAACTTTCGGTCCTTCGATTATAAAGATGATGATGATAAAA
AGCCCAAGCCCTTCAATATGCGAGAGTTTTACGGGAGACGGTAATGGGTG
>BP00635_Frag330-495_insertion402
GCGTCTTTTCGTCTCCTCACGCCGGTGAACTTCTCGCCCTCTTGAATAATCGCTATGAGA
TTCCCGATACACAAATGGCAGATGAAAAGCAAAGCGGGAGACCGGGGTCTCTGAGCCTGG
AGATCCTCCAGGATAAGGCCAACTTTCGGTCCTTCGATTATAAAGATGATGATGATAAAA
AGCCCAAGCCCTTCAATATGCGAGAGTTTTACGGGAGACGGTAATGGGTG
>BP00635_Frag330-495_insertion405
GCGTCTTTTCGTCTCCTCACGCCGGTGAACTTCTCGCCCTCTTGAATAATCGCTATGAGA
TTCCCGATACACAAATGGCAGATGAAAAGCAACTGAGCGGGAGACCGGGGTCTCTGAGCG
AGATCCTCCAGGATAAGGCCAACTTTCGGTCCTTCGATTATAAAGATGATGATGATAAAA
AGCCCAAGCCCTTCAATATGCGAGAGTTTTACGGGAGACGGTAATGGGTG
>BP00635_Frag330-495_insertion408
GCGTCTTTTCGTCTCCTCACGCCGGTGAACTTCTCGCCCTCTTGAATAATCGCTATGAGA
TTCCCGATACACAAATGGCAGATGAAAAGCAACTGGAGAGCGGGAGACCGGGGTCTCTGA
GCATCCTCCAGGATAAGGCCAACTTTCGGTCCTTCGATTATAAAGATGATGATGATAAAA
AGCCCAAGCCCTTCAATATGCGAGAGTTTTACGGGAGACGGTAATGGGTG
>BP00635_Frag330-495_insertion411
GCGTCTTTTCGTCTCCTCACGCCGGTGAACTTCTCGCCCTCTTGAATAATCGCTATGAGA
TTCCCGATACACAAATGGCAGATGAAAAGCAACTGGAGATCAGCGGGAGACCGGGGTCTC
TGAGCCTCCAGGATAAGGCCAACTTTCGGTCCTTCGATTATAAAGATGATGATGATAAAA
AGCCCAAGCCCTTCAATATGCGAGAGTTTTACGGGAGACGGTAATGGGTG
>BP00635_Frag330-495_insertion414
GCGTCTTTTCGTCTCCTCACGCCGGTGAACTTCTCGCCCTCTTGAATAATCGCTATGAGA
TTCCCGATACACAAATGGCAGATGAAAAGCAACTGGAGATCCTCAGCGGGAGACCGGGGT
CTCTGAGCCAGGATAAGGCCAACTTTCGGTCCTTCGATTATAAAGATGATGATGATAAAA
AGCCCAAGCCCTTCAATATGCGAGAGTTTTACGGGAGACGGTAATGGGTG
>BP00635_Frag330-495_insertion417
GCGTCTTTTCGTCTCCTCACGCCGGTGAACTTCTCGCCCTCTTGAATAATCGCTATGAGA
TTCCCGATACACAAATGGCAGATGAAAAGCAACTGGAGATCCTCCAGAGCGGGAGACCGG
GGTCTCTGAGCGATAAGGCCAACTTTCGGTCCTTCGATTATAAAGATGATGATGATAAAA
AGCCCAAGCCCTTCAATATGCGAGAGTTTTACGGGAGACGGTAATGGGTG
>BP00635_Frag330-495_insertion420
GCGTCTTTTCGTCTCCTCACGCCGGTGAACTTCTCGCCCTCTTGAATAATCGCTATGAGA
TTCCCGATACACAAATGGCAGATGAAAAGCAACTGGAGATCCTCCAGGATAGCGGGAGAC
CGGGGTCTCTGAGCAAGGCCAACTTTCGGTCCTTCGATTATAAAGATGATGATGATAAAA
AGCCCAAGCCCTTCAATATGCGAGAGTTTTACGGGAGACGGTAATGGGTG
>BP00635_Frag330-495_insertion423
GCGTCTTTTCGTCTCCTCACGCCGGTGAACTTCTCGCCCTCTTGAATAATCGCTATGAGA
TTCCCGATACACAAATGGCAGATGAAAAGCAACTGGAGATCCTCCAGGATAAGAGCGGGA
GACCGGGGTCTCTGAGCGCCAACTTTCGGTCCTTCGATTATAAAGATGATGATGATAAAA
AGCCCAAGCCCTTCAATATGCGAGAGTTTTACGGGAGACGGTAATGGGTG
>BP00635_Frag330-495_insertion426
GCGTCTTTTCGTCTCCTCACGCCGGTGAACTTCTCGCCCTCTTGAATAATCGCTATGAGA
TTCCCGATACACAAATGGCAGATGAAAAGCAACTGGAGATCCTCCAGGATAAGGCCAGCG
GGAGACCGGGGTCTCTGAGCAACTTTCGGTCCTTCGATTATAAAGATGATGATGATAAAA
AGCCCAAGCCCTTCAATATGCGAGAGTTTTACGGGAGACGGTAATGGGTG
>BP00635_Frag330-495_insertion429
GCGTCTTTTCGTCTCCTCACGCCGGTGAACTTCTCGCCCTCTTGAATAATCGCTATGAGA
TTCCCGATACACAAATGGCAGATGAAAAGCAACTGGAGATCCTCCAGGATAAGGCCAACA
GCGGGAGACCGGGGTCTCTGAGCTTTCGGTCCTTCGATTATAAAGATGATGATGATAAAA
AGCCCAAGCCCTTCAATATGCGAGAGTTTTACGGGAGACGGTAATGGGTG
>BP00635_Frag330-495_insertion432
GCGTCTTTTCGTCTCCTCACGCCGGTGAACTTCTCGCCCTCTTGAATAATCGCTATGAGA
TTCCCGATACACAAATGGCAGATGAAAAGCAACTGGAGATCCTCCAGGATAAGGCCAACT
TTAGCGGGAGACCGGGGTCTCTGAGCCGGTCCTTCGATTATAAAGATGATGATGATAAAA
AGCCCAAGCCCTTCAATATGCGAGAGTTTTACGGGAGACGGTAATGGGTG
>BP00635_Frag330-495_insertion435
GCGTCTTTTCGTCTCCTCACGCCGGTGAACTTCTCGCCCTCTTGAATAATCGCTATGAGA
TTCCCGATACACAAATGGCAGATGAAAAGCAACTGGAGATCCTCCAGGATAAGGCCAACT
TTCGGAGCGGGAGACCGGGGTCTCTGAGCTCCTTCGATTATAAAGATGATGATGATAAAA
AGCCCAAGCCCTTCAATATGCGAGAGTTTTACGGGAGACGGTAATGGGTG
>BP00635_Frag330-495_insertion438
GCGTCTTTTCGTCTCCTCACGCCGGTGAACTTCTCGCCCTCTTGAATAATCGCTATGAGA
TTCCCGATACACAAATGGCAGATGAAAAGCAACTGGAGATCCTCCAGGATAAGGCCAACT
TTCGGTCCAGCGGGAGACCGGGGTCTCTGAGCTTCGATTATAAAGATGATGATGATAAAA
AGCCCAAGCCCTTCAATATGCGAGAGTTTTACGGGAGACGGTAATGGGTG
>BP00635_Frag330-495_insertion441
GCGTCTTTTCGTCTCCTCACGCCGGTGAACTTCTCGCCCTCTTGAATAATCGCTATGAGA
TTCCCGATACACAAATGGCAGATGAAAAGCAACTGGAGATCCTCCAGGATAAGGCCAACT
TTCGGTCCTTCAGCGGGAGACCGGGGTCTCTGAGCGATTATAAAGATGATGATGATAAAA
AGCCCAAGCCCTTCAATATGCGAGAGTTTTACGGGAGACGGTAATGGGTG
>BP00635_Frag330-495_insertion444
GCGTCTTTTCGTCTCCTCACGCCGGTGAACTTCTCGCCCTCTTGAATAATCGCTATGAGA
TTCCCGATACACAAATGGCAGATGAAAAGCAACTGGAGATCCTCCAGGATAAGGCCAACT
TTCGGTCCTTCGATAGCGGGAGACCGGGGTCTCTGAGCTATAAAGATGATGATGATAAAA
AGCCCAAGCCCTTCAATATGCGAGAGTTTTACGGGAGACGGTAATGGGTG
>BP00635_Frag330-495_insertion447
GCGTCTTTTCGTCTCCTCACGCCGGTGAACTTCTCGCCCTCTTGAATAATCGCTATGAGA
TTCCCGATACACAAATGGCAGATGAAAAGCAACTGGAGATCCTCCAGGATAAGGCCAACT
TTCGGTCCTTCGATTATAGCGGGAGACCGGGGTCTCTGAGCAAAGATGATGATGATAAAA
AGCCCAAGCCCTTCAATATGCGAGAGTTTTACGGGAGACGGTAATGGGTG
>BP00635_Frag330-495_insertion450
GCGTCTTTTCGTCTCCTCACGCCGGTGAACTTCTCGCCCTCTTGAATAATCGCTATGAGA
TTCCCGATACACAAATGGCAGATGAAAAGCAACTGGAGATCCTCCAGGATAAGGCCAACT
TTCGGTCCTTCGATTATAAAAGCGGGAGACCGGGGTCTCTGAGCGATGATGATGATAAAA
AGCCCAAGCCCTTCAATATGCGAGAGTTTTACGGGAGACGGTAATGGGTG
>BP00635_Frag330-495_insertion453
GCGTCTTTTCGTCTCCTCACGCCGGTGAACTTCTCGCCCTCTTGAATAATCGCTATGAGA
TTCCCGATACACAAATGGCAGATGAAAAGCAACTGGAGATCCTCCAGGATAAGGCCAACT
TTCGGTCCTTCGATTATAAAGATAGCGGGAGACCGGGGTCTCTGAGCGATGATGATAAAA
AGCCCAAGCCCTTCAATATGCGAGAGTTTTACGGGAGACGGTAATGGGTG
>BP00635_Frag330-495_insertion456
GCGTCTTTTCGTCTCCTCACGCCGGTGAACTTCTCGCCCTCTTGAATAATCGCTATGAGA
TTCCCGATACACAAATGGCAGATGAAAAGCAACTGGAGATCCTCCAGGATAAGGCCAACT
TTCGGTCCTTCGATTATAAAGATGATAGCGGGAGACCGGGGTCTCTGAGCGATGATAAAA
AGCCCAAGCCCTTCAATATGCGAGAGTTTTACGGGAGACGGTAATGGGTG
>BP00635_Frag330-495_insertion459
GCGTCTTTTCGTCTCCTCACGCCGGTGAACTTCTCGCCCTCTTGAATAATCGCTATGAGA
TTCCCGATACACAAATGGCAGATGAAAAGCAACTGGAGATCCTCCAGGATAAGGCCAACT
TTCGGTCCTTCGATTATAAAGATGATGATAGCGGGAGACCGGGGTCTCTGAGCGATAAAA
AGCCCAAGCCCTTCAATATGCGAGAGTTTTACGGGAGACGGTAATGGGTG
>BP00635_Frag330-495_insertion462
GCGTCTTTTCGTCTCCTCACGCCGGTGAACTTCTCGCCCTCTTGAATAATCGCTATGAGA
TTCCCGATACACAAATGGCAGATGAAAAGCAACTGGAGATCCTCCAGGATAAGGCCAACT
TTCGGTCCTTCGATTATAAAGATGATGATGATAGCGGGAGACCGGGGTCTCTGAGCAAAA
AGCCCAAGCCCTTCAATATGCGAGAGTTTTACGGGAGACGGTAATGGGTG
>BP00635_Frag330-495_insertion465
GCGTCTTTTCGTCTCCTCACGCCGGTGAACTTCTCGCCCTCTTGAATAATCGCTATGAGA
TTCCCGATACACAAATGGCAGATGAAAAGCAACTGGAGATCCTCCAGGATAAGGCCAACT
TTCGGTCCTTCGATTATAAAGATGATGATGATAAAAGCGGGAGACCGGGGTCTCTGAGCA
AGCCCAAGCCCTTCAATATGCGAGAGTTTTACGGGAGACGGTAATGGGTG
>BP00635_Frag330-495_insertion468
GCGTCTTTTCGTCTCCTCACGCCGGTGAACTTCTCGCCCTCTTGAATAATCGCTATGAGA
TTCCCGATACACAAATGGCAGATGAAAAGCAACTGGAGATCCTCCAGGATAAGGCCAACT
TTCGGTCCTTCGATTATAAAGATGATGATGATAAAAAGAGCGGGAGACCGGGGTCTCTGA
GCCCCAAGCCCTTCAATATGCGAGAGTTTTACGGGAGACGGTAATGGGTG
>BP00635_Frag330-495_insertion471
GCGTCTTTTCGTCTCCTCACGCCGGTGAACTTCTCGCCCTCTTGAATAATCGCTATGAGA
TTCCCGATACACAAATGGCAGATGAAAAGCAACTGGAGATCCTCCAGGATAAGGCCAACT
TTCGGTCCTTCGATTATAAAGATGATGATGATAAAAAGCCCAGCGGGAGACCGGGGTCTC
TGAGCAAGCCCTTCAATATGCGAGAGTTTTACGGGAGACGGTAATGGGTG
>BP00635_Frag330-495_insertion474
GCGTCTTTTCGTCTCCTCACGCCGGTGAACTTCTCGCCCTCTTGAATAATCGCTATGAGA
TTCCCGATACACAAATGGCAGATGAAAAGCAACTGGAGATCCTCCAGGATAAGGCCAACT
TTCGGTCCTTCGATTATAAAGATGATGATGATAAAAAGCCCAAGAGCGGGAGACCGGGGT
CTCTGAGCCCCTTCAATATGCGAGAGTTTTACGGGAGACGGTAATGGGTG
>BP00635_Frag330-495_insertion477
GCGTCTTTTCGTCTCCTCACGCCGGTGAACTTCTCGCCCTCTTGAATAATCGCTATGAGA
TTCCCGATACACAAATGGCAGATGAAAAGCAACTGGAGATCCTCCAGGATAAGGCCAACT
TTCGGTCCTTCGATTATAAAGATGATGATGATAAAAAGCCCAAGCCCAGCGGGAGACCGG
GGTCTCTGAGCTTCAATATGCGAGAGTTTTACGGGAGACGGTAATGGGTG
>BP00635_Frag330-495_insertion480
GCGTCTTTTCGTCTCCTCACGCCGGTGAACTTCTCGCCCTCTTGAATAATCGCTATGAGA
TTCCCGATACACAAATGGCAGATGAAAAGCAACTGGAGATCCTCCAGGATAAGGCCAACT
TTCGGTCCTTCGATTATAAAGATGATGATGATAAAAAGCCCAAGCCCTTCAGCGGGAGAC
CGGGGTCTCTGAGCAATATGCGAGAGTTTTACGGGAGACGGTAATGGGTG
>BP00635_Frag330-495_insertion483
GCGTCTTTTCGTCTCCTCACGCCGGTGAACTTCTCGCCCTCTTGAATAATCGCTATGAGA
TTCCCGATACACAAATGGCAGATGAAAAGCAACTGGAGATCCTCCAGGATAAGGCCAACT
TTCGGTCCTTCGATTATAAAGATGATGATGATAAAAAGCCCAAGCCCTTCAATAGCGGGA
GACCGGGGTCTCTGAGCATGCGAGAGTTTTACGGGAGACGGTAATGGGTG
>BP00635_Frag330-495_insertion486
GCGTCTTTTCGTCTCCTCACGCCGGTGAACTTCTCGCCCTCTTGAATAATCGCTATGAGA
TTCCCGATACACAAATGGCAGATGAAAAGCAACTGGAGATCCTCCAGGATAAGGCCAACT
TTCGGTCCTTCGATTATAAAGATGATGATGATAAAAAGCCCAAGCCCTTCAATATGAGCG
GGAGACCGGGGTCTCTGAGCCGAGAGTTTTACGGGAGACGGTAATGGGTG
>BP00635_Frag330-495_insertion489
GCGTCTTTTCGTCTCCTCACGCCGGTGAACTTCTCGCCCTCTTGAATAATCGCTATGAGA
TTCCCGATACACAAATGGCAGATGAAAAGCAACTGGAGATCCTCCAGGATAAGGCCAACT
TTCGGTCCTTCGATTATAAAGATGATGATGATAAAAAGCCCAAGCCCTTCAATATGCGAA
GCGGGAGACCGGGGTCTCTGAGCGAGTTTTACGGGAGACGGTAATGGGTG
>BP00635_Frag330-495_insertion492
GCGTCTTTTCGTCTCCTCACGCCGGTGAACTTCTCGCCCTCTTGAATAATCGCTATGAGA
TTCCCGATACACAAATGGCAGATGAAAAGCAACTGGAGATCCTCCAGGATAAGGCCAACT
TTCGGTCCTTCGATTATAAAGATGATGATGATAAAAAGCCCAAGCCCTTCAATATGCGAG
AGAGCGGGAGACCGGGGTCTCTGAGCTTTTACGGGAGACGGTAATGGGTG
>BP00635_Frag330-495_insertion495
GCGTCTTTTCGTCTCCTCACGCCGGTGAACTTCTCGCCCTCTTGAATAATCGCTATGAGA
TTCCCGATACACAAATGGCAGATGAAAAGCAACTGGAGATCCTCCAGGATAAGGCCAACT
TTCGGTCCTTCGATTATAAAGATGATGATGATAAAAAGCCCAAGCCCTTCAATATGCGAG
AGTTTAGCGGGAGACCGGGGTCTCTGAGCTACGGGAGACGGTAATGGGTG
>BP00635_Frag498-660_insertion498
CACTTGAGGTCCGTCTCCTTACAGCGGGAGACCGGGGTCTCTGAGCGATCGCGCTGGCCA
TGATATTCGGGATATGCTTCTCTCATGCCACTTCAGGGGGGAGGTTTGTTCCGCAGAGGA
CTTCAAGGTCGTGTTTACCCGCTACGGCAAGTGTTATACCTTCAACAGCGGTCGCGACGG
GCGCCCTCGGCTTAAAACCATGAAAGGCGGCAGGAGACGAGCACCATAGG
>BP00635_Frag498-660_insertion501
CACTTGAGGTCCGTCTCCTTACGATAGCGGGAGACCGGGGTCTCTGAGCCGCGCTGGCCA
TGATATTCGGGATATGCTTCTCTCATGCCACTTCAGGGGGGAGGTTTGTTCCGCAGAGGA
CTTCAAGGTCGTGTTTACCCGCTACGGCAAGTGTTATACCTTCAACAGCGGTCGCGACGG
GCGCCCTCGGCTTAAAACCATGAAAGGCGGCAGGAGACGAGCACCATAGG
>BP00635_Frag498-660_insertion504
CACTTGAGGTCCGTCTCCTTACGATCGCAGCGGGAGACCGGGGTCTCTGAGCGCTGGCCA
TGATATTCGGGATATGCTTCTCTCATGCCACTTCAGGGGGGAGGTTTGTTCCGCAGAGGA
CTTCAAGGTCGTGTTTACCCGCTACGGCAAGTGTTATACCTTCAACAGCGGTCGCGACGG
GCGCCCTCGGCTTAAAACCATGAAAGGCGGCAGGAGACGAGCACCATAGG
>BP00635_Frag498-660_insertion507
CACTTGAGGTCCGTCTCCTTACGATCGCGCTAGCGGGAGACCGGGGTCTCTGAGCGGCCA
TGATATTCGGGATATGCTTCTCTCATGCCACTTCAGGGGGGAGGTTTGTTCCGCAGAGGA
CTTCAAGGTCGTGTTTACCCGCTACGGCAAGTGTTATACCTTCAACAGCGGTCGCGACGG
GCGCCCTCGGCTTAAAACCATGAAAGGCGGCAGGAGACGAGCACCATAGG
>BP00635_Frag498-660_insertion510
CACTTGAGGTCCGTCTCCTTACGATCGCGCTGGCAGCGGGAGACCGGGGTCTCTGAGCCA
TGATATTCGGGATATGCTTCTCTCATGCCACTTCAGGGGGGAGGTTTGTTCCGCAGAGGA
CTTCAAGGTCGTGTTTACCCGCTACGGCAAGTGTTATACCTTCAACAGCGGTCGCGACGG
GCGCCCTCGGCTTAAAACCATGAAAGGCGGCAGGAGACGAGCACCATAGG
>BP00635_Frag498-660_insertion513
CACTTGAGGTCCGTCTCCTTACGATCGCGCTGGCCATAGCGGGAGACCGGGGTCTCTGAG
CGATATTCGGGATATGCTTCTCTCATGCCACTTCAGGGGGGAGGTTTGTTCCGCAGAGGA
CTTCAAGGTCGTGTTTACCCGCTACGGCAAGTGTTATACCTTCAACAGCGGTCGCGACGG
GCGCCCTCGGCTTAAAACCATGAAAGGCGGCAGGAGACGAGCACCATAGG
>BP00635_Frag498-660_insertion516
CACTTGAGGTCCGTCTCCTTACGATCGCGCTGGCCATGATAGCGGGAGACCGGGGTCTCT
GAGCATTCGGGATATGCTTCTCTCATGCCACTTCAGGGGGGAGGTTTGTTCCGCAGAGGA
CTTCAAGGTCGTGTTTACCCGCTACGGCAAGTGTTATACCTTCAACAGCGGTCGCGACGG
GCGCCCTCGGCTTAAAACCATGAAAGGCGGCAGGAGACGAGCACCATAGG
>BP00635_Frag498-660_insertion519
CACTTGAGGTCCGTCTCCTTACGATCGCGCTGGCCATGATATTAGCGGGAGACCGGGGTC
TCTGAGCCGGGATATGCTTCTCTCATGCCACTTCAGGGGGGAGGTTTGTTCCGCAGAGGA
CTTCAAGGTCGTGTTTACCCGCTACGGCAAGTGTTATACCTTCAACAGCGGTCGCGACGG
GCGCCCTCGGCTTAAAACCATGAAAGGCGGCAGGAGACGAGCACCATAGG
>BP00635_Frag498-660_insertion522
CACTTGAGGTCCGTCTCCTTACGATCGCGCTGGCCATGATATTCGGAGCGGGAGACCGGG
GTCTCTGAGCGATATGCTTCTCTCATGCCACTTCAGGGGGGAGGTTTGTTCCGCAGAGGA
CTTCAAGGTCGTGTTTACCCGCTACGGCAAGTGTTATACCTTCAACAGCGGTCGCGACGG
GCGCCCTCGGCTTAAAACCATGAAAGGCGGCAGGAGACGAGCACCATAGG
>BP00635_Frag498-660_insertion525
CACTTGAGGTCCGTCTCCTTACGATCGCGCTGGCCATGATATTCGGGATAGCGGGAGACC
GGGGTCTCTGAGCATGCTTCTCTCATGCCACTTCAGGGGGGAGGTTTGTTCCGCAGAGGA
CTTCAAGGTCGTGTTTACCCGCTACGGCAAGTGTTATACCTTCAACAGCGGTCGCGACGG
GCGCCCTCGGCTTAAAACCATGAAAGGCGGCAGGAGACGAGCACCATAGG
>BP00635_Frag498-660_insertion528
CACTTGAGGTCCGTCTCCTTACGATCGCGCTGGCCATGATATTCGGGATATGAGCGGGAG
ACCGGGGTCTCTGAGCCTTCTCTCATGCCACTTCAGGGGGGAGGTTTGTTCCGCAGAGGA
CTTCAAGGTCGTGTTTACCCGCTACGGCAAGTGTTATACCTTCAACAGCGGTCGCGACGG
GCGCCCTCGGCTTAAAACCATGAAAGGCGGCAGGAGACGAGCACCATAGG
>BP00635_Frag498-660_insertion531
CACTTGAGGTCCGTCTCCTTACGATCGCGCTGGCCATGATATTCGGGATATGCTTAGCGG
GAGACCGGGGTCTCTGAGCCTCTCATGCCACTTCAGGGGGGAGGTTTGTTCCGCAGAGGA
CTTCAAGGTCGTGTTTACCCGCTACGGCAAGTGTTATACCTTCAACAGCGGTCGCGACGG
GCGCCCTCGGCTTAAAACCATGAAAGGCGGCAGGAGACGAGCACCATAGG
>BP00635_Frag498-660_insertion534
CACTTGAGGTCCGTCTCCTTACGATCGCGCTGGCCATGATATTCGGGATATGCTTCTCAG
CGGGAGACCGGGGTCTCTGAGCTCATGCCACTTCAGGGGGGAGGTTTGTTCCGCAGAGGA
CTTCAAGGTCGTGTTTACCCGCTACGGCAAGTGTTATACCTTCAACAGCGGTCGCGACGG
GCGCCCTCGGCTTAAAACCATGAAAGGCGGCAGGAGACGAGCACCATAGG
>BP00635_Frag498-660_insertion537
CACTTGAGGTCCGTCTCCTTACGATCGCGCTGGCCATGATATTCGGGATATGCTTCTCTC
AAGCGGGAGACCGGGGTCTCTGAGCTGCCACTTCAGGGGGGAGGTTTGTTCCGCAGAGGA
CTTCAAGGTCGTGTTTACCCGCTACGGCAAGTGTTATACCTTCAACAGCGGTCGCGACGG
GCGCCCTCGGCTTAAAACCATGAAAGGCGGCAGGAGACGAGCACCATAGG
>BP00635_Frag498-660_insertion540
CACTTGAGGTCCGTCTCCTTACGATCGCGCTGGCCATGATATTCGGGATATGCTTCTCTC
ATGCAGCGGGAGACCGGGGTCTCTGAGCCACTTCAGGGGGGAGGTTTGTTCCGCAGAGGA
CTTCAAGGTCGTGTTTACCCGCTACGGCAAGTGTTATACCTTCAACAGCGGTCGCGACGG
GCGCCCTCGGCTTAAAACCATGAAAGGCGGCAGGAGACGAGCACCATAGG
>BP00635_Frag498-660_insertion543
CACTTGAGGTCCGTCTCCTTACGATCGCGCTGGCCATGATATTCGGGATATGCTTCTCTC
ATGCCACAGCGGGAGACCGGGGTCTCTGAGCTTCAGGGGGGAGGTTTGTTCCGCAGAGGA
CTTCAAGGTCGTGTTTACCCGCTACGGCAAGTGTTATACCTTCAACAGCGGTCGCGACGG
GCGCCCTCGGCTTAAAACCATGAAAGGCGGCAGGAGACGAGCACCATAGG
>BP00635_Frag498-660_insertion546
CACTTGAGGTCCGTCTCCTTACGATCGCGCTGGCCATGATATTCGGGATATGCTTCTCTC
ATGCCACTTCAGCGGGAGACCGGGGTCTCTGAGCAGGGGGGAGGTTTGTTCCGCAGAGGA
CTTCAAGGTCGTGTTTACCCGCTACGGCAAGTGTTATACCTTCAACAGCGGTCGCGACGG
GCGCCCTCGGCTTAAAACCATGAAAGGCGGCAGGAGACGAGCACCATAGG
>BP00635_Frag498-660_insertion549
CACTTGAGGTCCGTCTCCTTACGATCGCGCTGGCCATGATATTCGGGATATGCTTCTCTC
ATGCCACTTCAGGAGCGGGAGACCGGGGTCTCTGAGCGGGGAGGTTTGTTCCGCAGAGGA
CTTCAAGGTCGTGTTTACCCGCTACGGCAAGTGTTATACCTTCAACAGCGGTCGCGACGG
GCGCCCTCGGCTTAAAACCATGAAAGGCGGCAGGAGACGAGCACCATAGG
>BP00635_Frag498-660_insertion552
CACTTGAGGTCCGTCTCCTTACGATCGCGCTGGCCATGATATTCGGGATATGCTTCTCTC
ATGCCACTTCAGGGGGAGCGGGAGACCGGGGTCTCTGAGCGAGGTTTGTTCCGCAGAGGA
CTTCAAGGTCGTGTTTACCCGCTACGGCAAGTGTTATACCTTCAACAGCGGTCGCGACGG
GCGCCCTCGGCTTAAAACCATGAAAGGCGGCAGGAGACGAGCACCATAGG
>BP00635_Frag498-660_insertion555
CACTTGAGGTCCGTCTCCTTACGATCGCGCTGGCCATGATATTCGGGATATGCTTCTCTC
ATGCCACTTCAGGGGGGAGAGCGGGAGACCGGGGTCTCTGAGCGTTTGTTCCGCAGAGGA
CTTCAAGGTCGTGTTTACCCGCTACGGCAAGTGTTATACCTTCAACAGCGGTCGCGACGG
GCGCCCTCGGCTTAAAACCATGAAAGGCGGCAGGAGACGAGCACCATAGG
>BP00635_Frag498-660_insertion558
CACTTGAGGTCCGTCTCCTTACGATCGCGCTGGCCATGATATTCGGGATATGCTTCTCTC
ATGCCACTTCAGGGGGGAGGTTAGCGGGAGACCGGGGTCTCTGAGCTGTTCCGCAGAGGA
CTTCAAGGTCGTGTTTACCCGCTACGGCAAGTGTTATACCTTCAACAGCGGTCGCGACGG
GCGCCCTCGGCTTAAAACCATGAAAGGCGGCAGGAGACGAGCACCATAGG
>BP00635_Frag498-660_insertion561
CACTTGAGGTCCGTCTCCTTACGATCGCGCTGGCCATGATATTCGGGATATGCTTCTCTC
ATGCCACTTCAGGGGGGAGGTTTGTAGCGGGAGACCGGGGTCTCTGAGCTCCGCAGAGGA
CTTCAAGGTCGTGTTTACCCGCTACGGCAAGTGTTATACCTTCAACAGCGGTCGCGACGG
GCGCCCTCGGCTTAAAACCATGAAAGGCGGCAGGAGACGAGCACCATAGG
>BP00635_Frag498-660_insertion564
CACTTGAGGTCCGTCTCCTTACGATCGCGCTGGCCATGATATTCGGGATATGCTTCTCTC
ATGCCACTTCAGGGGGGAGGTTTGTTCCAGCGGGAGACCGGGGTCTCTGAGCGCAGAGGA
CTTCAAGGTCGTGTTTACCCGCTACGGCAAGTGTTATACCTTCAACAGCGGTCGCGACGG
GCGCCCTCGGCTTAAAACCATGAAAGGCGGCAGGAGACGAGCACCATAGG
>BP00635_Frag498-660_insertion567
CACTTGAGGTCCGTCTCCTTACGATCGCGCTGGCCATGATATTCGGGATATGCTTCTCTC
ATGCCACTTCAGGGGGGAGGTTTGTTCCGCAAGCGGGAGACCGGGGTCTCTGAGCGAGGA
CTTCAAGGTCGTGTTTACCCGCTACGGCAAGTGTTATACCTTCAACAGCGGTCGCGACGG
GCGCCCTCGGCTTAAAACCATGAAAGGCGGCAGGAGACGAGCACCATAGG
>BP00635_Frag498-660_insertion570
CACTTGAGGTCCGTCTCCTTACGATCGCGCTGGCCATGATATTCGGGATATGCTTCTCTC
ATGCCACTTCAGGGGGGAGGTTTGTTCCGCAGAGAGCGGGAGACCGGGGTCTCTGAGCGA
CTTCAAGGTCGTGTTTACCCGCTACGGCAAGTGTTATACCTTCAACAGCGGTCGCGACGG
GCGCCCTCGGCTTAAAACCATGAAAGGCGGCAGGAGACGAGCACCATAGG
>BP00635_Frag498-660_insertion573
CACTTGAGGTCCGTCTCCTTACGATCGCGCTGGCCATGATATTCGGGATATGCTTCTCTC
ATGCCACTTCAGGGGGGAGGTTTGTTCCGCAGAGGACAGCGGGAGACCGGGGTCTCTGAG
CTTCAAGGTCGTGTTTACCCGCTACGGCAAGTGTTATACCTTCAACAGCGGTCGCGACGG
GCGCCCTCGGCTTAAAACCATGAAAGGCGGCAGGAGACGAGCACCATAGG
>BP00635_Frag498-660_insertion576
CACTTGAGGTCCGTCTCCTTACGATCGCGCTGGCCATGATATTCGGGATATGCTTCTCTC
ATGCCACTTCAGGGGGGAGGTTTGTTCCGCAGAGGACTTCAGCGGGAGACCGGGGTCTCT
GAGCAAGGTCGTGTTTACCCGCTACGGCAAGTGTTATACCTTCAACAGCGGTCGCGACGG
GCGCCCTCGGCTTAAAACCATGAAAGGCGGCAGGAGACGAGCACCATAGG
>BP00635_Frag498-660_insertion579
CACTTGAGGTCCGTCTCCTTACGATCGCGCTGGCCATGATATTCGGGATATGCTTCTCTC
ATGCCACTTCAGGGGGGAGGTTTGTTCCGCAGAGGACTTCAAGAGCGGGAGACCGGGGTC
TCTGAGCGTCGTGTTTACCCGCTACGGCAAGTGTTATACCTTCAACAGCGGTCGCGACGG
GCGCCCTCGGCTTAAAACCATGAAAGGCGGCAGGAGACGAGCACCATAGG
>BP00635_Frag498-660_insertion582
CACTTGAGGTCCGTCTCCTTACGATCGCGCTGGCCATGATATTCGGGATATGCTTCTCTC
ATGCCACTTCAGGGGGGAGGTTTGTTCCGCAGAGGACTTCAAGGTCAGCGGGAGACCGGG
GTCTCTGAGCGTGTTTACCCGCTACGGCAAGTGTTATACCTTCAACAGCGGTCGCGACGG
GCGCCCTCGGCTTAAAACCATGAAAGGCGGCAGGAGACGAGCACCATAGG
>BP00635_Frag498-660_insertion585
CACTTGAGGTCCGTCTCCTTACGATCGCGCTGGCCATGATATTCGGGATATGCTTCTCTC
ATGCCACTTCAGGGGGGAGGTTTGTTCCGCAGAGGACTTCAAGGTCGTGAGCGGGAGACC
GGGGTCTCTGAGCTTTACCCGCTACGGCAAGTGTTATACCTTCAACAGCGGTCGCGACGG
GCGCCCTCGGCTTAAAACCATGAAAGGCGGCAGGAGACGAGCACCATAGG
>BP00635_Frag498-660_insertion588
CACTTGAGGTCCGTCTCCTTACGATCGCGCTGGCCATGATATTCGGGATATGCTTCTCTC
ATGCCACTTCAGGGGGGAGGTTTGTTCCGCAGAGGACTTCAAGGTCGTGTTTAGCGGGAG
ACCGGGGTCTCTGAGCACCCGCTACGGCAAGTGTTATACCTTCAACAGCGGTCGCGACGG
GCGCCCTCGGCTTAAAACCATGAAAGGCGGCAGGAGACGAGCACCATAGG
>BP00635_Frag498-660_insertion591
CACTTGAGGTCCGTCTCCTTACGATCGCGCTGGCCATGATATTCGGGATATGCTTCTCTC
ATGCCACTTCAGGGGGGAGGTTTGTTCCGCAGAGGACTTCAAGGTCGTGTTTACCAGCGG
GAGACCGGGGTCTCTGAGCCGCTACGGCAAGTGTTATACCTTCAACAGCGGTCGCGACGG
GCGCCCTCGGCTTAAAACCATGAAAGGCGGCAGGAGACGAGCACCATAGG
>BP00635_Frag498-660_insertion594
CACTTGAGGTCCGTCTCCTTACGATCGCGCTGGCCATGATATTCGGGATATGCTTCTCTC
ATGCCACTTCAGGGGGGAGGTTTGTTCCGCAGAGGACTTCAAGGTCGTGTTTACCCGCAG
CGGGAGACCGGGGTCTCTGAGCTACGGCAAGTGTTATACCTTCAACAGCGGTCGCGACGG
GCGCCCTCGGCTTAAAACCATGAAAGGCGGCAGGAGACGAGCACCATAGG
>BP00635_Frag498-660_insertion597
CACTTGAGGTCCGTCTCCTTACGATCGCGCTGGCCATGATATTCGGGATATGCTTCTCTC
ATGCCACTTCAGGGGGGAGGTTTGTTCCGCAGAGGACTTCAAGGTCGTGTTTACCCGCTA
CAGCGGGAGACCGGGGTCTCTGAGCGGCAAGTGTTATACCTTCAACAGCGGTCGCGACGG
GCGCCCTCGGCTTAAAACCATGAAAGGCGGCAGGAGACGAGCACCATAGG
>BP00635_Frag498-660_insertion600
CACTTGAGGTCCGTCTCCTTACGATCGCGCTGGCCATGATATTCGGGATATGCTTCTCTC
ATGCCACTTCAGGGGGGAGGTTTGTTCCGCAGAGGACTTCAAGGTCGTGTTTACCCGCTA
CGGCAGCGGGAGACCGGGGTCTCTGAGCAAGTGTTATACCTTCAACAGCGGTCGCGACGG
GCGCCCTCGGCTTAAAACCATGAAAGGCGGCAGGAGACGAGCACCATAGG
>BP00635_Frag498-660_insertion603
CACTTGAGGTCCGTCTCCTTACGATCGCGCTGGCCATGATATTCGGGATATGCTTCTCTC
ATGCCACTTCAGGGGGGAGGTTTGTTCCGCAGAGGACTTCAAGGTCGTGTTTACCCGCTA
CGGCAAGAGCGGGAGACCGGGGTCTCTGAGCTGTTATACCTTCAACAGCGGTCGCGACGG
GCGCCCTCGGCTTAAAACCATGAAAGGCGGCAGGAGACGAGCACCATAGG
>BP00635_Frag498-660_insertion606
CACTTGAGGTCCGTCTCCTTACGATCGCGCTGGCCATGATATTCGGGATATGCTTCTCTC
ATGCCACTTCAGGGGGGAGGTTTGTTCCGCAGAGGACTTCAAGGTCGTGTTTACCCGCTA
CGGCAAGTGTAGCGGGAGACCGGGGTCTCTGAGCTATACCTTCAACAGCGGTCGCGACGG
GCGCCCTCGGCTTAAAACCATGAAAGGCGGCAGGAGACGAGCACCATAGG
>BP00635_Frag498-660_insertion609
CACTTGAGGTCCGTCTCCTTACGATCGCGCTGGCCATGATATTCGGGATATGCTTCTCTC
ATGCCACTTCAGGGGGGAGGTTTGTTCCGCAGAGGACTTCAAGGTCGTGTTTACCCGCTA
CGGCAAGTGTTATAGCGGGAGACCGGGGTCTCTGAGCACCTTCAACAGCGGTCGCGACGG
GCGCCCTCGGCTTAAAACCATGAAAGGCGGCAGGAGACGAGCACCATAGG
>BP00635_Frag498-660_insertion612
CACTTGAGGTCCGTCTCCTTACGATCGCGCTGGCCATGATATTCGGGATATGCTTCTCTC
ATGCCACTTCAGGGGGGAGGTTTGTTCCGCAGAGGACTTCAAGGTCGTGTTTACCCGCTA
CGGCAAGTGTTATACCAGCGGGAGACCGGGGTCTCTGAGCTTCAACAGCGGTCGCGACGG
GCGCCCTCGGCTTAAAACCATGAAAGGCGGCAGGAGACGAGCACCATAGG
>BP00635_Frag498-660_insertion615
CACTTGAGGTCCGTCTCCTTACGATCGCGCTGGCCATGATATTCGGGATATGCTTCTCTC
ATGCCACTTCAGGGGGGAGGTTTGTTCCGCAGAGGACTTCAAGGTCGTGTTTACCCGCTA
CGGCAAGTGTTATACCTTCAGCGGGAGACCGGGGTCTCTGAGCAACAGCGGTCGCGACGG
GCGCCCTCGGCTTAAAACCATGAAAGGCGGCAGGAGACGAGCACCATAGG
>BP00635_Frag498-660_insertion618
CACTTGAGGTCCGTCTCCTTACGATCGCGCTGGCCATGATATTCGGGATATGCTTCTCTC
ATGCCACTTCAGGGGGGAGGTTTGTTCCGCAGAGGACTTCAAGGTCGTGTTTACCCGCTA
CGGCAAGTGTTATACCTTCAACAGCGGGAGACCGGGGTCTCTGAGCAGCGGTCGCGACGG
GCGCCCTCGGCTTAAAACCATGAAAGGCGGCAGGAGACGAGCACCATAGG
>BP00635_Frag498-660_insertion621
CACTTGAGGTCCGTCTCCTTACGATCGCGCTGGCCATGATATTCGGGATATGCTTCTCTC
ATGCCACTTCAGGGGGGAGGTTTGTTCCGCAGAGGACTTCAAGGTCGTGTTTACCCGCTA
CGGCAAGTGTTATACCTTCAACAGCAGCGGGAGACCGGGGTCTCTGAGCGGTCGCGACGG
GCGCCCTCGGCTTAAAACCATGAAAGGCGGCAGGAGACGAGCACCATAGG
>BP00635_Frag498-660_insertion624
CACTTGAGGTCCGTCTCCTTACGATCGCGCTGGCCATGATATTCGGGATATGCTTCTCTC
ATGCCACTTCAGGGGGGAGGTTTGTTCCGCAGAGGACTTCAAGGTCGTGTTTACCCGCTA
CGGCAAGTGTTATACCTTCAACAGCGGTAGCGGGAGACCGGGGTCTCTGAGCCGCGACGG
GCGCCCTCGGCTTAAAACCATGAAAGGCGGCAGGAGACGAGCACCATAGG
>BP00635_Frag498-660_insertion627
CACTTGAGGTCCGTCTCCTTACGATCGCGCTGGCCATGATATTCGGGATATGCTTCTCTC
ATGCCACTTCAGGGGGGAGGTTTGTTCCGCAGAGGACTTCAAGGTCGTGTTTACCCGCTA
CGGCAAGTGTTATACCTTCAACAGCGGTCGCAGCGGGAGACCGGGGTCTCTGAGCGACGG
GCGCCCTCGGCTTAAAACCATGAAAGGCGGCAGGAGACGAGCACCATAGG
>BP00635_Frag498-660_insertion630
CACTTGAGGTCCGTCTCCTTACGATCGCGCTGGCCATGATATTCGGGATATGCTTCTCTC
ATGCCACTTCAGGGGGGAGGTTTGTTCCGCAGAGGACTTCAAGGTCGTGTTTACCCGCTA
CGGCAAGTGTTATACCTTCAACAGCGGTCGCGACAGCGGGAGACCGGGGTCTCTGAGCGG
GCGCCCTCGGCTTAAAACCATGAAAGGCGGCAGGAGACGAGCACCATAGG
>BP00635_Frag498-660_insertion633
CACTTGAGGTCCGTCTCCTTACGATCGCGCTGGCCATGATATTCGGGATATGCTTCTCTC
ATGCCACTTCAGGGGGGAGGTTTGTTCCGCAGAGGACTTCAAGGTCGTGTTTACCCGCTA
CGGCAAGTGTTATACCTTCAACAGCGGTCGCGACGGGAGCGGGAGACCGGGGTCTCTGAG
CCGCCCTCGGCTTAAAACCATGAAAGGCGGCAGGAGACGAGCACCATAGG
>BP00635_Frag498-660_insertion636
CACTTGAGGTCCGTCTCCTTACGATCGCGCTGGCCATGATATTCGGGATATGCTTCTCTC
ATGCCACTTCAGGGGGGAGGTTTGTTCCGCAGAGGACTTCAAGGTCGTGTTTACCCGCTA
CGGCAAGTGTTATACCTTCAACAGCGGTCGCGACGGGCGCAGCGGGAGACCGGGGTCTCT
GAGCCCTCGGCTTAAAACCATGAAAGGCGGCAGGAGACGAGCACCATAGG
>BP00635_Frag498-660_insertion639
CACTTGAGGTCCGTCTCCTTACGATCGCGCTGGCCATGATATTCGGGATATGCTTCTCTC
ATGCCACTTCAGGGGGGAGGTTTGTTCCGCAGAGGACTTCAAGGTCGTGTTTACCCGCTA
CGGCAAGTGTTATACCTTCAACAGCGGTCGCGACGGGCGCCCTAGCGGGAGACCGGGGTC
TCTGAGCCGGCTTAAAACCATGAAAGGCGGCAGGAGACGAGCACCATAGG
>BP00635_Frag498-660_insertion642
CACTTGAGGTCCGTCTCCTTACGATCGCGCTGGCCATGATATTCGGGATATGCTTCTCTC
ATGCCACTTCAGGGGGGAGGTTTGTTCCGCAGAGGACTTCAAGGTCGTGTTTACCCGCTA
CGGCAAGTGTTATACCTTCAACAGCGGTCGCGACGGGCGCCCTCGGAGCGGGAGACCGGG
GTCTCTGAGCCTTAAAACCATGAAAGGCGGCAGGAGACGAGCACCATAGG
>BP00635_Frag498-660_insertion645
CACTTGAGGTCCGTCTCCTTACGATCGCGCTGGCCATGATATTCGGGATATGCTTCTCTC
ATGCCACTTCAGGGGGGAGGTTTGTTCCGCAGAGGACTTCAAGGTCGTGTTTACCCGCTA
CGGCAAGTGTTATACCTTCAACAGCGGTCGCGACGGGCGCCCTCGGCTTAGCGGGAGACC
GGGGTCTCTGAGCAAAACCATGAAAGGCGGCAGGAGACGAGCACCATAGG
>BP00635_Frag498-660_insertion648
CACTTGAGGTCCGTCTCCTTACGATCGCGCTGGCCATGATATTCGGGATATGCTTCTCTC
ATGCCACTTCAGGGGGGAGGTTTGTTCCGCAGAGGACTTCAAGGTCGTGTTTACCCGCTA
CGGCAAGTGTTATACCTTCAACAGCGGTCGCGACGGGCGCCCTCGGCTTAAAAGCGGGAG
ACCGGGGTCTCTGAGCACCATGAAAGGCGGCAGGAGACGAGCACCATAGG
>BP00635_Frag498-660_insertion651
CACTTGAGGTCCGTCTCCTTACGATCGCGCTGGCCATGATATTCGGGATATGCTTCTCTC
ATGCCACTTCAGGGGGGAGGTTTGTTCCGCAGAGGACTTCAAGGTCGTGTTTACCCGCTA
CGGCAAGTGTTATACCTTCAACAGCGGTCGCGACGGGCGCCCTCGGCTTAAAACCAGCGG
GAGACCGGGGTCTCTGAGCATGAAAGGCGGCAGGAGACGAGCACCATAGG
>BP00635_Frag498-660_insertion654
CACTTGAGGTCCGTCTCCTTACGATCGCGCTGGCCATGATATTCGGGATATGCTTCTCTC
ATGCCACTTCAGGGGGGAGGTTTGTTCCGCAGAGGACTTCAAGGTCGTGTTTACCCGCTA
CGGCAAGTGTTATACCTTCAACAGCGGTCGCGACGGGCGCCCTCGGCTTAAAACCATGAG
CGGGAGACCGGGGTCTCTGAGCAAAGGCGGCAGGAGACGAGCACCATAGG
>BP00635_Frag498-660_insertion657
CACTTGAGGTCCGTCTCCTTACGATCGCGCTGGCCATGATATTCGGGATATGCTTCTCTC
ATGCCACTTCAGGGGGGAGGTTTGTTCCGCAGAGGACTTCAAGGTCGTGTTTACCCGCTA
CGGCAAGTGTTATACCTTCAACAGCGGTCGCGACGGGCGCCCTCGGCTTAAAACCATGAA
AAGCGGGAGACCGGGGTCTCTGAGCGGCGGCAGGAGACGAGCACCATAGG
>BP00635_Frag498-660_insertion660
CACTTGAGGTCCGTCTCCTTACGATCGCGCTGGCCATGATATTCGGGATATGCTTCTCTC
ATGCCACTTCAGGGGGGAGGTTTGTTCCGCAGAGGACTTCAAGGTCGTGTTTACCCGCTA
CGGCAAGTGTTATACCTTCAACAGCGGTCGCGACGGGCGCCCTCGGCTTAAAACCATGAA
AGGCAGCGGGAGACCGGGGTCTCTGAGCGGCAGGAGACGAGCACCATAGG
>BP00635_Frag663-825_insertion663
AAATGTTGTTCCGTCTCCCGGCAGCGGGAGACCGGGGTCTCTGAGCACTGGTAACGGACT
CGAAATCATGCTGGACATCCAACAAGATGAATACCTCCCCGTGTGGGGTGAAACAGATGA
AACCAGTTTCGAAGCTGGTATAAAGGTACAAATACATAGCCAAGATGAGCCCCCCTTTAT
TGACCAACTTGGCTTCGGTGTAGCACCCGGATGGAGACGGCCATAAGTGA
>BP00635_Frag663-825_insertion666
AAATGTTGTTCCGTCTCCCGGCACTAGCGGGAGACCGGGGTCTCTGAGCGGTAACGGACT
CGAAATCATGCTGGACATCCAACAAGATGAATACCTCCCCGTGTGGGGTGAAACAGATGA
AACCAGTTTCGAAGCTGGTATAAAGGTACAAATACATAGCCAAGATGAGCCCCCCTTTAT
TGACCAACTTGGCTTCGGTGTAGCACCCGGATGGAGACGGCCATAAGTGA
>BP00635_Frag663-825_insertion669
AAATGTTGTTCCGTCTCCCGGCACTGGTAGCGGGAGACCGGGGTCTCTGAGCAACGGACT
CGAAATCATGCTGGACATCCAACAAGATGAATACCTCCCCGTGTGGGGTGAAACAGATGA
AACCAGTTTCGAAGCTGGTATAAAGGTACAAATACATAGCCAAGATGAGCCCCCCTTTAT
TGACCAACTTGGCTTCGGTGTAGCACCCGGATGGAGACGGCCATAAGTGA
>BP00635_Frag663-825_insertion672
AAATGTTGTTCCGTCTCCCGGCACTGGTAACAGCGGGAGACCGGGGTCTCTGAGCGGACT
CGAAATCATGCTGGACATCCAACAAGATGAATACCTCCCCGTGTGGGGTGAAACAGATGA
AACCAGTTTCGAAGCTGGTATAAAGGTACAAATACATAGCCAAGATGAGCCCCCCTTTAT
TGACCAACTTGGCTTCGGTGTAGCACCCGGATGGAGACGGCCATAAGTGA
>BP00635_Frag663-825_insertion675
AAATGTTGTTCCGTCTCCCGGCACTGGTAACGGAAGCGGGAGACCGGGGTCTCTGAGCCT
CGAAATCATGCTGGACATCCAACAAGATGAATACCTCCCCGTGTGGGGTGAAACAGATGA
AACCAGTTTCGAAGCTGGTATAAAGGTACAAATACATAGCCAAGATGAGCCCCCCTTTAT
TGACCAACTTGGCTTCGGTGTAGCACCCGGATGGAGACGGCCATAAGTGA
>BP00635_Frag663-825_insertion678
AAATGTTGTTCCGTCTCCCGGCACTGGTAACGGACTCAGCGGGAGACCGGGGTCTCTGAG
CGAAATCATGCTGGACATCCAACAAGATGAATACCTCCCCGTGTGGGGTGAAACAGATGA
AACCAGTTTCGAAGCTGGTATAAAGGTACAAATACATAGCCAAGATGAGCCCCCCTTTAT
TGACCAACTTGGCTTCGGTGTAGCACCCGGATGGAGACGGCCATAAGTGA
>BP00635_Frag663-825_insertion681
AAATGTTGTTCCGTCTCCCGGCACTGGTAACGGACTCGAAAGCGGGAGACCGGGGTCTCT
GAGCATCATGCTGGACATCCAACAAGATGAATACCTCCCCGTGTGGGGTGAAACAGATGA
AACCAGTTTCGAAGCTGGTATAAAGGTACAAATACATAGCCAAGATGAGCCCCCCTTTAT
TGACCAACTTGGCTTCGGTGTAGCACCCGGATGGAGACGGCCATAAGTGA
>BP00635_Frag663-825_insertion684
AAATGTTGTTCCGTCTCCCGGCACTGGTAACGGACTCGAAATCAGCGGGAGACCGGGGTC
TCTGAGCATGCTGGACATCCAACAAGATGAATACCTCCCCGTGTGGGGTGAAACAGATGA
AACCAGTTTCGAAGCTGGTATAAAGGTACAAATACATAGCCAAGATGAGCCCCCCTTTAT
TGACCAACTTGGCTTCGGTGTAGCACCCGGATGGAGACGGCCATAAGTGA
>BP00635_Frag663-825_insertion687
AAATGTTGTTCCGTCTCCCGGCACTGGTAACGGACTCGAAATCATGAGCGGGAGACCGGG
GTCTCTGAGCCTGGACATCCAACAAGATGAATACCTCCCCGTGTGGGGTGAAACAGATGA
AACCAGTTTCGAAGCTGGTATAAAGGTACAAATACATAGCCAAGATGAGCCCCCCTTTAT
TGACCAACTTGGCTTCGGTGTAGCACCCGGATGGAGACGGCCATAAGTGA
>BP00635_Frag663-825_insertion690
AAATGTTGTTCCGTCTCCCGGCACTGGTAACGGACTCGAAATCATGCTGAGCGGGAGACC
GGGGTCTCTGAGCGACATCCAACAAGATGAATACCTCCCCGTGTGGGGTGAAACAGATGA
AACCAGTTTCGAAGCTGGTATAAAGGTACAAATACATAGCCAAGATGAGCCCCCCTTTAT
TGACCAACTTGGCTTCGGTGTAGCACCCGGATGGAGACGGCCATAAGTGA
>BP00635_Frag663-825_insertion693
AAATGTTGTTCCGTCTCCCGGCACTGGTAACGGACTCGAAATCATGCTGGACAGCGGGAG
ACCGGGGTCTCTGAGCATCCAACAAGATGAATACCTCCCCGTGTGGGGTGAAACAGATGA
AACCAGTTTCGAAGCTGGTATAAAGGTACAAATACATAGCCAAGATGAGCCCCCCTTTAT
TGACCAACTTGGCTTCGGTGTAGCACCCGGATGGAGACGGCCATAAGTGA
>BP00635_Frag663-825_insertion696
AAATGTTGTTCCGTCTCCCGGCACTGGTAACGGACTCGAAATCATGCTGGACATCAGCGG
GAGACCGGGGTCTCTGAGCCAACAAGATGAATACCTCCCCGTGTGGGGTGAAACAGATGA
AACCAGTTTCGAAGCTGGTATAAAGGTACAAATACATAGCCAAGATGAGCCCCCCTTTAT
TGACCAACTTGGCTTCGGTGTAGCACCCGGATGGAGACGGCCATAAGTGA
>BP00635_Frag663-825_insertion699
AAATGTTGTTCCGTCTCCCGGCACTGGTAACGGACTCGAAATCATGCTGGACATCCAAAG
CGGGAGACCGGGGTCTCTGAGCCAAGATGAATACCTCCCCGTGTGGGGTGAAACAGATGA
AACCAGTTTCGAAGCTGGTATAAAGGTACAAATACATAGCCAAGATGAGCCCCCCTTTAT
TGACCAACTTGGCTTCGGTGTAGCACCCGGATGGAGACGGCCATAAGTGA
>BP00635_Frag663-825_insertion702
AAATGTTGTTCCGTCTCCCGGCACTGGTAACGGACTCGAAATCATGCTGGACATCCAACA
AAGCGGGAGACCGGGGTCTCTGAGCGATGAATACCTCCCCGTGTGGGGTGAAACAGATGA
AACCAGTTTCGAAGCTGGTATAAAGGTACAAATACATAGCCAAGATGAGCCCCCCTTTAT
TGACCAACTTGGCTTCGGTGTAGCACCCGGATGGAGACGGCCATAAGTGA
>BP00635_Frag663-825_insertion705
AAATGTTGTTCCGTCTCCCGGCACTGGTAACGGACTCGAAATCATGCTGGACATCCAACA
AGATAGCGGGAGACCGGGGTCTCTGAGCGAATACCTCCCCGTGTGGGGTGAAACAGATGA
AACCAGTTTCGAAGCTGGTATAAAGGTACAAATACATAGCCAAGATGAGCCCCCCTTTAT
TGACCAACTTGGCTTCGGTGTAGCACCCGGATGGAGACGGCCATAAGTGA
>BP00635_Frag663-825_insertion708
AAATGTTGTTCCGTCTCCCGGCACTGGTAACGGACTCGAAATCATGCTGGACATCCAACA
AGATGAAAGCGGGAGACCGGGGTCTCTGAGCTACCTCCCCGTGTGGGGTGAAACAGATGA
AACCAGTTTCGAAGCTGGTATAAAGGTACAAATACATAGCCAAGATGAGCCCCCCTTTAT
TGACCAACTTGGCTTCGGTGTAGCACCCGGATGGAGACGGCCATAAGTGA
>BP00635_Frag663-825_insertion711
AAATGTTGTTCCGTCTCCCGGCACTGGTAACGGACTCGAAATCATGCTGGACATCCAACA
AGATGAATACAGCGGGAGACCGGGGTCTCTGAGCCTCCCCGTGTGGGGTGAAACAGATGA
AACCAGTTTCGAAGCTGGTATAAAGGTACAAATACATAGCCAAGATGAGCCCCCCTTTAT
TGACCAACTTGGCTTCGGTGTAGCACCCGGATGGAGACGGCCATAAGTGA
>BP00635_Frag663-825_insertion714
AAATGTTGTTCCGTCTCCCGGCACTGGTAACGGACTCGAAATCATGCTGGACATCCAACA
AGATGAATACCTCAGCGGGAGACCGGGGTCTCTGAGCCCCGTGTGGGGTGAAACAGATGA
AACCAGTTTCGAAGCTGGTATAAAGGTACAAATACATAGCCAAGATGAGCCCCCCTTTAT
TGACCAACTTGGCTTCGGTGTAGCACCCGGATGGAGACGGCCATAAGTGA
>BP00635_Frag663-825_insertion717
AAATGTTGTTCCGTCTCCCGGCACTGGTAACGGACTCGAAATCATGCTGGACATCCAACA
AGATGAATACCTCCCCAGCGGGAGACCGGGGTCTCTGAGCGTGTGGGGTGAAACAGATGA
AACCAGTTTCGAAGCTGGTATAAAGGTACAAATACATAGCCAAGATGAGCCCCCCTTTAT
TGACCAACTTGGCTTCGGTGTAGCACCCGGATGGAGACGGCCATAAGTGA
>BP00635_Frag663-825_insertion720
AAATGTTGTTCCGTCTCCCGGCACTGGTAACGGACTCGAAATCATGCTGGACATCCAACA
AGATGAATACCTCCCCGTGAGCGGGAGACCGGGGTCTCTGAGCTGGGGTGAAACAGATGA
AACCAGTTTCGAAGCTGGTATAAAGGTACAAATACATAGCCAAGATGAGCCCCCCTTTAT
TGACCAACTTGGCTTCGGTGTAGCACCCGGATGGAGACGGCCATAAGTGA
>BP00635_Frag663-825_insertion723
AAATGTTGTTCCGTCTCCCGGCACTGGTAACGGACTCGAAATCATGCTGGACATCCAACA
AGATGAATACCTCCCCGTGTGGAGCGGGAGACCGGGGTCTCTGAGCGGTGAAACAGATGA
AACCAGTTTCGAAGCTGGTATAAAGGTACAAATACATAGCCAAGATGAGCCCCCCTTTAT
TGACCAACTTGGCTTCGGTGTAGCACCCGGATGGAGACGGCCATAAGTGA
>BP00635_Frag663-825_insertion726
AAATGTTGTTCCGTCTCCCGGCACTGGTAACGGACTCGAAATCATGCTGGACATCCAACA
AGATGAATACCTCCCCGTGTGGGGTAGCGGGAGACCGGGGTCTCTGAGCGAAACAGATGA
AACCAGTTTCGAAGCTGGTATAAAGGTACAAATACATAGCCAAGATGAGCCCCCCTTTAT
TGACCAACTTGGCTTCGGTGTAGCACCCGGATGGAGACGGCCATAAGTGA
>BP00635_Frag663-825_insertion729
AAATGTTGTTCCGTCTCCCGGCACTGGTAACGGACTCGAAATCATGCTGGACATCCAACA
AGATGAATACCTCCCCGTGTGGGGTGAAAGCGGGAGACCGGGGTCTCTGAGCACAGATGA
AACCAGTTTCGAAGCTGGTATAAAGGTACAAATACATAGCCAAGATGAGCCCCCCTTTAT
TGACCAACTTGGCTTCGGTGTAGCACCCGGATGGAGACGGCCATAAGTGA
>BP00635_Frag663-825_insertion732
AAATGTTGTTCCGTCTCCCGGCACTGGTAACGGACTCGAAATCATGCTGGACATCCAACA
AGATGAATACCTCCCCGTGTGGGGTGAAACAAGCGGGAGACCGGGGTCTCTGAGCGATGA
AACCAGTTTCGAAGCTGGTATAAAGGTACAAATACATAGCCAAGATGAGCCCCCCTTTAT
TGACCAACTTGGCTTCGGTGTAGCACCCGGATGGAGACGGCCATAAGTGA
>BP00635_Frag663-825_insertion735
AAATGTTGTTCCGTCTCCCGGCACTGGTAACGGACTCGAAATCATGCTGGACATCCAACA
AGATGAATACCTCCCCGTGTGGGGTGAAACAGATAGCGGGAGACCGGGGTCTCTGAGCGA
AACCAGTTTCGAAGCTGGTATAAAGGTACAAATACATAGCCAAGATGAGCCCCCCTTTAT
TGACCAACTTGGCTTCGGTGTAGCACCCGGATGGAGACGGCCATAAGTGA
>BP00635_Frag663-825_insertion738
AAATGTTGTTCCGTCTCCCGGCACTGGTAACGGACTCGAAATCATGCTGGACATCCAACA
AGATGAATACCTCCCCGTGTGGGGTGAAACAGATGAAAGCGGGAGACCGGGGTCTCTGAG
CACCAGTTTCGAAGCTGGTATAAAGGTACAAATACATAGCCAAGATGAGCCCCCCTTTAT
TGACCAACTTGGCTTCGGTGTAGCACCCGGATGGAGACGGCCATAAGTGA
>BP00635_Frag663-825_insertion741
AAATGTTGTTCCGTCTCCCGGCACTGGTAACGGACTCGAAATCATGCTGGACATCCAACA
AGATGAATACCTCCCCGTGTGGGGTGAAACAGATGAAACCAGCGGGAGACCGGGGTCTCT
GAGCAGTTTCGAAGCTGGTATAAAGGTACAAATACATAGCCAAGATGAGCCCCCCTTTAT
TGACCAACTTGGCTTCGGTGTAGCACCCGGATGGAGACGGCCATAAGTGA
>BP00635_Frag663-825_insertion744
AAATGTTGTTCCGTCTCCCGGCACTGGTAACGGACTCGAAATCATGCTGGACATCCAACA
AGATGAATACCTCCCCGTGTGGGGTGAAACAGATGAAACCAGTAGCGGGAGACCGGGGTC
TCTGAGCTTCGAAGCTGGTATAAAGGTACAAATACATAGCCAAGATGAGCCCCCCTTTAT
TGACCAACTTGGCTTCGGTGTAGCACCCGGATGGAGACGGCCATAAGTGA
>BP00635_Frag663-825_insertion747
AAATGTTGTTCCGTCTCCCGGCACTGGTAACGGACTCGAAATCATGCTGGACATCCAACA
AGATGAATACCTCCCCGTGTGGGGTGAAACAGATGAAACCAGTTTCAGCGGGAGACCGGG
GTCTCTGAGCGAAGCTGGTATAAAGGTACAAATACATAGCCAAGATGAGCCCCCCTTTAT
TGACCAACTTGGCTTCGGTGTAGCACCCGGATGGAGACGGCCATAAGTGA
>BP00635_Frag663-825_insertion750
AAATGTTGTTCCGTCTCCCGGCACTGGTAACGGACTCGAAATCATGCTGGACATCCAACA
AGATGAATACCTCCCCGTGTGGGGTGAAACAGATGAAACCAGTTTCGAAAGCGGGAGACC
GGGGTCTCTGAGCGCTGGTATAAAGGTACAAATACATAGCCAAGATGAGCCCCCCTTTAT
TGACCAACTTGGCTTCGGTGTAGCACCCGGATGGAGACGGCCATAAGTGA
>BP00635_Frag663-825_insertion753
AAATGTTGTTCCGTCTCCCGGCACTGGTAACGGACTCGAAATCATGCTGGACATCCAACA
AGATGAATACCTCCCCGTGTGGGGTGAAACAGATGAAACCAGTTTCGAAGCTAGCGGGAG
ACCGGGGTCTCTGAGCGGTATAAAGGTACAAATACATAGCCAAGATGAGCCCCCCTTTAT
TGACCAACTTGGCTTCGGTGTAGCACCCGGATGGAGACGGCCATAAGTGA
>BP00635_Frag663-825_insertion756
AAATGTTGTTCCGTCTCCCGGCACTGGTAACGGACTCGAAATCATGCTGGACATCCAACA
AGATGAATACCTCCCCGTGTGGGGTGAAACAGATGAAACCAGTTTCGAAGCTGGTAGCGG
GAGACCGGGGTCTCTGAGCATAAAGGTACAAATACATAGCCAAGATGAGCCCCCCTTTAT
TGACCAACTTGGCTTCGGTGTAGCACCCGGATGGAGACGGCCATAAGTGA
>BP00635_Frag663-825_insertion759
AAATGTTGTTCCGTCTCCCGGCACTGGTAACGGACTCGAAATCATGCTGGACATCCAACA
AGATGAATACCTCCCCGTGTGGGGTGAAACAGATGAAACCAGTTTCGAAGCTGGTATAAG
CGGGAGACCGGGGTCTCTGAGCAAGGTACAAATACATAGCCAAGATGAGCCCCCCTTTAT
TGACCAACTTGGCTTCGGTGTAGCACCCGGATGGAGACGGCCATAAGTGA
>BP00635_Frag663-825_insertion762
AAATGTTGTTCCGTCTCCCGGCACTGGTAACGGACTCGAAATCATGCTGGACATCCAACA
AGATGAATACCTCCCCGTGTGGGGTGAAACAGATGAAACCAGTTTCGAAGCTGGTATAAA
GAGCGGGAGACCGGGGTCTCTGAGCGTACAAATACATAGCCAAGATGAGCCCCCCTTTAT
TGACCAACTTGGCTTCGGTGTAGCACCCGGATGGAGACGGCCATAAGTGA
>BP00635_Frag663-825_insertion765
AAATGTTGTTCCGTCTCCCGGCACTGGTAACGGACTCGAAATCATGCTGGACATCCAACA
AGATGAATACCTCCCCGTGTGGGGTGAAACAGATGAAACCAGTTTCGAAGCTGGTATAAA
GGTAAGCGGGAGACCGGGGTCTCTGAGCCAAATACATAGCCAAGATGAGCCCCCCTTTAT
TGACCAACTTGGCTTCGGTGTAGCACCCGGATGGAGACGGCCATAAGTGA
>BP00635_Frag663-825_insertion768
AAATGTTGTTCCGTCTCCCGGCACTGGTAACGGACTCGAAATCATGCTGGACATCCAACA
AGATGAATACCTCCCCGTGTGGGGTGAAACAGATGAAACCAGTTTCGAAGCTGGTATAAA
GGTACAAAGCGGGAGACCGGGGTCTCTGAGCATACATAGCCAAGATGAGCCCCCCTTTAT
TGACCAACTTGGCTTCGGTGTAGCACCCGGATGGAGACGGCCATAAGTGA
>BP00635_Frag663-825_insertion771
AAATGTTGTTCCGTCTCCCGGCACTGGTAACGGACTCGAAATCATGCTGGACATCCAACA
AGATGAATACCTCCCCGTGTGGGGTGAAACAGATGAAACCAGTTTCGAAGCTGGTATAAA
GGTACAAATAAGCGGGAGACCGGGGTCTCTGAGCCATAGCCAAGATGAGCCCCCCTTTAT
TGACCAACTTGGCTTCGGTGTAGCACCCGGATGGAGACGGCCATAAGTGA
>BP00635_Frag663-825_insertion774
AAATGTTGTTCCGTCTCCCGGCACTGGTAACGGACTCGAAATCATGCTGGACATCCAACA
AGATGAATACCTCCCCGTGTGGGGTGAAACAGATGAAACCAGTTTCGAAGCTGGTATAAA
GGTACAAATACATAGCGGGAGACCGGGGTCTCTGAGCAGCCAAGATGAGCCCCCCTTTAT
TGACCAACTTGGCTTCGGTGTAGCACCCGGATGGAGACGGCCATAAGTGA
>BP00635_Frag663-825_insertion777
AAATGTTGTTCCGTCTCCCGGCACTGGTAACGGACTCGAAATCATGCTGGACATCCAACA
AGATGAATACCTCCCCGTGTGGGGTGAAACAGATGAAACCAGTTTCGAAGCTGGTATAAA
GGTACAAATACATAGCAGCGGGAGACCGGGGTCTCTGAGCCAAGATGAGCCCCCCTTTAT
TGACCAACTTGGCTTCGGTGTAGCACCCGGATGGAGACGGCCATAAGTGA
>BP00635_Frag663-825_insertion780
AAATGTTGTTCCGTCTCCCGGCACTGGTAACGGACTCGAAATCATGCTGGACATCCAACA
AGATGAATACCTCCCCGTGTGGGGTGAAACAGATGAAACCAGTTTCGAAGCTGGTATAAA
GGTACAAATACATAGCCAAAGCGGGAGACCGGGGTCTCTGAGCGATGAGCCCCCCTTTAT
TGACCAACTTGGCTTCGGTGTAGCACCCGGATGGAGACGGCCATAAGTGA
>BP00635_Frag663-825_insertion783
AAATGTTGTTCCGTCTCCCGGCACTGGTAACGGACTCGAAATCATGCTGGACATCCAACA
AGATGAATACCTCCCCGTGTGGGGTGAAACAGATGAAACCAGTTTCGAAGCTGGTATAAA
GGTACAAATACATAGCCAAGATAGCGGGAGACCGGGGTCTCTGAGCGAGCCCCCCTTTAT
TGACCAACTTGGCTTCGGTGTAGCACCCGGATGGAGACGGCCATAAGTGA
>BP00635_Frag663-825_insertion786
AAATGTTGTTCCGTCTCCCGGCACTGGTAACGGACTCGAAATCATGCTGGACATCCAACA
AGATGAATACCTCCCCGTGTGGGGTGAAACAGATGAAACCAGTTTCGAAGCTGGTATAAA
GGTACAAATACATAGCCAAGATGAGAGCGGGAGACCGGGGTCTCTGAGCCCCCCCTTTAT
TGACCAACTTGGCTTCGGTGTAGCACCCGGATGGAGACGGCCATAAGTGA
>BP00635_Frag663-825_insertion789
AAATGTTGTTCCGTCTCCCGGCACTGGTAACGGACTCGAAATCATGCTGGACATCCAACA
AGATGAATACCTCCCCGTGTGGGGTGAAACAGATGAAACCAGTTTCGAAGCTGGTATAAA
GGTACAAATACATAGCCAAGATGAGCCCAGCGGGAGACCGGGGTCTCTGAGCCCCTTTAT
TGACCAACTTGGCTTCGGTGTAGCACCCGGATGGAGACGGCCATAAGTGA
>BP00635_Frag663-825_insertion792
AAATGTTGTTCCGTCTCCCGGCACTGGTAACGGACTCGAAATCATGCTGGACATCCAACA
AGATGAATACCTCCCCGTGTGGGGTGAAACAGATGAAACCAGTTTCGAAGCTGGTATAAA
GGTACAAATACATAGCCAAGATGAGCCCCCCAGCGGGAGACCGGGGTCTCTGAGCTTTAT
TGACCAACTTGGCTTCGGTGTAGCACCCGGATGGAGACGGCCATAAGTGA
>BP00635_Frag663-825_insertion795
AAATGTTGTTCCGTCTCCCGGCACTGGTAACGGACTCGAAATCATGCTGGACATCCAACA
AGATGAATACCTCCCCGTGTGGGGTGAAACAGATGAAACCAGTTTCGAAGCTGGTATAAA
GGTACAAATACATAGCCAAGATGAGCCCCCCTTTAGCGGGAGACCGGGGTCTCTGAGCAT
TGACCAACTTGGCTTCGGTGTAGCACCCGGATGGAGACGGCCATAAGTGA
>BP00635_Frag663-825_insertion798
AAATGTTGTTCCGTCTCCCGGCACTGGTAACGGACTCGAAATCATGCTGGACATCCAACA
AGATGAATACCTCCCCGTGTGGGGTGAAACAGATGAAACCAGTTTCGAAGCTGGTATAAA
GGTACAAATACATAGCCAAGATGAGCCCCCCTTTATTAGCGGGAGACCGGGGTCTCTGAG
CGACCAACTTGGCTTCGGTGTAGCACCCGGATGGAGACGGCCATAAGTGA
>BP00635_Frag663-825_insertion801
AAATGTTGTTCCGTCTCCCGGCACTGGTAACGGACTCGAAATCATGCTGGACATCCAACA
AGATGAATACCTCCCCGTGTGGGGTGAAACAGATGAAACCAGTTTCGAAGCTGGTATAAA
GGTACAAATACATAGCCAAGATGAGCCCCCCTTTATTGACAGCGGGAGACCGGGGTCTCT
GAGCCAACTTGGCTTCGGTGTAGCACCCGGATGGAGACGGCCATAAGTGA
>BP00635_Frag663-825_insertion804
AAATGTTGTTCCGTCTCCCGGCACTGGTAACGGACTCGAAATCATGCTGGACATCCAACA
AGATGAATACCTCCCCGTGTGGGGTGAAACAGATGAAACCAGTTTCGAAGCTGGTATAAA
GGTACAAATACATAGCCAAGATGAGCCCCCCTTTATTGACCAAAGCGGGAGACCGGGGTC
TCTGAGCCTTGGCTTCGGTGTAGCACCCGGATGGAGACGGCCATAAGTGA
>BP00635_Frag663-825_insertion807
AAATGTTGTTCCGTCTCCCGGCACTGGTAACGGACTCGAAATCATGCTGGACATCCAACA
AGATGAATACCTCCCCGTGTGGGGTGAAACAGATGAAACCAGTTTCGAAGCTGGTATAAA
GGTACAAATACATAGCCAAGATGAGCCCCCCTTTATTGACCAACTTAGCGGGAGACCGGG
GTCTCTGAGCGGCTTCGGTGTAGCACCCGGATGGAGACGGCCATAAGTGA
>BP00635_Frag663-825_insertion810
AAATGTTGTTCCGTCTCCCGGCACTGGTAACGGACTCGAAATCATGCTGGACATCCAACA
AGATGAATACCTCCCCGTGTGGGGTGAAACAGATGAAACCAGTTTCGAAGCTGGTATAAA
GGTACAAATACATAGCCAAGATGAGCCCCCCTTTATTGACCAACTTGGCAGCGGGAGACC
GGGGTCTCTGAGCTTCGGTGTAGCACCCGGATGGAGACGGCCATAAGTGA
>BP00635_Frag663-825_insertion813
AAATGTTGTTCCGTCTCCCGGCACTGGTAACGGACTCGAAATCATGCTGGACATCCAACA
AGATGAATACCTCCCCGTGTGGGGTGAAACAGATGAAACCAGTTTCGAAGCTGGTATAAA
GGTACAAATACATAGCCAAGATGAGCCCCCCTTTATTGACCAACTTGGCTTCAGCGGGAG
ACCGGGGTCTCTGAGCGGTGTAGCACCCGGATGGAGACGGCCATAAGTGA
>BP00635_Frag663-825_insertion816
AAATGTTGTTCCGTCTCCCGGCACTGGTAACGGACTCGAAATCATGCTGGACATCCAACA
AGATGAATACCTCCCCGTGTGGGGTGAAACAGATGAAACCAGTTTCGAAGCTGGTATAAA
GGTACAAATACATAGCCAAGATGAGCCCCCCTTTATTGACCAACTTGGCTTCGGTAGCGG
GAGACCGGGGTCTCTGAGCGTAGCACCCGGATGGAGACGGCCATAAGTGA
>BP00635_Frag663-825_insertion819
AAATGTTGTTCCGTCTCCCGGCACTGGTAACGGACTCGAAATCATGCTGGACATCCAACA
AGATGAATACCTCCCCGTGTGGGGTGAAACAGATGAAACCAGTTTCGAAGCTGGTATAAA
GGTACAAATACATAGCCAAGATGAGCCCCCCTTTATTGACCAACTTGGCTTCGGTGTAAG
CGGGAGACCGGGGTCTCTGAGCGCACCCGGATGGAGACGGCCATAAGTGA
>BP00635_Frag663-825_insertion822
AAATGTTGTTCCGTCTCCCGGCACTGGTAACGGACTCGAAATCATGCTGGACATCCAACA
AGATGAATACCTCCCCGTGTGGGGTGAAACAGATGAAACCAGTTTCGAAGCTGGTATAAA
GGTACAAATACATAGCCAAGATGAGCCCCCCTTTATTGACCAACTTGGCTTCGGTGTAGC
AAGCGGGAGACCGGGGTCTCTGAGCCCCGGATGGAGACGGCCATAAGTGA
>BP00635_Frag663-825_insertion825
AAATGTTGTTCCGTCTCCCGGCACTGGTAACGGACTCGAAATCATGCTGGACATCCAACA
AGATGAATACCTCCCCGTGTGGGGTGAAACAGATGAAACCAGTTTCGAAGCTGGTATAAA
GGTACAAATACATAGCCAAGATGAGCCCCCCTTTATTGACCAACTTGGCTTCGGTGTAGC
ACCCAGCGGGAGACCGGGGTCTCTGAGCGGATGGAGACGGCCATAAGTGA
>BP00635_Frag828-990_insertion828
GTTACCTAATCCGTCTCCCGGAAGCGGGAGACCGGGGTCTCTGAGCTTCCAGACATTTGT
GGCCTGTCAAGAACAAAGGTTGATATATCTGCCCCCTCCCTGGGGGACCTGTAAGGCCGT
AACAATGGACTCCGACCTGGACTTTTTTGACTCCTACTCCATAACAGCTTGTCGAATTGA
CTGTGAAACTAGATATCTTGTCGAGAATTGTAGGAGACGAGTCAGTACCT
>BP00635_Frag828-990_insertion831
GTTACCTAATCCGTCTCCCGGATTCAGCGGGAGACCGGGGTCTCTGAGCCAGACATTTGT
GGCCTGTCAAGAACAAAGGTTGATATATCTGCCCCCTCCCTGGGGGACCTGTAAGGCCGT
AACAATGGACTCCGACCTGGACTTTTTTGACTCCTACTCCATAACAGCTTGTCGAATTGA
CTGTGAAACTAGATATCTTGTCGAGAATTGTAGGAGACGAGTCAGTACCT
>BP00635_Frag828-990_insertion834
GTTACCTAATCCGTCTCCCGGATTCCAGAGCGGGAGACCGGGGTCTCTGAGCACATTTGT
GGCCTGTCAAGAACAAAGGTTGATATATCTGCCCCCTCCCTGGGGGACCTGTAAGGCCGT
AACAATGGACTCCGACCTGGACTTTTTTGACTCCTACTCCATAACAGCTTGTCGAATTGA
CTGTGAAACTAGATATCTTGTCGAGAATTGTAGGAGACGAGTCAGTACCT
>BP00635_Frag828-990_insertion837
GTTACCTAATCCGTCTCCCGGATTCCAGACAAGCGGGAGACCGGGGTCTCTGAGCTTTGT
GGCCTGTCAAGAACAAAGGTTGATATATCTGCCCCCTCCCTGGGGGACCTGTAAGGCCGT
AACAATGGACTCCGACCTGGACTTTTTTGACTCCTACTCCATAACAGCTTGTCGAATTGA
CTGTGAAACTAGATATCTTGTCGAGAATTGTAGGAGACGAGTCAGTACCT
>BP00635_Frag828-990_insertion840
GTTACCTAATCCGTCTCCCGGATTCCAGACATTTAGCGGGAGACCGGGGTCTCTGAGCGT
GGCCTGTCAAGAACAAAGGTTGATATATCTGCCCCCTCCCTGGGGGACCTGTAAGGCCGT
AACAATGGACTCCGACCTGGACTTTTTTGACTCCTACTCCATAACAGCTTGTCGAATTGA
CTGTGAAACTAGATATCTTGTCGAGAATTGTAGGAGACGAGTCAGTACCT
>BP00635_Frag828-990_insertion843
GTTACCTAATCCGTCTCCCGGATTCCAGACATTTGTGAGCGGGAGACCGGGGTCTCTGAG
CGCCTGTCAAGAACAAAGGTTGATATATCTGCCCCCTCCCTGGGGGACCTGTAAGGCCGT
AACAATGGACTCCGACCTGGACTTTTTTGACTCCTACTCCATAACAGCTTGTCGAATTGA
CTGTGAAACTAGATATCTTGTCGAGAATTGTAGGAGACGAGTCAGTACCT
>BP00635_Frag828-990_insertion846
GTTACCTAATCCGTCTCCCGGATTCCAGACATTTGTGGCCAGCGGGAGACCGGGGTCTCT
GAGCTGTCAAGAACAAAGGTTGATATATCTGCCCCCTCCCTGGGGGACCTGTAAGGCCGT
AACAATGGACTCCGACCTGGACTTTTTTGACTCCTACTCCATAACAGCTTGTCGAATTGA
CTGTGAAACTAGATATCTTGTCGAGAATTGTAGGAGACGAGTCAGTACCT
>BP00635_Frag828-990_insertion849
GTTACCTAATCCGTCTCCCGGATTCCAGACATTTGTGGCCTGTAGCGGGAGACCGGGGTC
TCTGAGCCAAGAACAAAGGTTGATATATCTGCCCCCTCCCTGGGGGACCTGTAAGGCCGT
AACAATGGACTCCGACCTGGACTTTTTTGACTCCTACTCCATAACAGCTTGTCGAATTGA
CTGTGAAACTAGATATCTTGTCGAGAATTGTAGGAGACGAGTCAGTACCT
>BP00635_Frag828-990_insertion852
GTTACCTAATCCGTCTCCCGGATTCCAGACATTTGTGGCCTGTCAAAGCGGGAGACCGGG
GTCTCTGAGCGAACAAAGGTTGATATATCTGCCCCCTCCCTGGGGGACCTGTAAGGCCGT
AACAATGGACTCCGACCTGGACTTTTTTGACTCCTACTCCATAACAGCTTGTCGAATTGA
CTGTGAAACTAGATATCTTGTCGAGAATTGTAGGAGACGAGTCAGTACCT
>BP00635_Frag828-990_insertion855
GTTACCTAATCCGTCTCCCGGATTCCAGACATTTGTGGCCTGTCAAGAAAGCGGGAGACC
GGGGTCTCTGAGCCAAAGGTTGATATATCTGCCCCCTCCCTGGGGGACCTGTAAGGCCGT
AACAATGGACTCCGACCTGGACTTTTTTGACTCCTACTCCATAACAGCTTGTCGAATTGA
CTGTGAAACTAGATATCTTGTCGAGAATTGTAGGAGACGAGTCAGTACCT
>BP00635_Frag828-990_insertion858
GTTACCTAATCCGTCTCCCGGATTCCAGACATTTGTGGCCTGTCAAGAACAAAGCGGGAG
ACCGGGGTCTCTGAGCAGGTTGATATATCTGCCCCCTCCCTGGGGGACCTGTAAGGCCGT
AACAATGGACTCCGACCTGGACTTTTTTGACTCCTACTCCATAACAGCTTGTCGAATTGA
CTGTGAAACTAGATATCTTGTCGAGAATTGTAGGAGACGAGTCAGTACCT
>BP00635_Frag828-990_insertion861
GTTACCTAATCCGTCTCCCGGATTCCAGACATTTGTGGCCTGTCAAGAACAAAGGAGCGG
GAGACCGGGGTCTCTGAGCTTGATATATCTGCCCCCTCCCTGGGGGACCTGTAAGGCCGT
AACAATGGACTCCGACCTGGACTTTTTTGACTCCTACTCCATAACAGCTTGTCGAATTGA
CTGTGAAACTAGATATCTTGTCGAGAATTGTAGGAGACGAGTCAGTACCT
>BP00635_Frag828-990_insertion864
GTTACCTAATCCGTCTCCCGGATTCCAGACATTTGTGGCCTGTCAAGAACAAAGGTTGAG
CGGGAGACCGGGGTCTCTGAGCATATATCTGCCCCCTCCCTGGGGGACCTGTAAGGCCGT
AACAATGGACTCCGACCTGGACTTTTTTGACTCCTACTCCATAACAGCTTGTCGAATTGA
CTGTGAAACTAGATATCTTGTCGAGAATTGTAGGAGACGAGTCAGTACCT
>BP00635_Frag828-990_insertion867
GTTACCTAATCCGTCTCCCGGATTCCAGACATTTGTGGCCTGTCAAGAACAAAGGTTGAT
AAGCGGGAGACCGGGGTCTCTGAGCTATCTGCCCCCTCCCTGGGGGACCTGTAAGGCCGT
AACAATGGACTCCGACCTGGACTTTTTTGACTCCTACTCCATAACAGCTTGTCGAATTGA
CTGTGAAACTAGATATCTTGTCGAGAATTGTAGGAGACGAGTCAGTACCT
>BP00635_Frag828-990_insertion870
GTTACCTAATCCGTCTCCCGGATTCCAGACATTTGTGGCCTGTCAAGAACAAAGGTTGAT
ATATAGCGGGAGACCGGGGTCTCTGAGCCTGCCCCCTCCCTGGGGGACCTGTAAGGCCGT
AACAATGGACTCCGACCTGGACTTTTTTGACTCCTACTCCATAACAGCTTGTCGAATTGA
CTGTGAAACTAGATATCTTGTCGAGAATTGTAGGAGACGAGTCAGTACCT
>BP00635_Frag828-990_insertion873
GTTACCTAATCCGTCTCCCGGATTCCAGACATTTGTGGCCTGTCAAGAACAAAGGTTGAT
ATATCTGAGCGGGAGACCGGGGTCTCTGAGCCCCCCTCCCTGGGGGACCTGTAAGGCCGT
AACAATGGACTCCGACCTGGACTTTTTTGACTCCTACTCCATAACAGCTTGTCGAATTGA
CTGTGAAACTAGATATCTTGTCGAGAATTGTAGGAGACGAGTCAGTACCT
>BP00635_Frag828-990_insertion876
GTTACCTAATCCGTCTCCCGGATTCCAGACATTTGTGGCCTGTCAAGAACAAAGGTTGAT
ATATCTGCCCAGCGGGAGACCGGGGTCTCTGAGCCCTCCCTGGGGGACCTGTAAGGCCGT
AACAATGGACTCCGACCTGGACTTTTTTGACTCCTACTCCATAACAGCTTGTCGAATTGA
CTGTGAAACTAGATATCTTGTCGAGAATTGTAGGAGACGAGTCAGTACCT
>BP00635_Frag828-990_insertion879
GTTACCTAATCCGTCTCCCGGATTCCAGACATTTGTGGCCTGTCAAGAACAAAGGTTGAT
ATATCTGCCCCCTAGCGGGAGACCGGGGTCTCTGAGCCCCTGGGGGACCTGTAAGGCCGT
AACAATGGACTCCGACCTGGACTTTTTTGACTCCTACTCCATAACAGCTTGTCGAATTGA
CTGTGAAACTAGATATCTTGTCGAGAATTGTAGGAGACGAGTCAGTACCT
>BP00635_Frag828-990_insertion882
GTTACCTAATCCGTCTCCCGGATTCCAGACATTTGTGGCCTGTCAAGAACAAAGGTTGAT
ATATCTGCCCCCTCCCAGCGGGAGACCGGGGTCTCTGAGCTGGGGGACCTGTAAGGCCGT
AACAATGGACTCCGACCTGGACTTTTTTGACTCCTACTCCATAACAGCTTGTCGAATTGA
CTGTGAAACTAGATATCTTGTCGAGAATTGTAGGAGACGAGTCAGTACCT
>BP00635_Frag828-990_insertion885
GTTACCTAATCCGTCTCCCGGATTCCAGACATTTGTGGCCTGTCAAGAACAAAGGTTGAT
ATATCTGCCCCCTCCCTGGAGCGGGAGACCGGGGTCTCTGAGCGGGACCTGTAAGGCCGT
AACAATGGACTCCGACCTGGACTTTTTTGACTCCTACTCCATAACAGCTTGTCGAATTGA
CTGTGAAACTAGATATCTTGTCGAGAATTGTAGGAGACGAGTCAGTACCT
>BP00635_Frag828-990_insertion888
GTTACCTAATCCGTCTCCCGGATTCCAGACATTTGTGGCCTGTCAAGAACAAAGGTTGAT
ATATCTGCCCCCTCCCTGGGGGAGCGGGAGACCGGGGTCTCTGAGCACCTGTAAGGCCGT
AACAATGGACTCCGACCTGGACTTTTTTGACTCCTACTCCATAACAGCTTGTCGAATTGA
CTGTGAAACTAGATATCTTGTCGAGAATTGTAGGAGACGAGTCAGTACCT
>BP00635_Frag828-990_insertion891
GTTACCTAATCCGTCTCCCGGATTCCAGACATTTGTGGCCTGTCAAGAACAAAGGTTGAT
ATATCTGCCCCCTCCCTGGGGGACCAGCGGGAGACCGGGGTCTCTGAGCTGTAAGGCCGT
AACAATGGACTCCGACCTGGACTTTTTTGACTCCTACTCCATAACAGCTTGTCGAATTGA
CTGTGAAACTAGATATCTTGTCGAGAATTGTAGGAGACGAGTCAGTACCT
>BP00635_Frag828-990_insertion894
GTTACCTAATCCGTCTCCCGGATTCCAGACATTTGTGGCCTGTCAAGAACAAAGGTTGAT
ATATCTGCCCCCTCCCTGGGGGACCTGTAGCGGGAGACCGGGGTCTCTGAGCAAGGCCGT
AACAATGGACTCCGACCTGGACTTTTTTGACTCCTACTCCATAACAGCTTGTCGAATTGA
CTGTGAAACTAGATATCTTGTCGAGAATTGTAGGAGACGAGTCAGTACCT
>BP00635_Frag828-990_insertion897
GTTACCTAATCCGTCTCCCGGATTCCAGACATTTGTGGCCTGTCAAGAACAAAGGTTGAT
ATATCTGCCCCCTCCCTGGGGGACCTGTAAGAGCGGGAGACCGGGGTCTCTGAGCGCCGT
AACAATGGACTCCGACCTGGACTTTTTTGACTCCTACTCCATAACAGCTTGTCGAATTGA
CTGTGAAACTAGATATCTTGTCGAGAATTGTAGGAGACGAGTCAGTACCT
>BP00635_Frag828-990_insertion900
GTTACCTAATCCGTCTCCCGGATTCCAGACATTTGTGGCCTGTCAAGAACAAAGGTTGAT
ATATCTGCCCCCTCCCTGGGGGACCTGTAAGGCCAGCGGGAGACCGGGGTCTCTGAGCGT
AACAATGGACTCCGACCTGGACTTTTTTGACTCCTACTCCATAACAGCTTGTCGAATTGA
CTGTGAAACTAGATATCTTGTCGAGAATTGTAGGAGACGAGTCAGTACCT
>BP00635_Frag828-990_insertion903
GTTACCTAATCCGTCTCCCGGATTCCAGACATTTGTGGCCTGTCAAGAACAAAGGTTGAT
ATATCTGCCCCCTCCCTGGGGGACCTGTAAGGCCGTAAGCGGGAGACCGGGGTCTCTGAG
CACAATGGACTCCGACCTGGACTTTTTTGACTCCTACTCCATAACAGCTTGTCGAATTGA
CTGTGAAACTAGATATCTTGTCGAGAATTGTAGGAGACGAGTCAGTACCT
>BP00635_Frag828-990_insertion906
GTTACCTAATCCGTCTCCCGGATTCCAGACATTTGTGGCCTGTCAAGAACAAAGGTTGAT
ATATCTGCCCCCTCCCTGGGGGACCTGTAAGGCCGTAACAAGCGGGAGACCGGGGTCTCT
GAGCATGGACTCCGACCTGGACTTTTTTGACTCCTACTCCATAACAGCTTGTCGAATTGA
CTGTGAAACTAGATATCTTGTCGAGAATTGTAGGAGACGAGTCAGTACCT
>BP00635_Frag828-990_insertion909
GTTACCTAATCCGTCTCCCGGATTCCAGACATTTGTGGCCTGTCAAGAACAAAGGTTGAT
ATATCTGCCCCCTCCCTGGGGGACCTGTAAGGCCGTAACAATGAGCGGGAGACCGGGGTC
TCTGAGCGACTCCGACCTGGACTTTTTTGACTCCTACTCCATAACAGCTTGTCGAATTGA
CTGTGAAACTAGATATCTTGTCGAGAATTGTAGGAGACGAGTCAGTACCT
>BP00635_Frag828-990_insertion912
GTTACCTAATCCGTCTCCCGGATTCCAGACATTTGTGGCCTGTCAAGAACAAAGGTTGAT
ATATCTGCCCCCTCCCTGGGGGACCTGTAAGGCCGTAACAATGGACAGCGGGAGACCGGG
GTCTCTGAGCTCCGACCTGGACTTTTTTGACTCCTACTCCATAACAGCTTGTCGAATTGA
CTGTGAAACTAGATATCTTGTCGAGAATTGTAGGAGACGAGTCAGTACCT
>BP00635_Frag828-990_insertion915
GTTACCTAATCCGTCTCCCGGATTCCAGACATTTGTGGCCTGTCAAGAACAAAGGTTGAT
ATATCTGCCCCCTCCCTGGGGGACCTGTAAGGCCGTAACAATGGACTCCAGCGGGAGACC
GGGGTCTCTGAGCGACCTGGACTTTTTTGACTCCTACTCCATAACAGCTTGTCGAATTGA
CTGTGAAACTAGATATCTTGTCGAGAATTGTAGGAGACGAGTCAGTACCT
>BP00635_Frag828-990_insertion918
GTTACCTAATCCGTCTCCCGGATTCCAGACATTTGTGGCCTGTCAAGAACAAAGGTTGAT
ATATCTGCCCCCTCCCTGGGGGACCTGTAAGGCCGTAACAATGGACTCCGACAGCGGGAG
ACCGGGGTCTCTGAGCCTGGACTTTTTTGACTCCTACTCCATAACAGCTTGTCGAATTGA
CTGTGAAACTAGATATCTTGTCGAGAATTGTAGGAGACGAGTCAGTACCT
>BP00635_Frag828-990_insertion921
GTTACCTAATCCGTCTCCCGGATTCCAGACATTTGTGGCCTGTCAAGAACAAAGGTTGAT
ATATCTGCCCCCTCCCTGGGGGACCTGTAAGGCCGTAACAATGGACTCCGACCTGAGCGG
GAGACCGGGGTCTCTGAGCGACTTTTTTGACTCCTACTCCATAACAGCTTGTCGAATTGA
CTGTGAAACTAGATATCTTGTCGAGAATTGTAGGAGACGAGTCAGTACCT
>BP00635_Frag828-990_insertion924
GTTACCTAATCCGTCTCCCGGATTCCAGACATTTGTGGCCTGTCAAGAACAAAGGTTGAT
ATATCTGCCCCCTCCCTGGGGGACCTGTAAGGCCGTAACAATGGACTCCGACCTGGACAG
CGGGAGACCGGGGTCTCTGAGCTTTTTTGACTCCTACTCCATAACAGCTTGTCGAATTGA
CTGTGAAACTAGATATCTTGTCGAGAATTGTAGGAGACGAGTCAGTACCT
>BP00635_Frag828-990_insertion927
GTTACCTAATCCGTCTCCCGGATTCCAGACATTTGTGGCCTGTCAAGAACAAAGGTTGAT
ATATCTGCCCCCTCCCTGGGGGACCTGTAAGGCCGTAACAATGGACTCCGACCTGGACTT
TAGCGGGAGACCGGGGTCTCTGAGCTTTGACTCCTACTCCATAACAGCTTGTCGAATTGA
CTGTGAAACTAGATATCTTGTCGAGAATTGTAGGAGACGAGTCAGTACCT
>BP00635_Frag828-990_insertion930
GTTACCTAATCCGTCTCCCGGATTCCAGACATTTGTGGCCTGTCAAGAACAAAGGTTGAT
ATATCTGCCCCCTCCCTGGGGGACCTGTAAGGCCGTAACAATGGACTCCGACCTGGACTT
TTTTAGCGGGAGACCGGGGTCTCTGAGCGACTCCTACTCCATAACAGCTTGTCGAATTGA
CTGTGAAACTAGATATCTTGTCGAGAATTGTAGGAGACGAGTCAGTACCT
>BP00635_Frag828-990_insertion933
GTTACCTAATCCGTCTCCCGGATTCCAGACATTTGTGGCCTGTCAAGAACAAAGGTTGAT
ATATCTGCCCCCTCCCTGGGGGACCTGTAAGGCCGTAACAATGGACTCCGACCTGGACTT
TTTTGACAGCGGGAGACCGGGGTCTCTGAGCTCCTACTCCATAACAGCTTGTCGAATTGA
CTGTGAAACTAGATATCTTGTCGAGAATTGTAGGAGACGAGTCAGTACCT
>BP00635_Frag828-990_insertion936
GTTACCTAATCCGTCTCCCGGATTCCAGACATTTGTGGCCTGTCAAGAACAAAGGTTGAT
ATATCTGCCCCCTCCCTGGGGGACCTGTAAGGCCGTAACAATGGACTCCGACCTGGACTT
TTTTGACTCCAGCGGGAGACCGGGGTCTCTGAGCTACTCCATAACAGCTTGTCGAATTGA
CTGTGAAACTAGATATCTTGTCGAGAATTGTAGGAGACGAGTCAGTACCT
>BP00635_Frag828-990_insertion939
GTTACCTAATCCGTCTCCCGGATTCCAGACATTTGTGGCCTGTCAAGAACAAAGGTTGAT
ATATCTGCCCCCTCCCTGGGGGACCTGTAAGGCCGTAACAATGGACTCCGACCTGGACTT
TTTTGACTCCTACAGCGGGAGACCGGGGTCTCTGAGCTCCATAACAGCTTGTCGAATTGA
CTGTGAAACTAGATATCTTGTCGAGAATTGTAGGAGACGAGTCAGTACCT
>BP00635_Frag828-990_insertion942
GTTACCTAATCCGTCTCCCGGATTCCAGACATTTGTGGCCTGTCAAGAACAAAGGTTGAT
ATATCTGCCCCCTCCCTGGGGGACCTGTAAGGCCGTAACAATGGACTCCGACCTGGACTT
TTTTGACTCCTACTCCAGCGGGAGACCGGGGTCTCTGAGCATAACAGCTTGTCGAATTGA
CTGTGAAACTAGATATCTTGTCGAGAATTGTAGGAGACGAGTCAGTACCT
>BP00635_Frag828-990_insertion945
GTTACCTAATCCGTCTCCCGGATTCCAGACATTTGTGGCCTGTCAAGAACAAAGGTTGAT
ATATCTGCCCCCTCCCTGGGGGACCTGTAAGGCCGTAACAATGGACTCCGACCTGGACTT
TTTTGACTCCTACTCCATAAGCGGGAGACCGGGGTCTCTGAGCACAGCTTGTCGAATTGA
CTGTGAAACTAGATATCTTGTCGAGAATTGTAGGAGACGAGTCAGTACCT
>BP00635_Frag828-990_insertion948
GTTACCTAATCCGTCTCCCGGATTCCAGACATTTGTGGCCTGTCAAGAACAAAGGTTGAT
ATATCTGCCCCCTCCCTGGGGGACCTGTAAGGCCGTAACAATGGACTCCGACCTGGACTT
TTTTGACTCCTACTCCATAACAAGCGGGAGACCGGGGTCTCTGAGCGCTTGTCGAATTGA
CTGTGAAACTAGATATCTTGTCGAGAATTGTAGGAGACGAGTCAGTACCT
>BP00635_Frag828-990_insertion951
GTTACCTAATCCGTCTCCCGGATTCCAGACATTTGTGGCCTGTCAAGAACAAAGGTTGAT
ATATCTGCCCCCTCCCTGGGGGACCTGTAAGGCCGTAACAATGGACTCCGACCTGGACTT
TTTTGACTCCTACTCCATAACAGCTAGCGGGAGACCGGGGTCTCTGAGCTGTCGAATTGA
CTGTGAAACTAGATATCTTGTCGAGAATTGTAGGAGACGAGTCAGTACCT
>BP00635_Frag828-990_insertion954
GTTACCTAATCCGTCTCCCGGATTCCAGACATTTGTGGCCTGTCAAGAACAAAGGTTGAT
ATATCTGCCCCCTCCCTGGGGGACCTGTAAGGCCGTAACAATGGACTCCGACCTGGACTT
TTTTGACTCCTACTCCATAACAGCTTGTAGCGGGAGACCGGGGTCTCTGAGCCGAATTGA
CTGTGAAACTAGATATCTTGTCGAGAATTGTAGGAGACGAGTCAGTACCT
>BP00635_Frag828-990_insertion957
GTTACCTAATCCGTCTCCCGGATTCCAGACATTTGTGGCCTGTCAAGAACAAAGGTTGAT
ATATCTGCCCCCTCCCTGGGGGACCTGTAAGGCCGTAACAATGGACTCCGACCTGGACTT
TTTTGACTCCTACTCCATAACAGCTTGTCGAAGCGGGAGACCGGGGTCTCTGAGCATTGA
CTGTGAAACTAGATATCTTGTCGAGAATTGTAGGAGACGAGTCAGTACCT
>BP00635_Frag828-990_insertion960
GTTACCTAATCCGTCTCCCGGATTCCAGACATTTGTGGCCTGTCAAGAACAAAGGTTGAT
ATATCTGCCCCCTCCCTGGGGGACCTGTAAGGCCGTAACAATGGACTCCGACCTGGACTT
TTTTGACTCCTACTCCATAACAGCTTGTCGAATTAGCGGGAGACCGGGGTCTCTGAGCGA
CTGTGAAACTAGATATCTTGTCGAGAATTGTAGGAGACGAGTCAGTACCT
>BP00635_Frag828-990_insertion963
GTTACCTAATCCGTCTCCCGGATTCCAGACATTTGTGGCCTGTCAAGAACAAAGGTTGAT
ATATCTGCCCCCTCCCTGGGGGACCTGTAAGGCCGTAACAATGGACTCCGACCTGGACTT
TTTTGACTCCTACTCCATAACAGCTTGTCGAATTGACAGCGGGAGACCGGGGTCTCTGAG
CTGTGAAACTAGATATCTTGTCGAGAATTGTAGGAGACGAGTCAGTACCT
>BP00635_Frag828-990_insertion966
GTTACCTAATCCGTCTCCCGGATTCCAGACATTTGTGGCCTGTCAAGAACAAAGGTTGAT
ATATCTGCCCCCTCCCTGGGGGACCTGTAAGGCCGTAACAATGGACTCCGACCTGGACTT
TTTTGACTCCTACTCCATAACAGCTTGTCGAATTGACTGTAGCGGGAGACCGGGGTCTCT
GAGCGAAACTAGATATCTTGTCGAGAATTGTAGGAGACGAGTCAGTACCT
>BP00635_Frag828-990_insertion969
GTTACCTAATCCGTCTCCCGGATTCCAGACATTTGTGGCCTGTCAAGAACAAAGGTTGAT
ATATCTGCCCCCTCCCTGGGGGACCTGTAAGGCCGTAACAATGGACTCCGACCTGGACTT
TTTTGACTCCTACTCCATAACAGCTTGTCGAATTGACTGTGAAAGCGGGAGACCGGGGTC
TCTGAGCACTAGATATCTTGTCGAGAATTGTAGGAGACGAGTCAGTACCT
>BP00635_Frag828-990_insertion972
GTTACCTAATCCGTCTCCCGGATTCCAGACATTTGTGGCCTGTCAAGAACAAAGGTTGAT
ATATCTGCCCCCTCCCTGGGGGACCTGTAAGGCCGTAACAATGGACTCCGACCTGGACTT
TTTTGACTCCTACTCCATAACAGCTTGTCGAATTGACTGTGAAACTAGCGGGAGACCGGG
GTCTCTGAGCAGATATCTTGTCGAGAATTGTAGGAGACGAGTCAGTACCT
>BP00635_Frag828-990_insertion975
GTTACCTAATCCGTCTCCCGGATTCCAGACATTTGTGGCCTGTCAAGAACAAAGGTTGAT
ATATCTGCCCCCTCCCTGGGGGACCTGTAAGGCCGTAACAATGGACTCCGACCTGGACTT
TTTTGACTCCTACTCCATAACAGCTTGTCGAATTGACTGTGAAACTAGAAGCGGGAGACC
GGGGTCTCTGAGCTATCTTGTCGAGAATTGTAGGAGACGAGTCAGTACCT
>BP00635_Frag828-990_insertion978
GTTACCTAATCCGTCTCCCGGATTCCAGACATTTGTGGCCTGTCAAGAACAAAGGTTGAT
ATATCTGCCCCCTCCCTGGGGGACCTGTAAGGCCGTAACAATGGACTCCGACCTGGACTT
TTTTGACTCCTACTCCATAACAGCTTGTCGAATTGACTGTGAAACTAGATATAGCGGGAG
ACCGGGGTCTCTGAGCCTTGTCGAGAATTGTAGGAGACGAGTCAGTACCT
>BP00635_Frag828-990_insertion981
GTTACCTAATCCGTCTCCCGGATTCCAGACATTTGTGGCCTGTCAAGAACAAAGGTTGAT
ATATCTGCCCCCTCCCTGGGGGACCTGTAAGGCCGTAACAATGGACTCCGACCTGGACTT
TTTTGACTCCTACTCCATAACAGCTTGTCGAATTGACTGTGAAACTAGATATCTTAGCGG
GAGACCGGGGTCTCTGAGCGTCGAGAATTGTAGGAGACGAGTCAGTACCT
>BP00635_Frag828-990_insertion984
GTTACCTAATCCGTCTCCCGGATTCCAGACATTTGTGGCCTGTCAAGAACAAAGGTTGAT
ATATCTGCCCCCTCCCTGGGGGACCTGTAAGGCCGTAACAATGGACTCCGACCTGGACTT
TTTTGACTCCTACTCCATAACAGCTTGTCGAATTGACTGTGAAACTAGATATCTTGTCAG
CGGGAGACCGGGGTCTCTGAGCGAGAATTGTAGGAGACGAGTCAGTACCT
>BP00635_Frag828-990_insertion987
GTTACCTAATCCGTCTCCCGGATTCCAGACATTTGTGGCCTGTCAAGAACAAAGGTTGAT
ATATCTGCCCCCTCCCTGGGGGACCTGTAAGGCCGTAACAATGGACTCCGACCTGGACTT
TTTTGACTCCTACTCCATAACAGCTTGTCGAATTGACTGTGAAACTAGATATCTTGTCGA
GAGCGGGAGACCGGGGTCTCTGAGCAATTGTAGGAGACGAGTCAGTACCT
>BP00635_Frag828-990_insertion990
GTTACCTAATCCGTCTCCCGGATTCCAGACATTTGTGGCCTGTCAAGAACAAAGGTTGAT
ATATCTGCCCCCTCCCTGGGGGACCTGTAAGGCCGTAACAATGGACTCCGACCTGGACTT
TTTTGACTCCTACTCCATAACAGCTTGTCGAATTGACTGTGAAACTAGATATCTTGTCGA
GAATAGCGGGAGACCGGGGTCTCTGAGCTGTAGGAGACGAGTCAGTACCT
>BP00635_Frag993-1152_insertion993
GATACTTAACGTCGTCTCCTTGTAGCGGGAGACCGGGGTCTCTGAGCAACTGTAGGATGG
TTCACATGCCCGGAGATGCCCCATACTGCACTCCCGAACAATACAAGGAGTGTGCCGACC
CTGCACTTGACTTTCTCGTTGAAAAAGATCAGGAGTATTGCGTGTGCGAGATGCCCTGTA
ATCTTACACGGTACGGTAAGGAACTTAGTAGGAGACGGGAGAACCTATCC
>BP00635_Frag993-1152_insertion996
GATACTTAACGTCGTCTCCTTGTAACAGCGGGAGACCGGGGTCTCTGAGCTGTAGGATGG
TTCACATGCCCGGAGATGCCCCATACTGCACTCCCGAACAATACAAGGAGTGTGCCGACC
CTGCACTTGACTTTCTCGTTGAAAAAGATCAGGAGTATTGCGTGTGCGAGATGCCCTGTA
ATCTTACACGGTACGGTAAGGAACTTAGTAGGAGACGGGAGAACCTATCC
>BP00635_Frag993-1152_insertion999
GATACTTAACGTCGTCTCCTTGTAACTGTAGCGGGAGACCGGGGTCTCTGAGCAGGATGG
TTCACATGCCCGGAGATGCCCCATACTGCACTCCCGAACAATACAAGGAGTGTGCCGACC
CTGCACTTGACTTTCTCGTTGAAAAAGATCAGGAGTATTGCGTGTGCGAGATGCCCTGTA
ATCTTACACGGTACGGTAAGGAACTTAGTAGGAGACGGGAGAACCTATCC
>BP00635_Frag993-1152_insertion1002
GATACTTAACGTCGTCTCCTTGTAACTGTAGGAGCGGGAGACCGGGGTCTCTGAGCATGG
TTCACATGCCCGGAGATGCCCCATACTGCACTCCCGAACAATACAAGGAGTGTGCCGACC
CTGCACTTGACTTTCTCGTTGAAAAAGATCAGGAGTATTGCGTGTGCGAGATGCCCTGTA
ATCTTACACGGTACGGTAAGGAACTTAGTAGGAGACGGGAGAACCTATCC
>BP00635_Frag993-1152_insertion1005
GATACTTAACGTCGTCTCCTTGTAACTGTAGGATGAGCGGGAGACCGGGGTCTCTGAGCG
TTCACATGCCCGGAGATGCCCCATACTGCACTCCCGAACAATACAAGGAGTGTGCCGACC
CTGCACTTGACTTTCTCGTTGAAAAAGATCAGGAGTATTGCGTGTGCGAGATGCCCTGTA
ATCTTACACGGTACGGTAAGGAACTTAGTAGGAGACGGGAGAACCTATCC
>BP00635_Frag993-1152_insertion1008
GATACTTAACGTCGTCTCCTTGTAACTGTAGGATGGTTAGCGGGAGACCGGGGTCTCTGA
GCCACATGCCCGGAGATGCCCCATACTGCACTCCCGAACAATACAAGGAGTGTGCCGACC
CTGCACTTGACTTTCTCGTTGAAAAAGATCAGGAGTATTGCGTGTGCGAGATGCCCTGTA
ATCTTACACGGTACGGTAAGGAACTTAGTAGGAGACGGGAGAACCTATCC
>BP00635_Frag993-1152_insertion1011
GATACTTAACGTCGTCTCCTTGTAACTGTAGGATGGTTCACAGCGGGAGACCGGGGTCTC
TGAGCATGCCCGGAGATGCCCCATACTGCACTCCCGAACAATACAAGGAGTGTGCCGACC
CTGCACTTGACTTTCTCGTTGAAAAAGATCAGGAGTATTGCGTGTGCGAGATGCCCTGTA
ATCTTACACGGTACGGTAAGGAACTTAGTAGGAGACGGGAGAACCTATCC
>BP00635_Frag993-1152_insertion1014
GATACTTAACGTCGTCTCCTTGTAACTGTAGGATGGTTCACATGAGCGGGAGACCGGGGT
CTCTGAGCCCCGGAGATGCCCCATACTGCACTCCCGAACAATACAAGGAGTGTGCCGACC
CTGCACTTGACTTTCTCGTTGAAAAAGATCAGGAGTATTGCGTGTGCGAGATGCCCTGTA
ATCTTACACGGTACGGTAAGGAACTTAGTAGGAGACGGGAGAACCTATCC
>BP00635_Frag993-1152_insertion1017
GATACTTAACGTCGTCTCCTTGTAACTGTAGGATGGTTCACATGCCCAGCGGGAGACCGG
GGTCTCTGAGCGGAGATGCCCCATACTGCACTCCCGAACAATACAAGGAGTGTGCCGACC
CTGCACTTGACTTTCTCGTTGAAAAAGATCAGGAGTATTGCGTGTGCGAGATGCCCTGTA
ATCTTACACGGTACGGTAAGGAACTTAGTAGGAGACGGGAGAACCTATCC
>BP00635_Frag993-1152_insertion1020
GATACTTAACGTCGTCTCCTTGTAACTGTAGGATGGTTCACATGCCCGGAAGCGGGAGAC
CGGGGTCTCTGAGCGATGCCCCATACTGCACTCCCGAACAATACAAGGAGTGTGCCGACC
CTGCACTTGACTTTCTCGTTGAAAAAGATCAGGAGTATTGCGTGTGCGAGATGCCCTGTA
ATCTTACACGGTACGGTAAGGAACTTAGTAGGAGACGGGAGAACCTATCC
>BP00635_Frag993-1152_insertion1023
GATACTTAACGTCGTCTCCTTGTAACTGTAGGATGGTTCACATGCCCGGAGATAGCGGGA
GACCGGGGTCTCTGAGCGCCCCATACTGCACTCCCGAACAATACAAGGAGTGTGCCGACC
CTGCACTTGACTTTCTCGTTGAAAAAGATCAGGAGTATTGCGTGTGCGAGATGCCCTGTA
ATCTTACACGGTACGGTAAGGAACTTAGTAGGAGACGGGAGAACCTATCC
>BP00635_Frag993-1152_insertion1026
GATACTTAACGTCGTCTCCTTGTAACTGTAGGATGGTTCACATGCCCGGAGATGCCAGCG
GGAGACCGGGGTCTCTGAGCCCATACTGCACTCCCGAACAATACAAGGAGTGTGCCGACC
CTGCACTTGACTTTCTCGTTGAAAAAGATCAGGAGTATTGCGTGTGCGAGATGCCCTGTA
ATCTTACACGGTACGGTAAGGAACTTAGTAGGAGACGGGAGAACCTATCC
>BP00635_Frag993-1152_insertion1029
GATACTTAACGTCGTCTCCTTGTAACTGTAGGATGGTTCACATGCCCGGAGATGCCCCAA
GCGGGAGACCGGGGTCTCTGAGCTACTGCACTCCCGAACAATACAAGGAGTGTGCCGACC
CTGCACTTGACTTTCTCGTTGAAAAAGATCAGGAGTATTGCGTGTGCGAGATGCCCTGTA
ATCTTACACGGTACGGTAAGGAACTTAGTAGGAGACGGGAGAACCTATCC
>BP00635_Frag993-1152_insertion1032
GATACTTAACGTCGTCTCCTTGTAACTGTAGGATGGTTCACATGCCCGGAGATGCCCCAT
ACAGCGGGAGACCGGGGTCTCTGAGCTGCACTCCCGAACAATACAAGGAGTGTGCCGACC
CTGCACTTGACTTTCTCGTTGAAAAAGATCAGGAGTATTGCGTGTGCGAGATGCCCTGTA
ATCTTACACGGTACGGTAAGGAACTTAGTAGGAGACGGGAGAACCTATCC
>BP00635_Frag993-1152_insertion1035
GATACTTAACGTCGTCTCCTTGTAACTGTAGGATGGTTCACATGCCCGGAGATGCCCCAT
ACTGCAGCGGGAGACCGGGGTCTCTGAGCACTCCCGAACAATACAAGGAGTGTGCCGACC
CTGCACTTGACTTTCTCGTTGAAAAAGATCAGGAGTATTGCGTGTGCGAGATGCCCTGTA
ATCTTACACGGTACGGTAAGGAACTTAGTAGGAGACGGGAGAACCTATCC
>BP00635_Frag993-1152_insertion1038
GATACTTAACGTCGTCTCCTTGTAACTGTAGGATGGTTCACATGCCCGGAGATGCCCCAT
ACTGCACTAGCGGGAGACCGGGGTCTCTGAGCCCCGAACAATACAAGGAGTGTGCCGACC
CTGCACTTGACTTTCTCGTTGAAAAAGATCAGGAGTATTGCGTGTGCGAGATGCCCTGTA
ATCTTACACGGTACGGTAAGGAACTTAGTAGGAGACGGGAGAACCTATCC
>BP00635_Frag993-1152_insertion1041
GATACTTAACGTCGTCTCCTTGTAACTGTAGGATGGTTCACATGCCCGGAGATGCCCCAT
ACTGCACTCCCAGCGGGAGACCGGGGTCTCTGAGCGAACAATACAAGGAGTGTGCCGACC
CTGCACTTGACTTTCTCGTTGAAAAAGATCAGGAGTATTGCGTGTGCGAGATGCCCTGTA
ATCTTACACGGTACGGTAAGGAACTTAGTAGGAGACGGGAGAACCTATCC
>BP00635_Frag993-1152_insertion1044
GATACTTAACGTCGTCTCCTTGTAACTGTAGGATGGTTCACATGCCCGGAGATGCCCCAT
ACTGCACTCCCGAAAGCGGGAGACCGGGGTCTCTGAGCCAATACAAGGAGTGTGCCGACC
CTGCACTTGACTTTCTCGTTGAAAAAGATCAGGAGTATTGCGTGTGCGAGATGCCCTGTA
ATCTTACACGGTACGGTAAGGAACTTAGTAGGAGACGGGAGAACCTATCC
>BP00635_Frag993-1152_insertion1047
GATACTTAACGTCGTCTCCTTGTAACTGTAGGATGGTTCACATGCCCGGAGATGCCCCAT
ACTGCACTCCCGAACAAAGCGGGAGACCGGGGTCTCTGAGCTACAAGGAGTGTGCCGACC
CTGCACTTGACTTTCTCGTTGAAAAAGATCAGGAGTATTGCGTGTGCGAGATGCCCTGTA
ATCTTACACGGTACGGTAAGGAACTTAGTAGGAGACGGGAGAACCTATCC
>BP00635_Frag993-1152_insertion1050
GATACTTAACGTCGTCTCCTTGTAACTGTAGGATGGTTCACATGCCCGGAGATGCCCCAT
ACTGCACTCCCGAACAATACAGCGGGAGACCGGGGTCTCTGAGCAAGGAGTGTGCCGACC
CTGCACTTGACTTTCTCGTTGAAAAAGATCAGGAGTATTGCGTGTGCGAGATGCCCTGTA
ATCTTACACGGTACGGTAAGGAACTTAGTAGGAGACGGGAGAACCTATCC
>BP00635_Frag993-1152_insertion1053
GATACTTAACGTCGTCTCCTTGTAACTGTAGGATGGTTCACATGCCCGGAGATGCCCCAT
ACTGCACTCCCGAACAATACAAGAGCGGGAGACCGGGGTCTCTGAGCGAGTGTGCCGACC
CTGCACTTGACTTTCTCGTTGAAAAAGATCAGGAGTATTGCGTGTGCGAGATGCCCTGTA
ATCTTACACGGTACGGTAAGGAACTTAGTAGGAGACGGGAGAACCTATCC
>BP00635_Frag993-1152_insertion1056
GATACTTAACGTCGTCTCCTTGTAACTGTAGGATGGTTCACATGCCCGGAGATGCCCCAT
ACTGCACTCCCGAACAATACAAGGAGAGCGGGAGACCGGGGTCTCTGAGCTGTGCCGACC
CTGCACTTGACTTTCTCGTTGAAAAAGATCAGGAGTATTGCGTGTGCGAGATGCCCTGTA
ATCTTACACGGTACGGTAAGGAACTTAGTAGGAGACGGGAGAACCTATCC
>BP00635_Frag993-1152_insertion1059
GATACTTAACGTCGTCTCCTTGTAACTGTAGGATGGTTCACATGCCCGGAGATGCCCCAT
ACTGCACTCCCGAACAATACAAGGAGTGTAGCGGGAGACCGGGGTCTCTGAGCGCCGACC
CTGCACTTGACTTTCTCGTTGAAAAAGATCAGGAGTATTGCGTGTGCGAGATGCCCTGTA
ATCTTACACGGTACGGTAAGGAACTTAGTAGGAGACGGGAGAACCTATCC
>BP00635_Frag993-1152_insertion1062
GATACTTAACGTCGTCTCCTTGTAACTGTAGGATGGTTCACATGCCCGGAGATGCCCCAT
ACTGCACTCCCGAACAATACAAGGAGTGTGCCAGCGGGAGACCGGGGTCTCTGAGCGACC
CTGCACTTGACTTTCTCGTTGAAAAAGATCAGGAGTATTGCGTGTGCGAGATGCCCTGTA
ATCTTACACGGTACGGTAAGGAACTTAGTAGGAGACGGGAGAACCTATCC
>BP00635_Frag993-1152_insertion1065
GATACTTAACGTCGTCTCCTTGTAACTGTAGGATGGTTCACATGCCCGGAGATGCCCCAT
ACTGCACTCCCGAACAATACAAGGAGTGTGCCGACAGCGGGAGACCGGGGTCTCTGAGCC
CTGCACTTGACTTTCTCGTTGAAAAAGATCAGGAGTATTGCGTGTGCGAGATGCCCTGTA
ATCTTACACGGTACGGTAAGGAACTTAGTAGGAGACGGGAGAACCTATCC
>BP00635_Frag993-1152_insertion1068
GATACTTAACGTCGTCTCCTTGTAACTGTAGGATGGTTCACATGCCCGGAGATGCCCCAT
ACTGCACTCCCGAACAATACAAGGAGTGTGCCGACCCTAGCGGGAGACCGGGGTCTCTGA
GCGCACTTGACTTTCTCGTTGAAAAAGATCAGGAGTATTGCGTGTGCGAGATGCCCTGTA
ATCTTACACGGTACGGTAAGGAACTTAGTAGGAGACGGGAGAACCTATCC
>BP00635_Frag993-1152_insertion1071
GATACTTAACGTCGTCTCCTTGTAACTGTAGGATGGTTCACATGCCCGGAGATGCCCCAT
ACTGCACTCCCGAACAATACAAGGAGTGTGCCGACCCTGCAAGCGGGAGACCGGGGTCTC
TGAGCCTTGACTTTCTCGTTGAAAAAGATCAGGAGTATTGCGTGTGCGAGATGCCCTGTA
ATCTTACACGGTACGGTAAGGAACTTAGTAGGAGACGGGAGAACCTATCC
>BP00635_Frag993-1152_insertion1074
GATACTTAACGTCGTCTCCTTGTAACTGTAGGATGGTTCACATGCCCGGAGATGCCCCAT
ACTGCACTCCCGAACAATACAAGGAGTGTGCCGACCCTGCACTTAGCGGGAGACCGGGGT
CTCTGAGCGACTTTCTCGTTGAAAAAGATCAGGAGTATTGCGTGTGCGAGATGCCCTGTA
ATCTTACACGGTACGGTAAGGAACTTAGTAGGAGACGGGAGAACCTATCC
>BP00635_Frag993-1152_insertion1077
GATACTTAACGTCGTCTCCTTGTAACTGTAGGATGGTTCACATGCCCGGAGATGCCCCAT
ACTGCACTCCCGAACAATACAAGGAGTGTGCCGACCCTGCACTTGACAGCGGGAGACCGG
GGTCTCTGAGCTTTCTCGTTGAAAAAGATCAGGAGTATTGCGTGTGCGAGATGCCCTGTA
ATCTTACACGGTACGGTAAGGAACTTAGTAGGAGACGGGAGAACCTATCC
>BP00635_Frag993-1152_insertion1080
GATACTTAACGTCGTCTCCTTGTAACTGTAGGATGGTTCACATGCCCGGAGATGCCCCAT
ACTGCACTCCCGAACAATACAAGGAGTGTGCCGACCCTGCACTTGACTTTAGCGGGAGAC
CGGGGTCTCTGAGCCTCGTTGAAAAAGATCAGGAGTATTGCGTGTGCGAGATGCCCTGTA
ATCTTACACGGTACGGTAAGGAACTTAGTAGGAGACGGGAGAACCTATCC
>BP00635_Frag993-1152_insertion1083
GATACTTAACGTCGTCTCCTTGTAACTGTAGGATGGTTCACATGCCCGGAGATGCCCCAT
ACTGCACTCCCGAACAATACAAGGAGTGTGCCGACCCTGCACTTGACTTTCTCAGCGGGA
GACCGGGGTCTCTGAGCGTTGAAAAAGATCAGGAGTATTGCGTGTGCGAGATGCCCTGTA
ATCTTACACGGTACGGTAAGGAACTTAGTAGGAGACGGGAGAACCTATCC
>BP00635_Frag993-1152_insertion1086
GATACTTAACGTCGTCTCCTTGTAACTGTAGGATGGTTCACATGCCCGGAGATGCCCCAT
ACTGCACTCCCGAACAATACAAGGAGTGTGCCGACCCTGCACTTGACTTTCTCGTTAGCG
GGAGACCGGGGTCTCTGAGCGAAAAAGATCAGGAGTATTGCGTGTGCGAGATGCCCTGTA
ATCTTACACGGTACGGTAAGGAACTTAGTAGGAGACGGGAGAACCTATCC
>BP00635_Frag993-1152_insertion1089
GATACTTAACGTCGTCTCCTTGTAACTGTAGGATGGTTCACATGCCCGGAGATGCCCCAT
ACTGCACTCCCGAACAATACAAGGAGTGTGCCGACCCTGCACTTGACTTTCTCGTTGAAA
GCGGGAGACCGGGGTCTCTGAGCAAAGATCAGGAGTATTGCGTGTGCGAGATGCCCTGTA
ATCTTACACGGTACGGTAAGGAACTTAGTAGGAGACGGGAGAACCTATCC
>BP00635_Frag993-1152_insertion1092
GATACTTAACGTCGTCTCCTTGTAACTGTAGGATGGTTCACATGCCCGGAGATGCCCCAT
ACTGCACTCCCGAACAATACAAGGAGTGTGCCGACCCTGCACTTGACTTTCTCGTTGAAA
AAAGCGGGAGACCGGGGTCTCTGAGCGATCAGGAGTATTGCGTGTGCGAGATGCCCTGTA
ATCTTACACGGTACGGTAAGGAACTTAGTAGGAGACGGGAGAACCTATCC
>BP00635_Frag993-1152_insertion1095
GATACTTAACGTCGTCTCCTTGTAACTGTAGGATGGTTCACATGCCCGGAGATGCCCCAT
ACTGCACTCCCGAACAATACAAGGAGTGTGCCGACCCTGCACTTGACTTTCTCGTTGAAA
AAGATAGCGGGAGACCGGGGTCTCTGAGCCAGGAGTATTGCGTGTGCGAGATGCCCTGTA
ATCTTACACGGTACGGTAAGGAACTTAGTAGGAGACGGGAGAACCTATCC
>BP00635_Frag993-1152_insertion1098
GATACTTAACGTCGTCTCCTTGTAACTGTAGGATGGTTCACATGCCCGGAGATGCCCCAT
ACTGCACTCCCGAACAATACAAGGAGTGTGCCGACCCTGCACTTGACTTTCTCGTTGAAA
AAGATCAGAGCGGGAGACCGGGGTCTCTGAGCGAGTATTGCGTGTGCGAGATGCCCTGTA
ATCTTACACGGTACGGTAAGGAACTTAGTAGGAGACGGGAGAACCTATCC
>BP00635_Frag993-1152_insertion1101
GATACTTAACGTCGTCTCCTTGTAACTGTAGGATGGTTCACATGCCCGGAGATGCCCCAT
ACTGCACTCCCGAACAATACAAGGAGTGTGCCGACCCTGCACTTGACTTTCTCGTTGAAA
AAGATCAGGAGAGCGGGAGACCGGGGTCTCTGAGCTATTGCGTGTGCGAGATGCCCTGTA
ATCTTACACGGTACGGTAAGGAACTTAGTAGGAGACGGGAGAACCTATCC
>BP00635_Frag993-1152_insertion1104
GATACTTAACGTCGTCTCCTTGTAACTGTAGGATGGTTCACATGCCCGGAGATGCCCCAT
ACTGCACTCCCGAACAATACAAGGAGTGTGCCGACCCTGCACTTGACTTTCTCGTTGAAA
AAGATCAGGAGTATAGCGGGAGACCGGGGTCTCTGAGCTGCGTGTGCGAGATGCCCTGTA
ATCTTACACGGTACGGTAAGGAACTTAGTAGGAGACGGGAGAACCTATCC
>BP00635_Frag993-1152_insertion1107
GATACTTAACGTCGTCTCCTTGTAACTGTAGGATGGTTCACATGCCCGGAGATGCCCCAT
ACTGCACTCCCGAACAATACAAGGAGTGTGCCGACCCTGCACTTGACTTTCTCGTTGAAA
AAGATCAGGAGTATTGCAGCGGGAGACCGGGGTCTCTGAGCGTGTGCGAGATGCCCTGTA
ATCTTACACGGTACGGTAAGGAACTTAGTAGGAGACGGGAGAACCTATCC
>BP00635_Frag993-1152_insertion1110
GATACTTAACGTCGTCTCCTTGTAACTGTAGGATGGTTCACATGCCCGGAGATGCCCCAT
ACTGCACTCCCGAACAATACAAGGAGTGTGCCGACCCTGCACTTGACTTTCTCGTTGAAA
AAGATCAGGAGTATTGCGTGAGCGGGAGACCGGGGTCTCTGAGCTGCGAGATGCCCTGTA
ATCTTACACGGTACGGTAAGGAACTTAGTAGGAGACGGGAGAACCTATCC
>BP00635_Frag993-1152_insertion1113
GATACTTAACGTCGTCTCCTTGTAACTGTAGGATGGTTCACATGCCCGGAGATGCCCCAT
ACTGCACTCCCGAACAATACAAGGAGTGTGCCGACCCTGCACTTGACTTTCTCGTTGAAA
AAGATCAGGAGTATTGCGTGTGCAGCGGGAGACCGGGGTCTCTGAGCGAGATGCCCTGTA
ATCTTACACGGTACGGTAAGGAACTTAGTAGGAGACGGGAGAACCTATCC
>BP00635_Frag993-1152_insertion1116
GATACTTAACGTCGTCTCCTTGTAACTGTAGGATGGTTCACATGCCCGGAGATGCCCCAT
ACTGCACTCCCGAACAATACAAGGAGTGTGCCGACCCTGCACTTGACTTTCTCGTTGAAA
AAGATCAGGAGTATTGCGTGTGCGAGAGCGGGAGACCGGGGTCTCTGAGCATGCCCTGTA
ATCTTACACGGTACGGTAAGGAACTTAGTAGGAGACGGGAGAACCTATCC
>BP00635_Frag993-1152_insertion1119
GATACTTAACGTCGTCTCCTTGTAACTGTAGGATGGTTCACATGCCCGGAGATGCCCCAT
ACTGCACTCCCGAACAATACAAGGAGTGTGCCGACCCTGCACTTGACTTTCTCGTTGAAA
AAGATCAGGAGTATTGCGTGTGCGAGATGAGCGGGAGACCGGGGTCTCTGAGCCCCTGTA
ATCTTACACGGTACGGTAAGGAACTTAGTAGGAGACGGGAGAACCTATCC
>BP00635_Frag993-1152_insertion1122
GATACTTAACGTCGTCTCCTTGTAACTGTAGGATGGTTCACATGCCCGGAGATGCCCCAT
ACTGCACTCCCGAACAATACAAGGAGTGTGCCGACCCTGCACTTGACTTTCTCGTTGAAA
AAGATCAGGAGTATTGCGTGTGCGAGATGCCCAGCGGGAGACCGGGGTCTCTGAGCTGTA
ATCTTACACGGTACGGTAAGGAACTTAGTAGGAGACGGGAGAACCTATCC
>BP00635_Frag993-1152_insertion1125
GATACTTAACGTCGTCTCCTTGTAACTGTAGGATGGTTCACATGCCCGGAGATGCCCCAT
ACTGCACTCCCGAACAATACAAGGAGTGTGCCGACCCTGCACTTGACTTTCTCGTTGAAA
AAGATCAGGAGTATTGCGTGTGCGAGATGCCCTGTAGCGGGAGACCGGGGTCTCTGAGCA
ATCTTACACGGTACGGTAAGGAACTTAGTAGGAGACGGGAGAACCTATCC
>BP00635_Frag993-1152_insertion1128
GATACTTAACGTCGTCTCCTTGTAACTGTAGGATGGTTCACATGCCCGGAGATGCCCCAT
ACTGCACTCCCGAACAATACAAGGAGTGTGCCGACCCTGCACTTGACTTTCTCGTTGAAA
AAGATCAGGAGTATTGCGTGTGCGAGATGCCCTGTAATAGCGGGAGACCGGGGTCTCTGA
GCCTTACACGGTACGGTAAGGAACTTAGTAGGAGACGGGAGAACCTATCC
>BP00635_Frag993-1152_insertion1131
GATACTTAACGTCGTCTCCTTGTAACTGTAGGATGGTTCACATGCCCGGAGATGCCCCAT
ACTGCACTCCCGAACAATACAAGGAGTGTGCCGACCCTGCACTTGACTTTCTCGTTGAAA
AAGATCAGGAGTATTGCGTGTGCGAGATGCCCTGTAATCTTAGCGGGAGACCGGGGTCTC
TGAGCACACGGTACGGTAAGGAACTTAGTAGGAGACGGGAGAACCTATCC
>BP00635_Frag993-1152_insertion1134
GATACTTAACGTCGTCTCCTTGTAACTGTAGGATGGTTCACATGCCCGGAGATGCCCCAT
ACTGCACTCCCGAACAATACAAGGAGTGTGCCGACCCTGCACTTGACTTTCTCGTTGAAA
AAGATCAGGAGTATTGCGTGTGCGAGATGCCCTGTAATCTTACAAGCGGGAGACCGGGGT
CTCTGAGCCGGTACGGTAAGGAACTTAGTAGGAGACGGGAGAACCTATCC
>BP00635_Frag993-1152_insertion1137
GATACTTAACGTCGTCTCCTTGTAACTGTAGGATGGTTCACATGCCCGGAGATGCCCCAT
ACTGCACTCCCGAACAATACAAGGAGTGTGCCGACCCTGCACTTGACTTTCTCGTTGAAA
AAGATCAGGAGTATTGCGTGTGCGAGATGCCCTGTAATCTTACACGGAGCGGGAGACCGG
GGTCTCTGAGCTACGGTAAGGAACTTAGTAGGAGACGGGAGAACCTATCC
>BP00635_Frag993-1152_insertion1140
GATACTTAACGTCGTCTCCTTGTAACTGTAGGATGGTTCACATGCCCGGAGATGCCCCAT
ACTGCACTCCCGAACAATACAAGGAGTGTGCCGACCCTGCACTTGACTTTCTCGTTGAAA
AAGATCAGGAGTATTGCGTGTGCGAGATGCCCTGTAATCTTACACGGTACAGCGGGAGAC
CGGGGTCTCTGAGCGGTAAGGAACTTAGTAGGAGACGGGAGAACCTATCC
>BP00635_Frag993-1152_insertion1143
GATACTTAACGTCGTCTCCTTGTAACTGTAGGATGGTTCACATGCCCGGAGATGCCCCAT
ACTGCACTCCCGAACAATACAAGGAGTGTGCCGACCCTGCACTTGACTTTCTCGTTGAAA
AAGATCAGGAGTATTGCGTGTGCGAGATGCCCTGTAATCTTACACGGTACGGTAGCGGGA
GACCGGGGTCTCTGAGCAAGGAACTTAGTAGGAGACGGGAGAACCTATCC
>BP00635_Frag993-1152_insertion1146
GATACTTAACGTCGTCTCCTTGTAACTGTAGGATGGTTCACATGCCCGGAGATGCCCCAT
ACTGCACTCCCGAACAATACAAGGAGTGTGCCGACCCTGCACTTGACTTTCTCGTTGAAA
AAGATCAGGAGTATTGCGTGTGCGAGATGCCCTGTAATCTTACACGGTACGGTAAGAGCG
GGAGACCGGGGTCTCTGAGCGAACTTAGTAGGAGACGGGAGAACCTATCC
>BP00635_Frag993-1152_insertion1149
GATACTTAACGTCGTCTCCTTGTAACTGTAGGATGGTTCACATGCCCGGAGATGCCCCAT
ACTGCACTCCCGAACAATACAAGGAGTGTGCCGACCCTGCACTTGACTTTCTCGTTGAAA
AAGATCAGGAGTATTGCGTGTGCGAGATGCCCTGTAATCTTACACGGTACGGTAAGGAAA
GCGGGAGACCGGGGTCTCTGAGCCTTAGTAGGAGACGGGAGAACCTATCC
>BP00635_Frag993-1152_insertion1152
GATACTTAACGTCGTCTCCTTGTAACTGTAGGATGGTTCACATGCCCGGAGATGCCCCAT
ACTGCACTCCCGAACAATACAAGGAGTGTGCCGACCCTGCACTTGACTTTCTCGTTGAAA
AAGATCAGGAGTATTGCGTGTGCGAGATGCCCTGTAATCTTACACGGTACGGTAAGGAAC
TTAGCGGGAGACCGGGGTCTCTGAGCAGTAGGAGACGGGAGAACCTATCC
>BP00635_Frag1155-1314_insertion1155
TAGGAGCGGGATCGTCTCCTAGTAGCGGGAGACCGGGGTCTCTGAGCATGGTCAAAATTC
CAAGTAAAGCCAGTGCAAAATACTTGGCTAAGAAGTTCAACAAAAGCGAGCAGTACATCG
GCGAGAACATTTTGGTTCTCGACATATTCTTCGAAGTCCTGAACTACGAAACTATTGAAC
AGAAAAAGGCATACGAGATAGCAGGTCTTTGGAGACGGTCCATGCGGATA
>BP00635_Frag1155-1314_insertion1158
TAGGAGCGGGATCGTCTCCTAGTATGAGCGGGAGACCGGGGTCTCTGAGCGTCAAAATTC
CAAGTAAAGCCAGTGCAAAATACTTGGCTAAGAAGTTCAACAAAAGCGAGCAGTACATCG
GCGAGAACATTTTGGTTCTCGACATATTCTTCGAAGTCCTGAACTACGAAACTATTGAAC
AGAAAAAGGCATACGAGATAGCAGGTCTTTGGAGACGGTCCATGCGGATA
>BP00635_Frag1155-1314_insertion1161
TAGGAGCGGGATCGTCTCCTAGTATGGTCAGCGGGAGACCGGGGTCTCTGAGCAAAATTC
CAAGTAAAGCCAGTGCAAAATACTTGGCTAAGAAGTTCAACAAAAGCGAGCAGTACATCG
GCGAGAACATTTTGGTTCTCGACATATTCTTCGAAGTCCTGAACTACGAAACTATTGAAC
AGAAAAAGGCATACGAGATAGCAGGTCTTTGGAGACGGTCCATGCGGATA
>BP00635_Frag1155-1314_insertion1164
TAGGAGCGGGATCGTCTCCTAGTATGGTCAAAAGCGGGAGACCGGGGTCTCTGAGCATTC
CAAGTAAAGCCAGTGCAAAATACTTGGCTAAGAAGTTCAACAAAAGCGAGCAGTACATCG
GCGAGAACATTTTGGTTCTCGACATATTCTTCGAAGTCCTGAACTACGAAACTATTGAAC
AGAAAAAGGCATACGAGATAGCAGGTCTTTGGAGACGGTCCATGCGGATA
>BP00635_Frag1155-1314_insertion1167
TAGGAGCGGGATCGTCTCCTAGTATGGTCAAAATTAGCGGGAGACCGGGGTCTCTGAGCC
CAAGTAAAGCCAGTGCAAAATACTTGGCTAAGAAGTTCAACAAAAGCGAGCAGTACATCG
GCGAGAACATTTTGGTTCTCGACATATTCTTCGAAGTCCTGAACTACGAAACTATTGAAC
AGAAAAAGGCATACGAGATAGCAGGTCTTTGGAGACGGTCCATGCGGATA
>BP00635_Frag1155-1314_insertion1170
TAGGAGCGGGATCGTCTCCTAGTATGGTCAAAATTCCAAGCGGGAGACCGGGGTCTCTGA
GCAGTAAAGCCAGTGCAAAATACTTGGCTAAGAAGTTCAACAAAAGCGAGCAGTACATCG
GCGAGAACATTTTGGTTCTCGACATATTCTTCGAAGTCCTGAACTACGAAACTATTGAAC
AGAAAAAGGCATACGAGATAGCAGGTCTTTGGAGACGGTCCATGCGGATA
>BP00635_Frag1155-1314_insertion1173
TAGGAGCGGGATCGTCTCCTAGTATGGTCAAAATTCCAAGTAGCGGGAGACCGGGGTCTC
TGAGCAAAGCCAGTGCAAAATACTTGGCTAAGAAGTTCAACAAAAGCGAGCAGTACATCG
GCGAGAACATTTTGGTTCTCGACATATTCTTCGAAGTCCTGAACTACGAAACTATTGAAC
AGAAAAAGGCATACGAGATAGCAGGTCTTTGGAGACGGTCCATGCGGATA
>BP00635_Frag1155-1314_insertion1176
TAGGAGCGGGATCGTCTCCTAGTATGGTCAAAATTCCAAGTAAAAGCGGGAGACCGGGGT
CTCTGAGCGCCAGTGCAAAATACTTGGCTAAGAAGTTCAACAAAAGCGAGCAGTACATCG
GCGAGAACATTTTGGTTCTCGACATATTCTTCGAAGTCCTGAACTACGAAACTATTGAAC
AGAAAAAGGCATACGAGATAGCAGGTCTTTGGAGACGGTCCATGCGGATA
>BP00635_Frag1155-1314_insertion1179
TAGGAGCGGGATCGTCTCCTAGTATGGTCAAAATTCCAAGTAAAGCCAGCGGGAGACCGG
GGTCTCTGAGCAGTGCAAAATACTTGGCTAAGAAGTTCAACAAAAGCGAGCAGTACATCG
GCGAGAACATTTTGGTTCTCGACATATTCTTCGAAGTCCTGAACTACGAAACTATTGAAC
AGAAAAAGGCATACGAGATAGCAGGTCTTTGGAGACGGTCCATGCGGATA
>BP00635_Frag1155-1314_insertion1182
TAGGAGCGGGATCGTCTCCTAGTATGGTCAAAATTCCAAGTAAAGCCAGTAGCGGGAGAC
CGGGGTCTCTGAGCGCAAAATACTTGGCTAAGAAGTTCAACAAAAGCGAGCAGTACATCG
GCGAGAACATTTTGGTTCTCGACATATTCTTCGAAGTCCTGAACTACGAAACTATTGAAC
AGAAAAAGGCATACGAGATAGCAGGTCTTTGGAGACGGTCCATGCGGATA
>BP00635_Frag1155-1314_insertion1185
TAGGAGCGGGATCGTCTCCTAGTATGGTCAAAATTCCAAGTAAAGCCAGTGCAAGCGGGA
GACCGGGGTCTCTGAGCAAATACTTGGCTAAGAAGTTCAACAAAAGCGAGCAGTACATCG
GCGAGAACATTTTGGTTCTCGACATATTCTTCGAAGTCCTGAACTACGAAACTATTGAAC
AGAAAAAGGCATACGAGATAGCAGGTCTTTGGAGACGGTCCATGCGGATA
>BP00635_Frag1155-1314_insertion1188
TAGGAGCGGGATCGTCTCCTAGTATGGTCAAAATTCCAAGTAAAGCCAGTGCAAAAAGCG
GGAGACCGGGGTCTCTGAGCTACTTGGCTAAGAAGTTCAACAAAAGCGAGCAGTACATCG
GCGAGAACATTTTGGTTCTCGACATATTCTTCGAAGTCCTGAACTACGAAACTATTGAAC
AGAAAAAGGCATACGAGATAGCAGGTCTTTGGAGACGGTCCATGCGGATA
>BP00635_Frag1155-1314_insertion1191
TAGGAGCGGGATCGTCTCCTAGTATGGTCAAAATTCCAAGTAAAGCCAGTGCAAAATACA
GCGGGAGACCGGGGTCTCTGAGCTTGGCTAAGAAGTTCAACAAAAGCGAGCAGTACATCG
GCGAGAACATTTTGGTTCTCGACATATTCTTCGAAGTCCTGAACTACGAAACTATTGAAC
AGAAAAAGGCATACGAGATAGCAGGTCTTTGGAGACGGTCCATGCGGATA
>BP00635_Frag1155-1314_insertion1194
TAGGAGCGGGATCGTCTCCTAGTATGGTCAAAATTCCAAGTAAAGCCAGTGCAAAATACT
TGAGCGGGAGACCGGGGTCTCTGAGCGCTAAGAAGTTCAACAAAAGCGAGCAGTACATCG
GCGAGAACATTTTGGTTCTCGACATATTCTTCGAAGTCCTGAACTACGAAACTATTGAAC
AGAAAAAGGCATACGAGATAGCAGGTCTTTGGAGACGGTCCATGCGGATA
>BP00635_Frag1155-1314_insertion1197
TAGGAGCGGGATCGTCTCCTAGTATGGTCAAAATTCCAAGTAAAGCCAGTGCAAAATACT
TGGCTAGCGGGAGACCGGGGTCTCTGAGCAAGAAGTTCAACAAAAGCGAGCAGTACATCG
GCGAGAACATTTTGGTTCTCGACATATTCTTCGAAGTCCTGAACTACGAAACTATTGAAC
AGAAAAAGGCATACGAGATAGCAGGTCTTTGGAGACGGTCCATGCGGATA
>BP00635_Frag1155-1314_insertion1200
TAGGAGCGGGATCGTCTCCTAGTATGGTCAAAATTCCAAGTAAAGCCAGTGCAAAATACT
TGGCTAAGAGCGGGAGACCGGGGTCTCTGAGCAAGTTCAACAAAAGCGAGCAGTACATCG
GCGAGAACATTTTGGTTCTCGACATATTCTTCGAAGTCCTGAACTACGAAACTATTGAAC
AGAAAAAGGCATACGAGATAGCAGGTCTTTGGAGACGGTCCATGCGGATA
>BP00635_Frag1155-1314_insertion1203
TAGGAGCGGGATCGTCTCCTAGTATGGTCAAAATTCCAAGTAAAGCCAGTGCAAAATACT
TGGCTAAGAAGAGCGGGAGACCGGGGTCTCTGAGCTTCAACAAAAGCGAGCAGTACATCG
GCGAGAACATTTTGGTTCTCGACATATTCTTCGAAGTCCTGAACTACGAAACTATTGAAC
AGAAAAAGGCATACGAGATAGCAGGTCTTTGGAGACGGTCCATGCGGATA
>BP00635_Frag1155-1314_insertion1206
TAGGAGCGGGATCGTCTCCTAGTATGGTCAAAATTCCAAGTAAAGCCAGTGCAAAATACT
TGGCTAAGAAGTTCAGCGGGAGACCGGGGTCTCTGAGCAACAAAAGCGAGCAGTACATCG
GCGAGAACATTTTGGTTCTCGACATATTCTTCGAAGTCCTGAACTACGAAACTATTGAAC
AGAAAAAGGCATACGAGATAGCAGGTCTTTGGAGACGGTCCATGCGGATA
>BP00635_Frag1155-1314_insertion1209
TAGGAGCGGGATCGTCTCCTAGTATGGTCAAAATTCCAAGTAAAGCCAGTGCAAAATACT
TGGCTAAGAAGTTCAACAGCGGGAGACCGGGGTCTCTGAGCAAAAGCGAGCAGTACATCG
GCGAGAACATTTTGGTTCTCGACATATTCTTCGAAGTCCTGAACTACGAAACTATTGAAC
AGAAAAAGGCATACGAGATAGCAGGTCTTTGGAGACGGTCCATGCGGATA
>BP00635_Frag1155-1314_insertion1212
TAGGAGCGGGATCGTCTCCTAGTATGGTCAAAATTCCAAGTAAAGCCAGTGCAAAATACT
TGGCTAAGAAGTTCAACAAAAGCGGGAGACCGGGGTCTCTGAGCAGCGAGCAGTACATCG
GCGAGAACATTTTGGTTCTCGACATATTCTTCGAAGTCCTGAACTACGAAACTATTGAAC
AGAAAAAGGCATACGAGATAGCAGGTCTTTGGAGACGGTCCATGCGGATA
>BP00635_Frag1155-1314_insertion1215
TAGGAGCGGGATCGTCTCCTAGTATGGTCAAAATTCCAAGTAAAGCCAGTGCAAAATACT
TGGCTAAGAAGTTCAACAAAAGCAGCGGGAGACCGGGGTCTCTGAGCGAGCAGTACATCG
GCGAGAACATTTTGGTTCTCGACATATTCTTCGAAGTCCTGAACTACGAAACTATTGAAC
AGAAAAAGGCATACGAGATAGCAGGTCTTTGGAGACGGTCCATGCGGATA
>BP00635_Frag1155-1314_insertion1218
TAGGAGCGGGATCGTCTCCTAGTATGGTCAAAATTCCAAGTAAAGCCAGTGCAAAATACT
TGGCTAAGAAGTTCAACAAAAGCGAGAGCGGGAGACCGGGGTCTCTGAGCCAGTACATCG
GCGAGAACATTTTGGTTCTCGACATATTCTTCGAAGTCCTGAACTACGAAACTATTGAAC
AGAAAAAGGCATACGAGATAGCAGGTCTTTGGAGACGGTCCATGCGGATA
>BP00635_Frag1155-1314_insertion1221
TAGGAGCGGGATCGTCTCCTAGTATGGTCAAAATTCCAAGTAAAGCCAGTGCAAAATACT
TGGCTAAGAAGTTCAACAAAAGCGAGCAGAGCGGGAGACCGGGGTCTCTGAGCTACATCG
GCGAGAACATTTTGGTTCTCGACATATTCTTCGAAGTCCTGAACTACGAAACTATTGAAC
AGAAAAAGGCATACGAGATAGCAGGTCTTTGGAGACGGTCCATGCGGATA
>BP00635_Frag1155-1314_insertion1224
TAGGAGCGGGATCGTCTCCTAGTATGGTCAAAATTCCAAGTAAAGCCAGTGCAAAATACT
TGGCTAAGAAGTTCAACAAAAGCGAGCAGTACAGCGGGAGACCGGGGTCTCTGAGCATCG
GCGAGAACATTTTGGTTCTCGACATATTCTTCGAAGTCCTGAACTACGAAACTATTGAAC
AGAAAAAGGCATACGAGATAGCAGGTCTTTGGAGACGGTCCATGCGGATA
>BP00635_Frag1155-1314_insertion1227
TAGGAGCGGGATCGTCTCCTAGTATGGTCAAAATTCCAAGTAAAGCCAGTGCAAAATACT
TGGCTAAGAAGTTCAACAAAAGCGAGCAGTACATCAGCGGGAGACCGGGGTCTCTGAGCG
GCGAGAACATTTTGGTTCTCGACATATTCTTCGAAGTCCTGAACTACGAAACTATTGAAC
AGAAAAAGGCATACGAGATAGCAGGTCTTTGGAGACGGTCCATGCGGATA
>BP00635_Frag1155-1314_insertion1230
TAGGAGCGGGATCGTCTCCTAGTATGGTCAAAATTCCAAGTAAAGCCAGTGCAAAATACT
TGGCTAAGAAGTTCAACAAAAGCGAGCAGTACATCGGCAGCGGGAGACCGGGGTCTCTGA
GCGAGAACATTTTGGTTCTCGACATATTCTTCGAAGTCCTGAACTACGAAACTATTGAAC
AGAAAAAGGCATACGAGATAGCAGGTCTTTGGAGACGGTCCATGCGGATA
>BP00635_Frag1155-1314_insertion1233
TAGGAGCGGGATCGTCTCCTAGTATGGTCAAAATTCCAAGTAAAGCCAGTGCAAAATACT
TGGCTAAGAAGTTCAACAAAAGCGAGCAGTACATCGGCGAGAGCGGGAGACCGGGGTCTC
TGAGCAACATTTTGGTTCTCGACATATTCTTCGAAGTCCTGAACTACGAAACTATTGAAC
AGAAAAAGGCATACGAGATAGCAGGTCTTTGGAGACGGTCCATGCGGATA
>BP00635_Frag1155-1314_insertion1236
TAGGAGCGGGATCGTCTCCTAGTATGGTCAAAATTCCAAGTAAAGCCAGTGCAAAATACT
TGGCTAAGAAGTTCAACAAAAGCGAGCAGTACATCGGCGAGAACAGCGGGAGACCGGGGT
CTCTGAGCATTTTGGTTCTCGACATATTCTTCGAAGTCCTGAACTACGAAACTATTGAAC
AGAAAAAGGCATACGAGATAGCAGGTCTTTGGAGACGGTCCATGCGGATA
>BP00635_Frag1155-1314_insertion1239
TAGGAGCGGGATCGTCTCCTAGTATGGTCAAAATTCCAAGTAAAGCCAGTGCAAAATACT
TGGCTAAGAAGTTCAACAAAAGCGAGCAGTACATCGGCGAGAACATTAGCGGGAGACCGG
GGTCTCTGAGCTTGGTTCTCGACATATTCTTCGAAGTCCTGAACTACGAAACTATTGAAC
AGAAAAAGGCATACGAGATAGCAGGTCTTTGGAGACGGTCCATGCGGATA
>BP00635_Frag1155-1314_insertion1242
TAGGAGCGGGATCGTCTCCTAGTATGGTCAAAATTCCAAGTAAAGCCAGTGCAAAATACT
TGGCTAAGAAGTTCAACAAAAGCGAGCAGTACATCGGCGAGAACATTTTGAGCGGGAGAC
CGGGGTCTCTGAGCGTTCTCGACATATTCTTCGAAGTCCTGAACTACGAAACTATTGAAC
AGAAAAAGGCATACGAGATAGCAGGTCTTTGGAGACGGTCCATGCGGATA
>BP00635_Frag1155-1314_insertion1245
TAGGAGCGGGATCGTCTCCTAGTATGGTCAAAATTCCAAGTAAAGCCAGTGCAAAATACT
TGGCTAAGAAGTTCAACAAAAGCGAGCAGTACATCGGCGAGAACATTTTGGTTAGCGGGA
GACCGGGGTCTCTGAGCCTCGACATATTCTTCGAAGTCCTGAACTACGAAACTATTGAAC
AGAAAAAGGCATACGAGATAGCAGGTCTTTGGAGACGGTCCATGCGGATA
>BP00635_Frag1155-1314_insertion1248
TAGGAGCGGGATCGTCTCCTAGTATGGTCAAAATTCCAAGTAAAGCCAGTGCAAAATACT
TGGCTAAGAAGTTCAACAAAAGCGAGCAGTACATCGGCGAGAACATTTTGGTTCTCAGCG
GGAGACCGGGGTCTCTGAGCGACATATTCTTCGAAGTCCTGAACTACGAAACTATTGAAC
AGAAAAAGGCATACGAGATAGCAGGTCTTTGGAGACGGTCCATGCGGATA
>BP00635_Frag1155-1314_insertion1251
TAGGAGCGGGATCGTCTCCTAGTATGGTCAAAATTCCAAGTAAAGCCAGTGCAAAATACT
TGGCTAAGAAGTTCAACAAAAGCGAGCAGTACATCGGCGAGAACATTTTGGTTCTCGACA
GCGGGAGACCGGGGTCTCTGAGCATATTCTTCGAAGTCCTGAACTACGAAACTATTGAAC
AGAAAAAGGCATACGAGATAGCAGGTCTTTGGAGACGGTCCATGCGGATA
>BP00635_Frag1155-1314_insertion1254
TAGGAGCGGGATCGTCTCCTAGTATGGTCAAAATTCCAAGTAAAGCCAGTGCAAAATACT
TGGCTAAGAAGTTCAACAAAAGCGAGCAGTACATCGGCGAGAACATTTTGGTTCTCGACA
TAAGCGGGAGACCGGGGTCTCTGAGCTTCTTCGAAGTCCTGAACTACGAAACTATTGAAC
AGAAAAAGGCATACGAGATAGCAGGTCTTTGGAGACGGTCCATGCGGATA
>BP00635_Frag1155-1314_insertion1257
TAGGAGCGGGATCGTCTCCTAGTATGGTCAAAATTCCAAGTAAAGCCAGTGCAAAATACT
TGGCTAAGAAGTTCAACAAAAGCGAGCAGTACATCGGCGAGAACATTTTGGTTCTCGACA
TATTCAGCGGGAGACCGGGGTCTCTGAGCTTCGAAGTCCTGAACTACGAAACTATTGAAC
AGAAAAAGGCATACGAGATAGCAGGTCTTTGGAGACGGTCCATGCGGATA
>BP00635_Frag1155-1314_insertion1260
TAGGAGCGGGATCGTCTCCTAGTATGGTCAAAATTCCAAGTAAAGCCAGTGCAAAATACT
TGGCTAAGAAGTTCAACAAAAGCGAGCAGTACATCGGCGAGAACATTTTGGTTCTCGACA
TATTCTTCAGCGGGAGACCGGGGTCTCTGAGCGAAGTCCTGAACTACGAAACTATTGAAC
AGAAAAAGGCATACGAGATAGCAGGTCTTTGGAGACGGTCCATGCGGATA
>BP00635_Frag1155-1314_insertion1263
TAGGAGCGGGATCGTCTCCTAGTATGGTCAAAATTCCAAGTAAAGCCAGTGCAAAATACT
TGGCTAAGAAGTTCAACAAAAGCGAGCAGTACATCGGCGAGAACATTTTGGTTCTCGACA
TATTCTTCGAAAGCGGGAGACCGGGGTCTCTGAGCGTCCTGAACTACGAAACTATTGAAC
AGAAAAAGGCATACGAGATAGCAGGTCTTTGGAGACGGTCCATGCGGATA
>BP00635_Frag1155-1314_insertion1266
TAGGAGCGGGATCGTCTCCTAGTATGGTCAAAATTCCAAGTAAAGCCAGTGCAAAATACT
TGGCTAAGAAGTTCAACAAAAGCGAGCAGTACATCGGCGAGAACATTTTGGTTCTCGACA
TATTCTTCGAAGTCAGCGGGAGACCGGGGTCTCTGAGCCTGAACTACGAAACTATTGAAC
AGAAAAAGGCATACGAGATAGCAGGTCTTTGGAGACGGTCCATGCGGATA
>BP00635_Frag1155-1314_insertion1269
TAGGAGCGGGATCGTCTCCTAGTATGGTCAAAATTCCAAGTAAAGCCAGTGCAAAATACT
TGGCTAAGAAGTTCAACAAAAGCGAGCAGTACATCGGCGAGAACATTTTGGTTCTCGACA
TATTCTTCGAAGTCCTGAGCGGGAGACCGGGGTCTCTGAGCAACTACGAAACTATTGAAC
AGAAAAAGGCATACGAGATAGCAGGTCTTTGGAGACGGTCCATGCGGATA
>BP00635_Frag1155-1314_insertion1272
TAGGAGCGGGATCGTCTCCTAGTATGGTCAAAATTCCAAGTAAAGCCAGTGCAAAATACT
TGGCTAAGAAGTTCAACAAAAGCGAGCAGTACATCGGCGAGAACATTTTGGTTCTCGACA
TATTCTTCGAAGTCCTGAACAGCGGGAGACCGGGGTCTCTGAGCTACGAAACTATTGAAC
AGAAAAAGGCATACGAGATAGCAGGTCTTTGGAGACGGTCCATGCGGATA
>BP00635_Frag1155-1314_insertion1275
TAGGAGCGGGATCGTCTCCTAGTATGGTCAAAATTCCAAGTAAAGCCAGTGCAAAATACT
TGGCTAAGAAGTTCAACAAAAGCGAGCAGTACATCGGCGAGAACATTTTGGTTCTCGACA
TATTCTTCGAAGTCCTGAACTACAGCGGGAGACCGGGGTCTCTGAGCGAAACTATTGAAC
AGAAAAAGGCATACGAGATAGCAGGTCTTTGGAGACGGTCCATGCGGATA
>BP00635_Frag1155-1314_insertion1278
TAGGAGCGGGATCGTCTCCTAGTATGGTCAAAATTCCAAGTAAAGCCAGTGCAAAATACT
TGGCTAAGAAGTTCAACAAAAGCGAGCAGTACATCGGCGAGAACATTTTGGTTCTCGACA
TATTCTTCGAAGTCCTGAACTACGAAAGCGGGAGACCGGGGTCTCTGAGCACTATTGAAC
AGAAAAAGGCATACGAGATAGCAGGTCTTTGGAGACGGTCCATGCGGATA
>BP00635_Frag1155-1314_insertion1281
TAGGAGCGGGATCGTCTCCTAGTATGGTCAAAATTCCAAGTAAAGCCAGTGCAAAATACT
TGGCTAAGAAGTTCAACAAAAGCGAGCAGTACATCGGCGAGAACATTTTGGTTCTCGACA
TATTCTTCGAAGTCCTGAACTACGAAACTAGCGGGAGACCGGGGTCTCTGAGCATTGAAC
AGAAAAAGGCATACGAGATAGCAGGTCTTTGGAGACGGTCCATGCGGATA
>BP00635_Frag1155-1314_insertion1284
TAGGAGCGGGATCGTCTCCTAGTATGGTCAAAATTCCAAGTAAAGCCAGTGCAAAATACT
TGGCTAAGAAGTTCAACAAAAGCGAGCAGTACATCGGCGAGAACATTTTGGTTCTCGACA
TATTCTTCGAAGTCCTGAACTACGAAACTATTAGCGGGAGACCGGGGTCTCTGAGCGAAC
AGAAAAAGGCATACGAGATAGCAGGTCTTTGGAGACGGTCCATGCGGATA
>BP00635_Frag1155-1314_insertion1287
TAGGAGCGGGATCGTCTCCTAGTATGGTCAAAATTCCAAGTAAAGCCAGTGCAAAATACT
TGGCTAAGAAGTTCAACAAAAGCGAGCAGTACATCGGCGAGAACATTTTGGTTCTCGACA
TATTCTTCGAAGTCCTGAACTACGAAACTATTGAAAGCGGGAGACCGGGGTCTCTGAGCC
AGAAAAAGGCATACGAGATAGCAGGTCTTTGGAGACGGTCCATGCGGATA
>BP00635_Frag1155-1314_insertion1290
TAGGAGCGGGATCGTCTCCTAGTATGGTCAAAATTCCAAGTAAAGCCAGTGCAAAATACT
TGGCTAAGAAGTTCAACAAAAGCGAGCAGTACATCGGCGAGAACATTTTGGTTCTCGACA
TATTCTTCGAAGTCCTGAACTACGAAACTATTGAACAGAGCGGGAGACCGGGGTCTCTGA
GCAAAAAGGCATACGAGATAGCAGGTCTTTGGAGACGGTCCATGCGGATA
>BP00635_Frag1155-1314_insertion1293
TAGGAGCGGGATCGTCTCCTAGTATGGTCAAAATTCCAAGTAAAGCCAGTGCAAAATACT
TGGCTAAGAAGTTCAACAAAAGCGAGCAGTACATCGGCGAGAACATTTTGGTTCTCGACA
TATTCTTCGAAGTCCTGAACTACGAAACTATTGAACAGAAAAGCGGGAGACCGGGGTCTC
TGAGCAAGGCATACGAGATAGCAGGTCTTTGGAGACGGTCCATGCGGATA
>BP00635_Frag1155-1314_insertion1296
TAGGAGCGGGATCGTCTCCTAGTATGGTCAAAATTCCAAGTAAAGCCAGTGCAAAATACT
TGGCTAAGAAGTTCAACAAAAGCGAGCAGTACATCGGCGAGAACATTTTGGTTCTCGACA
TATTCTTCGAAGTCCTGAACTACGAAACTATTGAACAGAAAAAGAGCGGGAGACCGGGGT
CTCTGAGCGCATACGAGATAGCAGGTCTTTGGAGACGGTCCATGCGGATA
>BP00635_Frag1155-1314_insertion1299
TAGGAGCGGGATCGTCTCCTAGTATGGTCAAAATTCCAAGTAAAGCCAGTGCAAAATACT
TGGCTAAGAAGTTCAACAAAAGCGAGCAGTACATCGGCGAGAACATTTTGGTTCTCGACA
TATTCTTCGAAGTCCTGAACTACGAAACTATTGAACAGAAAAAGGCAAGCGGGAGACCGG
GGTCTCTGAGCTACGAGATAGCAGGTCTTTGGAGACGGTCCATGCGGATA
>BP00635_Frag1155-1314_insertion1302
TAGGAGCGGGATCGTCTCCTAGTATGGTCAAAATTCCAAGTAAAGCCAGTGCAAAATACT
TGGCTAAGAAGTTCAACAAAAGCGAGCAGTACATCGGCGAGAACATTTTGGTTCTCGACA
TATTCTTCGAAGTCCTGAACTACGAAACTATTGAACAGAAAAAGGCATACAGCGGGAGAC
CGGGGTCTCTGAGCGAGATAGCAGGTCTTTGGAGACGGTCCATGCGGATA
>BP00635_Frag1155-1314_insertion1305
TAGGAGCGGGATCGTCTCCTAGTATGGTCAAAATTCCAAGTAAAGCCAGTGCAAAATACT
TGGCTAAGAAGTTCAACAAAAGCGAGCAGTACATCGGCGAGAACATTTTGGTTCTCGACA
TATTCTTCGAAGTCCTGAACTACGAAACTATTGAACAGAAAAAGGCATACGAGAGCGGGA
GACCGGGGTCTCTGAGCATAGCAGGTCTTTGGAGACGGTCCATGCGGATA
>BP00635_Frag1155-1314_insertion1308
TAGGAGCGGGATCGTCTCCTAGTATGGTCAAAATTCCAAGTAAAGCCAGTGCAAAATACT
TGGCTAAGAAGTTCAACAAAAGCGAGCAGTACATCGGCGAGAACATTTTGGTTCTCGACA
TATTCTTCGAAGTCCTGAACTACGAAACTATTGAACAGAAAAAGGCATACGAGATAAGCG
GGAGACCGGGGTCTCTGAGCGCAGGTCTTTGGAGACGGTCCATGCGGATA
>BP00635_Frag1155-1314_insertion1311
TAGGAGCGGGATCGTCTCCTAGTATGGTCAAAATTCCAAGTAAAGCCAGTGCAAAATACT
TGGCTAAGAAGTTCAACAAAAGCGAGCAGTACATCGGCGAGAACATTTTGGTTCTCGACA
TATTCTTCGAAGTCCTGAACTACGAAACTATTGAACAGAAAAAGGCATACGAGATAGCAA
GCGGGAGACCGGGGTCTCTGAGCGGTCTTTGGAGACGGTCCATGCGGATA
>BP00635_Frag1155-1314_insertion1314
TAGGAGCGGGATCGTCTCCTAGTATGGTCAAAATTCCAAGTAAAGCCAGTGCAAAATACT
TGGCTAAGAAGTTCAACAAAAGCGAGCAGTACATCGGCGAGAACATTTTGGTTCTCGACA
TATTCTTCGAAGTCCTGAACTACGAAACTATTGAACAGAAAAAGGCATACGAGATAGCAG
GTAGCGGGAGACCGGGGTCTCTGAGCCTTTGGAGACGGTCCATGCGGATA
>BP00635_Frag1317-1476_insertion1317
ACCGAGTACTCCCGTCTCCTCTTAGCGGGAGACCGGGGTCTCTGAGCTTGGGAGACATAG
GAGGGCAGATGGGGCTGTTTATAGGGGCTTCTATTCTGACTGTACTCGAACTGTTTGACT
ACGCTTATGAAGTCATTAAACACAAGCTGTGTCGCCGCGGGAAATGTCAGAAGGAGGCTA
AGAGAAGCTCAGCCGATAAAGGCGTAGCTCGGAGACGAGACCGTGCTGAA
>BP00635_Frag1317-1476_insertion1320
ACCGAGTACTCCCGTCTCCTCTTTTGAGCGGGAGACCGGGGTCTCTGAGCGGAGACATAG
GAGGGCAGATGGGGCTGTTTATAGGGGCTTCTATTCTGACTGTACTCGAACTGTTTGACT
ACGCTTATGAAGTCATTAAACACAAGCTGTGTCGCCGCGGGAAATGTCAGAAGGAGGCTA
AGAGAAGCTCAGCCGATAAAGGCGTAGCTCGGAGACGAGACCGTGCTGAA
>BP00635_Frag1317-1476_insertion1323
ACCGAGTACTCCCGTCTCCTCTTTTGGGAAGCGGGAGACCGGGGTCTCTGAGCGACATAG
GAGGGCAGATGGGGCTGTTTATAGGGGCTTCTATTCTGACTGTACTCGAACTGTTTGACT
ACGCTTATGAAGTCATTAAACACAAGCTGTGTCGCCGCGGGAAATGTCAGAAGGAGGCTA
AGAGAAGCTCAGCCGATAAAGGCGTAGCTCGGAGACGAGACCGTGCTGAA
>BP00635_Frag1317-1476_insertion1326
ACCGAGTACTCCCGTCTCCTCTTTTGGGAGACAGCGGGAGACCGGGGTCTCTGAGCATAG
GAGGGCAGATGGGGCTGTTTATAGGGGCTTCTATTCTGACTGTACTCGAACTGTTTGACT
ACGCTTATGAAGTCATTAAACACAAGCTGTGTCGCCGCGGGAAATGTCAGAAGGAGGCTA
AGAGAAGCTCAGCCGATAAAGGCGTAGCTCGGAGACGAGACCGTGCTGAA
>BP00635_Frag1317-1476_insertion1329
ACCGAGTACTCCCGTCTCCTCTTTTGGGAGACATAAGCGGGAGACCGGGGTCTCTGAGCG
GAGGGCAGATGGGGCTGTTTATAGGGGCTTCTATTCTGACTGTACTCGAACTGTTTGACT
ACGCTTATGAAGTCATTAAACACAAGCTGTGTCGCCGCGGGAAATGTCAGAAGGAGGCTA
AGAGAAGCTCAGCCGATAAAGGCGTAGCTCGGAGACGAGACCGTGCTGAA
>BP00635_Frag1317-1476_insertion1332
ACCGAGTACTCCCGTCTCCTCTTTTGGGAGACATAGGAAGCGGGAGACCGGGGTCTCTGA
GCGGGCAGATGGGGCTGTTTATAGGGGCTTCTATTCTGACTGTACTCGAACTGTTTGACT
ACGCTTATGAAGTCATTAAACACAAGCTGTGTCGCCGCGGGAAATGTCAGAAGGAGGCTA
AGAGAAGCTCAGCCGATAAAGGCGTAGCTCGGAGACGAGACCGTGCTGAA
>BP00635_Frag1317-1476_insertion1335
ACCGAGTACTCCCGTCTCCTCTTTTGGGAGACATAGGAGGGAGCGGGAGACCGGGGTCTC
TGAGCCAGATGGGGCTGTTTATAGGGGCTTCTATTCTGACTGTACTCGAACTGTTTGACT
ACGCTTATGAAGTCATTAAACACAAGCTGTGTCGCCGCGGGAAATGTCAGAAGGAGGCTA
AGAGAAGCTCAGCCGATAAAGGCGTAGCTCGGAGACGAGACCGTGCTGAA
>BP00635_Frag1317-1476_insertion1338
ACCGAGTACTCCCGTCTCCTCTTTTGGGAGACATAGGAGGGCAGAGCGGGAGACCGGGGT
CTCTGAGCATGGGGCTGTTTATAGGGGCTTCTATTCTGACTGTACTCGAACTGTTTGACT
ACGCTTATGAAGTCATTAAACACAAGCTGTGTCGCCGCGGGAAATGTCAGAAGGAGGCTA
AGAGAAGCTCAGCCGATAAAGGCGTAGCTCGGAGACGAGACCGTGCTGAA
>BP00635_Frag1317-1476_insertion1341
ACCGAGTACTCCCGTCTCCTCTTTTGGGAGACATAGGAGGGCAGATGAGCGGGAGACCGG
GGTCTCTGAGCGGGCTGTTTATAGGGGCTTCTATTCTGACTGTACTCGAACTGTTTGACT
ACGCTTATGAAGTCATTAAACACAAGCTGTGTCGCCGCGGGAAATGTCAGAAGGAGGCTA
AGAGAAGCTCAGCCGATAAAGGCGTAGCTCGGAGACGAGACCGTGCTGAA
>BP00635_Frag1317-1476_insertion1344
ACCGAGTACTCCCGTCTCCTCTTTTGGGAGACATAGGAGGGCAGATGGGGAGCGGGAGAC
CGGGGTCTCTGAGCCTGTTTATAGGGGCTTCTATTCTGACTGTACTCGAACTGTTTGACT
ACGCTTATGAAGTCATTAAACACAAGCTGTGTCGCCGCGGGAAATGTCAGAAGGAGGCTA
AGAGAAGCTCAGCCGATAAAGGCGTAGCTCGGAGACGAGACCGTGCTGAA
>BP00635_Frag1317-1476_insertion1347
ACCGAGTACTCCCGTCTCCTCTTTTGGGAGACATAGGAGGGCAGATGGGGCTGAGCGGGA
GACCGGGGTCTCTGAGCTTTATAGGGGCTTCTATTCTGACTGTACTCGAACTGTTTGACT
ACGCTTATGAAGTCATTAAACACAAGCTGTGTCGCCGCGGGAAATGTCAGAAGGAGGCTA
AGAGAAGCTCAGCCGATAAAGGCGTAGCTCGGAGACGAGACCGTGCTGAA
>BP00635_Frag1317-1476_insertion1350
ACCGAGTACTCCCGTCTCCTCTTTTGGGAGACATAGGAGGGCAGATGGGGCTGTTTAGCG
GGAGACCGGGGTCTCTGAGCATAGGGGCTTCTATTCTGACTGTACTCGAACTGTTTGACT
ACGCTTATGAAGTCATTAAACACAAGCTGTGTCGCCGCGGGAAATGTCAGAAGGAGGCTA
AGAGAAGCTCAGCCGATAAAGGCGTAGCTCGGAGACGAGACCGTGCTGAA
>BP00635_Frag1317-1476_insertion1353
ACCGAGTACTCCCGTCTCCTCTTTTGGGAGACATAGGAGGGCAGATGGGGCTGTTTATAA
GCGGGAGACCGGGGTCTCTGAGCGGGGCTTCTATTCTGACTGTACTCGAACTGTTTGACT
ACGCTTATGAAGTCATTAAACACAAGCTGTGTCGCCGCGGGAAATGTCAGAAGGAGGCTA
AGAGAAGCTCAGCCGATAAAGGCGTAGCTCGGAGACGAGACCGTGCTGAA
>BP00635_Frag1317-1476_insertion1356
ACCGAGTACTCCCGTCTCCTCTTTTGGGAGACATAGGAGGGCAGATGGGGCTGTTTATAG
GGAGCGGGAGACCGGGGTCTCTGAGCGCTTCTATTCTGACTGTACTCGAACTGTTTGACT
ACGCTTATGAAGTCATTAAACACAAGCTGTGTCGCCGCGGGAAATGTCAGAAGGAGGCTA
AGAGAAGCTCAGCCGATAAAGGCGTAGCTCGGAGACGAGACCGTGCTGAA
>BP00635_Frag1317-1476_insertion1359
ACCGAGTACTCCCGTCTCCTCTTTTGGGAGACATAGGAGGGCAGATGGGGCTGTTTATAG
GGGCTAGCGGGAGACCGGGGTCTCTGAGCTCTATTCTGACTGTACTCGAACTGTTTGACT
ACGCTTATGAAGTCATTAAACACAAGCTGTGTCGCCGCGGGAAATGTCAGAAGGAGGCTA
AGAGAAGCTCAGCCGATAAAGGCGTAGCTCGGAGACGAGACCGTGCTGAA
>BP00635_Frag1317-1476_insertion1362
ACCGAGTACTCCCGTCTCCTCTTTTGGGAGACATAGGAGGGCAGATGGGGCTGTTTATAG
GGGCTTCTAGCGGGAGACCGGGGTCTCTGAGCATTCTGACTGTACTCGAACTGTTTGACT
ACGCTTATGAAGTCATTAAACACAAGCTGTGTCGCCGCGGGAAATGTCAGAAGGAGGCTA
AGAGAAGCTCAGCCGATAAAGGCGTAGCTCGGAGACGAGACCGTGCTGAA
>BP00635_Frag1317-1476_insertion1365
ACCGAGTACTCCCGTCTCCTCTTTTGGGAGACATAGGAGGGCAGATGGGGCTGTTTATAG
GGGCTTCTATTAGCGGGAGACCGGGGTCTCTGAGCCTGACTGTACTCGAACTGTTTGACT
ACGCTTATGAAGTCATTAAACACAAGCTGTGTCGCCGCGGGAAATGTCAGAAGGAGGCTA
AGAGAAGCTCAGCCGATAAAGGCGTAGCTCGGAGACGAGACCGTGCTGAA
>BP00635_Frag1317-1476_insertion1368
ACCGAGTACTCCCGTCTCCTCTTTTGGGAGACATAGGAGGGCAGATGGGGCTGTTTATAG
GGGCTTCTATTCTGAGCGGGAGACCGGGGTCTCTGAGCACTGTACTCGAACTGTTTGACT
ACGCTTATGAAGTCATTAAACACAAGCTGTGTCGCCGCGGGAAATGTCAGAAGGAGGCTA
AGAGAAGCTCAGCCGATAAAGGCGTAGCTCGGAGACGAGACCGTGCTGAA
>BP00635_Frag1317-1476_insertion1371
ACCGAGTACTCCCGTCTCCTCTTTTGGGAGACATAGGAGGGCAGATGGGGCTGTTTATAG
GGGCTTCTATTCTGACTAGCGGGAGACCGGGGTCTCTGAGCGTACTCGAACTGTTTGACT
ACGCTTATGAAGTCATTAAACACAAGCTGTGTCGCCGCGGGAAATGTCAGAAGGAGGCTA
AGAGAAGCTCAGCCGATAAAGGCGTAGCTCGGAGACGAGACCGTGCTGAA
>BP00635_Frag1317-1476_insertion1374
ACCGAGTACTCCCGTCTCCTCTTTTGGGAGACATAGGAGGGCAGATGGGGCTGTTTATAG
GGGCTTCTATTCTGACTGTAAGCGGGAGACCGGGGTCTCTGAGCCTCGAACTGTTTGACT
ACGCTTATGAAGTCATTAAACACAAGCTGTGTCGCCGCGGGAAATGTCAGAAGGAGGCTA
AGAGAAGCTCAGCCGATAAAGGCGTAGCTCGGAGACGAGACCGTGCTGAA
>BP00635_Frag1317-1476_insertion1377
ACCGAGTACTCCCGTCTCCTCTTTTGGGAGACATAGGAGGGCAGATGGGGCTGTTTATAG
GGGCTTCTATTCTGACTGTACTCAGCGGGAGACCGGGGTCTCTGAGCGAACTGTTTGACT
ACGCTTATGAAGTCATTAAACACAAGCTGTGTCGCCGCGGGAAATGTCAGAAGGAGGCTA
AGAGAAGCTCAGCCGATAAAGGCGTAGCTCGGAGACGAGACCGTGCTGAA
>BP00635_Frag1317-1476_insertion1380
ACCGAGTACTCCCGTCTCCTCTTTTGGGAGACATAGGAGGGCAGATGGGGCTGTTTATAG
GGGCTTCTATTCTGACTGTACTCGAAAGCGGGAGACCGGGGTCTCTGAGCCTGTTTGACT
ACGCTTATGAAGTCATTAAACACAAGCTGTGTCGCCGCGGGAAATGTCAGAAGGAGGCTA
AGAGAAGCTCAGCCGATAAAGGCGTAGCTCGGAGACGAGACCGTGCTGAA
>BP00635_Frag1317-1476_insertion1383
ACCGAGTACTCCCGTCTCCTCTTTTGGGAGACATAGGAGGGCAGATGGGGCTGTTTATAG
GGGCTTCTATTCTGACTGTACTCGAACTGAGCGGGAGACCGGGGTCTCTGAGCTTTGACT
ACGCTTATGAAGTCATTAAACACAAGCTGTGTCGCCGCGGGAAATGTCAGAAGGAGGCTA
AGAGAAGCTCAGCCGATAAAGGCGTAGCTCGGAGACGAGACCGTGCTGAA
>BP00635_Frag1317-1476_insertion1386
ACCGAGTACTCCCGTCTCCTCTTTTGGGAGACATAGGAGGGCAGATGGGGCTGTTTATAG
GGGCTTCTATTCTGACTGTACTCGAACTGTTTAGCGGGAGACCGGGGTCTCTGAGCGACT
ACGCTTATGAAGTCATTAAACACAAGCTGTGTCGCCGCGGGAAATGTCAGAAGGAGGCTA
AGAGAAGCTCAGCCGATAAAGGCGTAGCTCGGAGACGAGACCGTGCTGAA
>BP00635_Frag1317-1476_insertion1389
ACCGAGTACTCCCGTCTCCTCTTTTGGGAGACATAGGAGGGCAGATGGGGCTGTTTATAG
GGGCTTCTATTCTGACTGTACTCGAACTGTTTGACAGCGGGAGACCGGGGTCTCTGAGCT
ACGCTTATGAAGTCATTAAACACAAGCTGTGTCGCCGCGGGAAATGTCAGAAGGAGGCTA
AGAGAAGCTCAGCCGATAAAGGCGTAGCTCGGAGACGAGACCGTGCTGAA
>BP00635_Frag1317-1476_insertion1392
ACCGAGTACTCCCGTCTCCTCTTTTGGGAGACATAGGAGGGCAGATGGGGCTGTTTATAG
GGGCTTCTATTCTGACTGTACTCGAACTGTTTGACTACAGCGGGAGACCGGGGTCTCTGA
GCGCTTATGAAGTCATTAAACACAAGCTGTGTCGCCGCGGGAAATGTCAGAAGGAGGCTA
AGAGAAGCTCAGCCGATAAAGGCGTAGCTCGGAGACGAGACCGTGCTGAA
>BP00635_Frag1317-1476_insertion1395
ACCGAGTACTCCCGTCTCCTCTTTTGGGAGACATAGGAGGGCAGATGGGGCTGTTTATAG
GGGCTTCTATTCTGACTGTACTCGAACTGTTTGACTACGCTAGCGGGAGACCGGGGTCTC
TGAGCTATGAAGTCATTAAACACAAGCTGTGTCGCCGCGGGAAATGTCAGAAGGAGGCTA
AGAGAAGCTCAGCCGATAAAGGCGTAGCTCGGAGACGAGACCGTGCTGAA
>BP00635_Frag1317-1476_insertion1398
ACCGAGTACTCCCGTCTCCTCTTTTGGGAGACATAGGAGGGCAGATGGGGCTGTTTATAG
GGGCTTCTATTCTGACTGTACTCGAACTGTTTGACTACGCTTATAGCGGGAGACCGGGGT
CTCTGAGCGAAGTCATTAAACACAAGCTGTGTCGCCGCGGGAAATGTCAGAAGGAGGCTA
AGAGAAGCTCAGCCGATAAAGGCGTAGCTCGGAGACGAGACCGTGCTGAA
>BP00635_Frag1317-1476_insertion1401
ACCGAGTACTCCCGTCTCCTCTTTTGGGAGACATAGGAGGGCAGATGGGGCTGTTTATAG
GGGCTTCTATTCTGACTGTACTCGAACTGTTTGACTACGCTTATGAAAGCGGGAGACCGG
GGTCTCTGAGCGTCATTAAACACAAGCTGTGTCGCCGCGGGAAATGTCAGAAGGAGGCTA
AGAGAAGCTCAGCCGATAAAGGCGTAGCTCGGAGACGAGACCGTGCTGAA
>BP00635_Frag1317-1476_insertion1404
ACCGAGTACTCCCGTCTCCTCTTTTGGGAGACATAGGAGGGCAGATGGGGCTGTTTATAG
GGGCTTCTATTCTGACTGTACTCGAACTGTTTGACTACGCTTATGAAGTCAGCGGGAGAC
CGGGGTCTCTGAGCATTAAACACAAGCTGTGTCGCCGCGGGAAATGTCAGAAGGAGGCTA
AGAGAAGCTCAGCCGATAAAGGCGTAGCTCGGAGACGAGACCGTGCTGAA
>BP00635_Frag1317-1476_insertion1407
ACCGAGTACTCCCGTCTCCTCTTTTGGGAGACATAGGAGGGCAGATGGGGCTGTTTATAG
GGGCTTCTATTCTGACTGTACTCGAACTGTTTGACTACGCTTATGAAGTCATTAGCGGGA
GACCGGGGTCTCTGAGCAAACACAAGCTGTGTCGCCGCGGGAAATGTCAGAAGGAGGCTA
AGAGAAGCTCAGCCGATAAAGGCGTAGCTCGGAGACGAGACCGTGCTGAA
>BP00635_Frag1317-1476_insertion1410
ACCGAGTACTCCCGTCTCCTCTTTTGGGAGACATAGGAGGGCAGATGGGGCTGTTTATAG
GGGCTTCTATTCTGACTGTACTCGAACTGTTTGACTACGCTTATGAAGTCATTAAAAGCG
GGAGACCGGGGTCTCTGAGCCACAAGCTGTGTCGCCGCGGGAAATGTCAGAAGGAGGCTA
AGAGAAGCTCAGCCGATAAAGGCGTAGCTCGGAGACGAGACCGTGCTGAA
>BP00635_Frag1317-1476_insertion1413
ACCGAGTACTCCCGTCTCCTCTTTTGGGAGACATAGGAGGGCAGATGGGGCTGTTTATAG
GGGCTTCTATTCTGACTGTACTCGAACTGTTTGACTACGCTTATGAAGTCATTAAACACA
GCGGGAGACCGGGGTCTCTGAGCAAGCTGTGTCGCCGCGGGAAATGTCAGAAGGAGGCTA
AGAGAAGCTCAGCCGATAAAGGCGTAGCTCGGAGACGAGACCGTGCTGAA
>BP00635_Frag1317-1476_insertion1416
ACCGAGTACTCCCGTCTCCTCTTTTGGGAGACATAGGAGGGCAGATGGGGCTGTTTATAG
GGGCTTCTATTCTGACTGTACTCGAACTGTTTGACTACGCTTATGAAGTCATTAAACACA
AGAGCGGGAGACCGGGGTCTCTGAGCCTGTGTCGCCGCGGGAAATGTCAGAAGGAGGCTA
AGAGAAGCTCAGCCGATAAAGGCGTAGCTCGGAGACGAGACCGTGCTGAA
>BP00635_Frag1317-1476_insertion1419
ACCGAGTACTCCCGTCTCCTCTTTTGGGAGACATAGGAGGGCAGATGGGGCTGTTTATAG
GGGCTTCTATTCTGACTGTACTCGAACTGTTTGACTACGCTTATGAAGTCATTAAACACA
AGCTGAGCGGGAGACCGGGGTCTCTGAGCTGTCGCCGCGGGAAATGTCAGAAGGAGGCTA
AGAGAAGCTCAGCCGATAAAGGCGTAGCTCGGAGACGAGACCGTGCTGAA
>BP00635_Frag1317-1476_insertion1422
ACCGAGTACTCCCGTCTCCTCTTTTGGGAGACATAGGAGGGCAGATGGGGCTGTTTATAG
GGGCTTCTATTCTGACTGTACTCGAACTGTTTGACTACGCTTATGAAGTCATTAAACACA
AGCTGTGTAGCGGGAGACCGGGGTCTCTGAGCCGCCGCGGGAAATGTCAGAAGGAGGCTA
AGAGAAGCTCAGCCGATAAAGGCGTAGCTCGGAGACGAGACCGTGCTGAA
>BP00635_Frag1317-1476_insertion1425
ACCGAGTACTCCCGTCTCCTCTTTTGGGAGACATAGGAGGGCAGATGGGGCTGTTTATAG
GGGCTTCTATTCTGACTGTACTCGAACTGTTTGACTACGCTTATGAAGTCATTAAACACA
AGCTGTGTCGCAGCGGGAGACCGGGGTCTCTGAGCCGCGGGAAATGTCAGAAGGAGGCTA
AGAGAAGCTCAGCCGATAAAGGCGTAGCTCGGAGACGAGACCGTGCTGAA
>BP00635_Frag1317-1476_insertion1428
ACCGAGTACTCCCGTCTCCTCTTTTGGGAGACATAGGAGGGCAGATGGGGCTGTTTATAG
GGGCTTCTATTCTGACTGTACTCGAACTGTTTGACTACGCTTATGAAGTCATTAAACACA
AGCTGTGTCGCCGCAGCGGGAGACCGGGGTCTCTGAGCGGGAAATGTCAGAAGGAGGCTA
AGAGAAGCTCAGCCGATAAAGGCGTAGCTCGGAGACGAGACCGTGCTGAA
>BP00635_Frag1317-1476_insertion1431
ACCGAGTACTCCCGTCTCCTCTTTTGGGAGACATAGGAGGGCAGATGGGGCTGTTTATAG
GGGCTTCTATTCTGACTGTACTCGAACTGTTTGACTACGCTTATGAAGTCATTAAACACA
AGCTGTGTCGCCGCGGGAGCGGGAGACCGGGGTCTCTGAGCAAATGTCAGAAGGAGGCTA
AGAGAAGCTCAGCCGATAAAGGCGTAGCTCGGAGACGAGACCGTGCTGAA
>BP00635_Frag1317-1476_insertion1434
ACCGAGTACTCCCGTCTCCTCTTTTGGGAGACATAGGAGGGCAGATGGGGCTGTTTATAG
GGGCTTCTATTCTGACTGTACTCGAACTGTTTGACTACGCTTATGAAGTCATTAAACACA
AGCTGTGTCGCCGCGGGAAAAGCGGGAGACCGGGGTCTCTGAGCTGTCAGAAGGAGGCTA
AGAGAAGCTCAGCCGATAAAGGCGTAGCTCGGAGACGAGACCGTGCTGAA
>BP00635_Frag1317-1476_insertion1437
ACCGAGTACTCCCGTCTCCTCTTTTGGGAGACATAGGAGGGCAGATGGGGCTGTTTATAG
GGGCTTCTATTCTGACTGTACTCGAACTGTTTGACTACGCTTATGAAGTCATTAAACACA
AGCTGTGTCGCCGCGGGAAATGTAGCGGGAGACCGGGGTCTCTGAGCCAGAAGGAGGCTA
AGAGAAGCTCAGCCGATAAAGGCGTAGCTCGGAGACGAGACCGTGCTGAA
>BP00635_Frag1317-1476_insertion1440
ACCGAGTACTCCCGTCTCCTCTTTTGGGAGACATAGGAGGGCAGATGGGGCTGTTTATAG
GGGCTTCTATTCTGACTGTACTCGAACTGTTTGACTACGCTTATGAAGTCATTAAACACA
AGCTGTGTCGCCGCGGGAAATGTCAGAGCGGGAGACCGGGGTCTCTGAGCAAGGAGGCTA
AGAGAAGCTCAGCCGATAAAGGCGTAGCTCGGAGACGAGACCGTGCTGAA
>BP00635_Frag1317-1476_insertion1443
ACCGAGTACTCCCGTCTCCTCTTTTGGGAGACATAGGAGGGCAGATGGGGCTGTTTATAG
GGGCTTCTATTCTGACTGTACTCGAACTGTTTGACTACGCTTATGAAGTCATTAAACACA
AGCTGTGTCGCCGCGGGAAATGTCAGAAGAGCGGGAGACCGGGGTCTCTGAGCGAGGCTA
AGAGAAGCTCAGCCGATAAAGGCGTAGCTCGGAGACGAGACCGTGCTGAA
>BP00635_Frag1317-1476_insertion1446
ACCGAGTACTCCCGTCTCCTCTTTTGGGAGACATAGGAGGGCAGATGGGGCTGTTTATAG
GGGCTTCTATTCTGACTGTACTCGAACTGTTTGACTACGCTTATGAAGTCATTAAACACA
AGCTGTGTCGCCGCGGGAAATGTCAGAAGGAGAGCGGGAGACCGGGGTCTCTGAGCGCTA
AGAGAAGCTCAGCCGATAAAGGCGTAGCTCGGAGACGAGACCGTGCTGAA
>BP00635_Frag1317-1476_insertion1449
ACCGAGTACTCCCGTCTCCTCTTTTGGGAGACATAGGAGGGCAGATGGGGCTGTTTATAG
GGGCTTCTATTCTGACTGTACTCGAACTGTTTGACTACGCTTATGAAGTCATTAAACACA
AGCTGTGTCGCCGCGGGAAATGTCAGAAGGAGGCTAGCGGGAGACCGGGGTCTCTGAGCA
AGAGAAGCTCAGCCGATAAAGGCGTAGCTCGGAGACGAGACCGTGCTGAA
>BP00635_Frag1317-1476_insertion1452
ACCGAGTACTCCCGTCTCCTCTTTTGGGAGACATAGGAGGGCAGATGGGGCTGTTTATAG
GGGCTTCTATTCTGACTGTACTCGAACTGTTTGACTACGCTTATGAAGTCATTAAACACA
AGCTGTGTCGCCGCGGGAAATGTCAGAAGGAGGCTAAGAGCGGGAGACCGGGGTCTCTGA
GCAGAAGCTCAGCCGATAAAGGCGTAGCTCGGAGACGAGACCGTGCTGAA
>BP00635_Frag1317-1476_insertion1455
ACCGAGTACTCCCGTCTCCTCTTTTGGGAGACATAGGAGGGCAGATGGGGCTGTTTATAG
GGGCTTCTATTCTGACTGTACTCGAACTGTTTGACTACGCTTATGAAGTCATTAAACACA
AGCTGTGTCGCCGCGGGAAATGTCAGAAGGAGGCTAAGAGAAGCGGGAGACCGGGGTCTC
TGAGCAGCTCAGCCGATAAAGGCGTAGCTCGGAGACGAGACCGTGCTGAA
>BP00635_Frag1317-1476_insertion1458
ACCGAGTACTCCCGTCTCCTCTTTTGGGAGACATAGGAGGGCAGATGGGGCTGTTTATAG
GGGCTTCTATTCTGACTGTACTCGAACTGTTTGACTACGCTTATGAAGTCATTAAACACA
AGCTGTGTCGCCGCGGGAAATGTCAGAAGGAGGCTAAGAGAAGCAGCGGGAGACCGGGGT
CTCTGAGCTCAGCCGATAAAGGCGTAGCTCGGAGACGAGACCGTGCTGAA
>BP00635_Frag1317-1476_insertion1461
ACCGAGTACTCCCGTCTCCTCTTTTGGGAGACATAGGAGGGCAGATGGGGCTGTTTATAG
GGGCTTCTATTCTGACTGTACTCGAACTGTTTGACTACGCTTATGAAGTCATTAAACACA
AGCTGTGTCGCCGCGGGAAATGTCAGAAGGAGGCTAAGAGAAGCTCAAGCGGGAGACCGG
GGTCTCTGAGCGCCGATAAAGGCGTAGCTCGGAGACGAGACCGTGCTGAA
>BP00635_Frag1317-1476_insertion1464
ACCGAGTACTCCCGTCTCCTCTTTTGGGAGACATAGGAGGGCAGATGGGGCTGTTTATAG
GGGCTTCTATTCTGACTGTACTCGAACTGTTTGACTACGCTTATGAAGTCATTAAACACA
AGCTGTGTCGCCGCGGGAAATGTCAGAAGGAGGCTAAGAGAAGCTCAGCCAGCGGGAGAC
CGGGGTCTCTGAGCGATAAAGGCGTAGCTCGGAGACGAGACCGTGCTGAA
>BP00635_Frag1317-1476_insertion1467
ACCGAGTACTCCCGTCTCCTCTTTTGGGAGACATAGGAGGGCAGATGGGGCTGTTTATAG
GGGCTTCTATTCTGACTGTACTCGAACTGTTTGACTACGCTTATGAAGTCATTAAACACA
AGCTGTGTCGCCGCGGGAAATGTCAGAAGGAGGCTAAGAGAAGCTCAGCCGATAGCGGGA
GACCGGGGTCTCTGAGCAAAGGCGTAGCTCGGAGACGAGACCGTGCTGAA
>BP00635_Frag1317-1476_insertion1470
ACCGAGTACTCCCGTCTCCTCTTTTGGGAGACATAGGAGGGCAGATGGGGCTGTTTATAG
GGGCTTCTATTCTGACTGTACTCGAACTGTTTGACTACGCTTATGAAGTCATTAAACACA
AGCTGTGTCGCCGCGGGAAATGTCAGAAGGAGGCTAAGAGAAGCTCAGCCGATAAAAGCG
GGAGACCGGGGTCTCTGAGCGGCGTAGCTCGGAGACGAGACCGTGCTGAA
>BP00635_Frag1317-1476_insertion1473
ACCGAGTACTCCCGTCTCCTCTTTTGGGAGACATAGGAGGGCAGATGGGGCTGTTTATAG
GGGCTTCTATTCTGACTGTACTCGAACTGTTTGACTACGCTTATGAAGTCATTAAACACA
AGCTGTGTCGCCGCGGGAAATGTCAGAAGGAGGCTAAGAGAAGCTCAGCCGATAAAGGCA
GCGGGAGACCGGGGTCTCTGAGCGTAGCTCGGAGACGAGACCGTGCTGAA
>BP00635_Frag1317-1476_insertion1476
ACCGAGTACTCCCGTCTCCTCTTTTGGGAGACATAGGAGGGCAGATGGGGCTGTTTATAG
GGGCTTCTATTCTGACTGTACTCGAACTGTTTGACTACGCTTATGAAGTCATTAAACACA
AGCTGTGTCGCCGCGGGAAATGTCAGAAGGAGGCTAAGAGAAGCTCAGCCGATAAAGGCG
TAAGCGGGAGACCGGGGTCTCTGAGCGCTCGGAGACGAGACCGTGCTGAA
>BP00635_Frag1479-1638_insertion1479
GAGTCTGTACCCCGTCTCCAGCTAGCGGGAGACCGGGGTCTCTGAGCCTGTCTTTGGATG
ATGTAAAACGCCATAATCCTTGCGAATCTCTTCGCGGGCACCCAGCCGGCATGACTTACG
CCGCAAACATCCTGCCCCATCATCCCGCACGAGGCACCTTCGAAGATTTTACATGTGCTG
CCAGCTCTGCTGTGAATGGTTCTGGAGCAAGGAGACGTCTCGCGCCTATC
>BP00635_Frag1479-1638_insertion1482
GAGTCTGTACCCCGTCTCCAGCTCTGAGCGGGAGACCGGGGTCTCTGAGCTCTTTGGATG
ATGTAAAACGCCATAATCCTTGCGAATCTCTTCGCGGGCACCCAGCCGGCATGACTTACG
CCGCAAACATCCTGCCCCATCATCCCGCACGAGGCACCTTCGAAGATTTTACATGTGCTG
CCAGCTCTGCTGTGAATGGTTCTGGAGCAAGGAGACGTCTCGCGCCTATC
>BP00635_Frag1479-1638_insertion1485
GAGTCTGTACCCCGTCTCCAGCTCTGTCTAGCGGGAGACCGGGGTCTCTGAGCTTGGATG
ATGTAAAACGCCATAATCCTTGCGAATCTCTTCGCGGGCACCCAGCCGGCATGACTTACG
CCGCAAACATCCTGCCCCATCATCCCGCACGAGGCACCTTCGAAGATTTTACATGTGCTG
CCAGCTCTGCTGTGAATGGTTCTGGAGCAAGGAGACGTCTCGCGCCTATC
>BP00635_Frag1479-1638_insertion1488
GAGTCTGTACCCCGTCTCCAGCTCTGTCTTTGAGCGGGAGACCGGGGTCTCTGAGCGATG
ATGTAAAACGCCATAATCCTTGCGAATCTCTTCGCGGGCACCCAGCCGGCATGACTTACG
CCGCAAACATCCTGCCCCATCATCCCGCACGAGGCACCTTCGAAGATTTTACATGTGCTG
CCAGCTCTGCTGTGAATGGTTCTGGAGCAAGGAGACGTCTCGCGCCTATC
>BP00635_Frag1479-1638_insertion1491
GAGTCTGTACCCCGTCTCCAGCTCTGTCTTTGGATAGCGGGAGACCGGGGTCTCTGAGCG
ATGTAAAACGCCATAATCCTTGCGAATCTCTTCGCGGGCACCCAGCCGGCATGACTTACG
CCGCAAACATCCTGCCCCATCATCCCGCACGAGGCACCTTCGAAGATTTTACATGTGCTG
CCAGCTCTGCTGTGAATGGTTCTGGAGCAAGGAGACGTCTCGCGCCTATC
>BP00635_Frag1479-1638_insertion1494
GAGTCTGTACCCCGTCTCCAGCTCTGTCTTTGGATGATAGCGGGAGACCGGGGTCTCTGA
GCGTAAAACGCCATAATCCTTGCGAATCTCTTCGCGGGCACCCAGCCGGCATGACTTACG
CCGCAAACATCCTGCCCCATCATCCCGCACGAGGCACCTTCGAAGATTTTACATGTGCTG
CCAGCTCTGCTGTGAATGGTTCTGGAGCAAGGAGACGTCTCGCGCCTATC
>BP00635_Frag1479-1638_insertion1497
GAGTCTGTACCCCGTCTCCAGCTCTGTCTTTGGATGATGTAAGCGGGAGACCGGGGTCTC
TGAGCAAACGCCATAATCCTTGCGAATCTCTTCGCGGGCACCCAGCCGGCATGACTTACG
CCGCAAACATCCTGCCCCATCATCCCGCACGAGGCACCTTCGAAGATTTTACATGTGCTG
CCAGCTCTGCTGTGAATGGTTCTGGAGCAAGGAGACGTCTCGCGCCTATC
>BP00635_Frag1479-1638_insertion1500
GAGTCTGTACCCCGTCTCCAGCTCTGTCTTTGGATGATGTAAAAAGCGGGAGACCGGGGT
CTCTGAGCCGCCATAATCCTTGCGAATCTCTTCGCGGGCACCCAGCCGGCATGACTTACG
CCGCAAACATCCTGCCCCATCATCCCGCACGAGGCACCTTCGAAGATTTTACATGTGCTG
CCAGCTCTGCTGTGAATGGTTCTGGAGCAAGGAGACGTCTCGCGCCTATC
>BP00635_Frag1479-1638_insertion1503
GAGTCTGTACCCCGTCTCCAGCTCTGTCTTTGGATGATGTAAAACGCAGCGGGAGACCGG
GGTCTCTGAGCCATAATCCTTGCGAATCTCTTCGCGGGCACCCAGCCGGCATGACTTACG
CCGCAAACATCCTGCCCCATCATCCCGCACGAGGCACCTTCGAAGATTTTACATGTGCTG
CCAGCTCTGCTGTGAATGGTTCTGGAGCAAGGAGACGTCTCGCGCCTATC
>BP00635_Frag1479-1638_insertion1506
GAGTCTGTACCCCGTCTCCAGCTCTGTCTTTGGATGATGTAAAACGCCATAGCGGGAGAC
CGGGGTCTCTGAGCAATCCTTGCGAATCTCTTCGCGGGCACCCAGCCGGCATGACTTACG
CCGCAAACATCCTGCCCCATCATCCCGCACGAGGCACCTTCGAAGATTTTACATGTGCTG
CCAGCTCTGCTGTGAATGGTTCTGGAGCAAGGAGACGTCTCGCGCCTATC
>BP00635_Frag1479-1638_insertion1509
GAGTCTGTACCCCGTCTCCAGCTCTGTCTTTGGATGATGTAAAACGCCATAATAGCGGGA
GACCGGGGTCTCTGAGCCCTTGCGAATCTCTTCGCGGGCACCCAGCCGGCATGACTTACG
CCGCAAACATCCTGCCCCATCATCCCGCACGAGGCACCTTCGAAGATTTTACATGTGCTG
CCAGCTCTGCTGTGAATGGTTCTGGAGCAAGGAGACGTCTCGCGCCTATC
>BP00635_Frag1479-1638_insertion1512
GAGTCTGTACCCCGTCTCCAGCTCTGTCTTTGGATGATGTAAAACGCCATAATCCTAGCG
GGAGACCGGGGTCTCTGAGCTGCGAATCTCTTCGCGGGCACCCAGCCGGCATGACTTACG
CCGCAAACATCCTGCCCCATCATCCCGCACGAGGCACCTTCGAAGATTTTACATGTGCTG
CCAGCTCTGCTGTGAATGGTTCTGGAGCAAGGAGACGTCTCGCGCCTATC
>BP00635_Frag1479-1638_insertion1515
GAGTCTGTACCCCGTCTCCAGCTCTGTCTTTGGATGATGTAAAACGCCATAATCCTTGCA
GCGGGAGACCGGGGTCTCTGAGCGAATCTCTTCGCGGGCACCCAGCCGGCATGACTTACG
CCGCAAACATCCTGCCCCATCATCCCGCACGAGGCACCTTCGAAGATTTTACATGTGCTG
CCAGCTCTGCTGTGAATGGTTCTGGAGCAAGGAGACGTCTCGCGCCTATC
>BP00635_Frag1479-1638_insertion1518
GAGTCTGTACCCCGTCTCCAGCTCTGTCTTTGGATGATGTAAAACGCCATAATCCTTGCG
AAAGCGGGAGACCGGGGTCTCTGAGCTCTCTTCGCGGGCACCCAGCCGGCATGACTTACG
CCGCAAACATCCTGCCCCATCATCCCGCACGAGGCACCTTCGAAGATTTTACATGTGCTG
CCAGCTCTGCTGTGAATGGTTCTGGAGCAAGGAGACGTCTCGCGCCTATC
>BP00635_Frag1479-1638_insertion1521
GAGTCTGTACCCCGTCTCCAGCTCTGTCTTTGGATGATGTAAAACGCCATAATCCTTGCG
AATCTAGCGGGAGACCGGGGTCTCTGAGCCTTCGCGGGCACCCAGCCGGCATGACTTACG
CCGCAAACATCCTGCCCCATCATCCCGCACGAGGCACCTTCGAAGATTTTACATGTGCTG
CCAGCTCTGCTGTGAATGGTTCTGGAGCAAGGAGACGTCTCGCGCCTATC
>BP00635_Frag1479-1638_insertion1524
GAGTCTGTACCCCGTCTCCAGCTCTGTCTTTGGATGATGTAAAACGCCATAATCCTTGCG
AATCTCTTAGCGGGAGACCGGGGTCTCTGAGCCGCGGGCACCCAGCCGGCATGACTTACG
CCGCAAACATCCTGCCCCATCATCCCGCACGAGGCACCTTCGAAGATTTTACATGTGCTG
CCAGCTCTGCTGTGAATGGTTCTGGAGCAAGGAGACGTCTCGCGCCTATC
>BP00635_Frag1479-1638_insertion1527
GAGTCTGTACCCCGTCTCCAGCTCTGTCTTTGGATGATGTAAAACGCCATAATCCTTGCG
AATCTCTTCGCAGCGGGAGACCGGGGTCTCTGAGCGGGCACCCAGCCGGCATGACTTACG
CCGCAAACATCCTGCCCCATCATCCCGCACGAGGCACCTTCGAAGATTTTACATGTGCTG
CCAGCTCTGCTGTGAATGGTTCTGGAGCAAGGAGACGTCTCGCGCCTATC
>BP00635_Frag1479-1638_insertion1530
GAGTCTGTACCCCGTCTCCAGCTCTGTCTTTGGATGATGTAAAACGCCATAATCCTTGCG
AATCTCTTCGCGGGAGCGGGAGACCGGGGTCTCTGAGCCACCCAGCCGGCATGACTTACG
CCGCAAACATCCTGCCCCATCATCCCGCACGAGGCACCTTCGAAGATTTTACATGTGCTG
CCAGCTCTGCTGTGAATGGTTCTGGAGCAAGGAGACGTCTCGCGCCTATC
>BP00635_Frag1479-1638_insertion1533
GAGTCTGTACCCCGTCTCCAGCTCTGTCTTTGGATGATGTAAAACGCCATAATCCTTGCG
AATCTCTTCGCGGGCACAGCGGGAGACCGGGGTCTCTGAGCCCAGCCGGCATGACTTACG
CCGCAAACATCCTGCCCCATCATCCCGCACGAGGCACCTTCGAAGATTTTACATGTGCTG
CCAGCTCTGCTGTGAATGGTTCTGGAGCAAGGAGACGTCTCGCGCCTATC
>BP00635_Frag1479-1638_insertion1536
GAGTCTGTACCCCGTCTCCAGCTCTGTCTTTGGATGATGTAAAACGCCATAATCCTTGCG
AATCTCTTCGCGGGCACCCAAGCGGGAGACCGGGGTCTCTGAGCGCCGGCATGACTTACG
CCGCAAACATCCTGCCCCATCATCCCGCACGAGGCACCTTCGAAGATTTTACATGTGCTG
CCAGCTCTGCTGTGAATGGTTCTGGAGCAAGGAGACGTCTCGCGCCTATC
>BP00635_Frag1479-1638_insertion1539
GAGTCTGTACCCCGTCTCCAGCTCTGTCTTTGGATGATGTAAAACGCCATAATCCTTGCG
AATCTCTTCGCGGGCACCCAGCCAGCGGGAGACCGGGGTCTCTGAGCGGCATGACTTACG
CCGCAAACATCCTGCCCCATCATCCCGCACGAGGCACCTTCGAAGATTTTACATGTGCTG
CCAGCTCTGCTGTGAATGGTTCTGGAGCAAGGAGACGTCTCGCGCCTATC
>BP00635_Frag1479-1638_insertion1542
GAGTCTGTACCCCGTCTCCAGCTCTGTCTTTGGATGATGTAAAACGCCATAATCCTTGCG
AATCTCTTCGCGGGCACCCAGCCGGCAGCGGGAGACCGGGGTCTCTGAGCATGACTTACG
CCGCAAACATCCTGCCCCATCATCCCGCACGAGGCACCTTCGAAGATTTTACATGTGCTG
CCAGCTCTGCTGTGAATGGTTCTGGAGCAAGGAGACGTCTCGCGCCTATC
>BP00635_Frag1479-1638_insertion1545
GAGTCTGTACCCCGTCTCCAGCTCTGTCTTTGGATGATGTAAAACGCCATAATCCTTGCG
AATCTCTTCGCGGGCACCCAGCCGGCATGAGCGGGAGACCGGGGTCTCTGAGCACTTACG
CCGCAAACATCCTGCCCCATCATCCCGCACGAGGCACCTTCGAAGATTTTACATGTGCTG
CCAGCTCTGCTGTGAATGGTTCTGGAGCAAGGAGACGTCTCGCGCCTATC
>BP00635_Frag1479-1638_insertion1548
GAGTCTGTACCCCGTCTCCAGCTCTGTCTTTGGATGATGTAAAACGCCATAATCCTTGCG
AATCTCTTCGCGGGCACCCAGCCGGCATGACTAGCGGGAGACCGGGGTCTCTGAGCTACG
CCGCAAACATCCTGCCCCATCATCCCGCACGAGGCACCTTCGAAGATTTTACATGTGCTG
CCAGCTCTGCTGTGAATGGTTCTGGAGCAAGGAGACGTCTCGCGCCTATC
>BP00635_Frag1479-1638_insertion1551
GAGTCTGTACCCCGTCTCCAGCTCTGTCTTTGGATGATGTAAAACGCCATAATCCTTGCG
AATCTCTTCGCGGGCACCCAGCCGGCATGACTTACAGCGGGAGACCGGGGTCTCTGAGCG
CCGCAAACATCCTGCCCCATCATCCCGCACGAGGCACCTTCGAAGATTTTACATGTGCTG
CCAGCTCTGCTGTGAATGGTTCTGGAGCAAGGAGACGTCTCGCGCCTATC
>BP00635_Frag1479-1638_insertion1554
GAGTCTGTACCCCGTCTCCAGCTCTGTCTTTGGATGATGTAAAACGCCATAATCCTTGCG
AATCTCTTCGCGGGCACCCAGCCGGCATGACTTACGCCAGCGGGAGACCGGGGTCTCTGA
GCGCAAACATCCTGCCCCATCATCCCGCACGAGGCACCTTCGAAGATTTTACATGTGCTG
CCAGCTCTGCTGTGAATGGTTCTGGAGCAAGGAGACGTCTCGCGCCTATC
>BP00635_Frag1479-1638_insertion1557
GAGTCTGTACCCCGTCTCCAGCTCTGTCTTTGGATGATGTAAAACGCCATAATCCTTGCG
AATCTCTTCGCGGGCACCCAGCCGGCATGACTTACGCCGCAAGCGGGAGACCGGGGTCTC
TGAGCAACATCCTGCCCCATCATCCCGCACGAGGCACCTTCGAAGATTTTACATGTGCTG
CCAGCTCTGCTGTGAATGGTTCTGGAGCAAGGAGACGTCTCGCGCCTATC
>BP00635_Frag1479-1638_insertion1560
GAGTCTGTACCCCGTCTCCAGCTCTGTCTTTGGATGATGTAAAACGCCATAATCCTTGCG
AATCTCTTCGCGGGCACCCAGCCGGCATGACTTACGCCGCAAACAGCGGGAGACCGGGGT
CTCTGAGCATCCTGCCCCATCATCCCGCACGAGGCACCTTCGAAGATTTTACATGTGCTG
CCAGCTCTGCTGTGAATGGTTCTGGAGCAAGGAGACGTCTCGCGCCTATC
>BP00635_Frag1479-1638_insertion1563
GAGTCTGTACCCCGTCTCCAGCTCTGTCTTTGGATGATGTAAAACGCCATAATCCTTGCG
AATCTCTTCGCGGGCACCCAGCCGGCATGACTTACGCCGCAAACATCAGCGGGAGACCGG
GGTCTCTGAGCCTGCCCCATCATCCCGCACGAGGCACCTTCGAAGATTTTACATGTGCTG
CCAGCTCTGCTGTGAATGGTTCTGGAGCAAGGAGACGTCTCGCGCCTATC
>BP00635_Frag1479-1638_insertion1566
GAGTCTGTACCCCGTCTCCAGCTCTGTCTTTGGATGATGTAAAACGCCATAATCCTTGCG
AATCTCTTCGCGGGCACCCAGCCGGCATGACTTACGCCGCAAACATCCTGAGCGGGAGAC
CGGGGTCTCTGAGCCCCCATCATCCCGCACGAGGCACCTTCGAAGATTTTACATGTGCTG
CCAGCTCTGCTGTGAATGGTTCTGGAGCAAGGAGACGTCTCGCGCCTATC
>BP00635_Frag1479-1638_insertion1569
GAGTCTGTACCCCGTCTCCAGCTCTGTCTTTGGATGATGTAAAACGCCATAATCCTTGCG
AATCTCTTCGCGGGCACCCAGCCGGCATGACTTACGCCGCAAACATCCTGCCCAGCGGGA
GACCGGGGTCTCTGAGCCATCATCCCGCACGAGGCACCTTCGAAGATTTTACATGTGCTG
CCAGCTCTGCTGTGAATGGTTCTGGAGCAAGGAGACGTCTCGCGCCTATC
>BP00635_Frag1479-1638_insertion1572
GAGTCTGTACCCCGTCTCCAGCTCTGTCTTTGGATGATGTAAAACGCCATAATCCTTGCG
AATCTCTTCGCGGGCACCCAGCCGGCATGACTTACGCCGCAAACATCCTGCCCCATAGCG
GGAGACCGGGGTCTCTGAGCCATCCCGCACGAGGCACCTTCGAAGATTTTACATGTGCTG
CCAGCTCTGCTGTGAATGGTTCTGGAGCAAGGAGACGTCTCGCGCCTATC
>BP00635_Frag1479-1638_insertion1575
GAGTCTGTACCCCGTCTCCAGCTCTGTCTTTGGATGATGTAAAACGCCATAATCCTTGCG
AATCTCTTCGCGGGCACCCAGCCGGCATGACTTACGCCGCAAACATCCTGCCCCATCATA
GCGGGAGACCGGGGTCTCTGAGCCCCGCACGAGGCACCTTCGAAGATTTTACATGTGCTG
CCAGCTCTGCTGTGAATGGTTCTGGAGCAAGGAGACGTCTCGCGCCTATC
>BP00635_Frag1479-1638_insertion1578
GAGTCTGTACCCCGTCTCCAGCTCTGTCTTTGGATGATGTAAAACGCCATAATCCTTGCG
AATCTCTTCGCGGGCACCCAGCCGGCATGACTTACGCCGCAAACATCCTGCCCCATCATC
CCAGCGGGAGACCGGGGTCTCTGAGCGCACGAGGCACCTTCGAAGATTTTACATGTGCTG
CCAGCTCTGCTGTGAATGGTTCTGGAGCAAGGAGACGTCTCGCGCCTATC
>BP00635_Frag1479-1638_insertion1581
GAGTCTGTACCCCGTCTCCAGCTCTGTCTTTGGATGATGTAAAACGCCATAATCCTTGCG
AATCTCTTCGCGGGCACCCAGCCGGCATGACTTACGCCGCAAACATCCTGCCCCATCATC
CCGCAAGCGGGAGACCGGGGTCTCTGAGCCGAGGCACCTTCGAAGATTTTACATGTGCTG
CCAGCTCTGCTGTGAATGGTTCTGGAGCAAGGAGACGTCTCGCGCCTATC
>BP00635_Frag1479-1638_insertion1584
GAGTCTGTACCCCGTCTCCAGCTCTGTCTTTGGATGATGTAAAACGCCATAATCCTTGCG
AATCTCTTCGCGGGCACCCAGCCGGCATGACTTACGCCGCAAACATCCTGCCCCATCATC
CCGCACGAAGCGGGAGACCGGGGTCTCTGAGCGGCACCTTCGAAGATTTTACATGTGCTG
CCAGCTCTGCTGTGAATGGTTCTGGAGCAAGGAGACGTCTCGCGCCTATC
>BP00635_Frag1479-1638_insertion1587
GAGTCTGTACCCCGTCTCCAGCTCTGTCTTTGGATGATGTAAAACGCCATAATCCTTGCG
AATCTCTTCGCGGGCACCCAGCCGGCATGACTTACGCCGCAAACATCCTGCCCCATCATC
CCGCACGAGGCAGCGGGAGACCGGGGTCTCTGAGCACCTTCGAAGATTTTACATGTGCTG
CCAGCTCTGCTGTGAATGGTTCTGGAGCAAGGAGACGTCTCGCGCCTATC
>BP00635_Frag1479-1638_insertion1590
GAGTCTGTACCCCGTCTCCAGCTCTGTCTTTGGATGATGTAAAACGCCATAATCCTTGCG
AATCTCTTCGCGGGCACCCAGCCGGCATGACTTACGCCGCAAACATCCTGCCCCATCATC
CCGCACGAGGCACCAGCGGGAGACCGGGGTCTCTGAGCTTCGAAGATTTTACATGTGCTG
CCAGCTCTGCTGTGAATGGTTCTGGAGCAAGGAGACGTCTCGCGCCTATC
>BP00635_Frag1479-1638_insertion1593
GAGTCTGTACCCCGTCTCCAGCTCTGTCTTTGGATGATGTAAAACGCCATAATCCTTGCG
AATCTCTTCGCGGGCACCCAGCCGGCATGACTTACGCCGCAAACATCCTGCCCCATCATC
CCGCACGAGGCACCTTCAGCGGGAGACCGGGGTCTCTGAGCGAAGATTTTACATGTGCTG
CCAGCTCTGCTGTGAATGGTTCTGGAGCAAGGAGACGTCTCGCGCCTATC
>BP00635_Frag1479-1638_insertion1596
GAGTCTGTACCCCGTCTCCAGCTCTGTCTTTGGATGATGTAAAACGCCATAATCCTTGCG
AATCTCTTCGCGGGCACCCAGCCGGCATGACTTACGCCGCAAACATCCTGCCCCATCATC
CCGCACGAGGCACCTTCGAAAGCGGGAGACCGGGGTCTCTGAGCGATTTTACATGTGCTG
CCAGCTCTGCTGTGAATGGTTCTGGAGCAAGGAGACGTCTCGCGCCTATC
>BP00635_Frag1479-1638_insertion1599
GAGTCTGTACCCCGTCTCCAGCTCTGTCTTTGGATGATGTAAAACGCCATAATCCTTGCG
AATCTCTTCGCGGGCACCCAGCCGGCATGACTTACGCCGCAAACATCCTGCCCCATCATC
CCGCACGAGGCACCTTCGAAGATAGCGGGAGACCGGGGTCTCTGAGCTTTACATGTGCTG
CCAGCTCTGCTGTGAATGGTTCTGGAGCAAGGAGACGTCTCGCGCCTATC
>BP00635_Frag1479-1638_insertion1602
GAGTCTGTACCCCGTCTCCAGCTCTGTCTTTGGATGATGTAAAACGCCATAATCCTTGCG
AATCTCTTCGCGGGCACCCAGCCGGCATGACTTACGCCGCAAACATCCTGCCCCATCATC
CCGCACGAGGCACCTTCGAAGATTTTAGCGGGAGACCGGGGTCTCTGAGCACATGTGCTG
CCAGCTCTGCTGTGAATGGTTCTGGAGCAAGGAGACGTCTCGCGCCTATC
>BP00635_Frag1479-1638_insertion1605
GAGTCTGTACCCCGTCTCCAGCTCTGTCTTTGGATGATGTAAAACGCCATAATCCTTGCG
AATCTCTTCGCGGGCACCCAGCCGGCATGACTTACGCCGCAAACATCCTGCCCCATCATC
CCGCACGAGGCACCTTCGAAGATTTTACAAGCGGGAGACCGGGGTCTCTGAGCTGTGCTG
CCAGCTCTGCTGTGAATGGTTCTGGAGCAAGGAGACGTCTCGCGCCTATC
>BP00635_Frag1479-1638_insertion1608
GAGTCTGTACCCCGTCTCCAGCTCTGTCTTTGGATGATGTAAAACGCCATAATCCTTGCG
AATCTCTTCGCGGGCACCCAGCCGGCATGACTTACGCCGCAAACATCCTGCCCCATCATC
CCGCACGAGGCACCTTCGAAGATTTTACATGTAGCGGGAGACCGGGGTCTCTGAGCGCTG
CCAGCTCTGCTGTGAATGGTTCTGGAGCAAGGAGACGTCTCGCGCCTATC
>BP00635_Frag1479-1638_insertion1611
GAGTCTGTACCCCGTCTCCAGCTCTGTCTTTGGATGATGTAAAACGCCATAATCCTTGCG
AATCTCTTCGCGGGCACCCAGCCGGCATGACTTACGCCGCAAACATCCTGCCCCATCATC
CCGCACGAGGCACCTTCGAAGATTTTACATGTGCTAGCGGGAGACCGGGGTCTCTGAGCG
CCAGCTCTGCTGTGAATGGTTCTGGAGCAAGGAGACGTCTCGCGCCTATC
>BP00635_Frag1479-1638_insertion1614
GAGTCTGTACCCCGTCTCCAGCTCTGTCTTTGGATGATGTAAAACGCCATAATCCTTGCG
AATCTCTTCGCGGGCACCCAGCCGGCATGACTTACGCCGCAAACATCCTGCCCCATCATC
CCGCACGAGGCACCTTCGAAGATTTTACATGTGCTGCCAGCGGGAGACCGGGGTCTCTGA
GCAGCTCTGCTGTGAATGGTTCTGGAGCAAGGAGACGTCTCGCGCCTATC
>BP00635_Frag1479-1638_insertion1617
GAGTCTGTACCCCGTCTCCAGCTCTGTCTTTGGATGATGTAAAACGCCATAATCCTTGCG
AATCTCTTCGCGGGCACCCAGCCGGCATGACTTACGCCGCAAACATCCTGCCCCATCATC
CCGCACGAGGCACCTTCGAAGATTTTACATGTGCTGCCAGCAGCGGGAGACCGGGGTCTC
TGAGCTCTGCTGTGAATGGTTCTGGAGCAAGGAGACGTCTCGCGCCTATC
>BP00635_Frag1479-1638_insertion1620
GAGTCTGTACCCCGTCTCCAGCTCTGTCTTTGGATGATGTAAAACGCCATAATCCTTGCG
AATCTCTTCGCGGGCACCCAGCCGGCATGACTTACGCCGCAAACATCCTGCCCCATCATC
CCGCACGAGGCACCTTCGAAGATTTTACATGTGCTGCCAGCTCTAGCGGGAGACCGGGGT
CTCTGAGCGCTGTGAATGGTTCTGGAGCAAGGAGACGTCTCGCGCCTATC
>BP00635_Frag1479-1638_insertion1623
GAGTCTGTACCCCGTCTCCAGCTCTGTCTTTGGATGATGTAAAACGCCATAATCCTTGCG
AATCTCTTCGCGGGCACCCAGCCGGCATGACTTACGCCGCAAACATCCTGCCCCATCATC
CCGCACGAGGCACCTTCGAAGATTTTACATGTGCTGCCAGCTCTGCTAGCGGGAGACCGG
GGTCTCTGAGCGTGAATGGTTCTGGAGCAAGGAGACGTCTCGCGCCTATC
>BP00635_Frag1479-1638_insertion1626
GAGTCTGTACCCCGTCTCCAGCTCTGTCTTTGGATGATGTAAAACGCCATAATCCTTGCG
AATCTCTTCGCGGGCACCCAGCCGGCATGACTTACGCCGCAAACATCCTGCCCCATCATC
CCGCACGAGGCACCTTCGAAGATTTTACATGTGCTGCCAGCTCTGCTGTGAGCGGGAGAC
CGGGGTCTCTGAGCAATGGTTCTGGAGCAAGGAGACGTCTCGCGCCTATC
>BP00635_Frag1479-1638_insertion1629
GAGTCTGTACCCCGTCTCCAGCTCTGTCTTTGGATGATGTAAAACGCCATAATCCTTGCG
AATCTCTTCGCGGGCACCCAGCCGGCATGACTTACGCCGCAAACATCCTGCCCCATCATC
CCGCACGAGGCACCTTCGAAGATTTTACATGTGCTGCCAGCTCTGCTGTGAATAGCGGGA
GACCGGGGTCTCTGAGCGGTTCTGGAGCAAGGAGACGTCTCGCGCCTATC
>BP00635_Frag1479-1638_insertion1632
GAGTCTGTACCCCGTCTCCAGCTCTGTCTTTGGATGATGTAAAACGCCATAATCCTTGCG
AATCTCTTCGCGGGCACCCAGCCGGCATGACTTACGCCGCAAACATCCTGCCCCATCATC
CCGCACGAGGCACCTTCGAAGATTTTACATGTGCTGCCAGCTCTGCTGTGAATGGTAGCG
GGAGACCGGGGTCTCTGAGCTCTGGAGCAAGGAGACGTCTCGCGCCTATC
>BP00635_Frag1479-1638_insertion1635
GAGTCTGTACCCCGTCTCCAGCTCTGTCTTTGGATGATGTAAAACGCCATAATCCTTGCG
AATCTCTTCGCGGGCACCCAGCCGGCATGACTTACGCCGCAAACATCCTGCCCCATCATC
CCGCACGAGGCACCTTCGAAGATTTTACATGTGCTGCCAGCTCTGCTGTGAATGGTTCTA
GCGGGAGACCGGGGTCTCTGAGCGGAGCAAGGAGACGTCTCGCGCCTATC
>BP00635_Frag1479-1638_insertion1638
GAGTCTGTACCCCGTCTCCAGCTCTGTCTTTGGATGATGTAAAACGCCATAATCCTTGCG
AATCTCTTCGCGGGCACCCAGCCGGCATGACTTACGCCGCAAACATCCTGCCCCATCATC
CCGCACGAGGCACCTTCGAAGATTTTACATGTGCTGCCAGCTCTGCTGTGAATGGTTCTG
GAAGCGGGAGACCGGGGTCTCTGAGCGCAAGGAGACGTCTCGCGCCTATC
