# Supplementary material for: Probing ion channel functional architecture and domain recombination compatibility by massively parallel domain insertion profiling
Source: Nat Commun. 2021 Dec 8;12:7114. doi: 10.1038/s41467-021-27342-0 (PMC8654947; doi:10.1038/s41467-021-27342-0)
Supplement: Supplementary file 9 — Supplementary Data 7 [file 41467_2021_27342_MOESM9_ESM.zip › Asic1a_Barcode_Primers.fasta]

>BP00635_barP_Frag3-165_F 59.2C
CGATCACCACGTCTCCCATG
>BP00635_barP_Frag3-165_R 58.4C
ATTCCCTAACTCGTCTCCGAAC
>BP00635_barP_Frag168-327_F 57.8C
TAGATACTAGCTCGTCTCCTGTT
>BP00635_barP_Frag168-327_R 58.1C
CCGCCGTCTCCCGTG
>BP00635_barP_Frag330-495_F 58.2C
GCGTCTTTTCGTCTCCTCAC
>BP00635_barP_Frag330-495_R 56.8C
CACCCATTACCGTCTCCCGTA
>BP00635_barP_Frag498-660_F 59.0C
CACTTGAGGTCCGTCTCCTTAC
>BP00635_barP_Frag498-660_R 57.5C
GGTGCTCGTCTCCTGCC
>BP00635_barP_Frag663-825_F 56.3C
TGTTCCGTCTCCCGGC
>BP00635_barP_Frag663-825_R 57.3C
ACTTATGGCCGTCTCCATCC
>BP00635_barP_Frag828-990_F 56.5C
ACCTAATCCGTCTCCCGGA
>BP00635_barP_Frag828-990_R 58.3C
AGGTACTGACTCGTCTCCTACA
>BP00635_barP_Frag993-1152_F 57.5C
GATACTTAACGTCGTCTCCTTGT
>BP00635_barP_Frag993-1152_R 57.5C
AGGTTCTCCCGTCTCCTACT
>BP00635_barP_Frag1155-1314_F 58.5C
AGCGGGATCGTCTCCTAGT
>BP00635_barP_Frag1155-1314_R 60.4C
CGCATGGACCGTCTCCAAAG
>BP00635_barP_Frag1317-1476_F 60.1C
CGAGTACTCCCGTCTCCTCTT
>BP00635_barP_Frag1317-1476_R 60.2C
ACGGTCTCGTCTCCGAGC
>BP00635_barP_Frag1479-1638_F 57.1C
TGTACCCCGTCTCCAGCT
>BP00635_barP_Frag1479-1638_R 60.8C
CGCGAGACGTCTCCTTGC
